# Supplementary material for: TReSR: A PCR-compatible DNA sequence design method for engineering proteins containing tandem repeats
Source: PLoS One. 2023 Apr 12;18(4):e0281228. doi: 10.1371/journal.pone.0281228 (PMC10096509; doi:10.1371/journal.pone.0281228)
Supplement: S2 File — (ZIP) [file pone.0281228.s002.zip]

Archive with 24 entries (23 files):
- TReSR_code/
- __MACOSX/._TReSR_code
- TReSR_code/segments.csv
- __MACOSX/TReSR_code/._segments.csv
- TReSR_code/filtered_segments.csv
- __MACOSX/TReSR_code/._filtered_segments.csv
- TReSR_code/segment_paths.csv
- __MACOSX/TReSR_code/._segment_paths.csv
- TReSR_code/grouped_segments.csv
- __MACOSX/TReSR_code/._grouped_segments.csv
- TReSR_code/select_adjacent_segments.csv
- __MACOSX/TReSR_code/._select_adjacent_segments.csv
- TReSR_code/evaluated_adjacent_grouped_segments.csv
- __MACOSX/TReSR_code/._evaluated_adjacent_grouped_segments.csv
- TReSR_code/codons.txt
- __MACOSX/TReSR_code/._codons.txt
- TReSR_code/filtered_adjacent_grouped_segments.csv
- __MACOSX/TReSR_code/._filtered_adjacent_grouped_segments.csv
- TReSR_code/sequence_paths.csv
- __MACOSX/TReSR_code/._sequence_paths.csv
- TReSR_code/evaluated_segments.csv
- __MACOSX/TReSR_code/._evaluated_segments.csv
- TReSR_code/select_grouped_segments.csv
- __MACOSX/TReSR_code/._select_grouped_segments.csv
