# Supplementary material for: TReSR: A PCR-compatible DNA sequence design method for engineering proteins containing tandem repeats
Source: PLoS One. 2023 Apr 12;18(4):e0281228. doi: 10.1371/journal.pone.0281228 (PMC10096509; doi:10.1371/journal.pone.0281228)
Supplement: S2 File — (ZIP) [file pone.0281228.s002.zip › TReSR_code/segment_paths.csv]

Index	Segment.A	Segment.B	Segment.C	Segment.D	Segment.E	Segment.F	Segment.G	Segment.H	Segment.I	Segment.J	Segment.K	Segment.A	Segment.B	Segment.C	Segment.D	Segment.E	Segment.F	Segment.G	Segment.H	Segment.I	Segment.J	Segment.K
1	A[6](1.2.1.1.2.6)	B[6](1.2.4.3.2)	C[16](1.3.3.4.6)	D[1](1.1.4.1.6.4)	E[7](3.3.2.1.2.2.1)	F[23](1.2.6.4.1)	G[46](3.2.1.3.4)	H[45](2.3.2.1.2)	I[16](2.2.1.1.2)	J[4](3.1.2.3.2)	K[6](3.6.1.2.1)	A[4](1.1.2.2.1.2)	B[1](1.1.3.2.1)	C[13](1.3.2.3.5)	D[15](2.2.2.2.1.1)	E[5](3.2.1.2.4.5.1)	F[76](2.6.3.2.3)	G[76](4.3.3.4.5)	H[8](3.2.3.4.1)	I[3](3.1.2.2.3)	J[15](4.3.3.2.1)	K[15](4.5.4.2.2)
2	A[6](1.2.1.3.1.6)	B[6](1.2.4.4.2)	C[16](1.3.3.4.6)	D[1](1.1.3.1.6.1)	E[7](4.2.1.1.2.2.2)	F[23](1.2.6.4.1)	G[46](3.2.1.1.2)	H[45](2.3.1.1.2)	I[16](2.3.1.1.1)	J[4](1.1.2.1.2)	K[6](1.6.1.2.1)	A[4](1.1.2.1.2.2)	B[1](1.1.1.4.1)	C[13](1.3.2.2.5)	D[15](2.2.4.3.3.1)	E[5](4.3.1.1.3.6.1)	F[76](2.6.3.2.3)	G[76](4.3.3.4.5)	H[8](3.2.3.4.1)	I[3](1.3.2.2.3)	J[15](4.3.3.3.1)	K[15](4.5.4.2.2)
3	A[6](1.2.2.4.2.5)	B[6](1.2.1.3.2)	C[16](1.3.3.4.6)	D[1](1.1.4.2.6.4)	E[7](4.2.1.1.4.1.2)	F[23](1.2.6.3.2)	G[46](3.2.1.1.2)	H[45](2.3.1.1.2)	I[16](2.2.1.1.3)	J[4](3.3.2.2.2)	K[6](1.6.3.2.1)	A[4](1.1.2.4.2.2)	B[1](1.1.1.4.1)	C[13](1.3.2.2.5)	D[15](2.2.4.2.3.4)	E[5](2.2.2.1.4.5.2)	F[76](2.6.3.2.3)	G[76](4.2.3.4.5)	H[8](1.2.3.4.1)	I[3](1.1.2.2.3)	J[15](4.3.3.1.1)	K[15](2.5.4.2.2)
4	A[6](1.2.1.1.2.3)	B[6](1.2.3.3.2)	C[16](1.3.3.2.6)	D[1](1.1.4.2.6.3)	E[7](3.4.1.1.4.2.1)	F[23](1.2.5.3.2)	G[46](3.2.1.3.4)	H[45](2.4.1.2.2)	I[16](2.1.3.1.1)	J[4](3.1.2.3.2)	K[6](4.6.4.2.1)	A[4](1.1.2.2.1.1)	B[1](1.1.3.2.1)	C[13](1.3.2.3.5)	D[15](2.2.4.3.2.1)	E[5](2.3.1.2.3.5.1)	F[76](2.6.3.1.3)	G[76](4.1.1.4.5)	H[8](3.2.3.3.1)	I[3](1.1.2.2.3)	J[15](4.3.3.2.1)	K[15](2.5.3.2.2)
5	A[6](1.2.1.1.1.3)	B[6](1.2.3.4.2)	C[16](1.3.3.2.6)	D[1](1.1.4.1.6.4)	E[7](3.4.2.1.3.1.1)	F[23](1.2.3.4.3)	G[46](3.2.1.1.4)	H[45](2.4.3.1.2)	I[16](2.2.1.1.2)	J[4](3.2.2.1.2)	K[6](1.6.3.2.1)	A[4](1.1.2.4.3.2)	B[1](1.1.3.2.1)	C[13](1.3.2.3.5)	D[15](2.2.2.2.1.1)	E[5](3.1.1.1.4.6.2)	F[76](2.6.3.2.3)	G[76](4.2.1.4.5)	H[8](1.2.3.4.1)	I[3](3.1.2.2.3)	J[15](4.3.3.3.1)	K[15](4.5.3.2.2)
6	A[6](1.2.2.1.3.4)	B[6](1.2.3.1.2)	C[16](1.3.3.4.6)	D[1](1.1.4.1.6.4)	E[7](3.2.2.1.4.2.2)	F[23](1.2.3.3.2)	G[46](3.2.1.3.4)	H[45](2.5.2.1.2)	I[16](2.3.1.1.3)	J[4](3.3.3.2.2)	K[6](1.6.3.2.1)	A[4](1.1.2.2.3.1)	B[1](1.1.1.2.1)	C[13](1.3.4.4.5)	D[15](2.2.4.3.3.1)	E[5](3.2.2.1.3.5.1)	F[76](2.6.3.1.3)	G[76](4.3.3.4.5)	H[8](1.2.3.4.1)	I[3](1.1.2.2.3)	J[15](4.3.4.2.1)	K[15](3.5.3.2.2)
7	A[6](1.2.1.4.1.3)	B[6](1.2.3.3.2)	C[16](1.3.3.4.6)	D[1](1.1.4.2.6.3)	E[7](2.2.2.1.3.3.2)	F[23](1.4.5.5.2)	G[46](3.2.1.1.2)	H[45](2.5.3.1.2)	I[16](2.3.1.1.1)	J[4](2.1.2.3.2)	K[6](2.6.1.2.1)	A[4](1.1.2.2.3.1)	B[1](1.1.1.2.1)	C[13](1.3.4.3.5)	D[15](2.2.2.2.3.2)	E[5](3.3.2.1.4.5.1)	F[76](2.6.3.2.3)	G[76](4.2.1.4.5)	H[8](3.2.3.4.1)	I[3](1.3.2.2.3)	J[15](4.3.3.3.1)	K[15](4.5.4.2.2)
8	A[6](1.2.2.3.2.4)	B[6](1.2.1.1.2)	C[16](1.3.3.4.6)	D[1](1.1.3.2.6.4)	E[7](4.1.1.1.2.1.2)	F[23](1.3.5.4.2)	G[46](3.2.1.3.4)	H[45](2.3.2.1.2)	I[16](2.1.1.1.1)	J[4](3.1.2.3.2)	K[6](1.6.1.2.1)	A[4](1.1.2.2.2.2)	B[1](1.1.1.4.1)	C[13](1.3.2.1.5)	D[15](2.2.4.2.1.4)	E[5](1.4.1.1.3.5.2)	F[76](2.6.3.1.3)	G[76](4.2.1.4.5)	H[8](3.2.3.4.1)	I[3](1.3.2.2.3)	J[15](4.3.3.1.1)	K[15](2.5.2.2.2)
9	A[6](1.2.1.3.1.6)	B[6](1.2.4.1.2)	C[16](1.3.3.4.6)	D[1](1.1.3.1.6.4)	E[7](1.4.1.1.3.2.2)	F[23](1.3.3.4.2)	G[46](3.2.1.1.2)	H[45](2.5.2.1.2)	I[16](2.1.1.1.2)	J[4](3.2.2.1.2)	K[6](1.6.3.2.1)	A[4](1.1.2.1.2.2)	B[1](1.1.1.2.1)	C[13](1.3.4.4.5)	D[15](2.2.4.3.2.3)	E[5](2.2.1.1.2.5.1)	F[76](2.6.3.1.3)	G[76](4.1.1.4.5)	H[8](1.2.3.3.1)	I[3](3.1.2.2.3)	J[15](4.3.3.2.1)	K[15](4.5.2.2.2)
10	A[6](1.2.1.3.3.3)	B[6](1.2.3.1.2)	C[16](1.3.3.4.6)	D[1](1.1.3.2.6.4)	E[7](4.1.1.1.3.3.2)	F[23](1.2.6.5.1)	G[46](3.2.1.3.2)	H[45](2.5.2.1.2)	I[16](2.1.3.1.3)	J[4](3.3.2.2.2)	K[6](1.6.3.2.1)	A[4](1.1.2.2.2.1)	B[1](1.1.3.2.1)	C[13](1.3.2.2.5)	D[15](2.2.4.3.2.4)	E[5](2.3.1.1.3.6.2)	F[76](2.6.3.1.3)	G[76](4.2.3.4.5)	H[8](3.2.3.3.1)	I[3](1.1.2.2.3)	J[15](4.3.4.2.1)	K[15](3.5.3.2.2)
11	A[6](1.2.1.1.2.3)	B[6](1.2.4.3.2)	C[16](1.3.3.2.6)	D[1](1.1.3.2.6.4)	E[7](3.3.2.1.2.3.2)	F[23](1.2.3.4.2)	G[46](3.2.1.1.2)	H[45](2.5.3.1.2)	I[16](2.1.3.1.3)	J[4](3.3.4.2.2)	K[6](1.6.1.2.1)	A[4](1.1.2.2.3.1)	B[1](1.1.1.2.1)	C[13](1.3.4.1.5)	D[15](2.2.4.3.1.4)	E[5](2.2.2.1.1.5.2)	F[76](2.6.3.2.3)	G[76](4.3.3.4.5)	H[8](3.2.3.3.1)	I[3](3.1.2.2.3)	J[15](4.3.3.2.1)	K[15](2.5.2.2.2)
12	A[6](1.2.1.4.1.5)	B[6](1.2.3.4.2)	C[16](1.3.3.2.6)	D[1](1.1.4.2.6.3)	E[7](4.3.1.1.4.3.1)	F[23](1.2.3.4.1)	G[46](3.2.1.1.2)	H[45](2.3.1.2.2)	I[16](2.1.3.1.1)	J[4](1.1.2.3.2)	K[6](1.6.1.2.1)	A[4](1.1.2.2.2.1)	B[1](1.1.1.2.1)	C[13](1.3.4.3.5)	D[15](2.2.4.3.2.1)	E[5](3.2.1.1.3.6.2)	F[76](2.6.3.2.3)	G[76](4.2.3.4.5)	H[8](1.2.3.4.1)	I[3](1.1.2.2.3)	J[15](4.3.3.1.1)	K[15](3.5.2.2.2)
13	A[6](1.2.1.2.1.5)	B[6](1.2.3.3.2)	C[16](1.3.3.4.6)	D[1](1.1.1.1.6.2)	E[7](4.1.1.1.4.2.1)	F[23](1.3.3.4.2)	G[46](3.2.1.3.4)	H[45](2.3.2.1.2)	I[16](2.3.1.1.3)	J[4](1.1.2.3.2)	K[6](3.6.1.2.1)	A[4](1.1.2.4.1.2)	B[1](1.1.1.2.1)	C[13](1.3.4.1.5)	D[15](2.2.4.3.2.1)	E[5](2.2.2.1.3.5.1)	F[76](2.6.3.1.3)	G[76](4.1.1.4.5)	H[8](1.2.3.4.1)	I[3](1.3.2.2.3)	J[15](4.3.3.1.1)	K[15](4.5.3.2.2)
14	A[6](1.2.1.4.2.4)	B[6](1.2.3.3.2)	C[16](1.3.3.2.6)	D[1](1.1.1.1.6.4)	E[7](4.2.1.1.3.2.2)	F[23](1.2.6.5.1)	G[46](3.2.1.1.4)	H[45](2.3.2.1.2)	I[16](2.1.1.1.3)	J[4](1.1.2.3.2)	K[6](2.6.4.2.1)	A[4](1.1.2.2.2.1)	B[1](1.1.3.2.1)	C[13](1.3.2.3.5)	D[15](2.2.4.3.2.1)	E[5](2.2.1.2.4.5.1)	F[76](2.6.6.2.3)	G[76](4.2.1.4.5)	H[8](3.2.3.3.1)	I[3](1.1.2.2.3)	J[15](4.3.3.2.1)	K[15](4.5.3.2.2)
15	A[6](1.2.2.4.2.6)	B[6](1.2.3.4.2)	C[16](1.3.3.4.6)	D[1](1.1.1.1.6.2)	E[7](1.4.1.1.3.1.2)	F[23](1.2.3.3.2)	G[46](3.2.1.3.4)	H[45](2.4.3.1.2)	I[16](2.2.1.1.2)	J[4](3.2.2.2.2)	K[6](3.6.1.2.1)	A[4](1.1.2.2.3.1)	B[1](1.1.1.2.1)	C[13](1.3.4.3.5)	D[15](2.2.4.2.3.3)	E[5](2.3.1.2.3.5.1)	F[76](2.6.3.1.3)	G[76](4.4.1.4.5)	H[8](1.2.3.3.1)	I[3](1.3.2.2.3)	J[15](4.3.3.3.1)	K[15](4.5.4.2.2)
16	A[6](1.2.2.3.2.6)	B[6](1.2.3.4.2)	C[16](1.3.3.2.6)	D[1](1.1.4.1.6.4)	E[7](2.2.2.1.2.2.1)	F[23](1.2.3.4.1)	G[46](3.2.1.1.2)	H[45](2.3.3.1.2)	I[16](2.1.3.1.2)	J[4](1.1.2.1.2)	K[6](4.6.4.2.1)	A[4](1.1.2.1.2.1)	B[1](1.1.3.2.1)	C[13](1.3.4.1.5)	D[15](2.2.4.2.2.1)	E[5](2.3.1.1.3.6.2)	F[76](2.6.3.2.3)	G[76](4.3.3.4.5)	H[8](3.2.3.3.1)	I[3](1.3.2.2.3)	J[15](4.3.3.2.1)	K[15](4.5.4.2.2)
17	A[6](1.2.2.4.2.5)	B[6](1.2.3.1.2)	C[16](1.3.3.4.6)	D[1](1.1.3.1.6.4)	E[7](2.1.1.1.2.1.1)	F[23](1.2.3.5.2)	G[46](3.2.1.3.4)	H[45](2.4.2.1.2)	I[16](2.2.1.1.2)	J[4](1.1.2.3.2)	K[6](2.6.1.2.1)	A[4](1.1.2.1.2.1)	B[1](1.1.1.2.1)	C[13](1.3.4.4.5)	D[15](2.2.4.2.3.4)	E[5](3.2.2.1.4.5.1)	F[76](2.6.6.2.3)	G[76](4.4.1.4.5)	H[8](1.2.3.4.1)	I[3](1.1.2.2.3)	J[15](4.3.4.2.1)	K[15](2.5.2.2.2)
18	A[6](1.2.3.2.1.4)	B[6](1.2.3.4.2)	C[16](1.3.3.2.6)	D[1](1.1.3.2.6.3)	E[7](3.3.2.1.2.3.2)	F[23](1.2.6.5.1)	G[46](3.2.1.1.2)	H[45](2.3.1.2.2)	I[16](2.1.3.1.2)	J[4](1.1.2.1.2)	K[6](4.6.4.2.1)	A[4](1.1.2.4.3.2)	B[1](1.1.3.2.1)	C[13](1.3.4.3.5)	D[15](2.2.4.3.3.1)	E[5](2.4.1.1.4.5.1)	F[76](2.6.6.2.3)	G[76](4.2.1.4.5)	H[8](1.2.3.3.1)	I[3](1.3.2.2.3)	J[15](4.3.3.2.1)	K[15](2.5.4.2.2)
19	A[6](1.2.1.3.3.4)	B[6](1.2.4.1.2)	C[16](1.3.3.4.6)	D[1](1.1.1.1.6.1)	E[7](1.4.1.1.4.2.2)	F[23](1.2.5.4.1)	G[46](3.2.1.3.4)	H[45](2.5.2.1.2)	I[16](2.3.1.1.1)	J[4](3.1.2.2.2)	K[6](2.6.4.2.1)	A[4](1.1.2.2.3.1)	B[1](1.1.1.2.1)	C[13](1.3.4.1.5)	D[15](2.2.4.3.1.1)	E[5](2.3.1.1.4.5.1)	F[76](2.6.3.2.3)	G[76](4.2.1.4.5)	H[8](1.2.3.3.1)	I[3](1.1.2.2.3)	J[15](4.3.3.3.1)	K[15](2.5.3.2.2)
20	A[6](1.2.1.4.1.6)	B[6](1.2.4.4.2)	C[16](1.3.3.4.6)	D[1](1.1.4.1.6.3)	E[7](3.3.2.1.2.1.2)	F[23](1.2.3.4.1)	G[46](3.2.1.1.4)	H[45](2.5.2.1.2)	I[16](2.1.1.1.2)	J[4](3.2.2.1.2)	K[6](1.6.3.2.1)	A[4](1.1.2.4.3.2)	B[1](1.1.1.2.1)	C[13](1.3.4.3.5)	D[15](2.2.2.2.3.1)	E[5](3.2.2.1.1.5.1)	F[76](2.6.3.1.3)	G[76](4.2.1.4.5)	H[8](1.2.3.4.1)	I[3](1.1.2.2.3)	J[15](4.3.3.2.1)	K[15](3.5.4.2.2)
21	A[6](1.2.3.1.3.5)	B[6](1.2.1.4.2)	C[16](1.3.3.4.6)	D[1](1.1.4.2.6.4)	E[7](4.2.1.1.2.1.2)	F[23](1.3.3.4.1)	G[46](3.2.1.3.4)	H[45](2.5.2.1.2)	I[16](2.2.1.1.2)	J[4](3.3.2.2.2)	K[6](4.6.4.2.1)	A[4](1.1.2.1.1.2)	B[1](1.1.3.2.1)	C[13](1.3.4.4.5)	D[15](2.2.4.3.3.4)	E[5](4.3.1.1.3.6.1)	F[76](2.6.3.2.3)	G[76](4.3.3.4.5)	H[8](3.2.3.4.1)	I[3](1.3.2.2.3)	J[15](4.3.4.2.1)	K[15](4.5.4.2.2)
22	A[6](1.2.3.1.2.3)	B[6](1.2.4.1.2)	C[16](1.3.3.4.6)	D[1](1.1.3.1.6.4)	E[7](2.3.2.1.3.4.2)	F[23](1.2.5.4.1)	G[46](3.2.1.1.4)	H[45](2.3.2.1.2)	I[16](2.2.1.1.3)	J[4](3.1.2.2.2)	K[6](1.6.1.2.1)	A[4](1.1.2.2.3.1)	B[1](1.1.1.2.1)	C[13](1.3.4.4.5)	D[15](2.2.4.3.1.1)	E[5](3.2.2.1.1.5.1)	F[76](2.6.6.2.3)	G[76](4.2.3.4.5)	H[8](3.2.3.3.1)	I[3](3.1.2.2.3)	J[15](4.3.4.2.1)	K[15](4.5.4.2.2)
23	A[6](1.2.1.2.2.6)	B[6](1.2.1.2.2)	C[16](1.3.3.2.6)	D[1](1.1.4.1.6.4)	E[7](4.2.1.1.3.4.1)	F[23](1.3.5.4.2)	G[46](3.2.1.1.2)	H[45](2.3.3.1.2)	I[16](2.2.1.1.3)	J[4](3.2.2.2.2)	K[6](1.6.3.2.1)	A[4](1.1.2.1.2.1)	B[1](1.1.1.2.1)	C[13](1.3.4.4.5)	D[15](2.2.4.3.2.1)	E[5](1.3.1.1.4.6.2)	F[76](2.6.3.1.3)	G[76](4.2.3.4.5)	H[8](1.2.3.3.1)	I[3](3.1.2.2.3)	J[15](4.3.3.2.1)	K[15](4.5.3.2.2)
24	A[6](1.2.2.1.1.4)	B[6](1.2.1.1.2)	C[16](1.3.3.4.6)	D[1](1.1.1.1.6.2)	E[7](2.2.1.1.4.3.1)	F[23](1.2.6.3.3)	G[46](3.2.1.3.2)	H[45](2.4.2.1.2)	I[16](2.3.1.1.3)	J[4](3.2.2.1.2)	K[6](3.6.3.2.1)	A[4](1.1.2.1.2.2)	B[1](1.1.1.4.1)	C[13](1.3.2.2.5)	D[15](2.2.4.3.3.3)	E[5](2.3.2.1.4.5.2)	F[76](2.6.3.2.3)	G[76](4.4.1.4.5)	H[8](1.2.3.3.1)	I[3](1.3.2.2.3)	J[15](4.3.3.1.1)	K[15](3.5.4.2.2)
25	A[6](1.2.1.1.1.6)	B[6](1.2.3.4.2)	C[16](1.3.3.4.6)	D[1](1.1.3.1.6.1)	E[7](2.2.1.1.2.1.2)	F[23](1.2.5.4.1)	G[46](3.2.1.3.4)	H[45](2.4.3.1.2)	I[16](2.3.1.1.1)	J[4](3.1.2.3.2)	K[6](1.6.1.2.1)	A[4](1.1.2.2.1.1)	B[1](1.1.1.2.1)	C[13](1.3.4.3.5)	D[15](2.2.4.3.1.4)	E[5](3.1.1.1.4.6.1)	F[76](2.6.3.1.3)	G[76](4.2.3.4.5)	H[8](1.2.3.4.1)	I[3](1.1.2.2.3)	J[15](4.3.3.2.1)	K[15](3.5.3.2.2)
26	A[6](1.2.3.1.2.5)	B[6](1.2.1.4.2)	C[16](1.3.3.4.6)	D[1](1.1.4.2.6.1)	E[7](3.4.2.1.3.2.1)	F[23](1.2.3.4.3)	G[46](3.2.1.1.2)	H[45](2.4.1.2.2)	I[16](2.1.3.1.3)	J[4](1.1.2.3.2)	K[6](4.6.1.2.1)	A[4](1.1.2.2.3.2)	B[1](1.1.3.2.1)	C[13](1.3.2.1.5)	D[15](2.2.2.2.3.2)	E[5](2.3.1.1.4.5.1)	F[76](2.6.3.1.3)	G[76](4.1.1.4.5)	H[8](3.2.3.4.1)	I[3](1.1.2.2.3)	J[15](4.3.3.2.1)	K[15](2.5.2.2.2)
27	A[6](1.2.3.2.3.5)	B[6](1.2.1.2.2)	C[16](1.3.3.4.6)	D[1](1.1.4.2.6.1)	E[7](3.3.2.1.4.2.2)	F[23](1.2.6.5.1)	G[46](3.2.1.3.2)	H[45](2.4.1.2.2)	I[16](2.1.3.1.2)	J[4](3.3.2.2.2)	K[6](1.6.3.2.1)	A[4](1.1.2.2.2.2)	B[1](1.1.3.2.1)	C[13](1.3.4.1.5)	D[15](2.2.4.3.2.3)	E[5](3.3.2.1.4.5.1)	F[76](2.6.6.2.3)	G[76](4.2.3.4.5)	H[8](1.2.3.4.1)	I[3](3.1.2.2.3)	J[15](4.3.3.3.1)	K[15](4.5.4.2.2)
28	A[6](1.2.1.3.3.5)	B[6](1.2.1.1.2)	C[16](1.3.3.4.6)	D[1](1.1.4.2.6.1)	E[7](1.4.1.1.3.2.2)	F[23](1.2.5.4.2)	G[46](3.2.1.3.4)	H[45](2.4.2.1.2)	I[16](2.1.1.1.3)	J[4](3.1.2.3.2)	K[6](3.6.4.2.1)	A[4](1.1.2.2.1.2)	B[1](1.1.1.4.1)	C[13](1.3.4.4.5)	D[15](2.2.4.2.3.4)	E[5](3.3.1.2.4.5.1)	F[76](2.6.6.2.3)	G[76](4.1.1.4.5)	H[8](3.2.3.4.1)	I[3](1.3.2.2.3)	J[15](4.3.4.2.1)	K[15](2.5.4.2.2)
29	A[6](1.2.1.4.1.5)	B[6](1.2.3.1.2)	C[16](1.3.3.4.6)	D[1](1.1.1.1.6.1)	E[7](2.4.1.1.2.1.2)	F[23](1.2.3.3.2)	G[46](3.2.1.3.4)	H[45](2.3.1.2.2)	I[16](2.2.1.1.3)	J[4](2.1.2.3.2)	K[6](4.6.4.2.1)	A[4](1.1.2.2.3.1)	B[1](1.1.1.2.1)	C[13](1.3.4.3.5)	D[15](2.2.4.3.1.3)	E[5](2.2.2.1.3.5.2)	F[76](2.6.6.2.3)	G[76](4.3.3.4.5)	H[8](3.2.3.3.1)	I[3](1.1.2.2.3)	J[15](4.3.4.2.1)	K[15](2.5.2.2.2)
30	A[6](1.2.1.3.2.5)	B[6](1.2.1.2.2)	C[16](1.3.3.4.6)	D[1](1.1.1.1.6.4)	E[7](4.2.1.1.4.1.2)	F[23](1.2.4.5.2)	G[46](3.2.1.1.2)	H[45](2.3.1.2.2)	I[16](2.1.1.1.2)	J[4](3.2.2.1.2)	K[6](4.6.3.2.1)	A[4](1.1.2.4.1.2)	B[1](1.1.3.2.1)	C[13](1.3.2.2.5)	D[15](2.2.4.2.1.1)	E[5](1.2.1.1.4.6.2)	F[76](2.6.6.2.3)	G[76](4.1.1.4.5)	H[8](3.2.3.3.1)	I[3](1.3.2.2.3)	J[15](4.3.4.2.1)	K[15](3.5.2.2.2)
31	A[6](1.2.1.4.2.5)	B[6](1.2.4.3.2)	C[16](1.3.3.2.6)	D[1](1.1.1.1.6.2)	E[7](2.4.2.1.4.1.1)	F[23](1.2.6.5.2)	G[46](3.2.1.1.2)	H[45](2.4.1.2.2)	I[16](2.3.1.1.1)	J[4](3.3.2.1.2)	K[6](2.6.4.2.1)	A[4](1.1.2.2.2.2)	B[1](1.1.3.4.1)	C[13](1.3.2.1.5)	D[15](2.2.4.3.2.1)	E[5](2.1.1.1.4.5.1)	F[76](2.6.3.2.3)	G[76](4.4.1.4.5)	H[8](3.2.3.4.1)	I[3](3.1.2.2.3)	J[15](4.3.4.2.1)	K[15](4.5.4.2.2)
32	A[6](1.2.3.2.3.3)	B[6](1.2.3.4.2)	C[16](1.3.3.2.6)	D[1](1.1.4.1.6.4)	E[7](3.2.2.1.4.1.2)	F[23](1.2.6.3.3)	G[46](3.2.1.3.4)	H[45](2.4.3.1.2)	I[16](2.1.3.1.3)	J[4](1.1.2.1.2)	K[6](2.6.4.2.1)	A[4](1.1.2.4.2.2)	B[1](1.1.3.2.1)	C[13](1.3.4.1.5)	D[15](2.2.4.3.1.3)	E[5](2.2.2.1.3.5.2)	F[76](2.6.3.1.3)	G[76](4.2.1.4.5)	H[8](1.2.3.4.1)	I[3](3.1.2.2.3)	J[15](4.3.4.2.1)	K[15](4.5.4.2.2)
33	A[6](1.2.3.2.3.4)	B[6](1.2.3.4.2)	C[16](1.3.3.2.6)	D[1](1.1.3.2.6.4)	E[7](2.1.1.1.4.3.2)	F[23](1.3.3.4.2)	G[46](3.2.1.3.4)	H[45](2.5.3.1.2)	I[16](2.1.3.1.1)	J[4](1.1.2.3.2)	K[6](4.6.1.2.1)	A[4](1.1.2.1.1.2)	B[1](1.1.3.2.1)	C[13](1.3.4.1.5)	D[15](2.2.2.2.3.1)	E[5](4.1.1.1.3.6.1)	F[76](2.6.6.2.3)	G[76](4.2.3.4.5)	H[8](3.2.3.3.1)	I[3](1.1.2.2.3)	J[15](4.3.3.1.1)	K[15](2.5.4.2.2)
34	A[6](1.2.3.2.1.6)	B[6](1.2.3.4.2)	C[16](1.3.3.4.6)	D[1](1.1.1.1.6.4)	E[7](3.4.2.1.3.2.2)	F[23](1.2.3.3.1)	G[46](3.2.1.3.4)	H[45](2.3.1.1.2)	I[16](2.2.1.1.2)	J[4](3.3.2.1.2)	K[6](1.6.3.2.1)	A[4](1.1.2.2.2.1)	B[1](1.1.1.2.1)	C[13](1.3.4.3.5)	D[15](2.2.4.2.3.4)	E[5](2.2.2.1.4.5.1)	F[76](2.6.3.2.3)	G[76](4.3.3.4.5)	H[8](1.2.3.3.1)	I[3](1.1.2.2.3)	J[15](4.3.3.1.1)	K[15](2.5.2.2.2)
35	A[6](1.2.1.1.3.3)	B[6](1.2.1.3.2)	C[16](1.3.3.4.6)	D[1](1.1.4.1.6.3)	E[7](3.4.2.1.3.2.1)	F[23](1.2.5.4.2)	G[46](3.2.1.3.2)	H[45](2.4.3.1.2)	I[16](2.2.1.1.2)	J[4](3.1.2.3.2)	K[6](4.6.4.2.1)	A[4](1.1.2.2.3.2)	B[1](1.1.1.2.1)	C[13](1.3.4.3.5)	D[15](2.2.2.2.3.2)	E[5](2.4.1.1.3.5.2)	F[76](2.6.6.2.3)	G[76](4.1.1.4.5)	H[8](1.2.3.3.1)	I[3](3.1.2.2.3)	J[15](4.3.3.1.1)	K[15](4.5.2.2.2)
36	A[6](1.2.2.4.2.4)	B[6](1.2.3.3.2)	C[16](1.3.3.2.6)	D[1](1.1.4.2.6.4)	E[7](3.4.1.1.3.4.2)	F[23](1.2.3.4.3)	G[46](3.2.1.3.2)	H[45](2.5.3.1.2)	I[16](2.1.3.1.2)	J[4](3.2.2.1.2)	K[6](3.6.1.2.1)	A[4](1.1.2.1.2.1)	B[1](1.1.1.2.1)	C[13](1.3.4.1.5)	D[15](2.2.4.2.3.3)	E[5](2.3.1.2.3.5.1)	F[76](2.6.3.2.3)	G[76](4.2.3.4.5)	H[8](1.2.3.4.1)	I[3](3.1.2.2.3)	J[15](4.3.3.3.1)	K[15](2.5.3.2.2)
37	A[6](1.2.2.4.1.3)	B[6](1.2.3.3.2)	C[16](1.3.3.2.6)	D[1](1.1.4.1.6.1)	E[7](3.2.1.1.4.2.1)	F[23](1.2.3.4.2)	G[46](3.2.1.3.4)	H[45](2.4.1.2.2)	I[16](2.1.3.1.2)	J[4](3.2.2.3.2)	K[6](2.6.3.2.1)	A[4](1.1.2.4.2.1)	B[1](1.1.1.2.1)	C[13](1.3.4.1.5)	D[15](2.2.4.3.2.1)	E[5](2.2.2.1.3.5.1)	F[76](2.6.6.2.3)	G[76](4.2.3.4.5)	H[8](3.2.3.4.1)	I[3](1.1.2.2.3)	J[15](4.3.3.3.1)	K[15](3.5.4.2.2)
38	A[6](1.2.1.1.1.4)	B[6](1.2.1.1.2)	C[16](1.3.3.4.6)	D[1](1.1.3.2.6.3)	E[7](3.4.2.1.4.1.1)	F[23](1.2.3.6.3)	G[46](3.2.1.3.2)	H[45](2.4.1.2.2)	I[16](2.1.1.1.2)	J[4](3.2.2.1.2)	K[6](4.6.3.2.1)	A[4](1.1.2.2.3.2)	B[1](1.1.1.2.1)	C[13](1.3.4.3.5)	D[15](2.2.4.2.2.2)	E[5](2.3.2.1.3.5.2)	F[76](2.6.3.2.3)	G[76](4.2.3.4.5)	H[8](3.2.3.3.1)	I[3](1.1.2.2.3)	J[15](4.3.3.3.1)	K[15](2.5.2.2.2)
39	A[6](1.2.1.2.1.3)	B[6](1.2.3.2.2)	C[16](1.3.3.4.6)	D[1](1.1.4.1.6.4)	E[7](2.2.2.1.4.3.2)	F[23](1.2.3.5.2)	G[46](3.2.1.3.2)	H[45](2.4.1.1.2)	I[16](2.1.3.1.3)	J[4](3.1.2.2.2)	K[6](2.6.1.2.1)	A[4](1.1.2.2.2.1)	B[1](1.1.3.4.1)	C[13](1.3.2.2.5)	D[15](2.2.4.3.2.3)	E[5](2.1.1.1.4.5.1)	F[76](2.6.3.1.3)	G[76](4.4.1.4.5)	H[8](3.2.3.3.1)	I[3](3.1.2.2.3)	J[15](4.3.4.2.1)	K[15](3.5.3.2.2)
40	A[6](1.2.2.1.2.6)	B[6](1.2.3.2.2)	C[16](1.3.3.2.6)	D[1](1.1.4.1.6.4)	E[7](2.3.1.1.4.1.2)	F[23](1.4.5.3.2)	G[46](3.2.1.1.2)	H[45](2.4.1.2.2)	I[16](2.3.1.1.3)	J[4](3.1.2.3.2)	K[6](4.6.1.2.1)	A[4](1.1.2.4.2.1)	B[1](1.1.3.2.1)	C[13](1.3.4.1.5)	D[15](2.2.4.2.2.2)	E[5](2.3.2.1.3.5.2)	F[76](2.6.3.1.3)	G[76](4.4.1.4.5)	H[8](3.2.3.4.1)	I[3](1.1.2.2.3)	J[15](4.3.3.1.1)	K[15](2.5.4.2.2)
41	A[6](1.2.1.1.2.4)	B[6](1.2.4.3.2)	C[16](1.3.3.4.6)	D[1](1.1.4.2.6.1)	E[7](1.4.2.1.3.4.2)	F[23](1.3.5.4.2)	G[46](3.2.1.1.2)	H[45](2.4.2.1.2)	I[16](2.1.1.1.3)	J[4](3.1.2.3.2)	K[6](3.6.4.2.1)	A[4](1.1.2.2.1.1)	B[1](1.1.1.4.1)	C[13](1.3.2.2.5)	D[15](2.2.4.3.3.4)	E[5](2.2.2.1.1.5.1)	F[76](2.6.3.2.3)	G[76](4.3.3.4.5)	H[8](3.2.3.4.1)	I[3](3.1.2.2.3)	J[15](4.3.3.3.1)	K[15](2.5.3.2.2)
42	A[6](1.2.2.4.1.4)	B[6](1.2.3.4.2)	C[16](1.3.3.2.6)	D[1](1.1.4.2.6.1)	E[7](3.3.2.1.4.2.1)	F[23](1.2.6.4.3)	G[46](3.2.1.3.2)	H[45](2.3.3.1.2)	I[16](2.1.3.1.3)	J[4](3.3.4.3.2)	K[6](2.6.1.2.1)	A[4](1.1.2.2.1.2)	B[1](1.1.1.2.1)	C[13](1.3.4.4.5)	D[15](2.2.4.2.3.1)	E[5](3.2.2.1.1.5.1)	F[76](2.6.6.2.3)	G[76](4.3.3.4.5)	H[8](3.2.3.4.1)	I[3](1.1.2.2.3)	J[15](4.3.3.1.1)	K[15](2.5.4.2.2)
43	A[6](1.2.1.2.1.5)	B[6](1.2.1.3.2)	C[16](1.3.3.4.6)	D[1](1.1.3.2.6.1)	E[7](4.3.1.1.4.2.1)	F[23](1.2.6.3.1)	G[46](3.2.1.1.4)	H[45](2.5.2.1.2)	I[16](2.3.1.1.2)	J[4](3.1.2.1.2)	K[6](2.6.4.2.1)	A[4](1.1.2.1.2.1)	B[1](1.1.3.2.1)	C[13](1.3.4.3.5)	D[15](2.2.4.2.2.1)	E[5](1.4.1.1.4.5.1)	F[76](2.6.3.1.3)	G[76](4.2.1.4.5)	H[8](1.2.3.3.1)	I[3](3.1.2.2.3)	J[15](4.3.3.3.1)	K[15](3.5.3.2.2)
44	A[6](1.2.3.1.3.5)	B[6](1.2.1.1.2)	C[16](1.3.3.4.6)	D[1](1.1.4.2.6.1)	E[7](3.2.2.1.3.3.2)	F[23](1.4.5.3.2)	G[46](3.2.1.3.2)	H[45](2.5.2.1.2)	I[16](2.1.3.1.3)	J[4](3.1.2.3.2)	K[6](4.6.1.2.1)	A[4](1.1.2.4.2.1)	B[1](1.1.3.2.1)	C[13](1.3.2.3.5)	D[15](2.2.4.2.3.4)	E[5](2.2.2.1.1.5.1)	F[76](2.6.3.2.3)	G[76](4.2.3.4.5)	H[8](1.2.3.3.1)	I[3](1.3.2.2.3)	J[15](4.3.3.3.1)	K[15](2.5.3.2.2)
45	A[6](1.2.2.1.2.6)	B[6](1.2.1.3.2)	C[16](1.3.3.4.6)	D[1](1.1.4.2.6.3)	E[7](4.3.1.1.2.2.2)	F[23](1.2.5.4.1)	G[46](3.2.1.1.2)	H[45](2.4.2.1.2)	I[16](2.3.1.1.2)	J[4](3.3.2.1.2)	K[6](3.6.3.2.1)	A[4](1.1.2.2.1.1)	B[1](1.1.3.2.1)	C[13](1.3.2.2.5)	D[15](2.2.4.3.3.1)	E[5](2.2.2.1.1.5.2)	F[76](2.6.6.2.3)	G[76](4.2.3.4.5)	H[8](3.2.3.3.1)	I[3](1.3.2.2.3)	J[15](4.3.3.2.1)	K[15](3.5.4.2.2)
46	A[6](1.2.3.1.1.4)	B[6](1.2.3.4.2)	C[16](1.3.3.2.6)	D[1](1.1.4.2.6.3)	E[7](2.4.2.1.3.2.2)	F[23](1.2.6.4.1)	G[46](3.2.1.1.2)	H[45](2.3.2.1.2)	I[16](2.1.1.1.1)	J[4](3.3.2.2.2)	K[6](3.6.3.2.1)	A[4](1.1.2.1.2.2)	B[1](1.1.1.4.1)	C[13](1.3.2.2.5)	D[15](2.2.4.2.3.1)	E[5](2.3.1.2.3.5.1)	F[76](2.6.3.1.3)	G[76](4.1.1.4.5)	H[8](3.2.3.4.1)	I[3](1.1.2.2.3)	J[15](4.3.3.2.1)	K[15](3.5.4.2.2)
47	A[6](1.2.1.3.3.3)	B[6](1.2.3.2.2)	C[16](1.3.3.2.6)	D[1](1.1.3.2.6.2)	E[7](2.3.1.1.3.2.2)	F[23](1.2.3.6.3)	G[46](3.2.1.3.4)	H[45](2.5.2.1.2)	I[16](2.3.1.1.3)	J[4](3.3.2.3.2)	K[6](3.6.3.2.1)	A[4](1.1.2.1.1.2)	B[1](1.1.1.4.1)	C[13](1.3.2.3.5)	D[15](2.2.4.2.3.4)	E[5](2.2.2.1.1.5.1)	F[76](2.6.3.1.3)	G[76](4.2.1.4.5)	H[8](1.2.3.4.1)	I[3](1.3.2.2.3)	J[15](4.3.3.3.1)	K[15](4.5.3.2.2)
48	A[6](1.2.1.4.1.3)	B[6](1.2.4.1.2)	C[16](1.3.3.4.6)	D[1](1.1.4.2.6.1)	E[7](3.2.2.1.2.2.1)	F[23](1.3.5.4.2)	G[46](3.2.1.3.4)	H[45](2.4.1.1.2)	I[16](2.2.1.1.2)	J[4](2.1.2.3.2)	K[6](3.6.1.2.1)	A[4](1.1.2.4.1.2)	B[1](1.1.1.2.1)	C[13](1.3.4.1.5)	D[15](2.2.4.2.2.1)	E[5](2.4.1.1.1.5.1)	F[76](2.6.3.1.3)	G[76](4.1.1.4.5)	H[8](3.2.3.3.1)	I[3](3.1.2.2.3)	J[15](4.3.3.1.1)	K[15](2.5.4.2.2)
49	A[6](1.2.1.3.1.3)	B[6](1.2.3.1.2)	C[16](1.3.3.4.6)	D[1](1.1.4.1.6.1)	E[7](1.4.2.1.3.1.1)	F[23](1.2.6.4.1)	G[46](3.2.1.3.2)	H[45](2.3.1.1.2)	I[16](2.3.1.1.3)	J[4](3.1.2.1.2)	K[6](1.6.1.2.1)	A[4](1.1.2.1.1.2)	B[1](1.1.1.4.1)	C[13](1.3.2.1.5)	D[15](2.2.2.2.3.2)	E[5](2.4.1.1.3.5.2)	F[76](2.6.6.2.3)	G[76](4.1.1.4.5)	H[8](1.2.3.4.1)	I[3](1.3.2.2.3)	J[15](4.3.3.1.1)	K[15](2.5.3.2.2)
50	A[6](1.2.3.1.3.5)	B[6](1.2.1.2.2)	C[16](1.3.3.2.6)	D[1](1.1.4.2.6.1)	E[7](3.2.2.1.2.4.2)	F[23](1.2.6.3.2)	G[46](3.2.1.1.2)	H[45](2.3.2.1.2)	I[16](2.1.1.1.2)	J[4](1.1.2.3.2)	K[6](3.6.1.2.1)	A[4](1.1.2.1.2.1)	B[1](1.1.1.2.1)	C[13](1.3.4.1.5)	D[15](2.2.2.2.3.1)	E[5](4.2.1.1.3.5.1)	F[76](2.6.3.2.3)	G[76](4.4.1.4.5)	H[8](3.2.3.3.1)	I[3](1.1.2.2.3)	J[15](4.3.3.2.1)	K[15](4.5.3.2.2)
51	A[6](1.2.1.2.2.6)	B[6](1.2.1.1.2)	C[16](1.3.3.4.6)	D[1](1.1.3.2.6.1)	E[7](1.4.2.1.4.2.1)	F[23](1.2.6.5.1)	G[46](3.2.1.3.4)	H[45](2.4.3.1.2)	I[16](2.2.1.1.3)	J[4](3.1.2.2.2)	K[6](1.6.4.2.1)	A[4](1.1.2.2.3.1)	B[1](1.1.1.2.1)	C[13](1.3.4.3.5)	D[15](2.2.4.3.2.4)	E[5](2.2.1.1.2.5.2)	F[76](2.6.3.1.3)	G[76](4.2.1.4.5)	H[8](1.2.3.4.1)	I[3](1.3.2.2.3)	J[15](4.3.4.2.1)	K[15](4.5.3.2.2)
52	A[6](1.2.2.4.2.5)	B[6](1.2.3.3.2)	C[16](1.3.3.2.6)	D[1](1.1.3.1.6.2)	E[7](4.3.1.1.3.4.1)	F[23](1.2.6.4.3)	G[46](3.2.1.1.4)	H[45](2.4.3.1.2)	I[16](2.1.1.1.1)	J[4](3.3.4.3.2)	K[6](1.6.3.2.1)	A[4](1.1.2.1.1.2)	B[1](1.1.1.4.1)	C[13](1.3.2.3.5)	D[15](2.2.2.2.3.3)	E[5](3.2.2.1.3.5.2)	F[76](2.6.3.2.3)	G[76](4.3.3.4.5)	H[8](3.2.3.3.1)	I[3](1.3.2.2.3)	J[15](4.3.3.2.1)	K[15](3.5.2.2.2)
53	A[6](1.2.2.1.2.4)	B[6](1.2.3.3.2)	C[16](1.3.3.4.6)	D[1](1.1.3.1.6.2)	E[7](2.1.1.1.3.4.2)	F[23](1.2.3.5.2)	G[46](3.2.1.1.2)	H[45](2.3.2.1.2)	I[16](2.3.1.1.3)	J[4](3.3.2.2.2)	K[6](4.6.4.2.1)	A[4](1.1.2.4.3.2)	B[1](1.1.1.2.1)	C[13](1.3.4.3.5)	D[15](2.2.4.2.1.1)	E[5](1.2.1.1.2.5.2)	F[76](2.6.6.2.3)	G[76](4.3.3.4.5)	H[8](1.2.3.3.1)	I[3](1.1.2.2.3)	J[15](4.3.3.3.1)	K[15](3.5.3.2.2)
54	A[6](1.2.1.1.1.4)	B[6](1.2.4.4.2)	C[16](1.3.3.4.6)	D[1](1.1.3.1.6.1)	E[7](2.1.1.1.2.1.1)	F[23](1.4.5.3.2)	G[46](3.2.1.1.2)	H[45](2.3.2.1.2)	I[16](2.1.1.1.3)	J[4](3.2.2.2.2)	K[6](3.6.1.2.1)	A[4](1.1.2.2.3.2)	B[1](1.1.1.2.1)	C[13](1.3.4.4.5)	D[15](2.2.4.3.3.4)	E[5](2.3.2.1.4.5.2)	F[76](2.6.6.2.3)	G[76](4.2.3.4.5)	H[8](3.2.3.3.1)	I[3](1.1.2.2.3)	J[15](4.3.3.1.1)	K[15](3.5.3.2.2)
55	A[6](1.2.1.3.3.6)	B[6](1.2.1.2.2)	C[16](1.3.3.4.6)	D[1](1.1.4.2.6.3)	E[7](3.3.2.1.4.3.2)	F[23](1.2.3.4.2)	G[46](3.2.1.1.2)	H[45](2.3.3.1.2)	I[16](2.2.1.1.3)	J[4](3.1.2.3.2)	K[6](4.6.4.2.1)	A[4](1.1.2.1.1.2)	B[1](1.1.1.2.1)	C[13](1.3.4.4.5)	D[15](2.2.4.2.3.3)	E[5](3.3.1.1.4.6.1)	F[76](2.6.6.2.3)	G[76](4.2.3.4.5)	H[8](1.2.3.4.1)	I[3](3.1.2.2.3)	J[15](4.3.3.3.1)	K[15](3.5.4.2.2)
56	A[6](1.2.1.1.2.4)	B[6](1.2.4.3.2)	C[16](1.3.3.2.6)	D[1](1.1.1.1.6.1)	E[7](3.2.1.1.4.1.2)	F[23](1.2.6.5.3)	G[46](3.2.1.3.2)	H[45](2.5.3.1.2)	I[16](2.3.1.1.3)	J[4](3.2.2.3.2)	K[6](2.6.3.2.1)	A[4](1.1.2.4.1.2)	B[1](1.1.3.4.1)	C[13](1.3.2.1.5)	D[15](2.2.2.2.3.1)	E[5](2.1.1.1.4.5.2)	F[76](2.6.3.2.3)	G[76](4.2.1.4.5)	H[8](3.2.3.3.1)	I[3](3.1.2.2.3)	J[15](4.3.3.2.1)	K[15](2.5.3.2.2)
57	A[6](1.2.2.4.1.6)	B[6](1.2.3.4.2)	C[16](1.3.3.4.6)	D[1](1.1.1.1.6.2)	E[7](3.3.2.1.2.2.2)	F[23](1.2.3.5.2)	G[46](3.2.1.3.4)	H[45](2.3.2.1.2)	I[16](2.3.1.1.1)	J[4](3.3.2.2.2)	K[6](3.6.4.2.1)	A[4](1.1.2.1.2.1)	B[1](1.1.1.2.1)	C[13](1.3.4.4.5)	D[15](2.2.4.3.2.4)	E[5](1.2.1.1.2.5.1)	F[76](2.6.3.2.3)	G[76](4.3.3.4.5)	H[8](1.2.3.4.1)	I[3](1.1.2.2.3)	J[15](4.3.4.2.1)	K[15](3.5.4.2.2)
58	A[6](1.2.1.3.2.4)	B[6](1.2.3.3.2)	C[16](1.3.3.4.6)	D[1](1.1.3.2.6.3)	E[7](2.3.1.1.3.2.1)	F[23](1.2.6.4.2)	G[46](3.2.1.3.2)	H[45](2.4.2.1.2)	I[16](2.1.1.1.1)	J[4](3.2.2.2.2)	K[6](1.6.3.2.1)	A[4](1.1.2.2.2.2)	B[1](1.1.3.2.1)	C[13](1.3.4.1.5)	D[15](2.2.2.2.3.3)	E[5](2.4.1.1.1.5.2)	F[76](2.6.3.2.3)	G[76](4.3.3.4.5)	H[8](1.2.3.4.1)	I[3](1.3.2.2.3)	J[15](4.3.3.1.1)	K[15](3.5.3.2.2)
59	A[6](1.2.2.3.2.3)	B[6](1.2.1.1.2)	C[16](1.3.3.4.6)	D[1](1.1.4.2.6.3)	E[7](3.3.2.1.2.1.1)	F[23](1.2.6.3.3)	G[46](3.2.1.3.4)	H[45](2.5.2.1.2)	I[16](2.1.1.1.1)	J[4](3.3.2.2.2)	K[6](4.6.4.2.1)	A[4](1.1.2.4.2.1)	B[1](1.1.3.2.1)	C[13](1.3.2.3.5)	D[15](2.2.4.3.1.3)	E[5](2.3.1.1.2.5.1)	F[76](2.6.3.2.3)	G[76](4.2.1.4.5)	H[8](1.2.3.4.1)	I[3](1.1.2.2.3)	J[15](4.3.3.1.1)	K[15](2.5.4.2.2)
60	A[6](1.2.2.1.2.4)	B[6](1.2.1.4.2)	C[16](1.3.3.2.6)	D[1](1.1.3.2.6.2)	E[7](4.1.1.1.2.2.2)	F[23](1.4.5.5.2)	G[46](3.2.1.3.4)	H[45](2.5.3.1.2)	I[16](2.3.1.1.3)	J[4](3.3.4.3.2)	K[6](2.6.1.2.1)	A[4](1.1.2.4.1.1)	B[1](1.1.1.2.1)	C[13](1.3.4.3.5)	D[15](2.2.2.2.3.3)	E[5](4.2.1.1.3.5.1)	F[76](2.6.6.2.3)	G[76](4.1.1.4.5)	H[8](3.2.3.3.1)	I[3](3.1.2.2.3)	J[15](4.3.3.2.1)	K[15](2.5.4.2.2)
61	A[6](1.2.2.3.3.5)	B[6](1.2.3.1.2)	C[16](1.3.3.4.6)	D[1](1.1.3.1.6.2)	E[7](4.1.1.1.4.1.1)	F[23](1.2.6.3.3)	G[46](3.2.1.3.4)	H[45](2.5.3.1.2)	I[16](2.1.1.1.1)	J[4](3.3.3.2.2)	K[6](2.6.3.2.1)	A[4](1.1.2.4.3.2)	B[1](1.1.3.2.1)	C[13](1.3.2.1.5)	D[15](2.2.2.2.3.2)	E[5](3.2.1.2.3.5.2)	F[76](2.6.3.1.3)	G[76](4.2.1.4.5)	H[8](3.2.3.4.1)	I[3](3.1.2.2.3)	J[15](4.3.3.1.1)	K[15](4.5.2.2.2)
62	A[6](1.2.3.1.2.6)	B[6](1.2.1.1.2)	C[16](1.3.3.4.6)	D[1](1.1.3.2.6.1)	E[7](3.2.2.1.4.1.2)	F[23](1.2.6.3.1)	G[46](3.2.1.3.4)	H[45](2.4.3.1.2)	I[16](2.2.1.1.1)	J[4](1.1.2.3.2)	K[6](3.6.4.2.1)	A[4](1.1.2.2.1.1)	B[1](1.1.1.2.1)	C[13](1.3.4.3.5)	D[15](2.2.4.3.1.1)	E[5](3.2.1.1.2.5.2)	F[76](2.6.3.1.3)	G[76](4.2.3.4.5)	H[8](3.2.3.4.1)	I[3](3.1.2.2.3)	J[15](4.3.4.2.1)	K[15](3.5.2.2.2)
63	A[6](1.2.1.3.3.6)	B[6](1.2.3.4.2)	C[16](1.3.3.2.6)	D[1](1.1.4.2.6.3)	E[7](2.2.2.1.3.3.2)	F[23](1.2.4.5.2)	G[46](3.2.1.3.4)	H[45](2.4.1.2.2)	I[16](2.3.1.1.3)	J[4](3.3.2.3.2)	K[6](1.6.4.2.1)	A[4](1.1.2.2.3.2)	B[1](1.1.3.2.1)	C[13](1.3.4.4.5)	D[15](2.2.4.3.2.3)	E[5](2.1.1.1.3.6.2)	F[76](2.6.6.2.3)	G[76](4.2.3.4.5)	H[8](1.2.3.4.1)	I[3](1.3.2.2.3)	J[15](4.3.3.1.1)	K[15](3.5.3.2.2)
64	A[6](1.2.1.1.1.6)	B[6](1.2.1.1.2)	C[16](1.3.3.4.6)	D[1](1.1.3.2.6.2)	E[7](2.3.2.1.2.3.1)	F[23](1.2.3.4.2)	G[46](3.2.1.3.4)	H[45](2.3.3.1.2)	I[16](2.2.1.1.1)	J[4](3.1.2.2.2)	K[6](2.6.4.2.1)	A[4](1.1.2.1.1.2)	B[1](1.1.1.4.1)	C[13](1.3.4.3.5)	D[15](2.2.2.2.1.3)	E[5](4.2.1.1.1.5.1)	F[76](2.6.6.2.3)	G[76](4.1.1.4.5)	H[8](3.2.3.4.1)	I[3](1.1.2.2.3)	J[15](4.3.3.1.1)	K[15](4.5.3.2.2)
65	A[6](1.2.2.1.3.4)	B[6](1.2.1.3.2)	C[16](1.3.3.4.6)	D[1](1.1.3.2.6.2)	E[7](3.2.2.1.3.2.2)	F[23](1.2.6.5.3)	G[46](3.2.1.1.2)	H[45](2.3.1.1.2)	I[16](2.2.1.1.3)	J[4](3.2.2.1.2)	K[6](2.6.3.2.1)	A[4](1.1.2.1.2.2)	B[1](1.1.1.2.1)	C[13](1.3.4.1.5)	D[15](2.2.2.2.3.1)	E[5](1.3.1.1.3.6.2)	F[76](2.6.6.2.3)	G[76](4.1.1.4.5)	H[8](3.2.3.4.1)	I[3](1.3.2.2.3)	J[15](4.3.3.2.1)	K[15](2.5.4.2.2)
66	A[6](1.2.1.2.1.5)	B[6](1.2.1.1.2)	C[16](1.3.3.4.6)	D[1](1.1.1.1.6.1)	E[7](3.2.2.1.2.4.2)	F[23](1.4.5.3.2)	G[46](3.2.1.3.4)	H[45](2.5.2.1.2)	I[16](2.1.1.1.3)	J[4](3.3.2.1.2)	K[6](3.6.3.2.1)	A[4](1.1.2.2.3.2)	B[1](1.1.3.2.1)	C[13](1.3.4.1.5)	D[15](2.2.4.2.3.1)	E[5](4.2.1.1.1.5.2)	F[76](2.6.3.2.3)	G[76](4.1.1.4.5)	H[8](1.2.3.4.1)	I[3](3.1.2.2.3)	J[15](4.3.3.3.1)	K[15](3.5.4.2.2)
67	A[6](1.2.1.1.3.5)	B[6](1.2.3.3.2)	C[16](1.3.3.4.6)	D[1](1.1.3.1.6.1)	E[7](3.4.2.1.3.4.1)	F[23](1.2.3.3.2)	G[46](3.2.1.1.2)	H[45](2.5.3.1.2)	I[16](2.1.3.1.2)	J[4](3.1.2.1.2)	K[6](1.6.1.2.1)	A[4](1.1.2.2.3.1)	B[1](1.1.1.2.1)	C[13](1.3.4.1.5)	D[15](2.2.4.2.1.3)	E[5](2.2.1.1.4.6.1)	F[76](2.6.3.2.3)	G[76](4.3.3.4.5)	H[8](1.2.3.3.1)	I[3](1.3.2.2.3)	J[15](4.3.4.2.1)	K[15](2.5.2.2.2)
68	A[6](1.2.3.2.1.6)	B[6](1.2.3.4.2)	C[16](1.3.3.4.6)	D[1](1.1.3.2.6.4)	E[7](3.3.1.1.4.2.2)	F[23](1.2.6.5.1)	G[46](3.2.1.3.2)	H[45](2.4.2.1.2)	I[16](2.1.3.1.1)	J[4](3.1.2.3.2)	K[6](3.6.1.2.1)	A[4](1.1.2.2.3.2)	B[1](1.1.3.2.1)	C[13](1.3.2.3.5)	D[15](2.2.4.2.1.1)	E[5](4.3.1.1.4.5.2)	F[76](2.6.6.2.3)	G[76](4.2.1.4.5)	H[8](3.2.3.4.1)	I[3](1.3.2.2.3)	J[15](4.3.3.2.1)	K[15](4.5.4.2.2)
69	A[6](1.2.3.2.3.3)	B[6](1.2.1.3.2)	C[16](1.3.3.4.6)	D[1](1.1.1.1.6.1)	E[7](2.2.1.1.3.3.1)	F[23](1.2.3.4.1)	G[46](3.2.1.3.2)	H[45](2.4.1.1.2)	I[16](2.1.1.1.2)	J[4](3.1.2.1.2)	K[6](4.6.4.2.1)	A[4](1.1.2.1.2.2)	B[1](1.1.1.2.1)	C[13](1.3.4.3.5)	D[15](2.2.4.2.1.1)	E[5](1.2.1.1.4.6.1)	F[76](2.6.3.1.3)	G[76](4.2.1.4.5)	H[8](3.2.3.3.1)	I[3](1.3.2.2.3)	J[15](4.3.3.1.1)	K[15](2.5.2.2.2)
70	A[6](1.2.1.4.1.4)	B[6](1.2.1.2.2)	C[16](1.3.3.4.6)	D[1](1.1.4.2.6.4)	E[7](4.1.1.1.2.3.1)	F[23](1.2.6.4.1)	G[46](3.2.1.1.4)	H[45](2.3.2.1.2)	I[16](2.1.3.1.3)	J[4](1.1.2.1.2)	K[6](2.6.1.2.1)	A[4](1.1.2.4.1.1)	B[1](1.1.1.2.1)	C[13](1.3.4.3.5)	D[15](2.2.4.3.2.4)	E[5](2.2.1.1.4.5.2)	F[76](2.6.3.1.3)	G[76](4.2.1.4.5)	H[8](1.2.3.3.1)	I[3](3.1.2.2.3)	J[15](4.3.3.2.1)	K[15](3.5.4.2.2)
71	A[6](1.2.3.1.2.6)	B[6](1.2.4.1.2)	C[16](1.3.3.4.6)	D[1](1.1.3.1.6.4)	E[7](3.4.2.1.4.1.2)	F[23](1.4.5.5.2)	G[46](3.2.1.3.4)	H[45](2.3.2.1.2)	I[16](2.2.1.1.2)	J[4](3.1.2.3.2)	K[6](4.6.4.2.1)	A[4](1.1.2.2.2.2)	B[1](1.1.1.2.1)	C[13](1.3.4.1.5)	D[15](2.2.4.2.2.1)	E[5](2.1.1.1.3.6.2)	F[76](2.6.3.1.3)	G[76](4.3.3.4.5)	H[8](3.2.3.4.1)	I[3](1.1.2.2.3)	J[15](4.3.3.2.1)	K[15](4.5.2.2.2)
72	A[6](1.2.2.3.2.4)	B[6](1.2.1.1.2)	C[16](1.3.3.4.6)	D[1](1.1.4.1.6.1)	E[7](1.4.2.1.4.1.1)	F[23](1.2.5.4.1)	G[46](3.2.1.3.2)	H[45](2.3.1.2.2)	I[16](2.1.1.1.3)	J[4](3.3.4.2.2)	K[6](4.6.3.2.1)	A[4](1.1.2.2.1.1)	B[1](1.1.1.4.1)	C[13](1.3.2.1.5)	D[15](2.2.4.3.2.4)	E[5](3.2.1.1.4.5.2)	F[76](2.6.6.2.3)	G[76](4.2.1.4.5)	H[8](1.2.3.4.1)	I[3](3.1.2.2.3)	J[15](4.3.3.1.1)	K[15](4.5.3.2.2)
73	A[6](1.2.3.1.2.4)	B[6](1.2.4.3.2)	C[16](1.3.3.4.6)	D[1](1.1.1.1.6.4)	E[7](2.2.2.1.4.2.2)	F[23](1.2.5.3.2)	G[46](3.2.1.3.4)	H[45](2.4.3.1.2)	I[16](2.1.1.1.3)	J[4](1.1.2.1.2)	K[6](4.6.1.2.1)	A[4](1.1.2.2.2.2)	B[1](1.1.3.4.1)	C[13](1.3.4.4.5)	D[15](2.2.4.3.2.1)	E[5](2.1.1.1.2.5.2)	F[76](2.6.3.1.3)	G[76](4.2.1.4.5)	H[8](1.2.3.3.1)	I[3](1.3.2.2.3)	J[15](4.3.4.2.1)	K[15](3.5.2.2.2)
74	A[6](1.2.1.4.4.4)	B[6](1.2.1.2.2)	C[16](1.3.3.4.6)	D[1](1.1.1.1.6.4)	E[7](1.3.2.1.3.4.1)	F[23](1.2.5.3.2)	G[46](3.2.1.3.4)	H[45](2.4.3.1.2)	I[16](2.1.3.1.3)	J[4](3.3.3.2.2)	K[6](1.6.1.2.1)	A[4](1.1.2.2.1.2)	B[1](1.1.1.4.1)	C[13](1.3.2.1.5)	D[15](2.2.4.3.2.4)	E[5](2.2.1.1.2.5.2)	F[76](2.6.6.2.3)	G[76](4.4.1.4.5)	H[8](1.2.3.4.1)	I[3](1.1.2.2.3)	J[15](4.3.3.1.1)	K[15](4.5.4.2.2)
75	A[6](1.2.3.1.1.5)	B[6](1.2.3.2.2)	C[16](1.3.3.4.6)	D[1](1.1.1.1.6.4)	E[7](2.2.1.1.4.3.2)	F[23](1.2.6.5.3)	G[46](3.2.1.1.2)	H[45](2.5.2.1.2)	I[16](2.1.1.1.3)	J[4](3.3.2.1.2)	K[6](4.6.3.2.1)	A[4](1.1.2.1.2.1)	B[1](1.1.3.2.1)	C[13](1.3.4.4.5)	D[15](2.2.4.2.1.3)	E[5](2.1.1.1.4.5.2)	F[76](2.6.3.1.3)	G[76](4.2.1.4.5)	H[8](3.2.3.3.1)	I[3](1.1.2.2.3)	J[15](4.3.3.3.1)	K[15](3.5.3.2.2)
76	A[6](1.2.2.4.2.6)	B[6](1.2.1.3.2)	C[16](1.3.3.4.6)	D[1](1.1.3.2.6.1)	E[7](2.4.2.1.3.2.2)	F[23](1.3.5.4.2)	G[46](3.2.1.1.2)	H[45](2.4.3.1.2)	I[16](2.1.1.1.1)	J[4](2.1.2.3.2)	K[6](3.6.1.2.1)	A[4](1.1.2.2.3.2)	B[1](1.1.3.2.1)	C[13](1.3.2.1.5)	D[15](2.2.4.2.3.3)	E[5](2.1.1.1.3.6.1)	F[76](2.6.3.2.3)	G[76](4.3.3.4.5)	H[8](3.2.3.3.1)	I[3](3.1.2.2.3)	J[15](4.3.3.1.1)	K[15](3.5.4.2.2)
77	A[6](1.2.2.1.1.5)	B[6](1.2.1.3.2)	C[16](1.3.3.4.6)	D[1](1.1.4.2.6.4)	E[7](2.2.2.1.3.3.1)	F[23](1.2.6.3.1)	G[46](3.2.1.3.2)	H[45](2.4.2.1.2)	I[16](2.1.1.1.1)	J[4](1.1.2.1.2)	K[6](4.6.4.2.1)	A[4](1.1.2.2.2.1)	B[1](1.1.1.4.1)	C[13](1.3.2.2.5)	D[15](2.2.4.2.1.1)	E[5](2.2.1.1.2.5.1)	F[76](2.6.3.1.3)	G[76](4.1.1.4.5)	H[8](3.2.3.3.1)	I[3](1.3.2.2.3)	J[15](4.3.3.1.1)	K[15](4.5.4.2.2)
78	A[6](1.2.1.4.2.3)	B[6](1.2.3.2.2)	C[16](1.3.3.4.6)	D[1](1.1.1.1.6.2)	E[7](3.2.2.1.4.2.2)	F[23](1.2.6.4.2)	G[46](3.2.1.3.4)	H[45](2.4.2.1.2)	I[16](2.2.1.1.2)	J[4](3.1.2.3.2)	K[6](2.6.1.2.1)	A[4](1.1.2.4.1.1)	B[1](1.1.1.2.1)	C[13](1.3.4.1.5)	D[15](2.2.4.3.2.1)	E[5](2.3.1.1.4.6.2)	F[76](2.6.3.1.3)	G[76](4.4.1.4.5)	H[8](3.2.3.3.1)	I[3](1.1.2.2.3)	J[15](4.3.3.1.1)	K[15](3.5.2.2.2)
79	A[6](1.2.1.2.2.3)	B[6](1.2.1.3.2)	C[16](1.3.3.4.6)	D[1](1.1.1.1.6.4)	E[7](3.2.1.1.2.3.2)	F[23](1.2.5.3.2)	G[46](3.2.1.3.4)	H[45](2.4.3.1.2)	I[16](2.1.1.1.1)	J[4](3.2.2.3.2)	K[6](2.6.1.2.1)	A[4](1.1.2.2.1.1)	B[1](1.1.3.4.1)	C[13](1.3.2.2.5)	D[15](2.2.4.3.3.3)	E[5](2.3.2.1.3.5.2)	F[76](2.6.3.2.3)	G[76](4.4.1.4.5)	H[8](3.2.3.4.1)	I[3](3.1.2.2.3)	J[15](4.3.4.2.1)	K[15](3.5.4.2.2)
80	A[6](1.2.1.3.3.5)	B[6](1.2.4.1.2)	C[16](1.3.3.4.6)	D[1](1.1.1.1.6.2)	E[7](3.2.2.1.4.2.1)	F[23](1.3.3.4.2)	G[46](3.2.1.3.4)	H[45](2.4.1.2.2)	I[16](2.1.1.1.3)	J[4](3.3.2.1.2)	K[6](1.6.3.2.1)	A[4](1.1.2.4.2.1)	B[1](1.1.1.2.1)	C[13](1.3.4.4.5)	D[15](2.2.4.3.2.4)	E[5](3.2.2.1.4.5.1)	F[76](2.6.3.2.3)	G[76](4.3.3.4.5)	H[8](3.2.3.4.1)	I[3](1.3.2.2.3)	J[15](4.3.3.3.1)	K[15](3.5.2.2.2)
81	A[6](1.2.1.3.2.3)	B[6](1.2.4.3.2)	C[16](1.3.3.4.6)	D[1](1.1.4.2.6.4)	E[7](3.3.2.1.4.3.1)	F[23](1.2.5.3.2)	G[46](3.2.1.1.2)	H[45](2.4.3.1.2)	I[16](2.1.1.1.2)	J[4](3.2.2.3.2)	K[6](1.6.3.2.1)	A[4](1.1.2.1.1.2)	B[1](1.1.1.4.1)	C[13](1.3.4.3.5)	D[15](2.2.4.2.2.1)	E[5](2.3.2.1.3.5.1)	F[76](2.6.3.2.3)	G[76](4.2.3.4.5)	H[8](3.2.3.4.1)	I[3](1.1.2.2.3)	J[15](4.3.3.3.1)	K[15](2.5.2.2.2)
82	A[6](1.2.2.1.2.6)	B[6](1.2.1.4.2)	C[16](1.3.3.4.6)	D[1](1.1.4.2.6.1)	E[7](4.3.1.1.3.4.2)	F[23](1.2.6.3.2)	G[46](3.2.1.3.4)	H[45](2.3.1.1.2)	I[16](2.1.1.1.2)	J[4](3.2.2.3.2)	K[6](3.6.3.2.1)	A[4](1.1.2.2.3.2)	B[1](1.1.3.2.1)	C[13](1.3.4.4.5)	D[15](2.2.4.3.1.4)	E[5](2.3.1.1.3.6.2)	F[76](2.6.3.1.3)	G[76](4.1.1.4.5)	H[8](3.2.3.4.1)	I[3](1.3.2.2.3)	J[15](4.3.4.2.1)	K[15](3.5.4.2.2)
83	A[6](1.2.3.2.2.6)	B[6](1.2.3.2.2)	C[16](1.3.3.4.6)	D[1](1.1.3.2.6.4)	E[7](2.3.2.1.3.4.1)	F[23](1.2.6.4.2)	G[46](3.2.1.1.2)	H[45](2.5.3.1.2)	I[16](2.3.1.1.2)	J[4](3.3.2.1.2)	K[6](2.6.4.2.1)	A[4](1.1.2.2.3.2)	B[1](1.1.3.2.1)	C[13](1.3.4.1.5)	D[15](2.2.4.3.1.4)	E[5](4.3.1.1.3.6.1)	F[76](2.6.3.1.3)	G[76](4.2.3.4.5)	H[8](3.2.3.4.1)	I[3](3.1.2.2.3)	J[15](4.3.4.2.1)	K[15](4.5.4.2.2)
84	A[6](1.2.2.3.1.4)	B[6](1.2.3.2.2)	C[16](1.3.3.2.6)	D[1](1.1.4.1.6.3)	E[7](2.1.1.1.3.4.1)	F[23](1.2.3.5.2)	G[46](3.2.1.3.4)	H[45](2.3.1.1.2)	I[16](2.2.1.1.2)	J[4](3.1.2.2.2)	K[6](1.6.1.2.1)	A[4](1.1.2.4.1.2)	B[1](1.1.3.4.1)	C[13](1.3.2.3.5)	D[15](2.2.2.2.3.2)	E[5](2.2.1.1.3.5.1)	F[76](2.6.3.2.3)	G[76](4.3.3.4.5)	H[8](3.2.3.3.1)	I[3](3.1.2.2.3)	J[15](4.3.3.3.1)	K[15](3.5.4.2.2)
85	A[6](1.2.1.2.1.6)	B[6](1.2.3.4.2)	C[16](1.3.3.2.6)	D[1](1.1.1.1.6.1)	E[7](2.2.2.1.2.4.1)	F[23](1.3.3.4.1)	G[46](3.2.1.3.2)	H[45](2.3.1.2.2)	I[16](2.2.1.1.2)	J[4](1.1.2.1.2)	K[6](1.6.4.2.1)	A[4](1.1.2.2.1.2)	B[1](1.1.1.2.1)	C[13](1.3.4.1.5)	D[15](2.2.4.3.1.1)	E[5](2.2.1.1.2.5.2)	F[76](2.6.3.1.3)	G[76](4.1.1.4.5)	H[8](3.2.3.3.1)	I[3](1.1.2.2.3)	J[15](4.3.3.2.1)	K[15](3.5.4.2.2)
86	A[6](1.2.1.4.1.5)	B[6](1.2.1.1.2)	C[16](1.3.3.4.6)	D[1](1.1.1.1.6.1)	E[7](2.3.2.1.2.4.1)	F[23](1.3.3.4.1)	G[46](3.2.1.3.4)	H[45](2.3.1.2.2)	I[16](2.1.1.1.1)	J[4](1.1.2.3.2)	K[6](4.6.4.2.1)	A[4](1.1.2.2.2.1)	B[1](1.1.3.4.1)	C[13](1.3.2.2.5)	D[15](2.2.4.2.1.1)	E[5](2.3.2.1.1.5.1)	F[76](2.6.6.2.3)	G[76](4.2.1.4.5)	H[8](3.2.3.3.1)	I[3](1.3.2.2.3)	J[15](4.3.4.2.1)	K[15](3.5.2.2.2)
87	A[6](1.2.1.1.4.4)	B[6](1.2.1.2.2)	C[16](1.3.3.4.6)	D[1](1.1.1.1.6.1)	E[7](4.2.1.1.4.3.1)	F[23](1.2.6.5.1)	G[46](3.2.1.1.4)	H[45](2.4.1.2.2)	I[16](2.2.1.1.1)	J[4](3.3.2.1.2)	K[6](4.6.3.2.1)	A[4](1.1.2.1.1.2)	B[1](1.1.3.2.1)	C[13](1.3.4.3.5)	D[15](2.2.2.2.1.1)	E[5](2.2.1.1.2.5.1)	F[76](2.6.3.2.3)	G[76](4.4.1.4.5)	H[8](1.2.3.4.1)	I[3](1.1.2.2.3)	J[15](4.3.4.2.1)	K[15](4.5.3.2.2)
88	A[6](1.2.1.1.4.4)	B[6](1.2.3.1.2)	C[16](1.3.3.4.6)	D[1](1.1.3.1.6.1)	E[7](2.3.2.1.3.3.2)	F[23](1.2.3.4.3)	G[46](3.2.1.3.2)	H[45](2.4.1.1.2)	I[16](2.2.1.1.2)	J[4](1.1.2.1.2)	K[6](2.6.1.2.1)	A[4](1.1.2.2.3.2)	B[1](1.1.3.2.1)	C[13](1.3.4.3.5)	D[15](2.2.4.3.2.3)	E[5](1.2.1.1.4.5.1)	F[76](2.6.3.2.3)	G[76](4.1.1.4.5)	H[8](3.2.3.3.1)	I[3](1.3.2.2.3)	J[15](4.3.3.1.1)	K[15](2.5.4.2.2)
89	A[6](1.2.1.4.1.5)	B[6](1.2.4.1.2)	C[16](1.3.3.4.6)	D[1](1.1.1.1.6.2)	E[7](3.3.1.1.2.2.1)	F[23](1.2.5.3.2)	G[46](3.2.1.1.2)	H[45](2.4.2.1.2)	I[16](2.1.3.1.1)	J[4](3.1.2.2.2)	K[6](1.6.1.2.1)	A[4](1.1.2.2.1.2)	B[1](1.1.1.4.1)	C[13](1.3.2.2.5)	D[15](2.2.4.2.3.4)	E[5](3.2.1.1.4.5.1)	F[76](2.6.6.2.3)	G[76](4.3.3.4.5)	H[8](3.2.3.3.1)	I[3](1.3.2.2.3)	J[15](4.3.3.1.1)	K[15](2.5.2.2.2)
90	A[6](1.2.1.1.4.4)	B[6](1.2.3.2.2)	C[16](1.3.3.2.6)	D[1](1.1.4.2.6.3)	E[7](4.3.1.1.4.3.2)	F[23](1.2.3.4.1)	G[46](3.2.1.3.2)	H[45](2.3.2.1.2)	I[16](2.1.1.1.3)	J[4](3.1.2.3.2)	K[6](3.6.4.2.1)	A[4](1.1.2.2.1.2)	B[1](1.1.3.4.1)	C[13](1.3.4.1.5)	D[15](2.2.2.2.1.1)	E[5](2.3.1.1.4.6.1)	F[76](2.6.3.1.3)	G[76](4.3.3.4.5)	H[8](3.2.3.3.1)	I[3](3.1.2.2.3)	J[15](4.3.3.3.1)	K[15](4.5.4.2.2)
91	A[6](1.2.3.2.1.3)	B[6](1.2.1.2.2)	C[16](1.3.3.2.6)	D[1](1.1.3.1.6.4)	E[7](2.3.2.1.2.2.1)	F[23](1.2.4.5.2)	G[46](3.2.1.3.4)	H[45](2.3.1.1.2)	I[16](2.2.1.1.3)	J[4](3.2.2.1.2)	K[6](4.6.3.2.1)	A[4](1.1.2.4.1.2)	B[1](1.1.3.2.1)	C[13](1.3.2.2.5)	D[15](2.2.4.3.2.1)	E[5](2.1.1.1.2.5.1)	F[76](2.6.3.1.3)	G[76](4.2.3.4.5)	H[8](1.2.3.3.1)	I[3](3.1.2.2.3)	J[15](4.3.4.2.1)	K[15](3.5.4.2.2)
92	A[6](1.2.2.4.2.4)	B[6](1.2.3.2.2)	C[16](1.3.3.4.6)	D[1](1.1.4.2.6.1)	E[7](3.3.1.1.4.2.1)	F[23](1.2.6.5.2)	G[46](3.2.1.1.2)	H[45](2.4.3.1.2)	I[16](2.1.3.1.1)	J[4](3.1.2.3.2)	K[6](3.6.1.2.1)	A[4](1.1.2.4.1.1)	B[1](1.1.1.2.1)	C[13](1.3.4.1.5)	D[15](2.2.4.3.3.1)	E[5](2.2.2.1.1.5.1)	F[76](2.6.3.1.3)	G[76](4.1.1.4.5)	H[8](1.2.3.3.1)	I[3](1.1.2.2.3)	J[15](4.3.3.3.1)	K[15](2.5.3.2.2)
93	A[6](1.2.1.4.2.4)	B[6](1.2.1.2.2)	C[16](1.3.3.4.6)	D[1](1.1.3.2.6.4)	E[7](2.2.1.1.2.3.2)	F[23](1.2.3.3.1)	G[46](3.2.1.3.2)	H[45](2.3.1.2.2)	I[16](2.1.1.1.1)	J[4](3.3.4.3.2)	K[6](2.6.3.2.1)	A[4](1.1.2.1.1.2)	B[1](1.1.1.2.1)	C[13](1.3.4.1.5)	D[15](2.2.4.3.1.4)	E[5](2.2.1.2.3.5.1)	F[76](2.6.3.1.3)	G[76](4.1.1.4.5)	H[8](1.2.3.3.1)	I[3](1.3.2.2.3)	J[15](4.3.3.1.1)	K[15](3.5.3.2.2)
94	A[6](1.2.1.1.1.3)	B[6](1.2.3.4.2)	C[16](1.3.3.4.6)	D[1](1.1.4.1.6.4)	E[7](2.3.2.1.3.3.1)	F[23](1.4.5.5.2)	G[46](3.2.1.3.4)	H[45](2.5.3.1.2)	I[16](2.3.1.1.1)	J[4](3.1.2.2.2)	K[6](3.6.4.2.1)	A[4](1.1.2.2.1.1)	B[1](1.1.3.2.1)	C[13](1.3.2.1.5)	D[15](2.2.2.2.3.2)	E[5](3.2.1.2.3.5.2)	F[76](2.6.3.2.3)	G[76](4.3.3.4.5)	H[8](1.2.3.4.1)	I[3](1.3.2.2.3)	J[15](4.3.3.1.1)	K[15](2.5.4.2.2)
95	A[6](1.2.1.1.1.4)	B[6](1.2.1.1.2)	C[16](1.3.3.4.6)	D[1](1.1.1.1.6.4)	E[7](3.3.2.1.2.2.2)	F[23](1.2.3.4.1)	G[46](3.2.1.1.2)	H[45](2.4.2.1.2)	I[16](2.3.1.1.1)	J[4](2.1.2.3.2)	K[6](2.6.1.2.1)	A[4](1.1.2.4.3.2)	B[1](1.1.1.2.1)	C[13](1.3.4.1.5)	D[15](2.2.2.2.3.1)	E[5](2.2.1.2.4.5.1)	F[76](2.6.6.2.3)	G[76](4.4.1.4.5)	H[8](1.2.3.4.1)	I[3](1.1.2.2.3)	J[15](4.3.3.2.1)	K[15](2.5.2.2.2)
96	A[6](1.2.1.2.1.6)	B[6](1.2.1.2.2)	C[16](1.3.3.4.6)	D[1](1.1.3.2.6.3)	E[7](3.3.2.1.4.2.1)	F[23](1.2.3.3.2)	G[46](3.2.1.3.4)	H[45](2.5.2.1.2)	I[16](2.3.1.1.1)	J[4](3.2.2.1.2)	K[6](2.6.3.2.1)	A[4](1.1.2.2.1.1)	B[1](1.1.1.2.1)	C[13](1.3.4.3.5)	D[15](2.2.4.2.3.1)	E[5](2.2.1.2.3.5.2)	F[76](2.6.3.1.3)	G[76](4.2.3.4.5)	H[8](1.2.3.4.1)	I[3](3.1.2.2.3)	J[15](4.3.3.3.1)	K[15](2.5.2.2.2)
97	A[6](1.2.1.3.3.4)	B[6](1.2.3.2.2)	C[16](1.3.3.4.6)	D[1](1.1.1.1.6.1)	E[7](2.2.1.1.4.2.2)	F[23](1.2.3.5.2)	G[46](3.2.1.3.2)	H[45](2.3.1.2.2)	I[16](2.3.1.1.2)	J[4](3.3.2.2.2)	K[6](3.6.3.2.1)	A[4](1.1.2.2.2.2)	B[1](1.1.1.4.1)	C[13](1.3.2.1.5)	D[15](2.2.2.2.3.1)	E[5](3.2.1.2.3.5.2)	F[76](2.6.3.1.3)	G[76](4.1.1.4.5)	H[8](1.2.3.3.1)	I[3](1.1.2.2.3)	J[15](4.3.3.2.1)	K[15](2.5.2.2.2)
98	A[6](1.2.1.1.2.6)	B[6](1.2.4.4.2)	C[16](1.3.3.4.6)	D[1](1.1.3.1.6.4)	E[7](4.2.1.1.4.2.2)	F[23](1.2.6.3.2)	G[46](3.2.1.3.4)	H[45](2.4.2.1.2)	I[16](2.1.3.1.1)	J[4](3.2.2.1.2)	K[6](3.6.1.2.1)	A[4](1.1.2.4.1.2)	B[1](1.1.1.2.1)	C[13](1.3.4.1.5)	D[15](2.2.2.2.3.3)	E[5](2.1.1.1.3.6.1)	F[76](2.6.3.2.3)	G[76](4.2.3.4.5)	H[8](3.2.3.3.1)	I[3](1.1.2.2.3)	J[15](4.3.3.2.1)	K[15](2.5.4.2.2)
99	A[6](1.2.2.1.3.4)	B[6](1.2.1.1.2)	C[16](1.3.3.4.6)	D[1](1.1.4.1.6.4)	E[7](1.4.1.1.3.4.1)	F[23](1.3.5.4.2)	G[46](3.2.1.3.2)	H[45](2.4.2.1.2)	I[16](2.1.3.1.3)	J[4](3.3.4.2.2)	K[6](3.6.3.2.1)	A[4](1.1.2.4.2.1)	B[1](1.1.1.2.1)	C[13](1.3.4.3.5)	D[15](2.2.2.2.1.1)	E[5](3.3.2.1.4.5.1)	F[76](2.6.6.2.3)	G[76](4.3.3.4.5)	H[8](1.2.3.4.1)	I[3](1.3.2.2.3)	J[15](4.3.3.3.1)	K[15](4.5.2.2.2)
100	A[6](1.2.1.1.1.3)	B[6](1.2.1.1.2)	C[16](1.3.3.4.6)	D[1](1.1.4.2.6.4)	E[7](2.3.1.1.4.3.2)	F[23](1.2.3.5.2)	G[46](3.2.1.3.4)	H[45](2.3.1.1.2)	I[16](2.2.1.1.1)	J[4](3.2.2.1.2)	K[6](4.6.3.2.1)	A[4](1.1.2.4.1.1)	B[1](1.1.1.2.1)	C[13](1.3.4.1.5)	D[15](2.2.4.2.3.4)	E[5](2.2.2.1.3.5.2)	F[76](2.6.3.2.3)	G[76](4.1.1.4.5)	H[8](1.2.3.4.1)	I[3](3.1.2.2.3)	J[15](4.3.4.2.1)	K[15](3.5.4.2.2)
