# Supplementary material for: TReSR: A PCR-compatible DNA sequence design method for engineering proteins containing tandem repeats
Source: PLoS One. 2023 Apr 12;18(4):e0281228. doi: 10.1371/journal.pone.0281228 (PMC10096509; doi:10.1371/journal.pone.0281228)
Supplement: S2 File — (ZIP) [file pone.0281228.s002.zip › TReSR_code/grouped_segments.csv]

Segment[Group](Codons)	FWD	REV	FRQ	T(FF)	T(RR)	T(FR)	T(WT)
A[1](1.1.1.2.1.2)	ATGAAACCTGTCACTTTG;	CAAAGTGACAGGTTTCAT;	0.41	-52.1	-1.6	67.2	42.1
A[2](1.1.1.2.1.3)	ATGAAACCTGTCACTCTT;	AAGAGTGACAGGTTTCAT;	0.41	-52.1	-1.6	68.1	42.1
A[2](1.1.1.2.1.4)	ATGAAACCTGTCACTCTC;	GAGAGTGACAGGTTTCAT;	0.40	-52.1	-1.6	68.4	42.1
A[2](1.1.1.2.1.5)	ATGAAACCTGTCACTCTA;	TAGAGTGACAGGTTTCAT;	0.39	-52.1	-1.6	68.7	42.1
A[2](1.1.1.2.1.6)	ATGAAACCTGTCACTCTG;	CAGAGTGACAGGTTTCAT;	0.46	-52.1	-1.6	68.8	42.1
A[3](1.1.1.2.2.1)	ATGAAACCTGTCACCTTA;	TAAGGTGACAGGTTTCAT;	0.44	-52.1	-1.5	69.5	42.1
A[3](1.1.1.2.2.2)	ATGAAACCTGTCACCTTG;	CAAGGTGACAGGTTTCAT;	0.44	-52.1	-1.5	69.5	42.1
A[2](1.1.1.2.2.3)	ATGAAACCTGTCACCCTT;	AAGGGTGACAGGTTTCAT;	0.44	-52.1	-1.5	71.2	42.1
A[2](1.1.1.2.2.4)	ATGAAACCTGTCACCCTC;	GAGGGTGACAGGTTTCAT;	0.44	-52.1	-1.5	71.5	42.1
A[2](1.1.1.2.2.5)	ATGAAACCTGTCACCCTA;	TAGGGTGACAGGTTTCAT;	0.43	-52.1	-1.5	71.9	42.1
A[2](1.1.1.2.2.6)	ATGAAACCTGTCACCCTG;	CAGGGTGACAGGTTTCAT;	0.50	-52.1	-1.5	71.9	42.1
A[2](1.1.1.2.3.3)	ATGAAACCTGTCACACTT;	AAGTGTGACAGGTTTCAT;	0.40	-39.6	1.1	68.7	41.2
A[2](1.1.1.2.3.4)	ATGAAACCTGTCACACTC;	GAGTGTGACAGGTTTCAT;	0.40	-39.6	1.1	69.1	41.2
A[2](1.1.1.2.3.5)	ATGAAACCTGTCACACTA;	TAGTGTGACAGGTTTCAT;	0.39	-39.6	1.1	69.4	41.2
A[2](1.1.1.2.3.6)	ATGAAACCTGTCACACTG;	CAGTGTGACAGGTTTCAT;	0.46	-39.6	1.1	69.4	41.2
A[1](1.1.1.4.1.2)	ATGAAACCTGTGACTTTG;	CAAAGTCACAGGTTTCAT;	0.43	-4.4	-24.8	67.2	44.0
A[2](1.1.1.4.1.3)	ATGAAACCTGTGACTCTT;	AAGAGTCACAGGTTTCAT;	0.43	-4.4	11.1	68.1	43.5
A[2](1.1.1.4.1.4)	ATGAAACCTGTGACTCTC;	GAGAGTCACAGGTTTCAT;	0.43	-4.4	11.1	68.4	43.5
A[2](1.1.1.4.1.5)	ATGAAACCTGTGACTCTA;	TAGAGTCACAGGTTTCAT;	0.42	-4.4	11.1	68.7	43.5
A[2](1.1.1.4.1.6)	ATGAAACCTGTGACTCTG;	CAGAGTCACAGGTTTCAT;	0.49	-4.4	11.1	68.8	43.5
A[3](1.1.1.4.2.1)	ATGAAACCTGTGACCTTA;	TAAGGTCACAGGTTTCAT;	0.47	-14.0	-24.3	69.5	42.9
A[3](1.1.1.4.2.2)	ATGAAACCTGTGACCTTG;	CAAGGTCACAGGTTTCAT;	0.47	-14.0	-24.3	69.5	42.9
A[2](1.1.1.4.2.3)	ATGAAACCTGTGACCCTT;	AAGGGTCACAGGTTTCAT;	0.47	-14.0	-24.3	71.2	42.9
A[2](1.1.1.4.2.4)	ATGAAACCTGTGACCCTC;	GAGGGTCACAGGTTTCAT;	0.46	-14.0	-24.3	71.5	42.9
A[2](1.1.1.4.2.5)	ATGAAACCTGTGACCCTA;	TAGGGTCACAGGTTTCAT;	0.45	-14.0	-24.3	71.9	42.9
A[2](1.1.1.4.2.6)	ATGAAACCTGTGACCCTG;	CAGGGTCACAGGTTTCAT;	0.52	-14.0	-24.3	71.9	42.9
A[4](1.1.2.1.1.1)	ATGAAACCCGTTACTTTA;	TAAAGTAACGGGTTTCAT;	0.41	1.2	11.1	67.3	40.9
A[4](1.1.2.1.1.2)	ATGAAACCCGTTACTTTG;	CAAAGTAACGGGTTTCAT;	0.41	1.2	11.1	67.4	40.9
A[5](1.1.2.1.1.3)	ATGAAACCCGTTACTCTT;	AAGAGTAACGGGTTTCAT;	0.41	1.2	11.1	68.2	40.9
A[5](1.1.2.1.1.4)	ATGAAACCCGTTACTCTC;	GAGAGTAACGGGTTTCAT;	0.41	1.2	11.1	68.6	40.9
A[5](1.1.2.1.1.5)	ATGAAACCCGTTACTCTA;	TAGAGTAACGGGTTTCAT;	0.40	1.2	11.1	68.8	40.9
A[5](1.1.2.1.1.6)	ATGAAACCCGTTACTCTG;	CAGAGTAACGGGTTTCAT;	0.47	1.2	11.1	68.9	40.9
A[4](1.1.2.1.2.1)	ATGAAACCCGTTACCTTA;	TAAGGTAACGGGTTTCAT;	0.45	1.2	11.1	69.6	40.9
A[4](1.1.2.1.2.2)	ATGAAACCCGTTACCTTG;	CAAGGTAACGGGTTTCAT;	0.45	1.2	11.1	69.6	40.9
A[5](1.1.2.1.2.3)	ATGAAACCCGTTACCCTT;	AAGGGTAACGGGTTTCAT;	0.45	1.2	11.1	71.3	40.9
A[5](1.1.2.1.2.4)	ATGAAACCCGTTACCCTC;	GAGGGTAACGGGTTTCAT;	0.44	1.2	11.1	71.6	40.9
A[5](1.1.2.1.2.5)	ATGAAACCCGTTACCCTA;	TAGGGTAACGGGTTTCAT;	0.43	1.2	11.1	72.0	40.9
A[5](1.1.2.1.2.6)	ATGAAACCCGTTACCCTG;	CAGGGTAACGGGTTTCAT;	0.50	1.2	11.1	72.0	40.9
A[4](1.1.2.2.1.1)	ATGAAACCCGTCACTTTA;	TAAAGTGACGGGTTTCAT;	0.40	-14.5	-2.6	70.1	36.2
A[4](1.1.2.2.1.2)	ATGAAACCCGTCACTTTG;	CAAAGTGACGGGTTTCAT;	0.40	-14.5	-2.6	70.2	36.2
A[5](1.1.2.2.1.3)	ATGAAACCCGTCACTCTT;	AAGAGTGACGGGTTTCAT;	0.40	-14.5	-2.6	71.1	36.2
A[5](1.1.2.2.1.4)	ATGAAACCCGTCACTCTC;	GAGAGTGACGGGTTTCAT;	0.39	-14.5	-2.6	71.4	36.2
A[5](1.1.2.2.1.5)	ATGAAACCCGTCACTCTA;	TAGAGTGACGGGTTTCAT;	0.38	-14.5	-2.6	71.7	36.2
A[5](1.1.2.2.1.6)	ATGAAACCCGTCACTCTG;	CAGAGTGACGGGTTTCAT;	0.46	-14.5	-2.6	71.7	36.2
A[4](1.1.2.2.2.1)	ATGAAACCCGTCACCTTA;	TAAGGTGACGGGTTTCAT;	0.44	-14.5	-2.6	72.5	36.2
A[4](1.1.2.2.2.2)	ATGAAACCCGTCACCTTG;	CAAGGTGACGGGTTTCAT;	0.43	-14.5	-2.6	72.5	36.2
A[5](1.1.2.2.2.3)	ATGAAACCCGTCACCCTT;	AAGGGTGACGGGTTTCAT;	0.43	-14.5	-2.6	74.2	36.2
A[5](1.1.2.2.2.4)	ATGAAACCCGTCACCCTC;	GAGGGTGACGGGTTTCAT;	0.43	-14.5	-2.6	74.5	36.2
A[5](1.1.2.2.2.5)	ATGAAACCCGTCACCCTA;	TAGGGTGACGGGTTTCAT;	0.42	-14.5	-2.6	74.9	36.2
A[5](1.1.2.2.2.6)	ATGAAACCCGTCACCCTG;	CAGGGTGACGGGTTTCAT;	0.49	-14.5	-2.6	74.8	36.2
A[4](1.1.2.2.3.1)	ATGAAACCCGTCACATTA;	TAATGTGACGGGTTTCAT;	0.40	-28.5	-2.6	70.3	36.5
A[4](1.1.2.2.3.2)	ATGAAACCCGTCACATTG;	CAATGTGACGGGTTTCAT;	0.40	-28.5	-2.6	70.3	36.5
A[5](1.1.2.2.3.3)	ATGAAACCCGTCACACTT;	AAGTGTGACGGGTTTCAT;	0.39	-14.5	-2.6	71.7	36.5
A[5](1.1.2.2.3.4)	ATGAAACCCGTCACACTC;	GAGTGTGACGGGTTTCAT;	0.39	-14.5	-2.6	72.0	36.5
A[5](1.1.2.2.3.5)	ATGAAACCCGTCACACTA;	TAGTGTGACGGGTTTCAT;	0.38	-14.5	-2.6	72.3	36.5
A[5](1.1.2.2.3.6)	ATGAAACCCGTCACACTG;	CAGTGTGACGGGTTTCAT;	0.45	-14.5	-2.6	72.3	36.5
A[4](1.1.2.4.1.1)	ATGAAACCCGTGACTTTA;	TAAAGTCACGGGTTTCAT;	0.43	-14.5	-2.6	70.1	39.8
A[4](1.1.2.4.1.2)	ATGAAACCCGTGACTTTG;	CAAAGTCACGGGTTTCAT;	0.42	-14.5	-2.6	70.2	39.9
A[5](1.1.2.4.1.3)	ATGAAACCCGTGACTCTT;	AAGAGTCACGGGTTTCAT;	0.42	-14.5	11.1	71.1	39.1
A[5](1.1.2.4.1.4)	ATGAAACCCGTGACTCTC;	GAGAGTCACGGGTTTCAT;	0.42	-14.5	11.1	71.4	39.1
A[5](1.1.2.4.1.5)	ATGAAACCCGTGACTCTA;	TAGAGTCACGGGTTTCAT;	0.41	-14.5	11.1	71.7	39.1
A[5](1.1.2.4.1.6)	ATGAAACCCGTGACTCTG;	CAGAGTCACGGGTTTCAT;	0.48	-14.5	11.1	71.7	39.1
A[4](1.1.2.4.2.1)	ATGAAACCCGTGACCTTA;	TAAGGTCACGGGTTTCAT;	0.46	-14.5	-2.6	72.5	38.3
A[4](1.1.2.4.2.2)	ATGAAACCCGTGACCTTG;	CAAGGTCACGGGTTTCAT;	0.46	-14.5	-2.6	72.5	38.3
A[5](1.1.2.4.2.3)	ATGAAACCCGTGACCCTT;	AAGGGTCACGGGTTTCAT;	0.46	-14.5	-2.6	74.2	38.3
A[5](1.1.2.4.2.4)	ATGAAACCCGTGACCCTC;	GAGGGTCACGGGTTTCAT;	0.45	-14.5	-2.6	74.5	38.3
A[5](1.1.2.4.2.5)	ATGAAACCCGTGACCCTA;	TAGGGTCACGGGTTTCAT;	0.44	-14.5	-2.6	74.9	38.3
A[5](1.1.2.4.2.6)	ATGAAACCCGTGACCCTG;	CAGGGTCACGGGTTTCAT;	0.52	-14.5	-2.6	74.8	38.3
A[4](1.1.2.4.3.1)	ATGAAACCCGTGACATTA;	TAATGTCACGGGTTTCAT;	0.42	-28.5	-2.6	70.3	40.2
A[4](1.1.2.4.3.2)	ATGAAACCCGTGACATTG;	CAATGTCACGGGTTTCAT;	0.42	-28.5	-2.6	70.3	40.2
A[6](1.2.1.1.1.3)	ATGAAGCCTGTTACTCTT;	AAGAGTAACAGGCTTCAT;	0.34	-24.2	-15.2	67.9	29.7
A[6](1.2.1.1.1.4)	ATGAAGCCTGTTACTCTC;	GAGAGTAACAGGCTTCAT;	0.33	-24.2	-15.2	68.3	29.7
A[6](1.2.1.1.1.5)	ATGAAGCCTGTTACTCTA;	TAGAGTAACAGGCTTCAT;	0.33	-24.2	-15.2	68.5	29.7
A[6](1.2.1.1.1.6)	ATGAAGCCTGTTACTCTG;	CAGAGTAACAGGCTTCAT;	0.40	-24.2	-15.2	68.6	29.7
A[7](1.2.1.1.2.1)	ATGAAGCCTGTTACCTTA;	TAAGGTAACAGGCTTCAT;	0.38	-29.8	-15.2	69.3	29.7
A[7](1.2.1.1.2.2)	ATGAAGCCTGTTACCTTG;	CAAGGTAACAGGCTTCAT;	0.38	-27.3	-15.2	69.4	29.7
A[6](1.2.1.1.2.3)	ATGAAGCCTGTTACCCTT;	AAGGGTAACAGGCTTCAT;	0.37	-24.2	-15.2	71.1	29.7
A[6](1.2.1.1.2.4)	ATGAAGCCTGTTACCCTC;	GAGGGTAACAGGCTTCAT;	0.37	-24.2	-15.2	71.3	29.7
A[6](1.2.1.1.2.5)	ATGAAGCCTGTTACCCTA;	TAGGGTAACAGGCTTCAT;	0.36	-24.2	-15.2	71.7	29.7
A[6](1.2.1.1.2.6)	ATGAAGCCTGTTACCCTG;	CAGGGTAACAGGCTTCAT;	0.43	-24.2	-15.2	71.7	29.7
A[7](1.2.1.1.3.2)	ATGAAGCCTGTTACATTG;	CAATGTAACAGGCTTCAT;	0.34	-28.5	-15.2	67.2	32.5
A[6](1.2.1.1.3.3)	ATGAAGCCTGTTACACTT;	AAGTGTAACAGGCTTCAT;	0.33	0.1	-15.2	68.6	32.5
A[6](1.2.1.1.3.4)	ATGAAGCCTGTTACACTC;	GAGTGTAACAGGCTTCAT;	0.33	0.1	-15.2	68.9	32.5
A[6](1.2.1.1.3.5)	ATGAAGCCTGTTACACTA;	TAGTGTAACAGGCTTCAT;	0.32	0.1	-15.2	69.2	32.5
A[6](1.2.1.1.3.6)	ATGAAGCCTGTTACACTG;	CAGTGTAACAGGCTTCAT;	0.39	0.1	-15.2	69.2	32.5
A[6](1.2.1.1.4.4)	ATGAAGCCTGTTACGCTC;	GAGCGTAACAGGCTTCAT;	0.35	-29.1	-15.2	72.1	41.4
A[6](1.2.1.1.4.5)	ATGAAGCCTGTTACGCTA;	TAGCGTAACAGGCTTCAT;	0.33	-13.8	-15.2	72.5	41.4
A[6](1.2.1.1.4.6)	ATGAAGCCTGTTACGCTG;	CAGCGTAACAGGCTTCAT;	0.41	-12.0	-15.2	72.5	41.4
A[8](1.2.1.2.1.1)	ATGAAGCCTGTCACTTTA;	TAAAGTGACAGGCTTCAT;	0.33	-32.0	-15.2	69.8	29.0
A[8](1.2.1.2.1.2)	ATGAAGCCTGTCACTTTG;	CAAAGTGACAGGCTTCAT;	0.33	-32.0	-15.2	69.9	29.0
A[6](1.2.1.2.1.3)	ATGAAGCCTGTCACTCTT;	AAGAGTGACAGGCTTCAT;	0.32	-24.2	-15.2	70.8	29.0
A[6](1.2.1.2.1.4)	ATGAAGCCTGTCACTCTC;	GAGAGTGACAGGCTTCAT;	0.32	-24.2	-15.2	71.1	29.0
A[6](1.2.1.2.1.5)	ATGAAGCCTGTCACTCTA;	TAGAGTGACAGGCTTCAT;	0.31	-24.2	-15.2	71.4	29.0
A[6](1.2.1.2.1.6)	ATGAAGCCTGTCACTCTG;	CAGAGTGACAGGCTTCAT;	0.38	-24.2	-15.2	71.4	29.0
A[6](1.2.1.2.2.3)	ATGAAGCCTGTCACCCTT;	AAGGGTGACAGGCTTCAT;	0.36	-24.2	-15.2	74.0	29.0
A[6](1.2.1.2.2.4)	ATGAAGCCTGTCACCCTC;	GAGGGTGACAGGCTTCAT;	0.36	-24.2	-15.2	74.2	29.0
A[6](1.2.1.2.2.5)	ATGAAGCCTGTCACCCTA;	TAGGGTGACAGGCTTCAT;	0.35	-24.2	-15.2	74.6	29.0
A[6](1.2.1.2.2.6)	ATGAAGCCTGTCACCCTG;	CAGGGTGACAGGCTTCAT;	0.42	-24.2	-15.2	74.5	29.0
A[8](1.2.1.2.3.1)	ATGAAGCCTGTCACATTA;	TAATGTGACAGGCTTCAT;	0.32	-28.5	-15.2	70.0	30.9
A[8](1.2.1.2.3.2)	ATGAAGCCTGTCACATTG;	CAATGTGACAGGCTTCAT;	0.32	-28.5	-15.2	70.0	30.9
A[8](1.2.1.2.3.6)	ATGAAGCCTGTCACACTG;	CAGTGTGACAGGCTTCAT;	0.38	-24.2	-15.2	72.0	30.9
A[6](1.2.1.3.1.3)	ATGAAGCCTGTAACTCTT;	AAGAGTTACAGGCTTCAT;	0.32	-24.2	-15.2	67.9	42.7
A[6](1.2.1.3.1.4)	ATGAAGCCTGTAACTCTC;	GAGAGTTACAGGCTTCAT;	0.32	-24.2	-15.2	68.3	42.7
A[6](1.2.1.3.1.5)	ATGAAGCCTGTAACTCTA;	TAGAGTTACAGGCTTCAT;	0.31	-24.2	-15.2	68.5	42.7
A[6](1.2.1.3.1.6)	ATGAAGCCTGTAACTCTG;	CAGAGTTACAGGCTTCAT;	0.38	-24.2	-15.2	68.6	42.7
A[7](1.2.1.3.2.1)	ATGAAGCCTGTAACCTTA;	TAAGGTTACAGGCTTCAT;	0.36	-29.8	-15.2	69.3	42.0
A[7](1.2.1.3.2.2)	ATGAAGCCTGTAACCTTG;	CAAGGTTACAGGCTTCAT;	0.36	-27.3	-15.2	69.4	42.0
A[6](1.2.1.3.2.3)	ATGAAGCCTGTAACCCTT;	AAGGGTTACAGGCTTCAT;	0.36	-24.2	-15.2	71.1	42.0
A[6](1.2.1.3.2.4)	ATGAAGCCTGTAACCCTC;	GAGGGTTACAGGCTTCAT;	0.35	-24.2	-15.2	71.3	42.0
A[6](1.2.1.3.2.5)	ATGAAGCCTGTAACCCTA;	TAGGGTTACAGGCTTCAT;	0.34	-24.2	-15.2	71.7	42.0
A[6](1.2.1.3.2.6)	ATGAAGCCTGTAACCCTG;	CAGGGTTACAGGCTTCAT;	0.41	-24.2	-15.2	71.7	42.0
A[7](1.2.1.3.3.2)	ATGAAGCCTGTAACATTG;	CAATGTTACAGGCTTCAT;	0.32	-28.5	-15.2	67.2	43.7
A[6](1.2.1.3.3.3)	ATGAAGCCTGTAACACTT;	AAGTGTTACAGGCTTCAT;	0.32	-9.8	-15.2	68.6	43.7
A[6](1.2.1.3.3.4)	ATGAAGCCTGTAACACTC;	GAGTGTTACAGGCTTCAT;	0.31	-9.8	-15.2	68.9	43.7
A[6](1.2.1.3.3.5)	ATGAAGCCTGTAACACTA;	TAGTGTTACAGGCTTCAT;	0.30	-9.8	-15.2	69.2	43.7
A[6](1.2.1.3.3.6)	ATGAAGCCTGTAACACTG;	CAGTGTTACAGGCTTCAT;	0.38	-9.8	-15.2	69.2	43.7
A[8](1.2.1.4.1.1)	ATGAAGCCTGTGACTTTA;	TAAAGTCACAGGCTTCAT;	0.35	-32.0	-15.2	69.8	34.9
A[8](1.2.1.4.1.2)	ATGAAGCCTGTGACTTTG;	CAAAGTCACAGGCTTCAT;	0.35	-32.0	-15.2	69.9	35.0
A[6](1.2.1.4.1.3)	ATGAAGCCTGTGACTCTT;	AAGAGTCACAGGCTTCAT;	0.35	-4.4	-15.2	70.8	33.8
A[6](1.2.1.4.1.4)	ATGAAGCCTGTGACTCTC;	GAGAGTCACAGGCTTCAT;	0.35	-4.4	-15.2	71.1	33.8
A[6](1.2.1.4.1.5)	ATGAAGCCTGTGACTCTA;	TAGAGTCACAGGCTTCAT;	0.34	-4.4	-15.2	71.4	33.8
A[6](1.2.1.4.1.6)	ATGAAGCCTGTGACTCTG;	CAGAGTCACAGGCTTCAT;	0.41	-4.4	-15.2	71.4	33.8
A[8](1.2.1.4.2.1)	ATGAAGCCTGTGACCTTA;	TAAGGTCACAGGCTTCAT;	0.39	-29.8	-15.2	72.2	32.8
A[8](1.2.1.4.2.2)	ATGAAGCCTGTGACCTTG;	CAAGGTCACAGGCTTCAT;	0.39	-27.3	-15.2	72.2	32.8
A[6](1.2.1.4.2.3)	ATGAAGCCTGTGACCCTT;	AAGGGTCACAGGCTTCAT;	0.39	-24.2	-15.2	74.0	32.8
A[6](1.2.1.4.2.4)	ATGAAGCCTGTGACCCTC;	GAGGGTCACAGGCTTCAT;	0.38	-24.2	-15.2	74.2	32.8
A[6](1.2.1.4.2.5)	ATGAAGCCTGTGACCCTA;	TAGGGTCACAGGCTTCAT;	0.37	-24.2	-15.2	74.6	32.8
A[6](1.2.1.4.2.6)	ATGAAGCCTGTGACCCTG;	CAGGGTCACAGGCTTCAT;	0.44	-24.2	-15.2	74.5	32.8
A[8](1.2.1.4.3.1)	ATGAAGCCTGTGACATTA;	TAATGTCACAGGCTTCAT;	0.35	1.1	-15.2	70.0	35.0
A[8](1.2.1.4.3.2)	ATGAAGCCTGTGACATTG;	CAATGTCACAGGCTTCAT;	0.35	1.1	-15.2	70.0	35.0
A[6](1.2.1.4.4.4)	ATGAAGCCTGTGACGCTC;	GAGCGTCACAGGCTTCAT;	0.36	-29.1	-15.2	74.9	43.7
A[6](1.2.2.1.1.3)	ATGAAGCCCGTTACTCTT;	AAGAGTAACGGGCTTCAT;	0.33	-24.2	-2.6	70.9	30.2
A[6](1.2.2.1.1.4)	ATGAAGCCCGTTACTCTC;	GAGAGTAACGGGCTTCAT;	0.33	-24.2	-2.6	71.2	30.2
A[6](1.2.2.1.1.5)	ATGAAGCCCGTTACTCTA;	TAGAGTAACGGGCTTCAT;	0.32	-24.2	-2.6	71.5	30.2
A[6](1.2.2.1.1.6)	ATGAAGCCCGTTACTCTG;	CAGAGTAACGGGCTTCAT;	0.39	-24.2	-2.6	71.5	30.2
A[7](1.2.2.1.2.1)	ATGAAGCCCGTTACCTTA;	TAAGGTAACGGGCTTCAT;	0.37	-29.8	-2.6	72.3	30.2
A[7](1.2.2.1.2.2)	ATGAAGCCCGTTACCTTG;	CAAGGTAACGGGCTTCAT;	0.37	-27.3	-2.6	72.3	30.2
A[6](1.2.2.1.2.3)	ATGAAGCCCGTTACCCTT;	AAGGGTAACGGGCTTCAT;	0.37	-24.2	-2.6	74.1	30.2
A[6](1.2.2.1.2.4)	ATGAAGCCCGTTACCCTC;	GAGGGTAACGGGCTTCAT;	0.36	-24.2	-2.6	74.3	30.2
A[6](1.2.2.1.2.5)	ATGAAGCCCGTTACCCTA;	TAGGGTAACGGGCTTCAT;	0.35	-24.2	-2.6	74.7	30.2
A[6](1.2.2.1.2.6)	ATGAAGCCCGTTACCCTG;	CAGGGTAACGGGCTTCAT;	0.42	-24.2	-2.6	74.6	30.2
A[7](1.2.2.1.3.1)	ATGAAGCCCGTTACATTA;	TAATGTAACGGGCTTCAT;	0.33	-28.5	-2.6	70.1	30.2
A[7](1.2.2.1.3.2)	ATGAAGCCCGTTACATTG;	CAATGTAACGGGCTTCAT;	0.33	-28.5	-2.6	70.1	30.2
A[6](1.2.2.1.3.3)	ATGAAGCCCGTTACACTT;	AAGTGTAACGGGCTTCAT;	0.33	-27.1	-2.6	71.5	30.2
A[6](1.2.2.1.3.4)	ATGAAGCCCGTTACACTC;	GAGTGTAACGGGCTTCAT;	0.32	-24.2	-2.6	71.8	30.2
A[6](1.2.2.1.3.5)	ATGAAGCCCGTTACACTA;	TAGTGTAACGGGCTTCAT;	0.31	-24.2	-2.6	72.2	30.2
A[6](1.2.2.1.3.6)	ATGAAGCCCGTTACACTG;	CAGTGTAACGGGCTTCAT;	0.39	-24.2	-2.6	72.2	30.2
A[6](1.2.2.2.1.3)	ATGAAGCCCGTCACTCTT;	AAGAGTGACGGGCTTCAT;	0.32	-24.2	-2.6	73.8	20.2
A[6](1.2.2.2.1.4)	ATGAAGCCCGTCACTCTC;	GAGAGTGACGGGCTTCAT;	0.31	-24.2	-2.6	74.0	20.2
A[6](1.2.2.2.1.5)	ATGAAGCCCGTCACTCTA;	TAGAGTGACGGGCTTCAT;	0.30	-24.2	-2.6	74.4	20.2
A[6](1.2.2.2.1.6)	ATGAAGCCCGTCACTCTG;	CAGAGTGACGGGCTTCAT;	0.38	-24.2	-2.6	74.3	20.2
A[7](1.2.2.2.2.1)	ATGAAGCCCGTCACCTTA;	TAAGGTGACGGGCTTCAT;	0.36	-29.8	-2.6	75.2	20.2
A[7](1.2.2.2.2.2)	ATGAAGCCCGTCACCTTG;	CAAGGTGACGGGCTTCAT;	0.35	-27.3	-2.6	75.1	20.2
A[6](1.2.2.2.2.3)	ATGAAGCCCGTCACCCTT;	AAGGGTGACGGGCTTCAT;	0.35	-24.2	-2.6	76.9	20.2
A[6](1.2.2.2.2.4)	ATGAAGCCCGTCACCCTC;	GAGGGTGACGGGCTTCAT;	0.35	-24.2	-2.6	77.1	20.2
A[6](1.2.2.2.2.5)	ATGAAGCCCGTCACCCTA;	TAGGGTGACGGGCTTCAT;	0.34	-24.2	-2.6	77.6	20.2
A[6](1.2.2.2.2.6)	ATGAAGCCCGTCACCCTG;	CAGGGTGACGGGCTTCAT;	0.41	-24.2	-2.6	77.4	20.2
A[7](1.2.2.2.3.1)	ATGAAGCCCGTCACATTA;	TAATGTGACGGGCTTCAT;	0.32	-28.5	-2.6	73.0	24.4
A[7](1.2.2.2.3.2)	ATGAAGCCCGTCACATTG;	CAATGTGACGGGCTTCAT;	0.32	-28.5	-2.6	72.9	24.4
A[6](1.2.2.2.3.3)	ATGAAGCCCGTCACACTT;	AAGTGTGACGGGCTTCAT;	0.31	-27.1	-2.6	74.4	24.4
A[6](1.2.2.2.3.4)	ATGAAGCCCGTCACACTC;	GAGTGTGACGGGCTTCAT;	0.31	-24.2	-2.6	74.6	24.4
A[6](1.2.2.2.3.5)	ATGAAGCCCGTCACACTA;	TAGTGTGACGGGCTTCAT;	0.30	-24.2	-2.6	75.0	24.4
A[6](1.2.2.2.3.6)	ATGAAGCCCGTCACACTG;	CAGTGTGACGGGCTTCAT;	0.37	-24.2	-2.6	74.9	24.4
A[7](1.2.2.3.1.1)	ATGAAGCCCGTAACTTTA;	TAAAGTTACGGGCTTCAT;	0.32	-32.0	0.4	70.0	39.0
A[7](1.2.2.3.1.2)	ATGAAGCCCGTAACTTTG;	CAAAGTTACGGGCTTCAT;	0.31	-32.0	0.4	70.0	39.1
A[6](1.2.2.3.1.3)	ATGAAGCCCGTAACTCTT;	AAGAGTTACGGGCTTCAT;	0.31	-24.2	-2.6	70.9	38.2
A[6](1.2.2.3.1.4)	ATGAAGCCCGTAACTCTC;	GAGAGTTACGGGCTTCAT;	0.31	-24.2	-2.6	71.2	38.2
A[6](1.2.2.3.1.5)	ATGAAGCCCGTAACTCTA;	TAGAGTTACGGGCTTCAT;	0.30	-24.2	-2.6	71.5	38.2
A[6](1.2.2.3.1.6)	ATGAAGCCCGTAACTCTG;	CAGAGTTACGGGCTTCAT;	0.37	-24.2	-2.6	71.5	38.2
A[7](1.2.2.3.2.1)	ATGAAGCCCGTAACCTTA;	TAAGGTTACGGGCTTCAT;	0.35	-29.8	-2.6	72.3	37.4
A[7](1.2.2.3.2.2)	ATGAAGCCCGTAACCTTG;	CAAGGTTACGGGCTTCAT;	0.35	-27.3	-2.6	72.3	37.4
A[6](1.2.2.3.2.3)	ATGAAGCCCGTAACCCTT;	AAGGGTTACGGGCTTCAT;	0.35	-24.2	-2.6	74.1	37.4
A[6](1.2.2.3.2.4)	ATGAAGCCCGTAACCCTC;	GAGGGTTACGGGCTTCAT;	0.34	-24.2	-2.6	74.3	37.4
A[6](1.2.2.3.2.5)	ATGAAGCCCGTAACCCTA;	TAGGGTTACGGGCTTCAT;	0.33	-24.2	-2.6	74.7	37.4
A[6](1.2.2.3.2.6)	ATGAAGCCCGTAACCCTG;	CAGGGTTACGGGCTTCAT;	0.40	-24.2	-2.6	74.6	37.4
A[7](1.2.2.3.3.1)	ATGAAGCCCGTAACATTA;	TAATGTTACGGGCTTCAT;	0.31	-28.5	-2.6	70.1	39.4
A[7](1.2.2.3.3.2)	ATGAAGCCCGTAACATTG;	CAATGTTACGGGCTTCAT;	0.31	-28.5	-2.6	70.1	39.4
A[6](1.2.2.3.3.3)	ATGAAGCCCGTAACACTT;	AAGTGTTACGGGCTTCAT;	0.31	-27.1	-2.6	71.5	39.4
A[6](1.2.2.3.3.4)	ATGAAGCCCGTAACACTC;	GAGTGTTACGGGCTTCAT;	0.31	-24.2	-2.6	71.8	39.4
A[6](1.2.2.3.3.5)	ATGAAGCCCGTAACACTA;	TAGTGTTACGGGCTTCAT;	0.30	-24.2	-2.6	72.2	39.4
A[6](1.2.2.3.3.6)	ATGAAGCCCGTAACACTG;	CAGTGTTACGGGCTTCAT;	0.37	-24.2	-2.6	72.2	39.4
A[7](1.2.2.4.1.1)	ATGAAGCCCGTGACTTTA;	TAAAGTCACGGGCTTCAT;	0.35	-32.0	8.6	72.8	29.3
A[7](1.2.2.4.1.2)	ATGAAGCCCGTGACTTTG;	CAAAGTCACGGGCTTCAT;	0.34	-32.0	8.6	72.8	29.5
A[6](1.2.2.4.1.3)	ATGAAGCCCGTGACTCTT;	AAGAGTCACGGGCTTCAT;	0.34	-24.2	11.1	73.8	27.7
A[6](1.2.2.4.1.4)	ATGAAGCCCGTGACTCTC;	GAGAGTCACGGGCTTCAT;	0.34	-24.2	11.1	74.0	27.7
A[6](1.2.2.4.1.5)	ATGAAGCCCGTGACTCTA;	TAGAGTCACGGGCTTCAT;	0.33	-24.2	11.1	74.4	27.7
A[6](1.2.2.4.1.6)	ATGAAGCCCGTGACTCTG;	CAGAGTCACGGGCTTCAT;	0.40	-24.2	11.1	74.3	27.7
A[7](1.2.2.4.2.2)	ATGAAGCCCGTGACCTTG;	CAAGGTCACGGGCTTCAT;	0.38	-27.3	-9.7	75.1	26.4
A[6](1.2.2.4.2.3)	ATGAAGCCCGTGACCCTT;	AAGGGTCACGGGCTTCAT;	0.38	-24.2	-2.6	76.9	26.4
A[6](1.2.2.4.2.4)	ATGAAGCCCGTGACCCTC;	GAGGGTCACGGGCTTCAT;	0.37	-24.2	-2.6	77.1	26.4
A[6](1.2.2.4.2.5)	ATGAAGCCCGTGACCCTA;	TAGGGTCACGGGCTTCAT;	0.36	-24.2	-2.6	77.6	26.4
A[6](1.2.2.4.2.6)	ATGAAGCCCGTGACCCTG;	CAGGGTCACGGGCTTCAT;	0.44	-24.2	-2.6	77.4	26.4
A[7](1.2.2.4.3.1)	ATGAAGCCCGTGACATTA;	TAATGTCACGGGCTTCAT;	0.34	-28.5	-2.6	73.0	29.1
A[7](1.2.2.4.3.2)	ATGAAGCCCGTGACATTG;	CAATGTCACGGGCTTCAT;	0.34	-28.5	-2.6	72.9	29.1
A[6](1.2.3.1.1.3)	ATGAAGCCAGTTACTCTT;	AAGAGTAACTGGCTTCAT;	0.34	-24.3	-0.6	67.9	42.7
A[6](1.2.3.1.1.4)	ATGAAGCCAGTTACTCTC;	GAGAGTAACTGGCTTCAT;	0.34	-24.3	-0.6	68.3	42.7
A[6](1.2.3.1.1.5)	ATGAAGCCAGTTACTCTA;	TAGAGTAACTGGCTTCAT;	0.33	-24.3	-0.6	68.5	42.7
A[6](1.2.3.1.1.6)	ATGAAGCCAGTTACTCTG;	CAGAGTAACTGGCTTCAT;	0.40	-24.3	-0.6	68.6	42.7
A[7](1.2.3.1.2.1)	ATGAAGCCAGTTACCTTA;	TAAGGTAACTGGCTTCAT;	0.38	-29.8	-8.7	69.3	42.7
A[7](1.2.3.1.2.2)	ATGAAGCCAGTTACCTTG;	CAAGGTAACTGGCTTCAT;	0.38	-27.3	-8.7	69.4	42.7
A[6](1.2.3.1.2.3)	ATGAAGCCAGTTACCCTT;	AAGGGTAACTGGCTTCAT;	0.38	-24.2	-10.9	71.1	42.7
A[6](1.2.3.1.2.4)	ATGAAGCCAGTTACCCTC;	GAGGGTAACTGGCTTCAT;	0.37	-24.2	-10.9	71.3	42.7
A[6](1.2.3.1.2.5)	ATGAAGCCAGTTACCCTA;	TAGGGTAACTGGCTTCAT;	0.36	-24.2	-10.9	71.7	42.7
A[6](1.2.3.1.2.6)	ATGAAGCCAGTTACCCTG;	CAGGGTAACTGGCTTCAT;	0.44	-11.0	-6.4	71.7	42.7
A[7](1.2.3.1.3.2)	ATGAAGCCAGTTACATTG;	CAATGTAACTGGCTTCAT;	0.34	-28.5	-10.9	67.2	42.7
A[6](1.2.3.1.3.3)	ATGAAGCCAGTTACACTT;	AAGTGTAACTGGCTTCAT;	0.34	-2.5	-41.1	68.6	42.7
A[6](1.2.3.1.3.4)	ATGAAGCCAGTTACACTC;	GAGTGTAACTGGCTTCAT;	0.33	-2.5	-34.8	68.9	42.7
A[6](1.2.3.1.3.5)	ATGAAGCCAGTTACACTA;	TAGTGTAACTGGCTTCAT;	0.33	-2.5	-18.1	69.2	42.7
A[8](1.2.3.2.1.1)	ATGAAGCCAGTCACTTTA;	TAAAGTGACTGGCTTCAT;	0.33	-74.5	6.7	69.8	42.3
A[8](1.2.3.2.1.2)	ATGAAGCCAGTCACTTTG;	CAAAGTGACTGGCTTCAT;	0.33	-74.5	6.7	69.9	42.3
A[6](1.2.3.2.1.3)	ATGAAGCCAGTCACTCTT;	AAGAGTGACTGGCTTCAT;	0.33	-110.3	10.9	70.8	42.3
A[6](1.2.3.2.1.4)	ATGAAGCCAGTCACTCTC;	GAGAGTGACTGGCTTCAT;	0.33	-110.3	10.9	71.1	42.3
A[6](1.2.3.2.1.5)	ATGAAGCCAGTCACTCTA;	TAGAGTGACTGGCTTCAT;	0.32	-110.3	10.9	71.4	42.3
A[6](1.2.3.2.1.6)	ATGAAGCCAGTCACTCTG;	CAGAGTGACTGGCTTCAT;	0.39	-110.3	10.9	71.4	42.3
A[8](1.2.3.2.2.1)	ATGAAGCCAGTCACCTTA;	TAAGGTGACTGGCTTCAT;	0.37	-29.8	1.1	72.2	42.3
A[8](1.2.3.2.2.2)	ATGAAGCCAGTCACCTTG;	CAAGGTGACTGGCTTCAT;	0.37	-27.3	-10.9	72.2	42.3
A[6](1.2.3.2.2.3)	ATGAAGCCAGTCACCCTT;	AAGGGTGACTGGCTTCAT;	0.36	-24.2	-10.9	74.0	42.3
A[6](1.2.3.2.2.4)	ATGAAGCCAGTCACCCTC;	GAGGGTGACTGGCTTCAT;	0.36	-24.2	-10.9	74.2	42.3
A[6](1.2.3.2.2.5)	ATGAAGCCAGTCACCCTA;	TAGGGTGACTGGCTTCAT;	0.35	-24.2	-10.9	74.6	42.3
A[6](1.2.3.2.2.6)	ATGAAGCCAGTCACCCTG;	CAGGGTGACTGGCTTCAT;	0.42	-11.0	-6.4	74.5	42.3
A[8](1.2.3.2.3.1)	ATGAAGCCAGTCACATTA;	TAATGTGACTGGCTTCAT;	0.33	-28.5	-10.9	70.0	41.3
A[8](1.2.3.2.3.2)	ATGAAGCCAGTCACATTG;	CAATGTGACTGGCTTCAT;	0.33	-28.5	-10.9	70.0	41.3
A[6](1.2.3.2.3.3)	ATGAAGCCAGTCACACTT;	AAGTGTGACTGGCTTCAT;	0.32	-27.1	-34.8	71.4	41.3
A[6](1.2.3.2.3.4)	ATGAAGCCAGTCACACTC;	GAGTGTGACTGGCTTCAT;	0.32	-24.2	-29.3	71.7	41.3
A[6](1.2.3.2.3.5)	ATGAAGCCAGTCACACTA;	TAGTGTGACTGGCTTCAT;	0.31	-100.7	-14.4	72.1	41.3
B[1](1.1.1.2.1)	TATGATGTTGCCGAA;	TTCGGCAACATCATA;	0.49	-12.4	-4.3	66.0	37.0
B[2](1.1.1.2.2)	TATGATGTTGCCGAG;	CTCGGCAACATCATA;	0.42	-12.4	-4.3	66.5	39.5
B[1](1.1.1.4.1)	TATGATGTTGCGGAA;	TTCCGCAACATCATA;	0.50	1.6	-7.5	66.0	42.9
B[1](1.1.3.2.1)	TATGATGTAGCCGAA;	TTCGGCTACATCATA;	0.47	-12.4	-10.9	64.5	33.8
B[2](1.1.3.2.2)	TATGATGTAGCCGAG;	CTCGGCTACATCATA;	0.39	-12.4	-10.9	65.0	36.9
B[1](1.1.3.4.1)	TATGATGTAGCGGAA;	TTCCGCTACATCATA;	0.48	-9.4	-14.1	64.5	40.1
B[2](1.1.3.4.2)	TATGATGTAGCGGAG;	CTCCGCTACATCATA;	0.41	-9.4	-14.1	65.0	44.0
B[3](1.1.4.1.1)	TATGATGTGGCTGAA;	TTCAGCCACATCATA;	0.49	-10.9	-24.2	65.2	38.5
B[4](1.1.4.1.2)	TATGATGTGGCTGAG;	CTCAGCCACATCATA;	0.41	-10.9	-24.2	65.7	42.4
B[3](1.1.4.4.1)	TATGATGTGGCGGAA;	TTCCGCCACATCATA;	0.52	-9.4	-33.9	68.8	41.0
B[4](1.1.4.4.2)	TATGATGTGGCGGAG;	CTCCGCCACATCATA;	0.44	-9.4	-33.9	69.3	44.9
B[5](1.2.1.1.1)	TATGACGTTGCTGAA;	TTCAGCAACGTCATA;	0.42	-1.4	-21.1	65.8	20.0
B[6](1.2.1.1.2)	TATGACGTTGCTGAG;	CTCAGCAACGTCATA;	0.35	-1.4	-21.1	66.2	27.6
B[5](1.2.1.2.1)	TATGACGTTGCCGAA;	TTCGGCAACGTCATA;	0.44	-1.4	-21.1	69.3	21.2
B[6](1.2.1.2.2)	TATGACGTTGCCGAG;	CTCGGCAACGTCATA;	0.36	-1.4	-21.1	69.7	21.2
B[5](1.2.1.3.1)	TATGACGTTGCAGAA;	TTCTGCAACGTCATA;	0.43	-1.4	-21.1	65.8	34.1
B[6](1.2.1.3.2)	TATGACGTTGCAGAG;	CTCTGCAACGTCATA;	0.36	-1.4	-21.1	66.2	39.4
B[5](1.2.1.4.1)	TATGACGTTGCGGAA;	TTCCGCAACGTCATA;	0.45	-1.4	-21.1	69.3	22.1
B[6](1.2.1.4.2)	TATGACGTTGCGGAG;	CTCCGCAACGTCATA;	0.38	-1.4	-21.1	69.7	29.8
B[6](1.2.3.1.2)	TATGACGTAGCTGAG;	CTCAGCTACGTCATA;	0.33	11.8	9.2	64.7	24.1
B[5](1.2.3.2.1)	TATGACGTAGCCGAA;	TTCGGCTACGTCATA;	0.41	11.8	9.2	67.8	21.0
B[6](1.2.3.2.2)	TATGACGTAGCCGAG;	CTCGGCTACGTCATA;	0.34	11.8	9.2	68.2	21.0
B[6](1.2.3.3.2)	TATGACGTAGCAGAG;	CTCTGCTACGTCATA;	0.34	11.8	9.2	64.7	36.4
B[5](1.2.3.4.1)	TATGACGTAGCGGAA;	TTCCGCTACGTCATA;	0.43	11.8	9.2	67.8	21.0
B[6](1.2.3.4.2)	TATGACGTAGCGGAG;	CTCCGCTACGTCATA;	0.36	11.8	9.2	68.2	26.2
B[5](1.2.4.1.1)	TATGACGTGGCTGAA;	TTCAGCCACGTCATA;	0.43	13.7	-26.8	68.5	16.8
B[6](1.2.4.1.2)	TATGACGTGGCTGAG;	CTCAGCCACGTCATA;	0.36	13.7	-26.8	69.0	25.0
B[5](1.2.4.3.1)	TATGACGTGGCAGAA;	TTCTGCCACGTCATA;	0.44	13.7	-26.8	68.5	31.6
B[6](1.2.4.3.2)	TATGACGTGGCAGAG;	CTCTGCCACGTCATA;	0.37	13.7	-26.8	69.0	37.3
B[5](1.2.4.4.1)	TATGACGTGGCGGAA;	TTCCGCCACGTCATA;	0.46	13.7	-26.8	72.0	24.8
B[6](1.2.4.4.2)	TATGACGTGGCGGAG;	CTCCGCCACGTCATA;	0.39	13.7	-26.8	72.4	32.7
C[1](1.1.2.1.1)	TATGCTGGCGTTTCT;	AGAAACGCCAGCATA;	0.32	22.1	10.6	69.5	37.6
C[2](1.1.2.1.2)	TATGCTGGCGTTTCC;	GGAAACGCCAGCATA;	0.31	22.1	10.6	70.7	36.0
C[2](1.1.2.1.3)	TATGCTGGCGTTTCA;	TGAAACGCCAGCATA;	0.31	22.1	10.6	68.5	38.3
C[2](1.1.2.1.4)	TATGCTGGCGTTTCG;	CGAAACGCCAGCATA;	0.31	22.1	10.6	71.0	34.8
C[3](1.1.2.1.5)	TATGCTGGCGTTAGT;	ACTAACGCCAGCATA;	0.32	22.1	10.6	68.7	34.8
C[4](1.1.2.3.1)	TATGCTGGCGTATCT;	AGATACGCCAGCATA;	0.30	26.3	10.6	68.1	40.5
C[5](1.1.2.3.2)	TATGCTGGCGTATCC;	GGATACGCCAGCATA;	0.29	26.3	10.6	69.4	38.9
C[5](1.1.2.3.3)	TATGCTGGCGTATCA;	TGATACGCCAGCATA;	0.29	26.3	10.6	67.2	41.0
C[5](1.1.2.3.4)	TATGCTGGCGTATCG;	CGATACGCCAGCATA;	0.29	26.3	10.6	69.7	37.5
C[6](1.1.2.3.5)	TATGCTGGCGTAAGT;	ACTTACGCCAGCATA;	0.29	26.3	10.6	68.7	35.2
C[7](1.1.3.4.1)	TATGCTGGAGTGTCT;	AGACACTCCAGCATA;	0.28	-7.4	-4.5	67.3	43.4
C[8](1.1.3.4.2)	TATGCTGGAGTGTCC;	GGACACTCCAGCATA;	0.28	-7.4	-4.5	68.7	41.9
C[8](1.1.3.4.4)	TATGCTGGAGTGTCG;	CGACACTCCAGCATA;	0.28	-7.4	-4.5	69.0	40.6
C[9](1.1.3.4.5)	TATGCTGGAGTGAGT;	ACTCACTCCAGCATA;	0.28	-7.4	-4.5	67.3	38.8
C[10](1.1.3.4.6)	TATGCTGGAGTGAGC;	GCTCACTCCAGCATA;	0.30	-12.0	-4.5	69.1	38.8
C[11](1.3.2.1.1)	TATGCAGGCGTTTCT;	AGAAACGCCTGCATA;	0.33	10.2	-1.2	69.5	33.2
C[12](1.3.2.1.2)	TATGCAGGCGTTTCC;	GGAAACGCCTGCATA;	0.32	10.2	-1.2	70.7	31.7
C[12](1.3.2.1.3)	TATGCAGGCGTTTCA;	TGAAACGCCTGCATA;	0.32	10.2	-1.2	68.5	34.2
C[12](1.3.2.1.4)	TATGCAGGCGTTTCG;	CGAAACGCCTGCATA;	0.32	10.2	-1.2	71.0	29.1
C[13](1.3.2.1.5)	TATGCAGGCGTTAGT;	ACTAACGCCTGCATA;	0.33	10.2	-1.2	68.7	29.1
C[14](1.3.2.1.6)	TATGCAGGCGTTAGC;	GCTAACGCCTGCATA;	0.34	10.2	-1.2	70.4	29.1
C[13](1.3.2.2.5)	TATGCAGGCGTCAGT;	ACTGACGCCTGCATA;	0.31	10.2	-1.2	72.1	38.9
C[14](1.3.2.2.6)	TATGCAGGCGTCAGC;	GCTGACGCCTGCATA;	0.33	22.0	-1.2	73.7	38.9
C[11](1.3.2.3.1)	TATGCAGGCGTATCT;	AGATACGCCTGCATA;	0.31	18.7	-1.2	68.1	36.1
C[12](1.3.2.3.2)	TATGCAGGCGTATCC;	GGATACGCCTGCATA;	0.30	18.7	-1.2	69.4	34.5
C[12](1.3.2.3.3)	TATGCAGGCGTATCA;	TGATACGCCTGCATA;	0.30	18.7	-1.2	67.2	36.9
C[12](1.3.2.3.4)	TATGCAGGCGTATCG;	CGATACGCCTGCATA;	0.30	18.7	-1.2	69.7	33.1
C[13](1.3.2.3.5)	TATGCAGGCGTAAGT;	ACTTACGCCTGCATA;	0.30	18.7	-1.2	68.7	29.6
C[14](1.3.2.3.6)	TATGCAGGCGTAAGC;	GCTTACGCCTGCATA;	0.32	18.7	-1.2	70.4	29.6
C[15](1.3.3.2.5)	TATGCAGGAGTCAGT;	ACTGACTCCTGCATA;	0.26	10.2	-1.2	67.3	41.5
C[16](1.3.3.2.6)	TATGCAGGAGTCAGC;	GCTGACTCCTGCATA;	0.28	22.6	-1.2	69.1	41.5
C[17](1.3.3.4.1)	TATGCAGGAGTGTCT;	AGACACTCCTGCATA;	0.29	10.2	-1.2	67.3	39.5
C[18](1.3.3.4.2)	TATGCAGGAGTGTCC;	GGACACTCCTGCATA;	0.29	10.2	-1.2	68.7	38.0
C[18](1.3.3.4.4)	TATGCAGGAGTGTCG;	CGACACTCCTGCATA;	0.29	10.2	-1.2	69.0	36.7
C[15](1.3.3.4.5)	TATGCAGGAGTGAGT;	ACTCACTCCTGCATA;	0.29	10.2	-1.2	67.3	33.8
C[16](1.3.3.4.6)	TATGCAGGAGTGAGC;	GCTCACTCCTGCATA;	0.31	10.2	-1.2	69.1	33.8
C[11](1.3.4.1.1)	TATGCAGGGGTTTCT;	AGAAACCCCTGCATA;	0.28	10.2	-1.2	68.4	41.3
C[12](1.3.4.1.2)	TATGCAGGGGTTTCC;	GGAAACCCCTGCATA;	0.28	10.2	-1.2	69.7	39.7
C[12](1.3.4.1.3)	TATGCAGGGGTTTCA;	TGAAACCCCTGCATA;	0.28	10.2	-1.2	67.5	41.9
C[12](1.3.4.1.4)	TATGCAGGGGTTTCG;	CGAAACCCCTGCATA;	0.28	10.2	-1.2	70.0	38.9
C[13](1.3.4.1.5)	TATGCAGGGGTTAGT;	ACTAACCCCTGCATA;	0.28	10.2	-1.2	67.6	38.9
C[14](1.3.4.1.6)	TATGCAGGGGTTAGC;	GCTAACCCCTGCATA;	0.30	10.2	-1.2	69.4	38.9
C[12](1.3.4.3.2)	TATGCAGGGGTATCC;	GGATACCCCTGCATA;	0.26	10.2	-1.2	68.3	42.6
C[12](1.3.4.3.4)	TATGCAGGGGTATCG;	CGATACCCCTGCATA;	0.26	10.2	-1.2	68.6	41.1
C[13](1.3.4.3.5)	TATGCAGGGGTAAGT;	ACTTACCCCTGCATA;	0.26	10.2	-1.2	67.6	39.9
C[14](1.3.4.3.6)	TATGCAGGGGTAAGC;	GCTTACCCCTGCATA;	0.28	10.2	-1.2	69.4	39.9
C[12](1.3.4.4.2)	TATGCAGGGGTGTCC;	GGACACCCCTGCATA;	0.29	10.2	-1.2	72.4	42.8
C[12](1.3.4.4.4)	TATGCAGGGGTGTCG;	CGACACCCCTGCATA;	0.29	10.2	-1.2	72.6	41.7
C[13](1.3.4.4.5)	TATGCAGGGGTGAGT;	ACTCACCCCTGCATA;	0.30	10.2	-1.2	71.1	40.0
C[14](1.3.4.4.6)	TATGCAGGGGTGAGC;	GCTCACCCCTGCATA;	0.31	10.2	-1.2	72.8	40.0
C[1](1.4.2.1.1)	TATGCGGGCGTTTCT;	AGAAACGCCCGCATA;	0.35	13.6	6.0	73.0	35.0
C[2](1.4.2.1.2)	TATGCGGGCGTTTCC;	GGAAACGCCCGCATA;	0.34	13.6	6.0	74.2	33.6
C[2](1.4.2.1.3)	TATGCGGGCGTTTCA;	TGAAACGCCCGCATA;	0.34	13.6	6.0	71.9	35.9
C[2](1.4.2.1.4)	TATGCGGGCGTTTCG;	CGAAACGCCCGCATA;	0.34	13.6	6.0	74.3	31.7
C[3](1.4.2.1.5)	TATGCGGGCGTTAGT;	ACTAACGCCCGCATA;	0.35	13.6	6.0	72.2	31.7
C[19](1.4.2.1.6)	TATGCGGGCGTTAGC;	GCTAACGCCCGCATA;	0.36	13.6	6.0	73.8	31.7
C[3](1.4.2.2.5)	TATGCGGGCGTCAGT;	ACTGACGCCCGCATA;	0.33	6.3	6.0	75.6	40.4
C[4](1.4.2.3.1)	TATGCGGGCGTATCT;	AGATACGCCCGCATA;	0.33	23.2	6.0	71.7	37.8
C[5](1.4.2.3.2)	TATGCGGGCGTATCC;	GGATACGCCCGCATA;	0.32	23.2	6.0	72.9	36.2
C[5](1.4.2.3.3)	TATGCGGGCGTATCA;	TGATACGCCCGCATA;	0.32	23.2	6.0	70.6	38.5
C[5](1.4.2.3.4)	TATGCGGGCGTATCG;	CGATACGCCCGCATA;	0.32	23.2	6.0	73.1	34.9
C[3](1.4.2.3.5)	TATGCGGGCGTAAGT;	ACTTACGCCCGCATA;	0.32	18.7	6.0	72.2	32.1
C[20](1.4.2.3.6)	TATGCGGGCGTAAGC;	GCTTACGCCCGCATA;	0.34	18.7	6.0	73.8	32.1
C[4](1.4.2.4.1)	TATGCGGGCGTGTCT;	AGACACGCCCGCATA;	0.36	19.5	6.0	75.6	40.8
C[5](1.4.2.4.2)	TATGCGGGCGTGTCC;	GGACACGCCCGCATA;	0.36	19.5	6.0	76.7	37.0
C[5](1.4.2.4.3)	TATGCGGGCGTGTCA;	TGACACGCCCGCATA;	0.36	19.5	6.0	74.4	38.9
C[5](1.4.2.4.4)	TATGCGGGCGTGTCG;	CGACACGCCCGCATA;	0.36	19.5	6.0	76.8	35.8
C[3](1.4.2.4.5)	TATGCGGGCGTGAGT;	ACTCACGCCCGCATA;	0.36	14.0	6.0	75.6	32.3
C[20](1.4.2.4.6)	TATGCGGGCGTGAGC;	GCTCACGCCCGCATA;	0.38	14.0	6.0	77.1	32.3
C[1](1.4.3.1.1)	TATGCGGGAGTTTCT;	AGAAACTCCCGCATA;	0.30	-9.4	-7.5	68.3	37.8
C[2](1.4.3.1.2)	TATGCGGGAGTTTCC;	GGAAACTCCCGCATA;	0.30	-9.4	-7.5	69.6	36.3
C[2](1.4.3.1.3)	TATGCGGGAGTTTCA;	TGAAACTCCCGCATA;	0.29	-9.4	-7.5	67.4	38.4
C[2](1.4.3.1.4)	TATGCGGGAGTTTCG;	CGAAACTCCCGCATA;	0.29	-9.4	-7.5	69.9	35.6
C[21](1.4.3.1.5)	TATGCGGGAGTTAGT;	ACTAACTCCCGCATA;	0.30	-9.4	-7.5	67.5	35.6
C[22](1.4.3.1.6)	TATGCGGGAGTTAGC;	GCTAACTCCCGCATA;	0.32	-9.4	-7.5	69.2	35.6
C[21](1.4.3.2.5)	TATGCGGGAGTCAGT;	ACTGACTCCCGCATA;	0.28	11.1	-7.5	71.0	42.7
C[22](1.4.3.2.6)	TATGCGGGAGTCAGC;	GCTGACTCCCGCATA;	0.30	21.8	-7.5	72.6	42.7
C[23](1.4.3.3.2)	TATGCGGGAGTATCC;	GGATACTCCCGCATA;	0.27	-9.4	-7.5	68.2	38.9
C[23](1.4.3.3.4)	TATGCGGGAGTATCG;	CGATACTCCCGCATA;	0.27	-9.4	-7.5	68.5	37.6
C[21](1.4.3.3.5)	TATGCGGGAGTAAGT;	ACTTACTCCCGCATA;	0.28	-9.4	-7.5	67.5	35.7
C[22](1.4.3.3.6)	TATGCGGGAGTAAGC;	GCTTACTCCCGCATA;	0.29	-9.4	-7.5	69.2	35.7
C[4](1.4.3.4.1)	TATGCGGGAGTGTCT;	AGACACTCCCGCATA;	0.31	-9.4	-7.5	71.0	40.8
C[23](1.4.3.4.2)	TATGCGGGAGTGTCC;	GGACACTCCCGCATA;	0.31	-9.4	-7.5	72.2	39.4
C[23](1.4.3.4.3)	TATGCGGGAGTGTCA;	TGACACTCCCGCATA;	0.31	-9.4	-7.5	69.9	41.3
C[23](1.4.3.4.4)	TATGCGGGAGTGTCG;	CGACACTCCCGCATA;	0.31	-9.4	-7.5	72.4	38.1
C[21](1.4.3.4.5)	TATGCGGGAGTGAGT;	ACTCACTCCCGCATA;	0.31	-9.4	-7.5	71.0	35.8
C[22](1.4.3.4.6)	TATGCGGGAGTGAGC;	GCTCACTCCCGCATA;	0.33	-9.4	-7.5	72.6	35.8
C[1](1.4.4.1.1)	TATGCGGGGGTTTCT;	AGAAACCCCCGCATA;	0.30	-9.4	-7.5	72.0	42.7
C[2](1.4.4.1.2)	TATGCGGGGGTTTCC;	GGAAACCCCCGCATA;	0.30	-9.4	-7.5	73.3	41.1
C[2](1.4.4.1.3)	TATGCGGGGGTTTCA;	TGAAACCCCCGCATA;	0.30	-9.4	-7.5	71.0	43.1
C[2](1.4.4.1.4)	TATGCGGGGGTTTCG;	CGAAACCCCCGCATA;	0.30	-9.4	-7.5	73.5	40.9
C[3](1.4.4.1.5)	TATGCGGGGGTTAGT;	ACTAACCCCCGCATA;	0.30	-9.4	-7.5	71.3	40.9
C[19](1.4.4.1.6)	TATGCGGGGGTTAGC;	GCTAACCCCCGCATA;	0.32	-9.4	-7.5	72.9	40.9
C[5](1.4.4.3.4)	TATGCGGGGGTATCG;	CGATACCCCCGCATA;	0.28	-9.4	-7.5	72.2	42.5
C[3](1.4.4.3.5)	TATGCGGGGGTAAGT;	ACTTACCCCCGCATA;	0.28	-9.4	-7.5	71.3	41.7
C[20](1.4.4.3.6)	TATGCGGGGGTAAGC;	GCTTACCCCCGCATA;	0.30	-9.4	-7.5	72.9	41.7
C[5](1.4.4.4.4)	TATGCGGGGGTGTCG;	CGACACCCCCGCATA;	0.31	-9.4	-7.5	76.1	42.9
C[3](1.4.4.4.5)	TATGCGGGGGTGAGT;	ACTCACCCCCGCATA;	0.32	-9.4	-7.5	74.7	41.8
C[20](1.4.4.4.6)	TATGCGGGGGTGAGC;	GCTCACCCCCGCATA;	0.33	-9.4	-7.5	76.3	41.8
C[24](2.1.3.1.1)	TACGCTGGAGTTTCT;	AGAAACTCCAGCGTA;	0.23	4.2	-9.4	68.0	29.2
C[25](2.1.3.1.2)	TACGCTGGAGTTTCC;	GGAAACTCCAGCGTA;	0.23	4.2	-9.4	69.3	27.7
C[25](2.1.3.1.4)	TACGCTGGAGTTTCG;	CGAAACTCCAGCGTA;	0.23	4.2	-9.4	69.5	23.2
C[26](2.1.3.1.5)	TACGCTGGAGTTAGT;	ACTAACTCCAGCGTA;	0.23	4.2	-9.4	67.2	23.2
C[27](2.1.3.1.6)	TACGCTGGAGTTAGC;	GCTAACTCCAGCGTA;	0.25	4.2	-30.1	68.9	23.2
C[26](2.1.3.2.5)	TACGCTGGAGTCAGT;	ACTGACTCCAGCGTA;	0.22	11.1	-1.5	70.6	35.4
C[28](2.1.3.3.2)	TACGCTGGAGTATCC;	GGATACTCCAGCGTA;	0.21	11.4	-9.4	67.9	30.6
C[28](2.1.3.3.4)	TACGCTGGAGTATCG;	CGATACTCCAGCGTA;	0.21	11.4	-9.4	68.2	29.2
C[26](2.1.3.3.5)	TACGCTGGAGTAAGT;	ACTTACTCCAGCGTA;	0.21	11.4	-9.4	67.2	24.2
C[29](2.1.3.3.6)	TACGCTGGAGTAAGC;	GCTTACTCCAGCGTA;	0.23	11.4	-9.4	68.9	24.2
C[30](2.1.3.4.1)	TACGCTGGAGTGTCT;	AGACACTCCAGCGTA;	0.25	25.2	-9.4	70.6	33.2
C[28](2.1.3.4.2)	TACGCTGGAGTGTCC;	GGACACTCCAGCGTA;	0.24	25.2	-9.4	71.9	31.4
C[28](2.1.3.4.3)	TACGCTGGAGTGTCA;	TGACACTCCAGCGTA;	0.24	25.2	-9.4	69.6	34.0
C[28](2.1.3.4.4)	TACGCTGGAGTGTCG;	CGACACTCCAGCGTA;	0.24	25.2	-9.4	72.1	30.0
C[26](2.1.3.4.5)	TACGCTGGAGTGAGT;	ACTCACTCCAGCGTA;	0.25	20.7	-9.4	70.6	24.5
C[29](2.1.3.4.6)	TACGCTGGAGTGAGC;	GCTCACTCCAGCGTA;	0.26	20.7	-9.4	72.2	24.5
C[31](2.1.4.1.1)	TACGCTGGGGTTTCT;	AGAAACCCCAGCGTA;	0.24	24.1	-9.4	71.7	34.5
C[32](2.1.4.1.2)	TACGCTGGGGTTTCC;	GGAAACCCCAGCGTA;	0.23	24.1	-9.4	72.9	32.7
C[32](2.1.4.1.3)	TACGCTGGGGTTTCA;	TGAAACCCCAGCGTA;	0.23	24.1	-9.4	70.6	35.5
C[32](2.1.4.1.4)	TACGCTGGGGTTTCG;	CGAAACCCCAGCGTA;	0.23	24.1	-9.4	73.1	28.6
C[33](2.1.4.1.5)	TACGCTGGGGTTAGT;	ACTAACCCCAGCGTA;	0.24	24.1	-9.4	70.9	28.6
C[34](2.1.4.1.6)	TACGCTGGGGTTAGC;	GCTAACCCCAGCGTA;	0.25	24.1	-30.1	72.6	28.6
C[33](2.1.4.2.5)	TACGCTGGGGTCAGT;	ACTGACCCCAGCGTA;	0.22	22.0	-1.5	74.4	40.9
C[35](2.3.1.1.1)	TACGCAGGTGTTTCT;	AGAAACACCTGCGTA;	0.29	12.5	-9.4	68.7	41.4
C[36](2.3.1.1.2)	TACGCAGGTGTTTCC;	GGAAACACCTGCGTA;	0.28	12.5	-9.4	70.0	39.9
C[36](2.3.1.1.3)	TACGCAGGTGTTTCA;	TGAAACACCTGCGTA;	0.28	12.5	-9.4	67.8	41.9
C[36](2.3.1.1.4)	TACGCAGGTGTTTCG;	CGAAACACCTGCGTA;	0.28	12.5	-9.4	70.3	39.2
C[37](2.3.1.1.5)	TACGCAGGTGTTAGT;	ACTAACACCTGCGTA;	0.29	12.5	-9.4	68.0	39.2
C[38](2.3.1.1.6)	TACGCAGGTGTTAGC;	GCTAACACCTGCGTA;	0.30	12.5	-9.4	69.7	39.2
C[39](2.3.1.3.2)	TACGCAGGTGTATCC;	GGATACACCTGCGTA;	0.26	17.6	-9.4	68.7	42.6
C[39](2.3.1.3.4)	TACGCAGGTGTATCG;	CGATACACCTGCGTA;	0.26	17.6	-9.4	69.0	41.2
C[40](2.3.1.3.5)	TACGCAGGTGTAAGT;	ACTTACACCTGCGTA;	0.26	17.6	-9.4	68.0	40.1
C[41](2.3.1.3.6)	TACGCAGGTGTAAGC;	GCTTACACCTGCGTA;	0.28	17.6	-9.4	69.7	40.1
C[40](2.3.1.4.5)	TACGCAGGTGTGAGT;	ACTCACACCTGCGTA;	0.30	22.9	-9.4	71.4	40.2
C[41](2.3.1.4.6)	TACGCAGGTGTGAGC;	GCTCACACCTGCGTA;	0.32	22.9	-9.4	73.0	40.2
C[35](2.3.3.1.1)	TACGCAGGAGTTTCT;	AGAAACTCCTGCGTA;	0.24	-7.5	-9.4	68.0	24.3
C[36](2.3.3.1.2)	TACGCAGGAGTTTCC;	GGAAACTCCTGCGTA;	0.24	-7.5	-9.4	69.3	22.8
C[36](2.3.3.1.4)	TACGCAGGAGTTTCG;	CGAAACTCCTGCGTA;	0.24	-7.5	-9.4	69.5	16.1
C[37](2.3.3.1.5)	TACGCAGGAGTTAGT;	ACTAACTCCTGCGTA;	0.24	-7.5	-9.4	67.2	16.1
C[38](2.3.3.1.6)	TACGCAGGAGTTAGC;	GCTAACTCCTGCGTA;	0.26	-7.5	-9.4	68.9	16.1
C[37](2.3.3.2.5)	TACGCAGGAGTCAGT;	ACTGACTCCTGCGTA;	0.23	11.1	-9.4	70.6	30.8
C[38](2.3.3.2.6)	TACGCAGGAGTCAGC;	GCTGACTCCTGCGTA;	0.24	11.1	-9.4	72.2	30.8
C[39](2.3.3.3.2)	TACGCAGGAGTATCC;	GGATACTCCTGCGTA;	0.22	-7.5	-9.4	67.9	25.7
C[39](2.3.3.3.4)	TACGCAGGAGTATCG;	CGATACTCCTGCGTA;	0.22	-7.5	-9.4	68.2	24.4
C[37](2.3.3.3.5)	TACGCAGGAGTAAGT;	ACTTACTCCTGCGTA;	0.22	-7.5	-9.4	67.2	17.7
C[38](2.3.3.3.6)	TACGCAGGAGTAAGC;	GCTTACTCCTGCGTA;	0.24	-7.5	-9.4	68.9	17.7
C[42](2.3.3.4.1)	TACGCAGGAGTGTCT;	AGACACTCCTGCGTA;	0.26	-9.8	-9.4	70.6	27.0
C[39](2.3.3.4.2)	TACGCAGGAGTGTCC;	GGACACTCCTGCGTA;	0.25	-9.8	-9.4	71.9	26.7
C[39](2.3.3.4.3)	TACGCAGGAGTGTCA;	TGACACTCCTGCGTA;	0.25	-9.8	-9.4	69.6	29.5
C[39](2.3.3.4.4)	TACGCAGGAGTGTCG;	CGACACTCCTGCGTA;	0.25	-9.8	-9.4	72.1	25.4
C[37](2.3.3.4.5)	TACGCAGGAGTGAGT;	ACTCACTCCTGCGTA;	0.26	-7.5	-9.4	70.6	18.1
C[38](2.3.3.4.6)	TACGCAGGAGTGAGC;	GCTCACTCCTGCGTA;	0.27	-7.5	-9.4	72.2	18.1
C[35](2.3.4.1.1)	TACGCAGGGGTTTCT;	AGAAACCCCTGCGTA;	0.25	-7.5	-9.4	71.7	29.3
C[36](2.3.4.1.2)	TACGCAGGGGTTTCC;	GGAAACCCCTGCGTA;	0.24	-7.5	-9.4	72.9	27.6
C[36](2.3.4.1.3)	TACGCAGGGGTTTCA;	TGAAACCCCTGCGTA;	0.24	-7.5	-9.4	70.6	30.7
C[36](2.3.4.1.4)	TACGCAGGGGTTTCG;	CGAAACCCCTGCGTA;	0.24	-7.5	-9.4	73.1	20.9
C[37](2.3.4.1.5)	TACGCAGGGGTTAGT;	ACTAACCCCTGCGTA;	0.25	-7.5	-9.4	70.9	20.9
C[38](2.3.4.1.6)	TACGCAGGGGTTAGC;	GCTAACCCCTGCGTA;	0.26	-7.5	-9.4	72.6	20.9
C[37](2.3.4.2.5)	TACGCAGGGGTCAGT;	ACTGACCCCTGCGTA;	0.23	-7.5	-9.4	74.4	36.0
C[38](2.3.4.2.6)	TACGCAGGGGTCAGC;	GCTGACCCCTGCGTA;	0.25	-7.5	-9.4	75.9	36.0
C[43](2.3.4.3.1)	TACGCAGGGGTATCT;	AGATACCCCTGCGTA;	0.23	-7.5	-9.4	70.3	32.6
C[39](2.3.4.3.2)	TACGCAGGGGTATCC;	GGATACCCCTGCGTA;	0.22	-3.6	-9.4	71.6	30.8
C[39](2.3.4.3.3)	TACGCAGGGGTATCA;	TGATACCCCTGCGTA;	0.22	-7.5	-9.4	69.3	33.8
C[39](2.3.4.3.4)	TACGCAGGGGTATCG;	CGATACCCCTGCGTA;	0.22	-7.5	-9.4	71.8	29.3
C[37](2.3.4.3.5)	TACGCAGGGGTAAGT;	ACTTACCCCTGCGTA;	0.22	-7.5	-9.4	70.9	23.6
C[38](2.3.4.3.6)	TACGCAGGGGTAAGC;	GCTTACCCCTGCGTA;	0.24	-7.5	-9.4	72.6	23.6
C[43](2.3.4.4.1)	TACGCAGGGGTGTCT;	AGACACCCCTGCGTA;	0.26	-9.7	-9.4	74.4	37.9
C[39](2.3.4.4.2)	TACGCAGGGGTGTCC;	GGACACCCCTGCGTA;	0.26	-9.7	-9.4	75.5	33.9
C[39](2.3.4.4.3)	TACGCAGGGGTGTCA;	TGACACCCCTGCGTA;	0.26	-9.7	-9.4	73.2	36.0
C[39](2.3.4.4.4)	TACGCAGGGGTGTCG;	CGACACCCCTGCGTA;	0.26	-9.7	-9.4	75.7	32.6
C[37](2.3.4.4.5)	TACGCAGGGGTGAGT;	ACTCACCCCTGCGTA;	0.26	-7.5	-9.4	74.4	24.0
C[38](2.3.4.4.6)	TACGCAGGGGTGAGC;	GCTCACCCCTGCGTA;	0.28	-7.5	-9.4	75.9	24.0
D[1](1.1.1.1.6.1)	GATTTTACTGTTAGCACT;	AGTGCTAACAGTAAAATC;	0.35	-4.5	-7.4	63.8	5.0
D[1](1.1.1.1.6.2)	GATTTTACTGTTAGCACC;	GGTGCTAACAGTAAAATC;	0.39	-4.5	-7.4	64.9	5.0
D[1](1.1.1.1.6.4)	GATTTTACTGTTAGCACG;	CGTGCTAACAGTAAAATC;	0.36	-4.5	-7.4	65.2	5.0
D[2](1.1.1.2.1.4)	GATTTTACTGTCTCTACG;	CGTAGAGACAGTAAAATC;	0.34	-8.4	-35.7	63.5	-30.6
D[3](1.1.1.2.2.1)	GATTTTACTGTCTCCACT;	AGTGGAGACAGTAAAATC;	0.32	-8.4	-35.7	65.6	14.8
D[3](1.1.1.2.2.2)	GATTTTACTGTCTCCACC;	GGTGGAGACAGTAAAATC;	0.36	-8.4	-35.7	66.7	14.8
D[3](1.1.1.2.2.3)	GATTTTACTGTCTCCACA;	TGTGGAGACAGTAAAATC;	0.32	-8.4	-35.7	65.0	14.8
D[3](1.1.1.2.2.4)	GATTTTACTGTCTCCACG;	CGTGGAGACAGTAAAATC;	0.33	-8.4	-35.7	67.0	14.8
D[3](1.1.1.2.3.2)	GATTTTACTGTCTCAACC;	GGTTGAGACAGTAAAATC;	0.36	-8.4	-35.7	64.4	-30.6
D[3](1.1.1.2.3.4)	GATTTTACTGTCTCAACG;	CGTTGAGACAGTAAAATC;	0.33	-8.4	-35.7	64.8	8.6
D[4](1.1.1.3.4.4)	GATTTTACTGTATCGACG;	CGTCGATACAGTAAAATC;	0.33	0.1	-1.7	64.3	15.6
D[1](1.1.3.1.6.1)	GATTTTACAGTTAGCACT;	AGTGCTAACTGTAAAATC;	0.35	-4.5	-13.2	63.8	0.6
D[1](1.1.3.1.6.2)	GATTTTACAGTTAGCACC;	GGTGCTAACTGTAAAATC;	0.39	-4.5	-13.2	64.9	0.6
D[1](1.1.3.1.6.4)	GATTTTACAGTTAGCACG;	CGTGCTAACTGTAAAATC;	0.36	-4.5	-13.2	65.2	0.6
D[3](1.1.3.2.1.4)	GATTTTACAGTCTCTACG;	CGTAGAGACTGTAAAATC;	0.33	-21.9	-7.0	63.5	0.6
D[3](1.1.3.2.2.1)	GATTTTACAGTCTCCACT;	AGTGGAGACTGTAAAATC;	0.32	-35.5	-7.0	65.6	7.2
D[3](1.1.3.2.2.2)	GATTTTACAGTCTCCACC;	GGTGGAGACTGTAAAATC;	0.36	-35.5	-7.0	66.7	7.2
D[3](1.1.3.2.2.3)	GATTTTACAGTCTCCACA;	TGTGGAGACTGTAAAATC;	0.32	-35.5	-7.0	65.0	7.2
D[3](1.1.3.2.2.4)	GATTTTACAGTCTCCACG;	CGTGGAGACTGTAAAATC;	0.33	-21.9	-7.0	67.0	7.2
D[3](1.1.3.2.3.2)	GATTTTACAGTCTCAACC;	GGTTGAGACTGTAAAATC;	0.35	-35.5	-7.0	64.4	0.6
D[3](1.1.3.2.3.4)	GATTTTACAGTCTCAACG;	CGTTGAGACTGTAAAATC;	0.33	-21.9	-7.0	64.8	0.6
D[5](1.1.3.2.5.4)	GATTTTACAGTCAGTACG;	CGTACTGACTGTAAAATC;	0.33	1.6	-7.0	64.1	14.1
D[1](1.1.3.2.6.1)	GATTTTACAGTCAGCACT;	AGTGCTGACTGTAAAATC;	0.34	-4.5	-7.0	66.6	0.6
D[1](1.1.3.2.6.2)	GATTTTACAGTCAGCACC;	GGTGCTGACTGTAAAATC;	0.37	-4.5	-7.0	67.7	0.6
D[1](1.1.3.2.6.3)	GATTTTACAGTCAGCACA;	TGTGCTGACTGTAAAATC;	0.33	-4.5	-7.0	65.9	0.6
D[1](1.1.3.2.6.4)	GATTTTACAGTCAGCACG;	CGTGCTGACTGTAAAATC;	0.35	-4.5	-7.0	67.9	13.0
D[3](1.1.3.3.2.2)	GATTTTACAGTATCCACC;	GGTGGATACTGTAAAATC;	0.35	-9.9	10.5	64.0	15.6
D[3](1.1.3.3.2.4)	GATTTTACAGTATCCACG;	CGTGGATACTGTAAAATC;	0.32	-9.9	10.5	64.3	15.6
D[3](1.1.3.3.4.4)	GATTTTACAGTATCGACG;	CGTCGATACTGTAAAATC;	0.32	0.1	10.5	64.3	15.2
D[6](1.1.4.1.5.4)	GATTTTACGGTTAGTACG;	CGTACTAACCGTAAAATC;	0.36	-4.0	8.3	64.3	-0.8
D[1](1.1.4.1.6.1)	GATTTTACGGTTAGCACT;	AGTGCTAACCGTAAAATC;	0.36	-4.5	-7.4	66.7	-0.8
D[1](1.1.4.1.6.2)	GATTTTACGGTTAGCACC;	GGTGCTAACCGTAAAATC;	0.40	-4.5	-7.4	67.8	-0.8
D[1](1.1.4.1.6.3)	GATTTTACGGTTAGCACA;	TGTGCTAACCGTAAAATC;	0.36	-4.5	-7.4	66.1	-0.8
D[1](1.1.4.1.6.4)	GATTTTACGGTTAGCACG;	CGTGCTAACCGTAAAATC;	0.37	-4.5	-7.4	68.1	-0.8
D[7](1.1.4.2.1.1)	GATTTTACGGTCTCTACT;	AGTAGAGACCGTAAAATC;	0.34	-2.6	-14.5	65.0	-5.9
D[7](1.1.4.2.1.2)	GATTTTACGGTCTCTACC;	GGTAGAGACCGTAAAATC;	0.37	-2.6	-29.1	66.1	-5.9
D[7](1.1.4.2.1.3)	GATTTTACGGTCTCTACA;	TGTAGAGACCGTAAAATC;	0.33	-2.6	-14.5	64.4	-5.9
D[7](1.1.4.2.1.4)	GATTTTACGGTCTCTACG;	CGTAGAGACCGTAAAATC;	0.35	-2.6	-14.5	66.4	-5.9
D[7](1.1.4.2.2.1)	GATTTTACGGTCTCCACT;	AGTGGAGACCGTAAAATC;	0.33	-2.6	-29.7	68.6	12.3
D[7](1.1.4.2.2.2)	GATTTTACGGTCTCCACC;	GGTGGAGACCGTAAAATC;	0.37	-2.6	-29.7	69.6	12.3
D[7](1.1.4.2.2.3)	GATTTTACGGTCTCCACA;	TGTGGAGACCGTAAAATC;	0.33	-2.6	-29.7	67.8	12.3
D[7](1.1.4.2.2.4)	GATTTTACGGTCTCCACG;	CGTGGAGACCGTAAAATC;	0.34	-2.6	-29.7	69.8	12.3
D[7](1.1.4.2.3.1)	GATTTTACGGTCTCAACT;	AGTTGAGACCGTAAAATC;	0.33	-2.6	-14.5	66.3	-5.9
D[7](1.1.4.2.3.2)	GATTTTACGGTCTCAACC;	GGTTGAGACCGTAAAATC;	0.37	-2.6	-42.8	67.4	-5.9
D[7](1.1.4.2.3.3)	GATTTTACGGTCTCAACA;	TGTTGAGACCGTAAAATC;	0.33	-2.6	-14.5	65.6	-5.9
D[7](1.1.4.2.3.4)	GATTTTACGGTCTCAACG;	CGTTGAGACCGTAAAATC;	0.34	-2.6	-14.5	67.6	-5.9
D[6](1.1.4.2.5.4)	GATTTTACGGTCAGTACG;	CGTACTGACCGTAAAATC;	0.35	-2.6	8.3	67.0	14.1
D[1](1.1.4.2.6.1)	GATTTTACGGTCAGCACT;	AGTGCTGACCGTAAAATC;	0.35	-4.5	-7.4	69.5	13.6
D[1](1.1.4.2.6.2)	GATTTTACGGTCAGCACC;	GGTGCTGACCGTAAAATC;	0.39	-4.5	-7.4	70.6	10.4
D[1](1.1.4.2.6.3)	GATTTTACGGTCAGCACA;	TGTGCTGACCGTAAAATC;	0.35	-4.5	-7.4	68.8	13.6
D[1](1.1.4.2.6.4)	GATTTTACGGTCAGCACG;	CGTGCTGACCGTAAAATC;	0.36	-4.5	-7.4	70.8	13.0
D[8](1.2.2.2.1.1)	GATTTCACCGTCTCTACT;	AGTAGAGACGGTGAAATC;	0.34	-14.5	-5.4	67.8	12.6
D[8](1.2.2.2.1.2)	GATTTCACCGTCTCTACC;	GGTAGAGACGGTGAAATC;	0.37	-14.5	-5.4	68.9	12.6
D[8](1.2.2.2.1.3)	GATTTCACCGTCTCTACA;	TGTAGAGACGGTGAAATC;	0.33	-14.5	-5.4	67.1	12.6
D[8](1.2.2.2.1.4)	GATTTCACCGTCTCTACG;	CGTAGAGACGGTGAAATC;	0.35	-12.9	-5.4	69.1	12.6
D[8](1.2.2.2.3.1)	GATTTCACCGTCTCAACT;	AGTTGAGACGGTGAAATC;	0.33	-14.5	-5.4	69.1	12.6
D[8](1.2.2.2.3.2)	GATTTCACCGTCTCAACC;	GGTTGAGACGGTGAAATC;	0.37	-14.5	-5.4	70.1	12.6
D[8](1.2.2.2.3.3)	GATTTCACCGTCTCAACA;	TGTTGAGACGGTGAAATC;	0.33	-14.5	-5.4	68.3	12.6
D[9](1.2.2.2.6.1)	GATTTCACCGTCAGCACT;	AGTGCTGACGGTGAAATC;	0.35	-4.5	-5.4	72.3	12.6
D[9](1.2.2.2.6.2)	GATTTCACCGTCAGCACC;	GGTGCTGACGGTGAAATC;	0.38	-4.5	-5.4	73.3	12.6
D[9](1.2.2.2.6.3)	GATTTCACCGTCAGCACA;	TGTGCTGACGGTGAAATC;	0.35	-4.5	-5.4	71.4	12.6
D[9](1.2.2.2.6.4)	GATTTCACCGTCAGCACG;	CGTGCTGACGGTGAAATC;	0.36	-4.5	-5.4	73.5	12.6
D[10](1.2.3.1.5.4)	GATTTCACAGTTAGTACG;	CGTACTAACTGTGAAATC;	0.32	1.6	8.3	64.1	0.6
D[11](1.2.3.1.6.1)	GATTTCACAGTTAGCACT;	AGTGCTAACTGTGAAATC;	0.32	-4.5	-9.8	66.6	0.6
D[11](1.2.3.1.6.2)	GATTTCACAGTTAGCACC;	GGTGCTAACTGTGAAATC;	0.36	-4.5	-9.8	67.7	0.6
D[11](1.2.3.1.6.3)	GATTTCACAGTTAGCACA;	TGTGCTAACTGTGAAATC;	0.32	-4.5	-9.8	65.9	0.6
D[11](1.2.3.1.6.4)	GATTTCACAGTTAGCACG;	CGTGCTAACTGTGAAATC;	0.33	-4.5	-9.8	67.9	0.6
D[8](1.2.3.2.1.1)	GATTTCACAGTCTCTACT;	AGTAGAGACTGTGAAATC;	0.30	-53.3	-4.2	64.8	0.6
D[8](1.2.3.2.1.2)	GATTTCACAGTCTCTACC;	GGTAGAGACTGTGAAATC;	0.33	-76.1	-4.2	66.0	0.6
D[8](1.2.3.2.1.3)	GATTTCACAGTCTCTACA;	TGTAGAGACTGTGAAATC;	0.29	-38.2	-4.2	64.2	0.6
D[8](1.2.3.2.1.4)	GATTTCACAGTCTCTACG;	CGTAGAGACTGTGAAATC;	0.31	-21.9	-4.2	66.3	0.6
D[8](1.2.3.2.2.1)	GATTTCACAGTCTCCACT;	AGTGGAGACTGTGAAATC;	0.29	-115.9	-4.2	68.4	-1.7
D[8](1.2.3.2.2.2)	GATTTCACAGTCTCCACC;	GGTGGAGACTGTGAAATC;	0.33	-76.1	-4.2	69.5	-1.7
D[8](1.2.3.2.2.3)	GATTTCACAGTCTCCACA;	TGTGGAGACTGTGAAATC;	0.29	-76.1	-4.2	67.7	-1.7
D[8](1.2.3.2.2.4)	GATTTCACAGTCTCCACG;	CGTGGAGACTGTGAAATC;	0.30	-21.9	-4.2	69.7	-1.7
D[8](1.2.3.2.3.1)	GATTTCACAGTCTCAACT;	AGTTGAGACTGTGAAATC;	0.29	-109.7	-4.2	66.1	0.6
D[8](1.2.3.2.3.2)	GATTTCACAGTCTCAACC;	GGTTGAGACTGTGAAATC;	0.33	-76.1	-4.2	67.2	0.6
D[8](1.2.3.2.3.3)	GATTTCACAGTCTCAACA;	TGTTGAGACTGTGAAATC;	0.29	-72.4	-4.2	65.5	0.6
D[8](1.2.3.2.3.4)	GATTTCACAGTCTCAACG;	CGTTGAGACTGTGAAATC;	0.30	-21.9	-4.2	67.5	0.6
D[10](1.2.3.2.5.4)	GATTTCACAGTCAGTACG;	CGTACTGACTGTGAAATC;	0.31	1.6	-4.2	66.9	14.1
D[11](1.2.3.2.6.1)	GATTTCACAGTCAGCACT;	AGTGCTGACTGTGAAATC;	0.31	-4.5	-4.2	69.4	0.6
D[11](1.2.3.2.6.2)	GATTTCACAGTCAGCACC;	GGTGCTGACTGTGAAATC;	0.35	-4.5	-4.2	70.5	0.6
D[11](1.2.3.2.6.3)	GATTTCACAGTCAGCACA;	TGTGCTGACTGTGAAATC;	0.31	-4.5	-4.2	68.6	0.6
D[11](1.2.3.2.6.4)	GATTTCACAGTCAGCACG;	CGTGCTGACTGTGAAATC;	0.32	-4.5	-4.2	70.7	13.0
D[8](1.2.3.3.1.4)	GATTTCACAGTATCTACG;	CGTAGATACTGTGAAATC;	0.30	-21.9	8.0	63.6	0.6
D[8](1.2.3.3.2.1)	GATTTCACAGTATCCACT;	AGTGGATACTGTGAAATC;	0.29	-66.3	8.0	65.7	9.1
D[8](1.2.3.3.2.2)	GATTTCACAGTATCCACC;	GGTGGATACTGTGAAATC;	0.32	-53.0	8.0	66.8	9.1
D[8](1.2.3.3.2.3)	GATTTCACAGTATCCACA;	TGTGGATACTGTGAAATC;	0.29	-53.0	8.0	65.1	9.1
D[8](1.2.3.3.2.4)	GATTTCACAGTATCCACG;	CGTGGATACTGTGAAATC;	0.30	-21.9	8.0	67.1	9.1
D[8](1.2.3.3.3.1)	GATTTCACAGTATCAACT;	AGTTGATACTGTGAAATC;	0.29	-62.8	8.0	63.4	0.6
D[8](1.2.3.3.3.2)	GATTTCACAGTATCAACC;	GGTTGATACTGTGAAATC;	0.32	-23.4	8.0	64.6	0.6
D[8](1.2.3.3.3.4)	GATTTCACAGTATCAACG;	CGTTGATACTGTGAAATC;	0.30	-21.9	8.0	64.9	0.6
D[8](1.2.3.3.4.1)	GATTTCACAGTATCGACT;	AGTCGATACTGTGAAATC;	0.29	0.1	8.0	65.7	15.2
D[8](1.2.3.3.4.3)	GATTTCACAGTATCGACA;	TGTCGATACTGTGAAATC;	0.28	0.1	8.0	65.1	15.2
D[8](1.2.3.3.4.4)	GATTTCACAGTATCGACG;	CGTCGATACTGTGAAATC;	0.30	0.1	8.0	67.0	15.2
D[10](1.2.3.3.5.4)	GATTTCACAGTAAGTACG;	CGTACTTACTGTGAAATC;	0.30	1.6	8.0	64.1	0.6
D[11](1.2.3.3.6.1)	GATTTCACAGTAAGCACT;	AGTGCTTACTGTGAAATC;	0.31	-4.5	8.0	66.6	0.6
D[11](1.2.3.3.6.2)	GATTTCACAGTAAGCACC;	GGTGCTTACTGTGAAATC;	0.34	-4.5	8.0	67.7	0.6
D[11](1.2.3.3.6.3)	GATTTCACAGTAAGCACA;	TGTGCTTACTGTGAAATC;	0.30	-4.5	8.0	65.9	0.6
D[11](1.2.3.3.6.4)	GATTTCACAGTAAGCACG;	CGTGCTTACTGTGAAATC;	0.32	-4.5	8.0	67.9	0.6
D[12](2.1.1.1.6.1)	GACTTTACTGTTAGCACT;	AGTGCTAACAGTAAAGTC;	0.31	-4.5	-7.4	65.8	5.0
D[12](2.1.1.1.6.2)	GACTTTACTGTTAGCACC;	GGTGCTAACAGTAAAGTC;	0.35	-4.5	-7.4	66.9	5.0
D[12](2.1.1.1.6.3)	GACTTTACTGTTAGCACA;	TGTGCTAACAGTAAAGTC;	0.31	-4.5	-7.4	65.2	5.0
D[12](2.1.1.1.6.4)	GACTTTACTGTTAGCACG;	CGTGCTAACAGTAAAGTC;	0.32	-4.5	-7.4	67.2	5.0
D[13](2.1.1.2.1.1)	GACTTTACTGTCTCTACT;	AGTAGAGACAGTAAAGTC;	0.28	-8.4	-5.9	64.1	-30.6
D[13](2.1.1.2.1.2)	GACTTTACTGTCTCTACC;	GGTAGAGACAGTAAAGTC;	0.32	-8.4	-5.9	65.2	-30.6
D[13](2.1.1.2.1.3)	GACTTTACTGTCTCTACA;	TGTAGAGACAGTAAAGTC;	0.28	-8.4	-5.9	63.5	-30.6
D[13](2.1.1.2.1.4)	GACTTTACTGTCTCTACG;	CGTAGAGACAGTAAAGTC;	0.29	-8.4	-5.9	65.5	-30.6
D[13](2.1.1.2.2.1)	GACTTTACTGTCTCCACT;	AGTGGAGACAGTAAAGTC;	0.28	-8.4	-5.9	67.6	14.8
D[13](2.1.1.2.2.2)	GACTTTACTGTCTCCACC;	GGTGGAGACAGTAAAGTC;	0.31	-8.4	-5.9	68.7	14.8
D[13](2.1.1.2.2.3)	GACTTTACTGTCTCCACA;	TGTGGAGACAGTAAAGTC;	0.28	-8.4	-5.9	66.9	14.8
D[13](2.1.1.2.2.4)	GACTTTACTGTCTCCACG;	CGTGGAGACAGTAAAGTC;	0.29	-8.4	-5.9	69.0	14.8
D[13](2.1.1.2.3.1)	GACTTTACTGTCTCAACT;	AGTTGAGACAGTAAAGTC;	0.28	-8.4	-5.9	65.4	-30.6
D[13](2.1.1.2.3.2)	GACTTTACTGTCTCAACC;	GGTTGAGACAGTAAAGTC;	0.31	-8.4	-5.9	66.5	-30.6
D[13](2.1.1.2.3.3)	GACTTTACTGTCTCAACA;	TGTTGAGACAGTAAAGTC;	0.27	-8.4	-5.9	64.7	-30.6
D[13](2.1.1.2.3.4)	GACTTTACTGTCTCAACG;	CGTTGAGACAGTAAAGTC;	0.29	-8.4	-5.9	66.7	8.6
D[14](2.1.1.3.4.1)	GACTTTACTGTATCGACT;	AGTCGATACAGTAAAGTC;	0.27	0.1	-12.7	64.9	-15.0
D[14](2.1.1.3.4.3)	GACTTTACTGTATCGACA;	TGTCGATACAGTAAAGTC;	0.27	0.1	-12.7	64.3	15.5
D[14](2.1.1.3.4.4)	GACTTTACTGTATCGACG;	CGTCGATACAGTAAAGTC;	0.28	0.1	-1.7	66.3	15.6
D[12](2.1.3.1.6.1)	GACTTTACAGTTAGCACT;	AGTGCTAACTGTAAAGTC;	0.31	-4.5	-11.8	65.8	0.6
D[12](2.1.3.1.6.2)	GACTTTACAGTTAGCACC;	GGTGCTAACTGTAAAGTC;	0.34	-4.5	-11.8	66.9	0.6
D[12](2.1.3.1.6.3)	GACTTTACAGTTAGCACA;	TGTGCTAACTGTAAAGTC;	0.30	-4.5	-11.8	65.2	0.6
D[12](2.1.3.1.6.4)	GACTTTACAGTTAGCACG;	CGTGCTAACTGTAAAGTC;	0.32	-4.5	-11.8	67.2	0.6
D[14](2.1.3.3.2.1)	GACTTTACAGTATCCACT;	AGTGGATACTGTAAAGTC;	0.27	4.3	8.8	64.9	15.6
D[14](2.1.3.3.2.2)	GACTTTACAGTATCCACC;	GGTGGATACTGTAAAGTC;	0.31	4.3	8.8	66.0	15.6
D[14](2.1.3.3.2.3)	GACTTTACAGTATCCACA;	TGTGGATACTGTAAAGTC;	0.27	4.3	8.8	64.3	15.6
D[14](2.1.3.3.2.4)	GACTTTACAGTATCCACG;	CGTGGATACTGTAAAGTC;	0.28	4.3	8.8	66.3	15.6
D[14](2.1.3.3.3.2)	GACTTTACAGTATCAACC;	GGTTGATACTGTAAAGTC;	0.30	4.3	8.8	63.8	0.6
D[14](2.1.3.3.3.4)	GACTTTACAGTATCAACG;	CGTTGATACTGTAAAGTC;	0.28	4.3	8.8	64.1	0.6
D[14](2.1.3.3.4.1)	GACTTTACAGTATCGACT;	AGTCGATACTGTAAAGTC;	0.27	0.1	8.8	64.9	15.2
D[14](2.1.3.3.4.3)	GACTTTACAGTATCGACA;	TGTCGATACTGTAAAGTC;	0.27	0.1	8.8	64.3	15.2
D[14](2.1.3.3.4.4)	GACTTTACAGTATCGACG;	CGTCGATACTGTAAAGTC;	0.28	0.1	8.8	66.3	15.2
D[12](2.1.4.1.6.1)	GACTTTACGGTTAGCACT;	AGTGCTAACCGTAAAGTC;	0.32	-4.5	-7.4	68.8	-0.8
D[12](2.1.4.1.6.2)	GACTTTACGGTTAGCACC;	GGTGCTAACCGTAAAGTC;	0.36	-4.5	-7.4	69.8	-0.8
D[12](2.1.4.1.6.3)	GACTTTACGGTTAGCACA;	TGTGCTAACCGTAAAGTC;	0.32	-4.5	-7.4	68.0	-0.8
D[12](2.1.4.1.6.4)	GACTTTACGGTTAGCACG;	CGTGCTAACCGTAAAGTC;	0.33	-4.5	-7.4	70.0	-0.8
D[13](2.1.4.2.1.1)	GACTTTACGGTCTCTACT;	AGTAGAGACCGTAAAGTC;	0.29	-2.6	-14.6	67.0	-5.9
D[13](2.1.4.2.1.2)	GACTTTACGGTCTCTACC;	GGTAGAGACCGTAAAGTC;	0.33	-2.6	-29.1	68.1	-5.9
D[13](2.1.4.2.1.3)	GACTTTACGGTCTCTACA;	TGTAGAGACCGTAAAGTC;	0.29	-2.6	-14.6	66.4	-5.9
D[13](2.1.4.2.1.4)	GACTTTACGGTCTCTACG;	CGTAGAGACCGTAAAGTC;	0.30	-2.6	-14.6	68.4	-5.9
D[13](2.1.4.2.2.1)	GACTTTACGGTCTCCACT;	AGTGGAGACCGTAAAGTC;	0.29	-2.6	-29.7	70.6	12.3
D[13](2.1.4.2.2.2)	GACTTTACGGTCTCCACC;	GGTGGAGACCGTAAAGTC;	0.32	-2.6	-29.7	71.6	12.3
D[13](2.1.4.2.2.3)	GACTTTACGGTCTCCACA;	TGTGGAGACCGTAAAGTC;	0.29	-2.6	-29.7	69.8	12.3
D[13](2.1.4.2.2.4)	GACTTTACGGTCTCCACG;	CGTGGAGACCGTAAAGTC;	0.30	-2.6	-29.7	71.8	12.3
D[13](2.1.4.2.3.1)	GACTTTACGGTCTCAACT;	AGTTGAGACCGTAAAGTC;	0.29	-2.6	-14.6	68.3	-5.9
D[13](2.1.4.2.3.2)	GACTTTACGGTCTCAACC;	GGTTGAGACCGTAAAGTC;	0.32	-2.6	-14.6	69.4	-5.9
D[13](2.1.4.2.3.3)	GACTTTACGGTCTCAACA;	TGTTGAGACCGTAAAGTC;	0.29	-2.6	-14.6	67.6	-5.9
D[13](2.1.4.2.3.4)	GACTTTACGGTCTCAACG;	CGTTGAGACCGTAAAGTC;	0.30	-2.6	-14.6	69.6	-5.9
D[12](2.1.4.2.6.1)	GACTTTACGGTCAGCACT;	AGTGCTGACCGTAAAGTC;	0.31	-4.5	-7.4	71.5	13.6
D[12](2.1.4.2.6.2)	GACTTTACGGTCAGCACC;	GGTGCTGACCGTAAAGTC;	0.34	-4.5	-7.4	72.5	10.4
D[12](2.1.4.2.6.3)	GACTTTACGGTCAGCACA;	TGTGCTGACCGTAAAGTC;	0.30	-4.5	-7.4	70.7	13.6
D[12](2.1.4.2.6.4)	GACTTTACGGTCAGCACG;	CGTGCTGACCGTAAAGTC;	0.32	-4.5	-7.4	72.7	13.0
D[15](2.2.2.2.1.1)	GACTTCACCGTCTCTACT;	AGTAGAGACGGTGAAGTC;	0.29	-9.0	-5.4	69.9	12.6
D[15](2.2.2.2.1.2)	GACTTCACCGTCTCTACC;	GGTAGAGACGGTGAAGTC;	0.33	-9.0	-5.4	70.9	12.6
D[15](2.2.2.2.1.3)	GACTTCACCGTCTCTACA;	TGTAGAGACGGTGAAGTC;	0.29	-9.0	-5.4	69.1	12.6
D[15](2.2.2.2.1.4)	GACTTCACCGTCTCTACG;	CGTAGAGACGGTGAAGTC;	0.30	-12.9	-5.4	71.1	12.6
D[15](2.2.2.2.3.1)	GACTTCACCGTCTCAACT;	AGTTGAGACGGTGAAGTC;	0.29	-9.0	-5.4	71.1	12.6
D[15](2.2.2.2.3.2)	GACTTCACCGTCTCAACC;	GGTTGAGACGGTGAAGTC;	0.32	-9.0	-5.4	72.1	12.6
D[15](2.2.2.2.3.3)	GACTTCACCGTCTCAACA;	TGTTGAGACGGTGAAGTC;	0.28	-9.0	-5.4	70.3	12.6
D[16](2.2.2.2.6.1)	GACTTCACCGTCAGCACT;	AGTGCTGACGGTGAAGTC;	0.31	-4.5	-5.4	74.3	12.6
D[16](2.2.2.2.6.2)	GACTTCACCGTCAGCACC;	GGTGCTGACGGTGAAGTC;	0.34	-4.5	-5.4	75.3	12.6
D[16](2.2.2.2.6.3)	GACTTCACCGTCAGCACA;	TGTGCTGACGGTGAAGTC;	0.30	-4.5	-5.4	73.4	12.6
D[16](2.2.2.2.6.4)	GACTTCACCGTCAGCACG;	CGTGCTGACGGTGAAGTC;	0.32	-4.5	-5.4	75.4	12.6
D[17](2.2.3.1.6.1)	GACTTCACAGTTAGCACT;	AGTGCTAACTGTGAAGTC;	0.28	-4.5	-9.8	68.6	0.6
D[17](2.2.3.1.6.2)	GACTTCACAGTTAGCACC;	GGTGCTAACTGTGAAGTC;	0.32	-4.5	-9.8	69.7	0.6
D[17](2.2.3.1.6.3)	GACTTCACAGTTAGCACA;	TGTGCTAACTGTGAAGTC;	0.28	-4.5	-9.8	67.9	0.6
D[17](2.2.3.1.6.4)	GACTTCACAGTTAGCACG;	CGTGCTAACTGTGAAGTC;	0.29	-4.5	-9.8	69.9	0.6
D[18](2.2.3.3.1.2)	GACTTCACAGTATCTACC;	GGTAGATACTGTGAAGTC;	0.28	-67.8	8.0	65.3	0.6
D[18](2.2.3.3.1.4)	GACTTCACAGTATCTACG;	CGTAGATACTGTGAAGTC;	0.26	-67.8	8.0	65.6	0.6
D[19](2.2.3.3.2.1)	GACTTCACAGTATCCACT;	AGTGGATACTGTGAAGTC;	0.25	-67.8	8.0	67.8	9.1
D[19](2.2.3.3.2.2)	GACTTCACAGTATCCACC;	GGTGGATACTGTGAAGTC;	0.28	-67.8	8.0	68.9	9.1
D[19](2.2.3.3.2.3)	GACTTCACAGTATCCACA;	TGTGGATACTGTGAAGTC;	0.24	-67.8	8.0	67.1	9.1
D[19](2.2.3.3.2.4)	GACTTCACAGTATCCACG;	CGTGGATACTGTGAAGTC;	0.26	-67.8	8.0	69.1	9.1
D[19](2.2.3.3.3.1)	GACTTCACAGTATCAACT;	AGTTGATACTGTGAAGTC;	0.24	-67.8	8.0	65.5	0.6
D[19](2.2.3.3.3.2)	GACTTCACAGTATCAACC;	GGTTGATACTGTGAAGTC;	0.28	-67.8	8.0	66.6	0.6
D[19](2.2.3.3.3.3)	GACTTCACAGTATCAACA;	TGTTGATACTGTGAAGTC;	0.24	-67.8	8.0	64.9	0.6
D[19](2.2.3.3.3.4)	GACTTCACAGTATCAACG;	CGTTGATACTGTGAAGTC;	0.25	-67.8	8.0	66.9	0.6
D[19](2.2.3.3.4.1)	GACTTCACAGTATCGACT;	AGTCGATACTGTGAAGTC;	0.24	0.1	8.0	67.7	15.2
D[19](2.2.3.3.4.3)	GACTTCACAGTATCGACA;	TGTCGATACTGTGAAGTC;	0.24	0.1	8.0	67.0	15.2
D[19](2.2.3.3.4.4)	GACTTCACAGTATCGACG;	CGTCGATACTGTGAAGTC;	0.25	0.1	8.0	69.0	15.2
D[20](2.2.3.3.5.2)	GACTTCACAGTAAGTACC;	GGTACTTACTGTGAAGTC;	0.28	-6.3	10.9	65.8	0.6
D[20](2.2.3.3.5.4)	GACTTCACAGTAAGTACG;	CGTACTTACTGTGAAGTC;	0.26	-6.3	-6.3	66.1	0.6
D[17](2.2.3.3.6.1)	GACTTCACAGTAAGCACT;	AGTGCTTACTGTGAAGTC;	0.26	-4.5	8.0	68.6	0.6
D[17](2.2.3.3.6.2)	GACTTCACAGTAAGCACC;	GGTGCTTACTGTGAAGTC;	0.30	-4.5	8.0	69.7	0.6
D[17](2.2.3.3.6.3)	GACTTCACAGTAAGCACA;	TGTGCTTACTGTGAAGTC;	0.26	-4.5	8.0	67.9	0.6
D[17](2.2.3.3.6.4)	GACTTCACAGTAAGCACG;	CGTGCTTACTGTGAAGTC;	0.27	-4.5	8.0	69.9	0.6
D[17](2.2.4.1.6.1)	GACTTCACGGTTAGCACT;	AGTGCTAACCGTGAAGTC;	0.29	-4.5	-7.4	71.5	17.6
D[17](2.2.4.1.6.2)	GACTTCACGGTTAGCACC;	GGTGCTAACCGTGAAGTC;	0.33	-4.5	-7.4	72.5	17.6
D[17](2.2.4.1.6.3)	GACTTCACGGTTAGCACA;	TGTGCTAACCGTGAAGTC;	0.29	-4.5	-7.4	70.7	17.6
D[17](2.2.4.1.6.4)	GACTTCACGGTTAGCACG;	CGTGCTAACCGTGAAGTC;	0.30	-4.5	-7.4	72.7	17.6
D[15](2.2.4.2.1.1)	GACTTCACGGTCTCTACT;	AGTAGAGACCGTGAAGTC;	0.27	-2.6	-14.6	69.9	17.6
D[15](2.2.4.2.1.2)	GACTTCACGGTCTCTACC;	GGTAGAGACCGTGAAGTC;	0.30	-2.6	-29.1	70.9	17.6
D[15](2.2.4.2.1.3)	GACTTCACGGTCTCTACA;	TGTAGAGACCGTGAAGTC;	0.26	-2.6	-14.6	69.1	17.6
D[15](2.2.4.2.1.4)	GACTTCACGGTCTCTACG;	CGTAGAGACCGTGAAGTC;	0.28	-2.6	-14.6	71.1	17.6
D[15](2.2.4.2.2.1)	GACTTCACGGTCTCCACT;	AGTGGAGACCGTGAAGTC;	0.26	-2.6	-29.7	73.4	17.6
D[15](2.2.4.2.2.2)	GACTTCACGGTCTCCACC;	GGTGGAGACCGTGAAGTC;	0.30	-2.6	-29.7	74.4	17.6
D[15](2.2.4.2.2.3)	GACTTCACGGTCTCCACA;	TGTGGAGACCGTGAAGTC;	0.26	-2.6	-29.7	72.5	17.6
D[15](2.2.4.2.2.4)	GACTTCACGGTCTCCACG;	CGTGGAGACCGTGAAGTC;	0.27	-2.6	-29.7	74.5	17.6
D[15](2.2.4.2.3.1)	GACTTCACGGTCTCAACT;	AGTTGAGACCGTGAAGTC;	0.26	-2.6	-14.6	71.1	17.6
D[15](2.2.4.2.3.2)	GACTTCACGGTCTCAACC;	GGTTGAGACCGTGAAGTC;	0.30	-2.6	-14.6	72.1	17.6
D[15](2.2.4.2.3.3)	GACTTCACGGTCTCAACA;	TGTTGAGACCGTGAAGTC;	0.26	-2.6	-14.6	70.3	17.6
D[15](2.2.4.2.3.4)	GACTTCACGGTCTCAACG;	CGTTGAGACCGTGAAGTC;	0.27	-2.6	-14.6	72.3	17.6
D[17](2.2.4.2.6.1)	GACTTCACGGTCAGCACT;	AGTGCTGACCGTGAAGTC;	0.28	-4.5	-7.4	74.3	17.6
D[17](2.2.4.2.6.2)	GACTTCACGGTCAGCACC;	GGTGCTGACCGTGAAGTC;	0.32	-4.5	-7.4	75.3	17.6
D[17](2.2.4.2.6.3)	GACTTCACGGTCAGCACA;	TGTGCTGACCGTGAAGTC;	0.28	-4.5	-7.4	73.4	17.6
D[17](2.2.4.2.6.4)	GACTTCACGGTCAGCACG;	CGTGCTGACCGTGAAGTC;	0.29	-4.5	-7.4	75.4	17.6
D[15](2.2.4.3.1.1)	GACTTCACGGTATCTACT;	AGTAGATACCGTGAAGTC;	0.26	-2.6	4.5	67.2	17.6
D[15](2.2.4.3.1.3)	GACTTCACGGTATCTACA;	TGTAGATACCGTGAAGTC;	0.26	-2.6	6.3	66.5	17.6
D[15](2.2.4.3.1.4)	GACTTCACGGTATCTACG;	CGTAGATACCGTGAAGTC;	0.27	-2.6	-14.5	68.5	17.6
D[15](2.2.4.3.2.1)	GACTTCACGGTATCCACT;	AGTGGATACCGTGAAGTC;	0.26	-2.6	-29.7	70.7	14.5
D[15](2.2.4.3.2.2)	GACTTCACGGTATCCACC;	GGTGGATACCGTGAAGTC;	0.29	-2.6	-13.8	71.8	14.5
D[15](2.2.4.3.2.3)	GACTTCACGGTATCCACA;	TGTGGATACCGTGAAGTC;	0.25	-2.6	-29.7	69.9	14.5
D[15](2.2.4.3.2.4)	GACTTCACGGTATCCACG;	CGTGGATACCGTGAAGTC;	0.27	-2.6	-29.7	71.9	14.5
D[15](2.2.4.3.3.1)	GACTTCACGGTATCAACT;	AGTTGATACCGTGAAGTC;	0.26	-2.6	-14.5	68.4	17.6
D[15](2.2.4.3.3.2)	GACTTCACGGTATCAACC;	GGTTGATACCGTGAAGTC;	0.29	-2.6	-24.5	69.5	17.6
D[15](2.2.4.3.3.3)	GACTTCACGGTATCAACA;	TGTTGATACCGTGAAGTC;	0.25	-2.6	-14.5	67.7	17.6
D[15](2.2.4.3.3.4)	GACTTCACGGTATCAACG;	CGTTGATACCGTGAAGTC;	0.27	-2.6	-14.5	69.7	17.6
E[1](1.1.1.1.2.2.1)	GTTGTTAATCAAGCCTCCCAT;	ATGGGAGGCTTGATTAACAAC;	0.34	-24.2	-3.1	73.0	16.5
E[1](1.1.1.1.2.2.2)	GTTGTTAATCAAGCCTCCCAC;	GTGGGAGGCTTGATTAACAAC;	0.32	-24.2	-3.1	73.6	31.2
E[1](1.1.1.1.3.2.2)	GTTGTTAATCAAGCATCCCAC;	GTGGGATGCTTGATTAACAAC;	0.31	-4.5	-7.4	71.8	-4.3
E[1](1.1.1.1.3.4.1)	GTTGTTAATCAAGCATCGCAT;	ATGCGATGCTTGATTAACAAC;	0.33	-4.5	-6.4	71.8	-4.3
E[1](1.1.1.1.3.4.2)	GTTGTTAATCAAGCATCGCAC;	GTGCGATGCTTGATTAACAAC;	0.31	-4.5	-6.4	72.4	-4.3
E[2](1.1.1.1.3.6.1)	GTTGTTAATCAAGCAAGCCAT;	ATGGCTTGCTTGATTAACAAC;	0.35	6.8	11.2	71.8	36.1
E[2](1.1.1.1.3.6.2)	GTTGTTAATCAAGCAAGCCAC;	GTGGCTTGCTTGATTAACAAC;	0.33	6.8	11.2	72.4	43.5
E[1](1.1.1.1.4.2.1)	GTTGTTAATCAAGCGTCCCAT;	ATGGGACGCTTGATTAACAAC;	0.35	-9.4	-17.0	73.4	-15.8
E[1](1.1.1.1.4.2.2)	GTTGTTAATCAAGCGTCCCAC;	GTGGGACGCTTGATTAACAAC;	0.33	-9.4	-17.0	74.0	13.4
E[1](1.1.1.1.4.3.2)	GTTGTTAATCAAGCGTCACAC;	GTGTGACGCTTGATTAACAAC;	0.33	-9.4	7.5	71.9	4.4
E[2](1.1.1.1.4.6.1)	GTTGTTAATCAAGCGAGCCAT;	ATGGCTCGCTTGATTAACAAC;	0.36	-6.4	8.9	73.7	38.4
E[2](1.1.1.1.4.6.2)	GTTGTTAATCAAGCGAGCCAC;	GTGGCTCGCTTGATTAACAAC;	0.34	-6.4	8.9	74.2	45.1
E[3](1.1.1.2.1.2.1)	GTTGTTAATCAGGCTTCCCAT;	ATGGGAAGCCTGATTAACAAC;	0.37	-15.2	-15.6	73.0	36.5
E[3](1.1.1.2.1.2.2)	GTTGTTAATCAGGCTTCCCAC;	GTGGGAAGCCTGATTAACAAC;	0.35	-15.2	-15.6	73.6	42.8
E[3](1.1.1.2.1.4.1)	GTTGTTAATCAGGCTTCGCAT;	ATGCGAAGCCTGATTAACAAC;	0.37	-15.2	-6.4	73.7	38.6
E[3](1.1.1.2.1.4.2)	GTTGTTAATCAGGCTTCGCAC;	GTGCGAAGCCTGATTAACAAC;	0.35	-15.2	-6.4	74.2	38.6
E[3](1.1.1.2.3.3.2)	GTTGTTAATCAGGCATCACAC;	GTGTGATGCCTGATTAACAAC;	0.36	-4.3	-18.9	71.6	36.9
E[3](1.1.1.2.3.4.1)	GTTGTTAATCAGGCATCGCAT;	ATGCGATGCCTGATTAACAAC;	0.38	-4.3	-6.4	73.8	36.9
E[3](1.1.1.2.3.4.2)	GTTGTTAATCAGGCATCGCAC;	GTGCGATGCCTGATTAACAAC;	0.36	-4.3	-6.4	74.4	36.9
E[3](1.1.1.2.4.1.1)	GTTGTTAATCAGGCGTCTCAT;	ATGAGACGCCTGATTAACAAC;	0.40	-12.4	-17.0	72.7	31.8
E[3](1.1.1.2.4.1.2)	GTTGTTAATCAGGCGTCTCAC;	GTGAGACGCCTGATTAACAAC;	0.38	-12.4	-17.0	73.3	31.8
E[3](1.1.1.2.4.2.1)	GTTGTTAATCAGGCGTCCCAT;	ATGGGACGCCTGATTAACAAC;	0.39	-10.1	-15.6	75.4	31.8
E[3](1.1.1.2.4.2.2)	GTTGTTAATCAGGCGTCCCAC;	GTGGGACGCCTGATTAACAAC;	0.37	-10.1	-15.6	75.9	38.9
E[3](1.1.1.2.4.3.1)	GTTGTTAATCAGGCGTCACAT;	ATGTGACGCCTGATTAACAAC;	0.39	6.3	-17.0	73.3	36.6
E[3](1.1.1.2.4.3.2)	GTTGTTAATCAGGCGTCACAC;	GTGTGACGCCTGATTAACAAC;	0.37	6.3	0.8	73.8	36.6
E[4](1.1.1.2.4.5.1)	GTTGTTAATCAGGCGAGTCAT;	ATGACTCGCCTGATTAACAAC;	0.40	-6.4	-36.7	72.7	44.4
E[1](1.2.1.1.2.1.1)	GTTGTCAATCAAGCCTCTCAT;	ATGAGAGGCTTGATTGACAAC;	0.33	-1.2	-3.1	72.8	16.5
E[1](1.2.1.1.2.1.2)	GTTGTCAATCAAGCCTCTCAC;	GTGAGAGGCTTGATTGACAAC;	0.31	-1.2	-3.1	73.4	16.5
E[1](1.2.1.1.2.2.1)	GTTGTCAATCAAGCCTCCCAT;	ATGGGAGGCTTGATTGACAAC;	0.33	-1.2	-3.1	75.4	16.5
E[1](1.2.1.1.2.2.2)	GTTGTCAATCAAGCCTCCCAC;	GTGGGAGGCTTGATTGACAAC;	0.31	-1.2	-3.1	76.0	28.9
E[1](1.2.1.1.2.3.1)	GTTGTCAATCAAGCCTCACAT;	ATGTGAGGCTTGATTGACAAC;	0.33	-1.2	-3.1	73.3	16.5
E[1](1.2.1.1.2.3.2)	GTTGTCAATCAAGCCTCACAC;	GTGTGAGGCTTGATTGACAAC;	0.31	-1.2	-3.1	73.9	16.5
E[5](1.2.1.1.2.5.1)	GTTGTCAATCAAGCCAGTCAT;	ATGACTGGCTTGATTGACAAC;	0.33	-1.2	8.5	73.3	37.2
E[5](1.2.1.1.2.5.2)	GTTGTCAATCAAGCCAGTCAC;	GTGACTGGCTTGATTGACAAC;	0.31	-1.2	8.5	73.9	45.3
E[1](1.2.1.1.3.1.2)	GTTGTCAATCAAGCATCTCAC;	GTGAGATGCTTGATTGACAAC;	0.31	-4.5	8.5	71.6	-4.3
E[1](1.2.1.1.3.2.1)	GTTGTCAATCAAGCATCCCAT;	ATGGGATGCTTGATTGACAAC;	0.32	-4.5	8.5	73.6	-4.3
E[1](1.2.1.1.3.2.2)	GTTGTCAATCAAGCATCCCAC;	GTGGGATGCTTGATTGACAAC;	0.30	-4.5	8.5	74.1	-4.3
E[1](1.2.1.1.3.3.2)	GTTGTCAATCAAGCATCACAC;	GTGTGATGCTTGATTGACAAC;	0.30	-4.5	8.5	72.1	-4.3
E[1](1.2.1.1.3.4.1)	GTTGTCAATCAAGCATCGCAT;	ATGCGATGCTTGATTGACAAC;	0.32	-4.5	8.5	74.2	-4.3
E[1](1.2.1.1.3.4.2)	GTTGTCAATCAAGCATCGCAC;	GTGCGATGCTTGATTGACAAC;	0.30	-4.5	8.5	74.7	-4.3
E[5](1.2.1.1.3.5.2)	GTTGTCAATCAAGCAAGTCAC;	GTGACTTGCTTGATTGACAAC;	0.30	-4.5	8.5	71.9	17.6
E[5](1.2.1.1.3.6.1)	GTTGTCAATCAAGCAAGCCAT;	ATGGCTTGCTTGATTGACAAC;	0.34	6.8	8.5	74.2	34.1
E[5](1.2.1.1.3.6.2)	GTTGTCAATCAAGCAAGCCAC;	GTGGCTTGCTTGATTGACAAC;	0.32	6.8	8.5	74.8	42.7
E[1](1.2.1.1.4.1.1)	GTTGTCAATCAAGCGTCTCAT;	ATGAGACGCTTGATTGACAAC;	0.34	-9.4	8.5	73.2	-15.8
E[1](1.2.1.1.4.1.2)	GTTGTCAATCAAGCGTCTCAC;	GTGAGACGCTTGATTGACAAC;	0.32	-9.4	8.5	73.7	-15.8
E[1](1.2.1.1.4.2.1)	GTTGTCAATCAAGCGTCCCAT;	ATGGGACGCTTGATTGACAAC;	0.34	-9.4	8.5	75.8	-15.8
E[1](1.2.1.1.4.2.2)	GTTGTCAATCAAGCGTCCCAC;	GTGGGACGCTTGATTGACAAC;	0.32	-9.4	8.5	76.3	-3.7
E[1](1.2.1.1.4.3.1)	GTTGTCAATCAAGCGTCACAT;	ATGTGACGCTTGATTGACAAC;	0.34	-9.4	8.5	73.7	4.4
E[1](1.2.1.1.4.3.2)	GTTGTCAATCAAGCGTCACAC;	GTGTGACGCTTGATTGACAAC;	0.32	-9.4	8.5	74.2	4.4
E[5](1.2.1.1.4.5.1)	GTTGTCAATCAAGCGAGTCAT;	ATGACTCGCTTGATTGACAAC;	0.34	-6.4	8.5	73.2	10.2
E[5](1.2.1.1.4.5.2)	GTTGTCAATCAAGCGAGTCAC;	GTGACTCGCTTGATTGACAAC;	0.32	-6.4	8.5	73.7	22.7
E[5](1.2.1.1.4.6.1)	GTTGTCAATCAAGCGAGCCAT;	ATGGCTCGCTTGATTGACAAC;	0.35	-6.4	8.5	76.0	36.9
E[5](1.2.1.1.4.6.2)	GTTGTCAATCAAGCGAGCCAC;	GTGGCTCGCTTGATTGACAAC;	0.33	-6.4	8.5	76.6	44.5
E[3](1.2.1.2.1.1.1)	GTTGTCAATCAGGCTTCTCAT;	ATGAGAAGCCTGATTGACAAC;	0.36	-15.2	8.5	72.8	32.7
E[3](1.2.1.2.1.1.2)	GTTGTCAATCAGGCTTCTCAC;	GTGAGAAGCCTGATTGACAAC;	0.34	-15.2	8.5	73.4	32.7
E[3](1.2.1.2.1.2.1)	GTTGTCAATCAGGCTTCCCAT;	ATGGGAAGCCTGATTGACAAC;	0.36	-15.2	8.5	75.4	34.9
E[3](1.2.1.2.1.2.2)	GTTGTCAATCAGGCTTCCCAC;	GTGGGAAGCCTGATTGACAAC;	0.34	-15.2	8.5	76.0	42.1
E[3](1.2.1.2.1.3.1)	GTTGTCAATCAGGCTTCACAT;	ATGTGAAGCCTGATTGACAAC;	0.36	-15.2	8.5	73.3	32.7
E[3](1.2.1.2.1.3.2)	GTTGTCAATCAGGCTTCACAC;	GTGTGAAGCCTGATTGACAAC;	0.34	-15.2	8.5	73.9	32.7
E[3](1.2.1.2.1.4.1)	GTTGTCAATCAGGCTTCGCAT;	ATGCGAAGCCTGATTGACAAC;	0.36	-15.2	8.5	76.0	37.3
E[3](1.2.1.2.1.4.2)	GTTGTCAATCAGGCTTCGCAC;	GTGCGAAGCCTGATTGACAAC;	0.34	-15.2	8.5	76.6	37.3
E[3](1.2.1.2.3.1.1)	GTTGTCAATCAGGCATCTCAT;	ATGAGATGCCTGATTGACAAC;	0.37	-4.3	8.5	72.9	34.8
E[3](1.2.1.2.3.1.2)	GTTGTCAATCAGGCATCTCAC;	GTGAGATGCCTGATTGACAAC;	0.35	-4.3	8.5	73.5	34.8
E[3](1.2.1.2.3.3.1)	GTTGTCAATCAGGCATCACAT;	ATGTGATGCCTGATTGACAAC;	0.37	-4.3	8.5	73.4	34.8
E[3](1.2.1.2.3.3.2)	GTTGTCAATCAGGCATCACAC;	GTGTGATGCCTGATTGACAAC;	0.35	-4.3	8.5	74.0	34.8
E[3](1.2.1.2.3.4.1)	GTTGTCAATCAGGCATCGCAT;	ATGCGATGCCTGATTGACAAC;	0.37	-4.3	8.5	76.1	34.8
E[3](1.2.1.2.3.4.2)	GTTGTCAATCAGGCATCGCAC;	GTGCGATGCCTGATTGACAAC;	0.35	-4.3	8.5	76.7	34.8
E[6](1.2.1.2.3.5.1)	GTTGTCAATCAGGCAAGTCAT;	ATGACTTGCCTGATTGACAAC;	0.37	-4.3	8.5	73.3	41.7
E[6](1.2.1.2.3.5.2)	GTTGTCAATCAGGCAAGTCAC;	GTGACTTGCCTGATTGACAAC;	0.35	-4.3	8.5	73.9	49.5
E[3](1.2.1.2.4.1.1)	GTTGTCAATCAGGCGTCTCAT;	ATGAGACGCCTGATTGACAAC;	0.39	-12.4	8.5	75.1	28.7
E[3](1.2.1.2.4.1.2)	GTTGTCAATCAGGCGTCTCAC;	GTGAGACGCCTGATTGACAAC;	0.37	-12.4	8.5	75.7	28.7
E[3](1.2.1.2.4.2.1)	GTTGTCAATCAGGCGTCCCAT;	ATGGGACGCCTGATTGACAAC;	0.38	-10.1	8.5	77.8	28.7
E[3](1.2.1.2.4.2.2)	GTTGTCAATCAGGCGTCCCAC;	GTGGGACGCCTGATTGACAAC;	0.36	-10.1	8.5	78.3	37.7
E[3](1.2.1.2.4.3.1)	GTTGTCAATCAGGCGTCACAT;	ATGTGACGCCTGATTGACAAC;	0.38	6.3	8.5	75.6	35.0
E[3](1.2.1.2.4.3.2)	GTTGTCAATCAGGCGTCACAC;	GTGTGACGCCTGATTGACAAC;	0.36	6.3	8.5	76.2	35.0
E[6](1.2.1.2.4.5.1)	GTTGTCAATCAGGCGAGTCAT;	ATGACTCGCCTGATTGACAAC;	0.38	-6.4	8.5	75.1	43.7
E[1](1.3.1.1.2.2.1)	GTTGTAAATCAAGCCTCCCAT;	ATGGGAGGCTTGATTTACAAC;	0.32	-24.2	-3.1	73.0	16.5
E[1](1.3.1.1.2.2.2)	GTTGTAAATCAAGCCTCCCAC;	GTGGGAGGCTTGATTTACAAC;	0.30	-24.2	-3.1	73.6	29.4
E[1](1.3.1.1.3.2.2)	GTTGTAAATCAAGCATCCCAC;	GTGGGATGCTTGATTTACAAC;	0.30	-4.5	-7.4	71.8	-4.3
E[1](1.3.1.1.3.4.1)	GTTGTAAATCAAGCATCGCAT;	ATGCGATGCTTGATTTACAAC;	0.32	-4.5	-6.4	71.8	-4.3
E[1](1.3.1.1.3.4.2)	GTTGTAAATCAAGCATCGCAC;	GTGCGATGCTTGATTTACAAC;	0.30	-4.5	-6.4	72.4	-4.3
E[5](1.3.1.1.3.6.1)	GTTGTAAATCAAGCAAGCCAT;	ATGGCTTGCTTGATTTACAAC;	0.33	6.8	11.2	71.8	34.7
E[5](1.3.1.1.3.6.2)	GTTGTAAATCAAGCAAGCCAC;	GTGGCTTGCTTGATTTACAAC;	0.31	6.8	11.2	72.4	43.2
E[1](1.3.1.1.4.2.1)	GTTGTAAATCAAGCGTCCCAT;	ATGGGACGCTTGATTTACAAC;	0.33	-9.4	-17.0	73.4	-15.8
E[1](1.3.1.1.4.2.2)	GTTGTAAATCAAGCGTCCCAC;	GTGGGACGCTTGATTTACAAC;	0.31	-9.4	-17.0	74.0	-3.7
E[1](1.3.1.1.4.3.2)	GTTGTAAATCAAGCGTCACAC;	GTGTGACGCTTGATTTACAAC;	0.31	-9.4	7.5	71.9	4.4
E[5](1.3.1.1.4.6.1)	GTTGTAAATCAAGCGAGCCAT;	ATGGCTCGCTTGATTTACAAC;	0.35	-6.4	8.9	73.7	37.4
E[5](1.3.1.1.4.6.2)	GTTGTAAATCAAGCGAGCCAC;	GTGGCTCGCTTGATTTACAAC;	0.33	-6.4	8.9	74.2	45.0
E[3](1.3.1.2.1.2.1)	GTTGTAAATCAGGCTTCCCAT;	ATGGGAAGCCTGATTTACAAC;	0.36	-15.2	-15.6	73.0	35.4
E[3](1.3.1.2.1.2.2)	GTTGTAAATCAGGCTTCCCAC;	GTGGGAAGCCTGATTTACAAC;	0.34	-15.2	-15.6	73.6	42.5
E[3](1.3.1.2.1.4.1)	GTTGTAAATCAGGCTTCGCAT;	ATGCGAAGCCTGATTTACAAC;	0.36	-15.2	-6.4	73.7	37.7
E[3](1.3.1.2.1.4.2)	GTTGTAAATCAGGCTTCGCAC;	GTGCGAAGCCTGATTTACAAC;	0.34	-15.2	-6.4	74.2	37.7
E[3](1.3.1.2.3.3.2)	GTTGTAAATCAGGCATCACAC;	GTGTGATGCCTGATTTACAAC;	0.34	-4.3	-25.4	71.6	35.5
E[3](1.3.1.2.3.4.1)	GTTGTAAATCAGGCATCGCAT;	ATGCGATGCCTGATTTACAAC;	0.36	-4.3	-6.4	73.8	35.5
E[3](1.3.1.2.3.4.2)	GTTGTAAATCAGGCATCGCAC;	GTGCGATGCCTGATTTACAAC;	0.34	-4.3	-6.4	74.4	35.5
E[3](1.3.1.2.4.1.1)	GTTGTAAATCAGGCGTCTCAT;	ATGAGACGCCTGATTTACAAC;	0.38	-12.4	-17.0	72.7	29.5
E[3](1.3.1.2.4.1.2)	GTTGTAAATCAGGCGTCTCAC;	GTGAGACGCCTGATTTACAAC;	0.36	-12.4	-17.0	73.3	29.5
E[3](1.3.1.2.4.2.1)	GTTGTAAATCAGGCGTCCCAT;	ATGGGACGCCTGATTTACAAC;	0.38	-10.1	-15.6	75.4	29.5
E[3](1.3.1.2.4.2.2)	GTTGTAAATCAGGCGTCCCAC;	GTGGGACGCCTGATTTACAAC;	0.36	-10.1	-15.6	75.9	38.1
E[3](1.3.1.2.4.3.1)	GTTGTAAATCAGGCGTCACAT;	ATGTGACGCCTGATTTACAAC;	0.38	6.3	-14.9	73.3	35.5
E[3](1.3.1.2.4.3.2)	GTTGTAAATCAGGCGTCACAC;	GTGTGACGCCTGATTTACAAC;	0.36	6.3	0.8	73.8	35.5
E[6](1.3.1.2.4.5.1)	GTTGTAAATCAGGCGAGTCAT;	ATGACTCGCCTGATTTACAAC;	0.38	-6.4	-36.7	72.7	44.2
E[7](1.3.2.1.2.1.1)	GTTGTAAACCAAGCCTCTCAT;	ATGAGAGGCTTGGTTTACAAC;	0.33	-24.2	-3.1	72.8	37.1
E[7](1.3.2.1.2.1.2)	GTTGTAAACCAAGCCTCTCAC;	GTGAGAGGCTTGGTTTACAAC;	0.31	-24.2	-3.1	73.4	37.1
E[7](1.3.2.1.2.2.1)	GTTGTAAACCAAGCCTCCCAT;	ATGGGAGGCTTGGTTTACAAC;	0.33	-24.2	-3.1	75.4	39.5
E[7](1.3.2.1.2.2.2)	GTTGTAAACCAAGCCTCCCAC;	GTGGGAGGCTTGGTTTACAAC;	0.31	-24.2	-3.1	76.0	45.7
E[7](1.3.2.1.2.3.1)	GTTGTAAACCAAGCCTCACAT;	ATGTGAGGCTTGGTTTACAAC;	0.32	-24.2	-3.1	73.3	37.1
E[7](1.3.2.1.2.3.2)	GTTGTAAACCAAGCCTCACAC;	GTGTGAGGCTTGGTTTACAAC;	0.30	-24.2	-3.1	73.9	37.1
E[7](1.3.2.1.2.4.1)	GTTGTAAACCAAGCCTCGCAT;	ATGCGAGGCTTGGTTTACAAC;	0.32	-7.5	25.8	76.0	41.6
E[7](1.3.2.1.2.4.2)	GTTGTAAACCAAGCCTCGCAC;	GTGCGAGGCTTGGTTTACAAC;	0.30	-7.5	25.8	76.6	41.6
E[7](1.3.2.1.3.2.1)	GTTGTAAACCAAGCATCCCAT;	ATGGGATGCTTGGTTTACAAC;	0.32	-4.5	-7.4	73.5	25.9
E[7](1.3.2.1.3.2.2)	GTTGTAAACCAAGCATCCCAC;	GTGGGATGCTTGGTTTACAAC;	0.30	-4.5	-7.4	74.1	31.5
E[7](1.3.2.1.3.3.2)	GTTGTAAACCAAGCATCACAC;	GTGTGATGCTTGGTTTACAAC;	0.30	-4.5	-7.4	72.0	25.9
E[7](1.3.2.1.3.4.1)	GTTGTAAACCAAGCATCGCAT;	ATGCGATGCTTGGTTTACAAC;	0.32	-4.5	-6.4	74.2	25.9
E[7](1.3.2.1.3.4.2)	GTTGTAAACCAAGCATCGCAC;	GTGCGATGCTTGGTTTACAAC;	0.30	-4.5	-6.4	74.7	25.9
E[8](1.3.2.1.3.5.2)	GTTGTAAACCAAGCAAGTCAC;	GTGACTTGCTTGGTTTACAAC;	0.30	-4.5	-7.4	71.9	42.3
E[7](1.3.2.1.4.1.1)	GTTGTAAACCAAGCGTCTCAT;	ATGAGACGCTTGGTTTACAAC;	0.34	-9.4	-17.0	73.1	19.4
E[7](1.3.2.1.4.1.2)	GTTGTAAACCAAGCGTCTCAC;	GTGAGACGCTTGGTTTACAAC;	0.32	-9.4	-17.0	73.7	19.4
E[7](1.3.2.1.4.2.1)	GTTGTAAACCAAGCGTCCCAT;	ATGGGACGCTTGGTTTACAAC;	0.34	-9.4	-17.0	75.8	19.4
E[7](1.3.2.1.4.2.2)	GTTGTAAACCAAGCGTCCCAC;	GTGGGACGCTTGGTTTACAAC;	0.32	-9.4	-17.0	76.3	31.5
E[7](1.3.2.1.4.3.1)	GTTGTAAACCAAGCGTCACAT;	ATGTGACGCTTGGTTTACAAC;	0.33	-9.4	-14.9	73.6	28.3
E[7](1.3.2.1.4.3.2)	GTTGTAAACCAAGCGTCACAC;	GTGTGACGCTTGGTTTACAAC;	0.31	-9.4	7.5	74.2	28.3
E[9](1.3.2.1.4.5.1)	GTTGTAAACCAAGCGAGTCAT;	ATGACTCGCTTGGTTTACAAC;	0.34	-6.4	-14.1	73.1	36.6
E[9](1.3.2.1.4.5.2)	GTTGTAAACCAAGCGAGTCAC;	GTGACTCGCTTGGTTTACAAC;	0.32	-6.4	-14.1	73.7	44.1
E[7](1.4.1.1.2.1.1)	GTTGTGAATCAAGCCTCTCAT;	ATGAGAGGCTTGATTCACAAC;	0.35	-11.2	-3.1	72.8	41.5
E[7](1.4.1.1.2.2.1)	GTTGTGAATCAAGCCTCCCAT;	ATGGGAGGCTTGATTCACAAC;	0.35	-11.2	-3.1	75.4	42.6
E[7](1.4.1.1.2.2.2)	GTTGTGAATCAAGCCTCCCAC;	GTGGGAGGCTTGATTCACAAC;	0.33	-6.2	-3.1	76.0	47.2
E[7](1.4.1.1.3.1.2)	GTTGTGAATCAAGCATCTCAC;	GTGAGATGCTTGATTCACAAC;	0.33	-4.5	19.8	71.6	34.4
E[7](1.4.1.1.3.2.1)	GTTGTGAATCAAGCATCCCAT;	ATGGGATGCTTGATTCACAAC;	0.34	-4.5	-7.4	73.6	34.4
E[7](1.4.1.1.3.2.2)	GTTGTGAATCAAGCATCCCAC;	GTGGGATGCTTGATTCACAAC;	0.32	-4.5	-4.8	74.1	36.6
E[7](1.4.1.1.3.4.1)	GTTGTGAATCAAGCATCGCAT;	ATGCGATGCTTGATTCACAAC;	0.34	-4.5	-6.4	74.2	34.4
E[7](1.4.1.1.3.4.2)	GTTGTGAATCAAGCATCGCAC;	GTGCGATGCTTGATTCACAAC;	0.32	-3.6	-6.4	74.7	34.4
E[5](1.4.1.1.3.5.2)	GTTGTGAATCAAGCAAGTCAC;	GTGACTTGCTTGATTCACAAC;	0.33	17.2	-3.2	71.9	45.0
E[7](1.4.1.1.4.1.1)	GTTGTGAATCAAGCGTCTCAT;	ATGAGACGCTTGATTCACAAC;	0.36	-11.2	-17.0	73.2	30.3
E[7](1.4.1.1.4.1.2)	GTTGTGAATCAAGCGTCTCAC;	GTGAGACGCTTGATTCACAAC;	0.34	-6.2	19.8	73.7	30.3
E[7](1.4.1.1.4.2.1)	GTTGTGAATCAAGCGTCCCAT;	ATGGGACGCTTGATTCACAAC;	0.36	-11.2	-17.0	75.8	30.3
E[7](1.4.1.1.4.2.2)	GTTGTGAATCAAGCGTCCCAC;	GTGGGACGCTTGATTCACAAC;	0.34	-6.2	-4.8	76.3	36.6
E[5](1.4.1.1.4.5.1)	GTTGTGAATCAAGCGAGTCAT;	ATGACTCGCTTGATTCACAAC;	0.36	-6.4	13.3	73.2	40.9
E[7](1.4.2.1.3.1.1)	GTTGTGAACCAAGCATCTCAT;	ATGAGATGCTTGGTTCACAAC;	0.35	-4.5	-7.4	73.3	48.3
E[7](1.4.2.1.3.1.2)	GTTGTGAACCAAGCATCTCAC;	GTGAGATGCTTGGTTCACAAC;	0.33	-4.5	19.8	73.9	48.3
E[7](1.4.2.1.3.2.1)	GTTGTGAACCAAGCATCCCAT;	ATGGGATGCTTGGTTCACAAC;	0.35	-4.5	-7.4	76.0	48.3
E[7](1.4.2.1.3.2.2)	GTTGTGAACCAAGCATCCCAC;	GTGGGATGCTTGGTTCACAAC;	0.33	-4.5	-4.8	76.5	47.4
E[7](1.4.2.1.3.4.1)	GTTGTGAACCAAGCATCGCAT;	ATGCGATGCTTGGTTCACAAC;	0.35	-4.5	-6.4	76.5	48.3
E[7](1.4.2.1.3.4.2)	GTTGTGAACCAAGCATCGCAC;	GTGCGATGCTTGGTTCACAAC;	0.33	-3.6	-6.4	77.0	48.3
E[7](1.4.2.1.4.1.1)	GTTGTGAACCAAGCGTCTCAT;	ATGAGACGCTTGGTTCACAAC;	0.36	-9.4	-17.0	75.5	45.3
E[7](1.4.2.1.4.1.2)	GTTGTGAACCAAGCGTCTCAC;	GTGAGACGCTTGGTTCACAAC;	0.34	-6.2	23.5	76.1	45.3
E[7](1.4.2.1.4.2.1)	GTTGTGAACCAAGCGTCCCAT;	ATGGGACGCTTGGTTCACAAC;	0.36	-9.4	-17.0	78.1	45.3
E[7](1.4.2.1.4.2.2)	GTTGTGAACCAAGCGTCCCAC;	GTGGGACGCTTGGTTCACAAC;	0.34	-6.2	-4.8	78.6	47.4
E[7](2.1.1.1.2.1.1)	GTCGTTAATCAAGCCTCTCAT;	ATGAGAGGCTTGATTAACGAC;	0.33	-14.8	-3.1	72.2	16.5
E[7](2.1.1.1.2.1.2)	GTCGTTAATCAAGCCTCTCAC;	GTGAGAGGCTTGATTAACGAC;	0.31	-14.8	-3.1	72.8	16.5
E[7](2.1.1.1.2.2.1)	GTCGTTAATCAAGCCTCCCAT;	ATGGGAGGCTTGATTAACGAC;	0.33	-14.8	-3.1	74.9	16.5
E[7](2.1.1.1.2.2.2)	GTCGTTAATCAAGCCTCCCAC;	GTGGGAGGCTTGATTAACGAC;	0.31	-14.8	-3.1	75.4	31.2
E[7](2.1.1.1.2.3.1)	GTCGTTAATCAAGCCTCACAT;	ATGTGAGGCTTGATTAACGAC;	0.33	-14.8	-3.1	72.7	16.5
E[7](2.1.1.1.2.3.2)	GTCGTTAATCAAGCCTCACAC;	GTGTGAGGCTTGATTAACGAC;	0.31	-14.8	-3.1	73.3	16.5
E[5](2.1.1.1.2.5.1)	GTCGTTAATCAAGCCAGTCAT;	ATGACTGGCTTGATTAACGAC;	0.33	-14.8	1.2	72.7	38.7
E[5](2.1.1.1.2.5.2)	GTCGTTAATCAAGCCAGTCAC;	GTGACTGGCTTGATTAACGAC;	0.31	-14.8	1.2	73.3	45.7
E[7](2.1.1.1.3.2.1)	GTCGTTAATCAAGCATCCCAT;	ATGGGATGCTTGATTAACGAC;	0.32	-4.5	1.2	73.0	-4.3
E[7](2.1.1.1.3.2.2)	GTCGTTAATCAAGCATCCCAC;	GTGGGATGCTTGATTAACGAC;	0.30	-4.5	1.2	73.6	-4.3
E[7](2.1.1.1.3.4.1)	GTCGTTAATCAAGCATCGCAT;	ATGCGATGCTTGATTAACGAC;	0.32	-4.5	1.2	73.6	-4.3
E[7](2.1.1.1.3.4.2)	GTCGTTAATCAAGCATCGCAC;	GTGCGATGCTTGATTAACGAC;	0.30	-4.5	1.2	74.2	-4.3
E[5](2.1.1.1.3.6.1)	GTCGTTAATCAAGCAAGCCAT;	ATGGCTTGCTTGATTAACGAC;	0.34	6.8	1.2	73.7	36.1
E[5](2.1.1.1.3.6.2)	GTCGTTAATCAAGCAAGCCAC;	GTGGCTTGCTTGATTAACGAC;	0.32	6.8	1.2	74.2	43.5
E[7](2.1.1.1.4.1.1)	GTCGTTAATCAAGCGTCTCAT;	ATGAGACGCTTGATTAACGAC;	0.34	-9.4	1.2	72.6	-15.8
E[7](2.1.1.1.4.1.2)	GTCGTTAATCAAGCGTCTCAC;	GTGAGACGCTTGATTAACGAC;	0.32	-9.4	1.2	73.2	-15.8
E[7](2.1.1.1.4.2.1)	GTCGTTAATCAAGCGTCCCAT;	ATGGGACGCTTGATTAACGAC;	0.34	-9.4	1.2	75.2	-15.8
E[7](2.1.1.1.4.2.2)	GTCGTTAATCAAGCGTCCCAC;	GTGGGACGCTTGATTAACGAC;	0.32	-9.4	1.2	75.8	13.4
E[7](2.1.1.1.4.3.1)	GTCGTTAATCAAGCGTCACAT;	ATGTGACGCTTGATTAACGAC;	0.34	-9.4	1.2	73.1	4.4
E[7](2.1.1.1.4.3.2)	GTCGTTAATCAAGCGTCACAC;	GTGTGACGCTTGATTAACGAC;	0.32	-9.4	1.2	73.7	4.4
E[5](2.1.1.1.4.5.1)	GTCGTTAATCAAGCGAGTCAT;	ATGACTCGCTTGATTAACGAC;	0.34	-6.4	1.2	72.6	16.0
E[5](2.1.1.1.4.5.2)	GTCGTTAATCAAGCGAGTCAC;	GTGACTCGCTTGATTAACGAC;	0.32	-6.4	1.2	73.2	26.3
E[5](2.1.1.1.4.6.1)	GTCGTTAATCAAGCGAGCCAT;	ATGGCTCGCTTGATTAACGAC;	0.35	-6.4	1.2	75.5	38.4
E[5](2.1.1.1.4.6.2)	GTCGTTAATCAAGCGAGCCAC;	GTGGCTCGCTTGATTAACGAC;	0.33	-6.4	1.2	76.0	45.1
E[3](2.1.1.2.1.1.1)	GTCGTTAATCAGGCTTCTCAT;	ATGAGAAGCCTGATTAACGAC;	0.36	-15.2	1.2	72.2	35.0
E[3](2.1.1.2.1.1.2)	GTCGTTAATCAGGCTTCTCAC;	GTGAGAAGCCTGATTAACGAC;	0.34	-15.2	1.2	72.8	35.0
E[3](2.1.1.2.1.2.1)	GTCGTTAATCAGGCTTCCCAT;	ATGGGAAGCCTGATTAACGAC;	0.36	-15.2	1.2	74.9	36.5
E[3](2.1.1.2.1.2.2)	GTCGTTAATCAGGCTTCCCAC;	GTGGGAAGCCTGATTAACGAC;	0.34	-15.2	1.2	75.4	42.8
E[3](2.1.1.2.1.3.1)	GTCGTTAATCAGGCTTCACAT;	ATGTGAAGCCTGATTAACGAC;	0.36	-15.2	1.2	72.7	35.0
E[3](2.1.1.2.1.3.2)	GTCGTTAATCAGGCTTCACAC;	GTGTGAAGCCTGATTAACGAC;	0.34	-15.2	1.2	73.3	35.0
E[3](2.1.1.2.1.4.1)	GTCGTTAATCAGGCTTCGCAT;	ATGCGAAGCCTGATTAACGAC;	0.36	-15.2	1.2	75.5	38.6
E[3](2.1.1.2.1.4.2)	GTCGTTAATCAGGCTTCGCAC;	GTGCGAAGCCTGATTAACGAC;	0.34	-15.2	1.2	76.0	38.6
E[3](2.1.1.2.3.1.1)	GTCGTTAATCAGGCATCTCAT;	ATGAGATGCCTGATTAACGAC;	0.37	-4.3	1.2	72.3	36.9
E[3](2.1.1.2.3.1.2)	GTCGTTAATCAGGCATCTCAC;	GTGAGATGCCTGATTAACGAC;	0.35	-4.3	1.2	73.0	36.9
E[3](2.1.1.2.3.3.1)	GTCGTTAATCAGGCATCACAT;	ATGTGATGCCTGATTAACGAC;	0.37	-4.3	1.2	72.9	36.9
E[3](2.1.1.2.3.3.2)	GTCGTTAATCAGGCATCACAC;	GTGTGATGCCTGATTAACGAC;	0.35	-4.3	1.2	73.5	36.9
E[3](2.1.1.2.3.4.1)	GTCGTTAATCAGGCATCGCAT;	ATGCGATGCCTGATTAACGAC;	0.37	-4.3	1.2	75.6	36.9
E[3](2.1.1.2.3.4.2)	GTCGTTAATCAGGCATCGCAC;	GTGCGATGCCTGATTAACGAC;	0.35	-4.3	1.2	76.1	36.9
E[6](2.1.1.2.3.5.1)	GTCGTTAATCAGGCAAGTCAT;	ATGACTTGCCTGATTAACGAC;	0.37	-4.3	1.2	72.7	42.6
E[6](2.1.1.2.3.5.2)	GTCGTTAATCAGGCAAGTCAC;	GTGACTTGCCTGATTAACGAC;	0.35	-4.3	1.2	73.3	49.5
E[3](2.1.1.2.4.1.1)	GTCGTTAATCAGGCGTCTCAT;	ATGAGACGCCTGATTAACGAC;	0.39	-12.4	1.2	74.6	31.8
E[3](2.1.1.2.4.1.2)	GTCGTTAATCAGGCGTCTCAC;	GTGAGACGCCTGATTAACGAC;	0.37	-12.4	1.2	75.1	31.8
E[3](2.1.1.2.4.2.1)	GTCGTTAATCAGGCGTCCCAT;	ATGGGACGCCTGATTAACGAC;	0.38	-10.1	1.2	77.2	31.8
E[3](2.1.1.2.4.2.2)	GTCGTTAATCAGGCGTCCCAC;	GTGGGACGCCTGATTAACGAC;	0.36	-10.1	1.2	77.7	38.9
E[3](2.1.1.2.4.3.1)	GTCGTTAATCAGGCGTCACAT;	ATGTGACGCCTGATTAACGAC;	0.38	6.3	1.2	75.1	36.6
E[3](2.1.1.2.4.3.2)	GTCGTTAATCAGGCGTCACAC;	GTGTGACGCCTGATTAACGAC;	0.36	6.3	1.2	75.6	36.6
E[6](2.1.1.2.4.5.1)	GTCGTTAATCAGGCGAGTCAT;	ATGACTCGCCTGATTAACGAC;	0.38	-6.4	1.2	74.6	44.4
E[3](2.1.2.2.4.1.1)	GTCGTTAACCAGGCGTCTCAT;	ATGAGACGCCTGGTTAACGAC;	0.39	-12.4	21.2	76.9	49.8
E[3](2.1.2.2.4.1.2)	GTCGTTAACCAGGCGTCTCAC;	GTGAGACGCCTGGTTAACGAC;	0.37	-12.4	21.2	77.4	49.8
E[5](2.2.1.1.1.5.1)	GTCGTCAATCAAGCTAGTCAT;	ATGACTAGCTTGATTGACGAC;	0.31	1.7	9.7	72.1	11.5
E[5](2.2.1.1.1.5.2)	GTCGTCAATCAAGCTAGTCAC;	GTGACTAGCTTGATTGACGAC;	0.29	1.7	9.7	72.7	24.0
E[7](2.2.1.1.2.1.1)	GTCGTCAATCAAGCCTCTCAT;	ATGAGAGGCTTGATTGACGAC;	0.32	-14.8	-3.1	74.6	16.5
E[7](2.2.1.1.2.1.2)	GTCGTCAATCAAGCCTCTCAC;	GTGAGAGGCTTGATTGACGAC;	0.30	-14.8	-3.1	75.2	16.5
E[7](2.2.1.1.2.2.1)	GTCGTCAATCAAGCCTCCCAT;	ATGGGAGGCTTGATTGACGAC;	0.32	-14.8	-3.1	77.3	16.5
E[7](2.2.1.1.2.2.2)	GTCGTCAATCAAGCCTCCCAC;	GTGGGAGGCTTGATTGACGAC;	0.30	-14.8	-3.1	77.8	28.9
E[7](2.2.1.1.2.3.1)	GTCGTCAATCAAGCCTCACAT;	ATGTGAGGCTTGATTGACGAC;	0.31	-14.8	-3.1	75.1	16.5
E[7](2.2.1.1.2.3.2)	GTCGTCAATCAAGCCTCACAC;	GTGTGAGGCTTGATTGACGAC;	0.29	-14.8	-3.1	75.7	16.5
E[5](2.2.1.1.2.5.1)	GTCGTCAATCAAGCCAGTCAT;	ATGACTGGCTTGATTGACGAC;	0.32	-14.8	1.2	75.1	37.2
E[5](2.2.1.1.2.5.2)	GTCGTCAATCAAGCCAGTCAC;	GTGACTGGCTTGATTGACGAC;	0.30	-14.8	1.2	75.7	45.3
E[7](2.2.1.1.3.1.1)	GTCGTCAATCAAGCATCTCAT;	ATGAGATGCTTGATTGACGAC;	0.31	-4.5	1.2	72.8	-4.3
E[7](2.2.1.1.3.1.2)	GTCGTCAATCAAGCATCTCAC;	GTGAGATGCTTGATTGACGAC;	0.29	-4.5	1.2	73.4	-4.3
E[7](2.2.1.1.3.2.1)	GTCGTCAATCAAGCATCCCAT;	ATGGGATGCTTGATTGACGAC;	0.31	-4.5	1.2	75.4	-4.3
E[7](2.2.1.1.3.2.2)	GTCGTCAATCAAGCATCCCAC;	GTGGGATGCTTGATTGACGAC;	0.29	-4.5	1.2	75.9	-4.3
E[7](2.2.1.1.3.3.1)	GTCGTCAATCAAGCATCACAT;	ATGTGATGCTTGATTGACGAC;	0.31	-4.5	1.2	73.3	-4.3
E[7](2.2.1.1.3.3.2)	GTCGTCAATCAAGCATCACAC;	GTGTGATGCTTGATTGACGAC;	0.29	-4.5	1.2	73.9	-4.3
E[7](2.2.1.1.3.4.1)	GTCGTCAATCAAGCATCGCAT;	ATGCGATGCTTGATTGACGAC;	0.31	-4.5	1.2	76.0	-4.3
E[7](2.2.1.1.3.4.2)	GTCGTCAATCAAGCATCGCAC;	GTGCGATGCTTGATTGACGAC;	0.29	-4.5	1.2	76.5	-4.3
E[5](2.2.1.1.3.5.1)	GTCGTCAATCAAGCAAGTCAT;	ATGACTTGCTTGATTGACGAC;	0.31	-4.5	1.2	73.2	2.8
E[5](2.2.1.1.3.5.2)	GTCGTCAATCAAGCAAGTCAC;	GTGACTTGCTTGATTGACGAC;	0.29	-4.5	1.2	73.7	17.6
E[5](2.2.1.1.3.6.1)	GTCGTCAATCAAGCAAGCCAT;	ATGGCTTGCTTGATTGACGAC;	0.33	6.8	1.2	76.0	34.1
E[5](2.2.1.1.3.6.2)	GTCGTCAATCAAGCAAGCCAC;	GTGGCTTGCTTGATTGACGAC;	0.31	6.8	1.2	76.6	42.7
E[7](2.2.1.1.4.1.1)	GTCGTCAATCAAGCGTCTCAT;	ATGAGACGCTTGATTGACGAC;	0.33	-9.4	1.2	75.0	-15.8
E[7](2.2.1.1.4.1.2)	GTCGTCAATCAAGCGTCTCAC;	GTGAGACGCTTGATTGACGAC;	0.31	-9.4	1.2	75.5	-15.8
E[7](2.2.1.1.4.2.1)	GTCGTCAATCAAGCGTCCCAT;	ATGGGACGCTTGATTGACGAC;	0.33	-9.4	1.2	77.6	-15.8
E[7](2.2.1.1.4.2.2)	GTCGTCAATCAAGCGTCCCAC;	GTGGGACGCTTGATTGACGAC;	0.31	-9.4	1.2	78.1	-3.7
E[7](2.2.1.1.4.3.1)	GTCGTCAATCAAGCGTCACAT;	ATGTGACGCTTGATTGACGAC;	0.32	-9.4	1.2	75.5	4.4
E[7](2.2.1.1.4.3.2)	GTCGTCAATCAAGCGTCACAC;	GTGTGACGCTTGATTGACGAC;	0.30	-9.4	1.2	76.0	4.4
E[5](2.2.1.1.4.5.1)	GTCGTCAATCAAGCGAGTCAT;	ATGACTCGCTTGATTGACGAC;	0.33	-6.4	1.2	75.0	10.2
E[5](2.2.1.1.4.5.2)	GTCGTCAATCAAGCGAGTCAC;	GTGACTCGCTTGATTGACGAC;	0.31	-6.4	1.2	75.5	22.7
E[5](2.2.1.1.4.6.1)	GTCGTCAATCAAGCGAGCCAT;	ATGGCTCGCTTGATTGACGAC;	0.34	-6.4	1.2	77.8	36.9
E[5](2.2.1.1.4.6.2)	GTCGTCAATCAAGCGAGCCAC;	GTGGCTCGCTTGATTGACGAC;	0.32	-6.4	1.2	78.3	44.5
E[3](2.2.1.2.1.1.1)	GTCGTCAATCAGGCTTCTCAT;	ATGAGAAGCCTGATTGACGAC;	0.35	-15.2	1.2	74.6	32.7
E[3](2.2.1.2.1.1.2)	GTCGTCAATCAGGCTTCTCAC;	GTGAGAAGCCTGATTGACGAC;	0.33	-15.2	1.2	75.2	32.7
E[3](2.2.1.2.1.2.1)	GTCGTCAATCAGGCTTCCCAT;	ATGGGAAGCCTGATTGACGAC;	0.35	-15.2	1.2	77.3	34.9
E[3](2.2.1.2.1.2.2)	GTCGTCAATCAGGCTTCCCAC;	GTGGGAAGCCTGATTGACGAC;	0.33	-15.2	1.2	77.8	42.1
E[3](2.2.1.2.1.3.1)	GTCGTCAATCAGGCTTCACAT;	ATGTGAAGCCTGATTGACGAC;	0.35	-15.2	1.2	75.1	32.7
E[3](2.2.1.2.1.3.2)	GTCGTCAATCAGGCTTCACAC;	GTGTGAAGCCTGATTGACGAC;	0.33	-15.2	1.2	75.7	32.7
E[3](2.2.1.2.1.4.1)	GTCGTCAATCAGGCTTCGCAT;	ATGCGAAGCCTGATTGACGAC;	0.35	-15.2	1.2	77.8	37.3
E[3](2.2.1.2.1.4.2)	GTCGTCAATCAGGCTTCGCAC;	GTGCGAAGCCTGATTGACGAC;	0.33	-15.2	1.2	78.3	37.3
E[3](2.2.1.2.3.1.1)	GTCGTCAATCAGGCATCTCAT;	ATGAGATGCCTGATTGACGAC;	0.36	-4.3	1.2	74.7	34.8
E[3](2.2.1.2.3.1.2)	GTCGTCAATCAGGCATCTCAC;	GTGAGATGCCTGATTGACGAC;	0.34	-4.3	1.2	75.3	34.8
E[3](2.2.1.2.3.3.1)	GTCGTCAATCAGGCATCACAT;	ATGTGATGCCTGATTGACGAC;	0.36	-4.3	1.2	75.2	34.8
E[3](2.2.1.2.3.3.2)	GTCGTCAATCAGGCATCACAC;	GTGTGATGCCTGATTGACGAC;	0.34	-4.3	1.2	75.8	34.8
E[3](2.2.1.2.3.4.1)	GTCGTCAATCAGGCATCGCAT;	ATGCGATGCCTGATTGACGAC;	0.36	-4.3	1.2	77.9	34.8
E[3](2.2.1.2.3.4.2)	GTCGTCAATCAGGCATCGCAC;	GTGCGATGCCTGATTGACGAC;	0.34	-4.3	1.2	78.4	34.8
E[5](2.2.1.2.3.5.1)	GTCGTCAATCAGGCAAGTCAT;	ATGACTTGCCTGATTGACGAC;	0.36	-4.3	1.2	75.1	41.7
E[5](2.2.1.2.3.5.2)	GTCGTCAATCAGGCAAGTCAC;	GTGACTTGCCTGATTGACGAC;	0.34	-4.3	1.2	75.7	49.5
E[3](2.2.1.2.4.1.1)	GTCGTCAATCAGGCGTCTCAT;	ATGAGACGCCTGATTGACGAC;	0.37	-12.4	1.2	76.9	28.7
E[3](2.2.1.2.4.1.2)	GTCGTCAATCAGGCGTCTCAC;	GTGAGACGCCTGATTGACGAC;	0.35	-12.4	1.2	77.4	28.7
E[3](2.2.1.2.4.2.1)	GTCGTCAATCAGGCGTCCCAT;	ATGGGACGCCTGATTGACGAC;	0.37	-3.8	1.2	79.5	28.7
E[3](2.2.1.2.4.2.2)	GTCGTCAATCAGGCGTCCCAC;	GTGGGACGCCTGATTGACGAC;	0.35	-3.8	1.2	80.0	37.7
E[3](2.2.1.2.4.3.1)	GTCGTCAATCAGGCGTCACAT;	ATGTGACGCCTGATTGACGAC;	0.37	6.3	1.2	77.4	35.0
E[3](2.2.1.2.4.3.2)	GTCGTCAATCAGGCGTCACAC;	GTGTGACGCCTGATTGACGAC;	0.35	6.3	1.2	77.9	35.0
E[5](2.2.1.2.4.5.1)	GTCGTCAATCAGGCGAGTCAT;	ATGACTCGCCTGATTGACGAC;	0.37	18.6	1.2	76.9	43.7
E[5](2.2.2.1.1.5.1)	GTCGTCAACCAAGCTAGTCAT;	ATGACTAGCTTGGTTGACGAC;	0.31	1.7	9.7	74.5	37.3
E[5](2.2.2.1.1.5.2)	GTCGTCAACCAAGCTAGTCAC;	GTGACTAGCTTGGTTGACGAC;	0.29	1.7	9.7	75.0	44.9
E[7](2.2.2.1.2.1.1)	GTCGTCAACCAAGCCTCTCAT;	ATGAGAGGCTTGGTTGACGAC;	0.32	-14.8	-3.1	77.0	36.5
E[7](2.2.2.1.2.1.2)	GTCGTCAACCAAGCCTCTCAC;	GTGAGAGGCTTGGTTGACGAC;	0.30	-14.8	-3.1	77.5	36.5
E[7](2.2.2.1.2.2.1)	GTCGTCAACCAAGCCTCCCAT;	ATGGGAGGCTTGGTTGACGAC;	0.32	-14.8	-3.1	79.7	39.1
E[7](2.2.2.1.2.2.2)	GTCGTCAACCAAGCCTCCCAC;	GTGGGAGGCTTGGTTGACGAC;	0.30	-14.8	-3.1	80.1	45.4
E[7](2.2.2.1.2.3.1)	GTCGTCAACCAAGCCTCACAT;	ATGTGAGGCTTGGTTGACGAC;	0.32	-14.8	-3.1	77.5	36.5
E[7](2.2.2.1.2.3.2)	GTCGTCAACCAAGCCTCACAC;	GTGTGAGGCTTGGTTGACGAC;	0.30	-14.8	-3.1	78.0	36.5
E[7](2.2.2.1.2.4.1)	GTCGTCAACCAAGCCTCGCAT;	ATGCGAGGCTTGGTTGACGAC;	0.32	-7.5	25.8	80.1	41.2
E[7](2.2.2.1.2.4.2)	GTCGTCAACCAAGCCTCGCAC;	GTGCGAGGCTTGGTTGACGAC;	0.30	-7.5	25.8	80.6	41.2
E[7](2.2.2.1.3.1.1)	GTCGTCAACCAAGCATCTCAT;	ATGAGATGCTTGGTTGACGAC;	0.32	-4.5	1.2	75.1	25.2
E[7](2.2.2.1.3.1.2)	GTCGTCAACCAAGCATCTCAC;	GTGAGATGCTTGGTTGACGAC;	0.30	-4.5	1.2	75.7	25.2
E[7](2.2.2.1.3.2.1)	GTCGTCAACCAAGCATCCCAT;	ATGGGATGCTTGGTTGACGAC;	0.31	-4.5	1.2	77.8	25.2
E[7](2.2.2.1.3.2.2)	GTCGTCAACCAAGCATCCCAC;	GTGGGATGCTTGGTTGACGAC;	0.29	-4.5	1.2	78.3	31.1
E[7](2.2.2.1.3.3.1)	GTCGTCAACCAAGCATCACAT;	ATGTGATGCTTGGTTGACGAC;	0.31	-4.5	1.2	75.6	25.2
E[7](2.2.2.1.3.3.2)	GTCGTCAACCAAGCATCACAC;	GTGTGATGCTTGGTTGACGAC;	0.29	-4.5	1.2	76.2	25.2
E[7](2.2.2.1.3.4.1)	GTCGTCAACCAAGCATCGCAT;	ATGCGATGCTTGGTTGACGAC;	0.31	-4.5	1.2	78.3	25.2
E[7](2.2.2.1.3.4.2)	GTCGTCAACCAAGCATCGCAC;	GTGCGATGCTTGGTTGACGAC;	0.29	-4.5	1.2	78.8	25.2
E[5](2.2.2.1.3.5.1)	GTCGTCAACCAAGCAAGTCAT;	ATGACTTGCTTGGTTGACGAC;	0.32	-4.5	1.2	75.5	33.3
E[5](2.2.2.1.3.5.2)	GTCGTCAACCAAGCAAGTCAC;	GTGACTTGCTTGGTTGACGAC;	0.30	-4.5	1.2	76.1	41.9
E[7](2.2.2.1.4.1.1)	GTCGTCAACCAAGCGTCTCAT;	ATGAGACGCTTGGTTGACGAC;	0.33	-9.4	1.2	77.3	18.6
E[7](2.2.2.1.4.1.2)	GTCGTCAACCAAGCGTCTCAC;	GTGAGACGCTTGGTTGACGAC;	0.31	-9.4	1.2	77.8	18.6
E[7](2.2.2.1.4.2.1)	GTCGTCAACCAAGCGTCCCAT;	ATGGGACGCTTGGTTGACGAC;	0.33	-9.4	1.2	79.9	18.6
E[7](2.2.2.1.4.2.2)	GTCGTCAACCAAGCGTCCCAC;	GTGGGACGCTTGGTTGACGAC;	0.31	-9.4	1.2	80.4	31.1
E[7](2.2.2.1.4.3.1)	GTCGTCAACCAAGCGTCACAT;	ATGTGACGCTTGGTTGACGAC;	0.33	-9.4	1.2	77.8	27.7
E[7](2.2.2.1.4.3.2)	GTCGTCAACCAAGCGTCACAC;	GTGTGACGCTTGGTTGACGAC;	0.31	-9.4	1.2	78.3	27.7
E[5](2.2.2.1.4.5.1)	GTCGTCAACCAAGCGAGTCAT;	ATGACTCGCTTGGTTGACGAC;	0.33	-6.4	1.2	77.3	36.1
E[5](2.2.2.1.4.5.2)	GTCGTCAACCAAGCGAGTCAC;	GTGACTCGCTTGGTTGACGAC;	0.31	-6.4	1.2	77.8	43.7
E[3](2.2.2.2.1.2.1)	GTCGTCAACCAGGCTTCCCAT;	ATGGGAAGCCTGGTTGACGAC;	0.35	-15.2	15.0	79.7	49.8
E[3](2.2.2.2.4.1.1)	GTCGTCAACCAGGCGTCTCAT;	ATGAGACGCCTGGTTGACGAC;	0.38	-12.4	15.0	79.3	49.8
E[3](2.2.2.2.4.1.2)	GTCGTCAACCAGGCGTCTCAC;	GTGAGACGCCTGGTTGACGAC;	0.36	-12.4	15.0	79.7	49.8
E[3](2.2.2.2.4.2.1)	GTCGTCAACCAGGCGTCCCAT;	ATGGGACGCCTGGTTGACGAC;	0.37	-1.2	15.0	81.9	49.8
E[7](2.3.1.1.2.1.1)	GTCGTAAATCAAGCCTCTCAT;	ATGAGAGGCTTGATTTACGAC;	0.31	-14.8	-3.1	72.2	16.5
E[7](2.3.1.1.2.1.2)	GTCGTAAATCAAGCCTCTCAC;	GTGAGAGGCTTGATTTACGAC;	0.29	-14.8	-3.1	72.8	16.5
E[7](2.3.1.1.2.2.1)	GTCGTAAATCAAGCCTCCCAT;	ATGGGAGGCTTGATTTACGAC;	0.31	-14.8	-3.1	74.9	16.5
E[7](2.3.1.1.2.2.2)	GTCGTAAATCAAGCCTCCCAC;	GTGGGAGGCTTGATTTACGAC;	0.29	-14.8	-3.1	75.4	29.4
E[7](2.3.1.1.2.3.1)	GTCGTAAATCAAGCCTCACAT;	ATGTGAGGCTTGATTTACGAC;	0.31	-14.8	-3.1	72.7	16.5
E[7](2.3.1.1.2.3.2)	GTCGTAAATCAAGCCTCACAC;	GTGTGAGGCTTGATTTACGAC;	0.29	-14.8	-3.1	73.3	16.5
E[5](2.3.1.1.2.5.1)	GTCGTAAATCAAGCCAGTCAT;	ATGACTGGCTTGATTTACGAC;	0.31	-14.8	1.2	72.7	37.7
E[5](2.3.1.1.2.5.2)	GTCGTAAATCAAGCCAGTCAC;	GTGACTGGCTTGATTTACGAC;	0.29	-14.8	1.2	73.3	45.7
E[7](2.3.1.1.3.2.1)	GTCGTAAATCAAGCATCCCAT;	ATGGGATGCTTGATTTACGAC;	0.31	-4.5	1.2	73.0	-4.3
E[7](2.3.1.1.3.2.2)	GTCGTAAATCAAGCATCCCAC;	GTGGGATGCTTGATTTACGAC;	0.29	-4.5	1.2	73.6	-4.3
E[7](2.3.1.1.3.4.1)	GTCGTAAATCAAGCATCGCAT;	ATGCGATGCTTGATTTACGAC;	0.31	-4.5	1.2	73.6	-4.3
E[7](2.3.1.1.3.4.2)	GTCGTAAATCAAGCATCGCAC;	GTGCGATGCTTGATTTACGAC;	0.29	-4.5	1.2	74.2	-4.3
E[5](2.3.1.1.3.6.1)	GTCGTAAATCAAGCAAGCCAT;	ATGGCTTGCTTGATTTACGAC;	0.32	6.8	1.2	73.7	34.7
E[5](2.3.1.1.3.6.2)	GTCGTAAATCAAGCAAGCCAC;	GTGGCTTGCTTGATTTACGAC;	0.30	6.8	1.2	74.2	43.2
E[7](2.3.1.1.4.1.1)	GTCGTAAATCAAGCGTCTCAT;	ATGAGACGCTTGATTTACGAC;	0.32	-9.4	1.2	72.6	-15.8
E[7](2.3.1.1.4.1.2)	GTCGTAAATCAAGCGTCTCAC;	GTGAGACGCTTGATTTACGAC;	0.30	-9.4	1.2	73.2	-15.8
E[7](2.3.1.1.4.2.1)	GTCGTAAATCAAGCGTCCCAT;	ATGGGACGCTTGATTTACGAC;	0.32	-9.4	1.2	75.2	-15.8
E[7](2.3.1.1.4.2.2)	GTCGTAAATCAAGCGTCCCAC;	GTGGGACGCTTGATTTACGAC;	0.30	-9.4	1.2	75.8	-3.7
E[7](2.3.1.1.4.3.1)	GTCGTAAATCAAGCGTCACAT;	ATGTGACGCTTGATTTACGAC;	0.32	-9.4	1.2	73.1	4.4
E[7](2.3.1.1.4.3.2)	GTCGTAAATCAAGCGTCACAC;	GTGTGACGCTTGATTTACGAC;	0.30	-9.4	1.2	73.7	4.4
E[5](2.3.1.1.4.5.1)	GTCGTAAATCAAGCGAGTCAT;	ATGACTCGCTTGATTTACGAC;	0.32	-6.4	1.2	72.6	11.1
E[5](2.3.1.1.4.5.2)	GTCGTAAATCAAGCGAGTCAC;	GTGACTCGCTTGATTTACGAC;	0.30	-6.4	1.2	73.2	23.4
E[5](2.3.1.1.4.6.1)	GTCGTAAATCAAGCGAGCCAT;	ATGGCTCGCTTGATTTACGAC;	0.34	-6.4	1.2	75.5	37.4
E[5](2.3.1.1.4.6.2)	GTCGTAAATCAAGCGAGCCAC;	GTGGCTCGCTTGATTTACGAC;	0.32	-6.4	1.2	76.0	45.0
E[3](2.3.1.2.1.1.1)	GTCGTAAATCAGGCTTCTCAT;	ATGAGAAGCCTGATTTACGAC;	0.35	-15.2	1.2	72.2	33.3
E[3](2.3.1.2.1.1.2)	GTCGTAAATCAGGCTTCTCAC;	GTGAGAAGCCTGATTTACGAC;	0.33	-15.2	1.2	72.8	33.3
E[3](2.3.1.2.1.2.1)	GTCGTAAATCAGGCTTCCCAT;	ATGGGAAGCCTGATTTACGAC;	0.35	-15.2	1.2	74.9	35.4
E[3](2.3.1.2.1.2.2)	GTCGTAAATCAGGCTTCCCAC;	GTGGGAAGCCTGATTTACGAC;	0.33	-15.2	1.2	75.4	42.5
E[3](2.3.1.2.1.3.1)	GTCGTAAATCAGGCTTCACAT;	ATGTGAAGCCTGATTTACGAC;	0.34	-15.2	1.2	72.7	33.3
E[3](2.3.1.2.1.3.2)	GTCGTAAATCAGGCTTCACAC;	GTGTGAAGCCTGATTTACGAC;	0.32	-15.2	1.2	73.3	33.3
E[3](2.3.1.2.1.4.1)	GTCGTAAATCAGGCTTCGCAT;	ATGCGAAGCCTGATTTACGAC;	0.34	-15.2	1.2	75.5	37.7
E[3](2.3.1.2.1.4.2)	GTCGTAAATCAGGCTTCGCAC;	GTGCGAAGCCTGATTTACGAC;	0.32	-15.2	1.2	76.0	37.7
E[3](2.3.1.2.3.1.1)	GTCGTAAATCAGGCATCTCAT;	ATGAGATGCCTGATTTACGAC;	0.36	-4.3	1.2	72.3	35.5
E[3](2.3.1.2.3.1.2)	GTCGTAAATCAGGCATCTCAC;	GTGAGATGCCTGATTTACGAC;	0.34	-4.3	1.2	73.0	35.5
E[3](2.3.1.2.3.3.1)	GTCGTAAATCAGGCATCACAT;	ATGTGATGCCTGATTTACGAC;	0.35	-4.3	1.2	72.9	35.5
E[3](2.3.1.2.3.3.2)	GTCGTAAATCAGGCATCACAC;	GTGTGATGCCTGATTTACGAC;	0.33	-4.3	1.2	73.5	35.5
E[3](2.3.1.2.3.4.1)	GTCGTAAATCAGGCATCGCAT;	ATGCGATGCCTGATTTACGAC;	0.35	-4.3	1.2	75.6	35.5
E[3](2.3.1.2.3.4.2)	GTCGTAAATCAGGCATCGCAC;	GTGCGATGCCTGATTTACGAC;	0.33	-4.3	1.2	76.1	35.5
E[5](2.3.1.2.3.5.1)	GTCGTAAATCAGGCAAGTCAT;	ATGACTTGCCTGATTTACGAC;	0.35	-4.3	1.2	72.7	42.2
E[3](2.3.1.2.4.1.1)	GTCGTAAATCAGGCGTCTCAT;	ATGAGACGCCTGATTTACGAC;	0.37	-12.4	1.2	74.6	29.5
E[3](2.3.1.2.4.1.2)	GTCGTAAATCAGGCGTCTCAC;	GTGAGACGCCTGATTTACGAC;	0.35	-12.4	1.2	75.1	29.5
E[3](2.3.1.2.4.2.1)	GTCGTAAATCAGGCGTCCCAT;	ATGGGACGCCTGATTTACGAC;	0.37	-10.1	1.2	77.2	29.5
E[3](2.3.1.2.4.2.2)	GTCGTAAATCAGGCGTCCCAC;	GTGGGACGCCTGATTTACGAC;	0.35	-10.1	1.2	77.7	38.1
E[3](2.3.1.2.4.3.1)	GTCGTAAATCAGGCGTCACAT;	ATGTGACGCCTGATTTACGAC;	0.37	6.3	1.2	75.1	35.5
E[3](2.3.1.2.4.3.2)	GTCGTAAATCAGGCGTCACAC;	GTGTGACGCCTGATTTACGAC;	0.35	6.3	1.2	75.6	35.5
E[5](2.3.1.2.4.5.1)	GTCGTAAATCAGGCGAGTCAT;	ATGACTCGCCTGATTTACGAC;	0.37	-6.4	1.2	74.6	44.2
E[5](2.3.2.1.1.5.1)	GTCGTAAACCAAGCTAGTCAT;	ATGACTAGCTTGGTTTACGAC;	0.30	1.7	9.7	72.1	37.8
E[5](2.3.2.1.1.5.2)	GTCGTAAACCAAGCTAGTCAC;	GTGACTAGCTTGGTTTACGAC;	0.28	1.7	9.7	72.7	45.4
E[7](2.3.2.1.2.1.1)	GTCGTAAACCAAGCCTCTCAT;	ATGAGAGGCTTGGTTTACGAC;	0.32	-14.8	-3.1	74.6	37.1
E[7](2.3.2.1.2.1.2)	GTCGTAAACCAAGCCTCTCAC;	GTGAGAGGCTTGGTTTACGAC;	0.30	-14.8	-3.1	75.2	37.1
E[7](2.3.2.1.2.2.1)	GTCGTAAACCAAGCCTCCCAT;	ATGGGAGGCTTGGTTTACGAC;	0.31	-14.8	-3.1	77.3	39.5
E[7](2.3.2.1.2.2.2)	GTCGTAAACCAAGCCTCCCAC;	GTGGGAGGCTTGGTTTACGAC;	0.29	-14.8	-3.1	77.8	45.7
E[7](2.3.2.1.2.3.1)	GTCGTAAACCAAGCCTCACAT;	ATGTGAGGCTTGGTTTACGAC;	0.31	-14.8	-3.1	75.1	37.1
E[7](2.3.2.1.2.3.2)	GTCGTAAACCAAGCCTCACAC;	GTGTGAGGCTTGGTTTACGAC;	0.29	-14.8	-3.1	75.7	37.1
E[7](2.3.2.1.2.4.1)	GTCGTAAACCAAGCCTCGCAT;	ATGCGAGGCTTGGTTTACGAC;	0.31	-7.5	25.8	77.8	41.6
E[7](2.3.2.1.2.4.2)	GTCGTAAACCAAGCCTCGCAC;	GTGCGAGGCTTGGTTTACGAC;	0.29	-7.5	25.8	78.3	41.6
E[7](2.3.2.1.3.1.1)	GTCGTAAACCAAGCATCTCAT;	ATGAGATGCTTGGTTTACGAC;	0.31	-4.5	1.2	72.7	25.9
E[7](2.3.2.1.3.1.2)	GTCGTAAACCAAGCATCTCAC;	GTGAGATGCTTGGTTTACGAC;	0.29	-4.5	1.2	73.3	25.9
E[7](2.3.2.1.3.2.1)	GTCGTAAACCAAGCATCCCAT;	ATGGGATGCTTGGTTTACGAC;	0.31	-4.5	1.2	75.4	25.9
E[7](2.3.2.1.3.2.2)	GTCGTAAACCAAGCATCCCAC;	GTGGGATGCTTGGTTTACGAC;	0.29	-4.5	1.2	75.9	31.5
E[7](2.3.2.1.3.3.1)	GTCGTAAACCAAGCATCACAT;	ATGTGATGCTTGGTTTACGAC;	0.31	-4.5	1.2	73.3	25.9
E[7](2.3.2.1.3.3.2)	GTCGTAAACCAAGCATCACAC;	GTGTGATGCTTGGTTTACGAC;	0.29	-4.5	1.2	73.8	25.9
E[7](2.3.2.1.3.4.1)	GTCGTAAACCAAGCATCGCAT;	ATGCGATGCTTGGTTTACGAC;	0.31	-4.5	1.2	76.0	25.9
E[7](2.3.2.1.3.4.2)	GTCGTAAACCAAGCATCGCAC;	GTGCGATGCTTGGTTTACGAC;	0.29	-4.5	1.2	76.5	25.9
E[5](2.3.2.1.3.5.1)	GTCGTAAACCAAGCAAGTCAT;	ATGACTTGCTTGGTTTACGAC;	0.31	-4.5	1.2	73.1	33.9
E[5](2.3.2.1.3.5.2)	GTCGTAAACCAAGCAAGTCAC;	GTGACTTGCTTGGTTTACGAC;	0.29	-4.5	1.2	73.7	42.3
E[7](2.3.2.1.4.1.1)	GTCGTAAACCAAGCGTCTCAT;	ATGAGACGCTTGGTTTACGAC;	0.33	-9.4	1.2	74.9	19.4
E[7](2.3.2.1.4.1.2)	GTCGTAAACCAAGCGTCTCAC;	GTGAGACGCTTGGTTTACGAC;	0.31	-9.4	1.2	75.5	19.4
E[7](2.3.2.1.4.2.1)	GTCGTAAACCAAGCGTCCCAT;	ATGGGACGCTTGGTTTACGAC;	0.32	-9.4	1.2	77.6	19.4
E[7](2.3.2.1.4.2.2)	GTCGTAAACCAAGCGTCCCAC;	GTGGGACGCTTGGTTTACGAC;	0.30	-9.4	1.2	78.1	31.5
E[7](2.3.2.1.4.3.1)	GTCGTAAACCAAGCGTCACAT;	ATGTGACGCTTGGTTTACGAC;	0.32	-9.4	1.2	75.4	28.3
E[7](2.3.2.1.4.3.2)	GTCGTAAACCAAGCGTCACAC;	GTGTGACGCTTGGTTTACGAC;	0.30	-9.4	1.2	76.0	28.3
E[5](2.3.2.1.4.5.1)	GTCGTAAACCAAGCGAGTCAT;	ATGACTCGCTTGGTTTACGAC;	0.33	-6.4	1.2	74.9	36.6
E[5](2.3.2.1.4.5.2)	GTCGTAAACCAAGCGAGTCAC;	GTGACTCGCTTGGTTTACGAC;	0.31	-6.4	1.2	75.5	44.1
E[5](2.4.1.1.1.5.1)	GTCGTGAATCAAGCTAGTCAT;	ATGACTAGCTTGATTCACGAC;	0.33	1.7	9.7	72.1	40.7
E[5](2.4.1.1.1.5.2)	GTCGTGAATCAAGCTAGTCAC;	GTGACTAGCTTGATTCACGAC;	0.31	1.7	9.7	72.7	46.1
E[7](2.4.1.1.2.1.1)	GTCGTGAATCAAGCCTCTCAT;	ATGAGAGGCTTGATTCACGAC;	0.34	-11.2	-3.1	74.6	40.3
E[7](2.4.1.1.2.1.2)	GTCGTGAATCAAGCCTCTCAC;	GTGAGAGGCTTGATTCACGAC;	0.32	-9.7	-3.1	75.2	40.3
E[7](2.4.1.1.2.2.1)	GTCGTGAATCAAGCCTCCCAT;	ATGGGAGGCTTGATTCACGAC;	0.34	-11.2	-3.1	77.3	41.6
E[7](2.4.1.1.2.2.2)	GTCGTGAATCAAGCCTCCCAC;	GTGGGAGGCTTGATTCACGAC;	0.32	-9.6	-3.1	77.8	46.3
E[7](2.4.1.1.3.1.1)	GTCGTGAATCAAGCATCTCAT;	ATGAGATGCTTGATTCACGAC;	0.34	-4.5	1.2	72.8	33.1
E[7](2.4.1.1.3.1.2)	GTCGTGAATCAAGCATCTCAC;	GTGAGATGCTTGATTCACGAC;	0.32	-4.5	1.2	73.4	33.1
E[7](2.4.1.1.3.2.1)	GTCGTGAATCAAGCATCCCAT;	ATGGGATGCTTGATTCACGAC;	0.33	-4.5	1.2	75.4	33.1
E[7](2.4.1.1.3.2.2)	GTCGTGAATCAAGCATCCCAC;	GTGGGATGCTTGATTCACGAC;	0.31	-4.5	1.2	75.9	35.6
E[7](2.4.1.1.3.4.1)	GTCGTGAATCAAGCATCGCAT;	ATGCGATGCTTGATTCACGAC;	0.33	-4.5	1.2	76.0	33.1
E[7](2.4.1.1.3.4.2)	GTCGTGAATCAAGCATCGCAC;	GTGCGATGCTTGATTCACGAC;	0.31	-4.5	1.2	76.5	33.1
E[5](2.4.1.1.3.5.1)	GTCGTGAATCAAGCAAGTCAT;	ATGACTTGCTTGATTCACGAC;	0.33	-4.5	1.2	73.2	38.1
E[5](2.4.1.1.3.5.2)	GTCGTGAATCAAGCAAGTCAC;	GTGACTTGCTTGATTCACGAC;	0.31	-4.5	1.2	73.7	44.0
E[7](2.4.1.1.4.1.1)	GTCGTGAATCAAGCGTCTCAT;	ATGAGACGCTTGATTCACGAC;	0.35	15.1	24.0	75.0	28.9
E[7](2.4.1.1.4.1.2)	GTCGTGAATCAAGCGTCTCAC;	GTGAGACGCTTGATTCACGAC;	0.33	-9.7	24.0	75.5	28.9
E[7](2.4.1.1.4.2.1)	GTCGTGAATCAAGCGTCCCAT;	ATGGGACGCTTGATTCACGAC;	0.35	15.1	24.0	77.6	28.9
E[7](2.4.1.1.4.2.2)	GTCGTGAATCAAGCGTCCCAC;	GTGGGACGCTTGATTCACGAC;	0.33	-9.6	24.0	78.1	35.6
E[5](2.4.1.1.4.5.1)	GTCGTGAATCAAGCGAGTCAT;	ATGACTCGCTTGATTCACGAC;	0.35	18.7	1.2	75.0	39.8
E[3](2.4.1.2.1.2.1)	GTCGTGAATCAGGCTTCCCAT;	ATGGGAAGCCTGATTCACGAC;	0.37	-15.2	1.2	77.3	49.7
E[3](2.4.1.2.4.1.1)	GTCGTGAATCAGGCGTCTCAT;	ATGAGACGCCTGATTCACGAC;	0.40	-12.4	24.0	76.9	49.8
E[3](2.4.1.2.4.1.2)	GTCGTGAATCAGGCGTCTCAC;	GTGAGACGCCTGATTCACGAC;	0.38	-12.4	24.0	77.4	49.8
E[3](2.4.1.2.4.2.1)	GTCGTGAATCAGGCGTCCCAT;	ATGGGACGCCTGATTCACGAC;	0.39	-10.1	24.0	79.5	49.8
E[7](2.4.2.1.3.1.1)	GTCGTGAACCAAGCATCTCAT;	ATGAGATGCTTGGTTCACGAC;	0.34	-4.5	1.2	75.1	47.3
E[7](2.4.2.1.3.1.2)	GTCGTGAACCAAGCATCTCAC;	GTGAGATGCTTGGTTCACGAC;	0.32	-4.5	1.2	75.7	47.3
E[7](2.4.2.1.3.2.1)	GTCGTGAACCAAGCATCCCAT;	ATGGGATGCTTGGTTCACGAC;	0.34	-4.5	1.2	77.8	47.3
E[7](2.4.2.1.3.2.2)	GTCGTGAACCAAGCATCCCAC;	GTGGGATGCTTGGTTCACGAC;	0.32	-4.5	1.2	78.3	46.6
E[7](2.4.2.1.3.4.1)	GTCGTGAACCAAGCATCGCAT;	ATGCGATGCTTGGTTCACGAC;	0.33	-4.5	1.2	78.3	47.3
E[7](2.4.2.1.3.4.2)	GTCGTGAACCAAGCATCGCAC;	GTGCGATGCTTGGTTCACGAC;	0.31	-4.5	1.2	78.8	47.3
E[7](2.4.2.1.4.1.1)	GTCGTGAACCAAGCGTCTCAT;	ATGAGACGCTTGGTTCACGAC;	0.35	-9.4	1.2	77.3	44.3
E[7](2.4.2.1.4.1.2)	GTCGTGAACCAAGCGTCTCAC;	GTGAGACGCTTGGTTCACGAC;	0.33	-9.7	1.2	77.8	44.3
E[7](2.4.2.1.4.2.1)	GTCGTGAACCAAGCGTCCCAT;	ATGGGACGCTTGGTTCACGAC;	0.35	-9.4	1.2	79.9	44.3
E[7](2.4.2.1.4.2.2)	GTCGTGAACCAAGCGTCCCAC;	GTGGGACGCTTGGTTCACGAC;	0.33	-9.6	1.2	80.4	46.6
E[7](3.1.1.1.2.2.1)	GTAGTTAATCAAGCCTCCCAT;	ATGGGAGGCTTGATTAACTAC;	0.32	-24.2	-3.1	71.9	16.5
E[7](3.1.1.1.2.2.2)	GTAGTTAATCAAGCCTCCCAC;	GTGGGAGGCTTGATTAACTAC;	0.30	-24.2	-3.1	72.6	31.2
E[7](3.1.1.1.4.2.1)	GTAGTTAATCAAGCGTCCCAT;	ATGGGACGCTTGATTAACTAC;	0.33	-9.4	-17.0	72.3	-15.8
E[7](3.1.1.1.4.2.2)	GTAGTTAATCAAGCGTCCCAC;	GTGGGACGCTTGATTAACTAC;	0.31	-9.4	-17.0	72.9	13.4
E[5](3.1.1.1.4.6.1)	GTAGTTAATCAAGCGAGCCAT;	ATGGCTCGCTTGATTAACTAC;	0.35	-6.4	8.9	72.6	38.4
E[5](3.1.1.1.4.6.2)	GTAGTTAATCAAGCGAGCCAC;	GTGGCTCGCTTGATTAACTAC;	0.33	-6.4	8.9	73.2	45.1
E[3](3.1.1.2.1.2.1)	GTAGTTAATCAGGCTTCCCAT;	ATGGGAAGCCTGATTAACTAC;	0.36	-15.2	-15.6	71.9	36.5
E[3](3.1.1.2.1.2.2)	GTAGTTAATCAGGCTTCCCAC;	GTGGGAAGCCTGATTAACTAC;	0.34	-15.2	-15.6	72.6	42.8
E[3](3.1.1.2.1.4.1)	GTAGTTAATCAGGCTTCGCAT;	ATGCGAAGCCTGATTAACTAC;	0.36	-15.2	-6.4	72.6	38.6
E[3](3.1.1.2.1.4.2)	GTAGTTAATCAGGCTTCGCAC;	GTGCGAAGCCTGATTAACTAC;	0.34	-15.2	-6.4	73.2	38.6
E[3](3.1.1.2.3.4.1)	GTAGTTAATCAGGCATCGCAT;	ATGCGATGCCTGATTAACTAC;	0.36	-4.3	-6.4	72.7	36.9
E[3](3.1.1.2.3.4.2)	GTAGTTAATCAGGCATCGCAC;	GTGCGATGCCTGATTAACTAC;	0.34	-4.3	-6.4	73.3	36.9
E[3](3.1.1.2.4.1.1)	GTAGTTAATCAGGCGTCTCAT;	ATGAGACGCCTGATTAACTAC;	0.38	-12.4	-17.0	71.7	31.8
E[3](3.1.1.2.4.1.2)	GTAGTTAATCAGGCGTCTCAC;	GTGAGACGCCTGATTAACTAC;	0.36	-12.4	-17.0	72.3	31.8
E[3](3.1.1.2.4.2.1)	GTAGTTAATCAGGCGTCCCAT;	ATGGGACGCCTGATTAACTAC;	0.38	-10.1	-15.6	74.3	31.8
E[3](3.1.1.2.4.2.2)	GTAGTTAATCAGGCGTCCCAC;	GTGGGACGCCTGATTAACTAC;	0.36	-10.1	-15.6	74.9	38.9
E[3](3.1.1.2.4.3.1)	GTAGTTAATCAGGCGTCACAT;	ATGTGACGCCTGATTAACTAC;	0.38	6.3	-17.0	72.2	36.6
E[3](3.1.1.2.4.3.2)	GTAGTTAATCAGGCGTCACAC;	GTGTGACGCCTGATTAACTAC;	0.36	6.3	0.8	72.8	36.6
E[5](3.1.1.2.4.5.1)	GTAGTTAATCAGGCGAGTCAT;	ATGACTCGCCTGATTAACTAC;	0.38	-6.4	-35.1	71.7	44.4
E[7](3.2.1.1.2.1.1)	GTAGTCAATCAAGCCTCTCAT;	ATGAGAGGCTTGATTGACTAC;	0.31	-24.2	-3.1	71.7	16.5
E[7](3.2.1.1.2.1.2)	GTAGTCAATCAAGCCTCTCAC;	GTGAGAGGCTTGATTGACTAC;	0.29	-24.2	-3.1	72.3	16.5
E[7](3.2.1.1.2.2.1)	GTAGTCAATCAAGCCTCCCAT;	ATGGGAGGCTTGATTGACTAC;	0.31	-24.2	-3.1	74.4	16.5
E[7](3.2.1.1.2.2.2)	GTAGTCAATCAAGCCTCCCAC;	GTGGGAGGCTTGATTGACTAC;	0.29	-24.2	-3.1	75.0	28.9
E[7](3.2.1.1.2.3.1)	GTAGTCAATCAAGCCTCACAT;	ATGTGAGGCTTGATTGACTAC;	0.31	-24.2	-3.1	72.2	16.5
E[7](3.2.1.1.2.3.2)	GTAGTCAATCAAGCCTCACAC;	GTGTGAGGCTTGATTGACTAC;	0.29	-24.2	-3.1	72.8	16.5
E[5](3.2.1.1.2.5.1)	GTAGTCAATCAAGCCAGTCAT;	ATGACTGGCTTGATTGACTAC;	0.31	-24.2	-10.9	72.2	37.2
E[5](3.2.1.1.2.5.2)	GTAGTCAATCAAGCCAGTCAC;	GTGACTGGCTTGATTGACTAC;	0.29	-24.2	-10.9	72.8	45.3
E[7](3.2.1.1.3.2.1)	GTAGTCAATCAAGCATCCCAT;	ATGGGATGCTTGATTGACTAC;	0.31	-4.5	-7.4	72.5	-4.3
E[7](3.2.1.1.3.2.2)	GTAGTCAATCAAGCATCCCAC;	GTGGGATGCTTGATTGACTAC;	0.29	-4.5	-7.4	73.1	-4.3
E[7](3.2.1.1.3.4.1)	GTAGTCAATCAAGCATCGCAT;	ATGCGATGCTTGATTGACTAC;	0.31	-4.5	-6.4	73.1	-4.3
E[7](3.2.1.1.3.4.2)	GTAGTCAATCAAGCATCGCAC;	GTGCGATGCTTGATTGACTAC;	0.29	-4.5	-6.4	73.7	-4.3
E[5](3.2.1.1.3.6.1)	GTAGTCAATCAAGCAAGCCAT;	ATGGCTTGCTTGATTGACTAC;	0.32	6.8	11.2	73.2	34.1
E[5](3.2.1.1.3.6.2)	GTAGTCAATCAAGCAAGCCAC;	GTGGCTTGCTTGATTGACTAC;	0.30	6.8	11.2	73.8	42.7
E[7](3.2.1.1.4.1.1)	GTAGTCAATCAAGCGTCTCAT;	ATGAGACGCTTGATTGACTAC;	0.32	-9.4	-17.0	72.1	-15.8
E[7](3.2.1.1.4.1.2)	GTAGTCAATCAAGCGTCTCAC;	GTGAGACGCTTGATTGACTAC;	0.30	-9.4	-17.0	72.7	-15.8
E[7](3.2.1.1.4.2.1)	GTAGTCAATCAAGCGTCCCAT;	ATGGGACGCTTGATTGACTAC;	0.32	-9.4	-17.0	74.7	-15.8
E[7](3.2.1.1.4.2.2)	GTAGTCAATCAAGCGTCCCAC;	GTGGGACGCTTGATTGACTAC;	0.30	-9.4	-17.0	75.3	-3.7
E[7](3.2.1.1.4.3.1)	GTAGTCAATCAAGCGTCACAT;	ATGTGACGCTTGATTGACTAC;	0.32	-9.4	-17.0	72.6	4.4
E[7](3.2.1.1.4.3.2)	GTAGTCAATCAAGCGTCACAC;	GTGTGACGCTTGATTGACTAC;	0.30	-9.4	7.5	73.2	4.4
E[5](3.2.1.1.4.5.1)	GTAGTCAATCAAGCGAGTCAT;	ATGACTCGCTTGATTGACTAC;	0.32	-6.4	-14.1	72.1	10.2
E[5](3.2.1.1.4.5.2)	GTAGTCAATCAAGCGAGTCAC;	GTGACTCGCTTGATTGACTAC;	0.30	-6.4	-14.1	72.7	22.7
E[5](3.2.1.1.4.6.1)	GTAGTCAATCAAGCGAGCCAT;	ATGGCTCGCTTGATTGACTAC;	0.34	-6.4	8.9	75.0	36.9
E[5](3.2.1.1.4.6.2)	GTAGTCAATCAAGCGAGCCAC;	GTGGCTCGCTTGATTGACTAC;	0.32	-6.4	8.9	75.5	44.5
E[3](3.2.1.2.1.1.1)	GTAGTCAATCAGGCTTCTCAT;	ATGAGAAGCCTGATTGACTAC;	0.35	-15.2	-41.3	71.7	32.7
E[3](3.2.1.2.1.1.2)	GTAGTCAATCAGGCTTCTCAC;	GTGAGAAGCCTGATTGACTAC;	0.33	-15.2	-41.3	72.3	32.7
E[3](3.2.1.2.1.2.1)	GTAGTCAATCAGGCTTCCCAT;	ATGGGAAGCCTGATTGACTAC;	0.35	-15.2	-15.6	74.4	34.9
E[3](3.2.1.2.1.2.2)	GTAGTCAATCAGGCTTCCCAC;	GTGGGAAGCCTGATTGACTAC;	0.33	-15.2	-15.6	75.0	42.1
E[3](3.2.1.2.1.3.1)	GTAGTCAATCAGGCTTCACAT;	ATGTGAAGCCTGATTGACTAC;	0.34	-15.2	-24.2	72.2	32.7
E[3](3.2.1.2.1.3.2)	GTAGTCAATCAGGCTTCACAC;	GTGTGAAGCCTGATTGACTAC;	0.32	-15.2	-24.2	72.8	32.7
E[3](3.2.1.2.1.4.1)	GTAGTCAATCAGGCTTCGCAT;	ATGCGAAGCCTGATTGACTAC;	0.34	-15.2	-6.4	75.0	37.3
E[3](3.2.1.2.1.4.2)	GTAGTCAATCAGGCTTCGCAC;	GTGCGAAGCCTGATTGACTAC;	0.32	-15.2	-6.4	75.5	37.3
E[3](3.2.1.2.3.1.1)	GTAGTCAATCAGGCATCTCAT;	ATGAGATGCCTGATTGACTAC;	0.36	-4.3	-41.3	71.8	34.8
E[3](3.2.1.2.3.1.2)	GTAGTCAATCAGGCATCTCAC;	GTGAGATGCCTGATTGACTAC;	0.34	-4.3	-41.3	72.5	34.8
E[3](3.2.1.2.3.3.1)	GTAGTCAATCAGGCATCACAT;	ATGTGATGCCTGATTGACTAC;	0.35	-4.3	-18.9	72.3	34.8
E[3](3.2.1.2.3.3.2)	GTAGTCAATCAGGCATCACAC;	GTGTGATGCCTGATTGACTAC;	0.33	-4.3	-18.9	73.0	34.8
E[3](3.2.1.2.3.4.1)	GTAGTCAATCAGGCATCGCAT;	ATGCGATGCCTGATTGACTAC;	0.35	-4.3	-6.4	75.1	34.8
E[3](3.2.1.2.3.4.2)	GTAGTCAATCAGGCATCGCAC;	GTGCGATGCCTGATTGACTAC;	0.33	-4.3	-6.4	75.7	34.8
E[5](3.2.1.2.3.5.1)	GTAGTCAATCAGGCAAGTCAT;	ATGACTTGCCTGATTGACTAC;	0.35	-4.3	-18.9	72.2	41.7
E[5](3.2.1.2.3.5.2)	GTAGTCAATCAGGCAAGTCAC;	GTGACTTGCCTGATTGACTAC;	0.33	-4.3	-18.9	72.8	49.5
E[3](3.2.1.2.4.1.1)	GTAGTCAATCAGGCGTCTCAT;	ATGAGACGCCTGATTGACTAC;	0.37	-12.4	-17.0	74.1	28.7
E[3](3.2.1.2.4.1.2)	GTAGTCAATCAGGCGTCTCAC;	GTGAGACGCCTGATTGACTAC;	0.35	-12.4	-17.0	74.7	28.7
E[3](3.2.1.2.4.2.1)	GTAGTCAATCAGGCGTCCCAT;	ATGGGACGCCTGATTGACTAC;	0.37	-10.1	-15.6	76.7	28.7
E[3](3.2.1.2.4.2.2)	GTAGTCAATCAGGCGTCCCAC;	GTGGGACGCCTGATTGACTAC;	0.35	-10.1	-15.6	77.3	37.7
E[3](3.2.1.2.4.3.1)	GTAGTCAATCAGGCGTCACAT;	ATGTGACGCCTGATTGACTAC;	0.37	6.3	-17.0	74.6	35.0
E[3](3.2.1.2.4.3.2)	GTAGTCAATCAGGCGTCACAC;	GTGTGACGCCTGATTGACTAC;	0.35	6.3	0.8	75.2	35.0
E[5](3.2.1.2.4.5.1)	GTAGTCAATCAGGCGAGTCAT;	ATGACTCGCCTGATTGACTAC;	0.37	-6.4	-35.1	74.1	43.7
E[5](3.2.2.1.1.5.1)	GTAGTCAACCAAGCTAGTCAT;	ATGACTAGCTTGGTTGACTAC;	0.30	1.7	9.7	71.6	37.3
E[5](3.2.2.1.1.5.2)	GTAGTCAACCAAGCTAGTCAC;	GTGACTAGCTTGGTTGACTAC;	0.28	1.7	9.7	72.2	44.9
E[7](3.2.2.1.2.1.1)	GTAGTCAACCAAGCCTCTCAT;	ATGAGAGGCTTGGTTGACTAC;	0.32	-24.2	-3.1	74.1	36.5
E[7](3.2.2.1.2.1.2)	GTAGTCAACCAAGCCTCTCAC;	GTGAGAGGCTTGGTTGACTAC;	0.30	-24.2	-3.1	74.7	36.5
E[7](3.2.2.1.2.2.1)	GTAGTCAACCAAGCCTCCCAT;	ATGGGAGGCTTGGTTGACTAC;	0.31	-24.2	-3.1	76.8	39.1
E[7](3.2.2.1.2.2.2)	GTAGTCAACCAAGCCTCCCAC;	GTGGGAGGCTTGGTTGACTAC;	0.29	-24.2	-3.1	77.3	45.4
E[7](3.2.2.1.2.3.1)	GTAGTCAACCAAGCCTCACAT;	ATGTGAGGCTTGGTTGACTAC;	0.31	-24.2	-3.1	74.6	36.5
E[7](3.2.2.1.2.3.2)	GTAGTCAACCAAGCCTCACAC;	GTGTGAGGCTTGGTTGACTAC;	0.29	-24.2	-3.1	75.2	36.5
E[7](3.2.2.1.2.4.1)	GTAGTCAACCAAGCCTCGCAT;	ATGCGAGGCTTGGTTGACTAC;	0.31	-7.5	25.8	77.4	41.2
E[7](3.2.2.1.2.4.2)	GTAGTCAACCAAGCCTCGCAC;	GTGCGAGGCTTGGTTGACTAC;	0.29	-7.5	25.8	77.9	41.2
E[7](3.2.2.1.3.1.1)	GTAGTCAACCAAGCATCTCAT;	ATGAGATGCTTGGTTGACTAC;	0.31	-4.5	-7.4	72.2	25.2
E[7](3.2.2.1.3.1.2)	GTAGTCAACCAAGCATCTCAC;	GTGAGATGCTTGGTTGACTAC;	0.29	-4.5	-7.4	72.8	25.2
E[7](3.2.2.1.3.2.1)	GTAGTCAACCAAGCATCCCAT;	ATGGGATGCTTGGTTGACTAC;	0.31	-4.5	-7.4	74.9	25.2
E[7](3.2.2.1.3.2.2)	GTAGTCAACCAAGCATCCCAC;	GTGGGATGCTTGGTTGACTAC;	0.29	-4.5	-7.4	75.5	31.1
E[7](3.2.2.1.3.3.1)	GTAGTCAACCAAGCATCACAT;	ATGTGATGCTTGGTTGACTAC;	0.31	-4.5	-7.4	72.8	25.2
E[7](3.2.2.1.3.3.2)	GTAGTCAACCAAGCATCACAC;	GTGTGATGCTTGGTTGACTAC;	0.29	-4.5	-7.4	73.4	25.2
E[7](3.2.2.1.3.4.1)	GTAGTCAACCAAGCATCGCAT;	ATGCGATGCTTGGTTGACTAC;	0.31	-4.5	-6.4	75.5	25.2
E[7](3.2.2.1.3.4.2)	GTAGTCAACCAAGCATCGCAC;	GTGCGATGCTTGGTTGACTAC;	0.29	-4.5	-6.4	76.0	25.2
E[5](3.2.2.1.3.5.1)	GTAGTCAACCAAGCAAGTCAT;	ATGACTTGCTTGGTTGACTAC;	0.31	-4.5	-7.4	72.6	33.3
E[5](3.2.2.1.3.5.2)	GTAGTCAACCAAGCAAGTCAC;	GTGACTTGCTTGGTTGACTAC;	0.29	-4.5	-7.4	73.2	41.9
E[7](3.2.2.1.4.1.1)	GTAGTCAACCAAGCGTCTCAT;	ATGAGACGCTTGGTTGACTAC;	0.33	-9.4	-17.0	74.5	18.6
E[7](3.2.2.1.4.1.2)	GTAGTCAACCAAGCGTCTCAC;	GTGAGACGCTTGGTTGACTAC;	0.31	-9.4	-17.0	75.0	18.6
E[7](3.2.2.1.4.2.1)	GTAGTCAACCAAGCGTCCCAT;	ATGGGACGCTTGGTTGACTAC;	0.32	-9.4	-17.0	77.1	18.6
E[7](3.2.2.1.4.2.2)	GTAGTCAACCAAGCGTCCCAC;	GTGGGACGCTTGGTTGACTAC;	0.30	-9.4	-17.0	77.6	31.1
E[7](3.2.2.1.4.3.1)	GTAGTCAACCAAGCGTCACAT;	ATGTGACGCTTGGTTGACTAC;	0.32	-9.4	-17.0	75.0	27.7
E[7](3.2.2.1.4.3.2)	GTAGTCAACCAAGCGTCACAC;	GTGTGACGCTTGGTTGACTAC;	0.30	-9.4	7.5	75.5	27.7
E[5](3.2.2.1.4.5.1)	GTAGTCAACCAAGCGAGTCAT;	ATGACTCGCTTGGTTGACTAC;	0.33	-6.4	-14.1	74.5	36.1
E[5](3.2.2.1.4.5.2)	GTAGTCAACCAAGCGAGTCAC;	GTGACTCGCTTGGTTGACTAC;	0.31	-6.4	-14.1	75.0	43.7
E[3](3.2.2.2.1.2.1)	GTAGTCAACCAGGCTTCCCAT;	ATGGGAAGCCTGGTTGACTAC;	0.35	-15.2	15.0	76.8	49.8
E[3](3.2.2.2.4.1.1)	GTAGTCAACCAGGCGTCTCAT;	ATGAGACGCCTGGTTGACTAC;	0.37	-12.4	15.0	76.5	49.8
E[3](3.2.2.2.4.1.2)	GTAGTCAACCAGGCGTCTCAC;	GTGAGACGCCTGGTTGACTAC;	0.35	-12.4	15.0	77.0	49.8
E[3](3.2.2.2.4.2.1)	GTAGTCAACCAGGCGTCCCAT;	ATGGGACGCCTGGTTGACTAC;	0.37	-1.2	15.0	79.1	49.8
E[7](3.3.1.1.2.2.1)	GTAGTAAATCAAGCCTCCCAT;	ATGGGAGGCTTGATTTACTAC;	0.31	-24.2	-3.1	71.9	16.5
E[7](3.3.1.1.2.2.2)	GTAGTAAATCAAGCCTCCCAC;	GTGGGAGGCTTGATTTACTAC;	0.29	-24.2	-3.1	72.6	29.4
E[7](3.3.1.1.4.2.1)	GTAGTAAATCAAGCGTCCCAT;	ATGGGACGCTTGATTTACTAC;	0.32	-9.4	-17.0	72.3	-15.8
E[7](3.3.1.1.4.2.2)	GTAGTAAATCAAGCGTCCCAC;	GTGGGACGCTTGATTTACTAC;	0.30	-9.4	-17.0	72.9	-3.7
E[5](3.3.1.1.4.6.1)	GTAGTAAATCAAGCGAGCCAT;	ATGGCTCGCTTGATTTACTAC;	0.33	-6.4	8.9	72.6	37.4
E[5](3.3.1.1.4.6.2)	GTAGTAAATCAAGCGAGCCAC;	GTGGCTCGCTTGATTTACTAC;	0.31	-6.4	8.9	73.2	45.0
E[3](3.3.1.2.1.2.1)	GTAGTAAATCAGGCTTCCCAT;	ATGGGAAGCCTGATTTACTAC;	0.34	-15.2	-15.6	71.9	35.4
E[3](3.3.1.2.1.2.2)	GTAGTAAATCAGGCTTCCCAC;	GTGGGAAGCCTGATTTACTAC;	0.32	-15.2	-15.6	72.6	42.5
E[3](3.3.1.2.1.4.1)	GTAGTAAATCAGGCTTCGCAT;	ATGCGAAGCCTGATTTACTAC;	0.34	-15.2	-6.4	72.6	37.7
E[3](3.3.1.2.1.4.2)	GTAGTAAATCAGGCTTCGCAC;	GTGCGAAGCCTGATTTACTAC;	0.32	-15.2	-6.4	73.2	37.7
E[3](3.3.1.2.3.4.1)	GTAGTAAATCAGGCATCGCAT;	ATGCGATGCCTGATTTACTAC;	0.35	-4.3	-6.4	72.7	35.5
E[3](3.3.1.2.3.4.2)	GTAGTAAATCAGGCATCGCAC;	GTGCGATGCCTGATTTACTAC;	0.33	-4.3	-6.4	73.3	35.5
E[3](3.3.1.2.4.1.1)	GTAGTAAATCAGGCGTCTCAT;	ATGAGACGCCTGATTTACTAC;	0.37	-12.4	-17.0	71.7	29.5
E[3](3.3.1.2.4.1.2)	GTAGTAAATCAGGCGTCTCAC;	GTGAGACGCCTGATTTACTAC;	0.35	-12.4	-17.0	72.3	29.5
E[3](3.3.1.2.4.2.1)	GTAGTAAATCAGGCGTCCCAT;	ATGGGACGCCTGATTTACTAC;	0.36	-10.1	-15.6	74.3	29.5
E[3](3.3.1.2.4.2.2)	GTAGTAAATCAGGCGTCCCAC;	GTGGGACGCCTGATTTACTAC;	0.34	-10.1	-15.6	74.9	38.1
E[3](3.3.1.2.4.3.1)	GTAGTAAATCAGGCGTCACAT;	ATGTGACGCCTGATTTACTAC;	0.36	6.3	-17.0	72.2	35.5
E[3](3.3.1.2.4.3.2)	GTAGTAAATCAGGCGTCACAC;	GTGTGACGCCTGATTTACTAC;	0.34	6.3	0.8	72.8	35.5
E[5](3.3.1.2.4.5.1)	GTAGTAAATCAGGCGAGTCAT;	ATGACTCGCCTGATTTACTAC;	0.36	-6.4	-35.1	71.7	44.2
E[7](3.3.2.1.2.1.1)	GTAGTAAACCAAGCCTCTCAT;	ATGAGAGGCTTGGTTTACTAC;	0.31	-24.2	-3.1	71.7	37.1
E[7](3.3.2.1.2.1.2)	GTAGTAAACCAAGCCTCTCAC;	GTGAGAGGCTTGGTTTACTAC;	0.29	-24.2	-3.1	72.3	37.1
E[7](3.3.2.1.2.2.1)	GTAGTAAACCAAGCCTCCCAT;	ATGGGAGGCTTGGTTTACTAC;	0.31	-24.2	-3.1	74.4	39.5
E[7](3.3.2.1.2.2.2)	GTAGTAAACCAAGCCTCCCAC;	GTGGGAGGCTTGGTTTACTAC;	0.29	-24.2	-3.1	74.9	45.7
E[7](3.3.2.1.2.3.1)	GTAGTAAACCAAGCCTCACAT;	ATGTGAGGCTTGGTTTACTAC;	0.31	-24.2	-3.1	72.2	37.1
E[7](3.3.2.1.2.3.2)	GTAGTAAACCAAGCCTCACAC;	GTGTGAGGCTTGGTTTACTAC;	0.29	-24.2	-3.1	72.8	37.1
E[7](3.3.2.1.2.4.1)	GTAGTAAACCAAGCCTCGCAT;	ATGCGAGGCTTGGTTTACTAC;	0.31	-7.5	25.8	75.0	41.6
E[7](3.3.2.1.2.4.2)	GTAGTAAACCAAGCCTCGCAC;	GTGCGAGGCTTGGTTTACTAC;	0.29	-7.5	25.8	75.5	41.6
E[7](3.3.2.1.3.2.1)	GTAGTAAACCAAGCATCCCAT;	ATGGGATGCTTGGTTTACTAC;	0.31	-4.5	-7.4	72.5	25.9
E[7](3.3.2.1.3.2.2)	GTAGTAAACCAAGCATCCCAC;	GTGGGATGCTTGGTTTACTAC;	0.29	-4.5	-7.4	73.1	31.5
E[7](3.3.2.1.3.4.1)	GTAGTAAACCAAGCATCGCAT;	ATGCGATGCTTGGTTTACTAC;	0.30	-4.5	-6.4	73.1	25.9
E[7](3.3.2.1.3.4.2)	GTAGTAAACCAAGCATCGCAC;	GTGCGATGCTTGGTTTACTAC;	0.28	-4.5	-6.4	73.7	25.9
E[7](3.3.2.1.4.1.1)	GTAGTAAACCAAGCGTCTCAT;	ATGAGACGCTTGGTTTACTAC;	0.32	-9.4	-17.0	72.1	19.4
E[7](3.3.2.1.4.1.2)	GTAGTAAACCAAGCGTCTCAC;	GTGAGACGCTTGGTTTACTAC;	0.30	-9.4	-17.0	72.7	19.4
E[7](3.3.2.1.4.2.1)	GTAGTAAACCAAGCGTCCCAT;	ATGGGACGCTTGGTTTACTAC;	0.32	-9.4	-17.0	74.7	19.4
E[7](3.3.2.1.4.2.2)	GTAGTAAACCAAGCGTCCCAC;	GTGGGACGCTTGGTTTACTAC;	0.30	-9.4	-17.0	75.3	31.5
E[7](3.3.2.1.4.3.1)	GTAGTAAACCAAGCGTCACAT;	ATGTGACGCTTGGTTTACTAC;	0.32	-9.4	-17.0	72.6	28.3
E[7](3.3.2.1.4.3.2)	GTAGTAAACCAAGCGTCACAC;	GTGTGACGCTTGGTTTACTAC;	0.30	-9.4	7.5	73.2	28.3
E[5](3.3.2.1.4.5.1)	GTAGTAAACCAAGCGAGTCAT;	ATGACTCGCTTGGTTTACTAC;	0.32	-6.4	-14.1	72.1	36.6
E[5](3.3.2.1.4.5.2)	GTAGTAAACCAAGCGAGTCAC;	GTGACTCGCTTGGTTTACTAC;	0.30	-6.4	-14.1	72.7	44.1
E[7](3.4.1.1.2.1.1)	GTAGTGAATCAAGCCTCTCAT;	ATGAGAGGCTTGATTCACTAC;	0.34	-11.2	-3.1	71.7	41.4
E[7](3.4.1.1.2.2.1)	GTAGTGAATCAAGCCTCCCAT;	ATGGGAGGCTTGATTCACTAC;	0.33	-11.2	-3.1	74.4	42.5
E[7](3.4.1.1.2.2.2)	GTAGTGAATCAAGCCTCCCAC;	GTGGGAGGCTTGATTCACTAC;	0.31	-8.1	-3.1	75.0	47.2
E[7](3.4.1.1.3.2.1)	GTAGTGAATCAAGCATCCCAT;	ATGGGATGCTTGATTCACTAC;	0.33	-4.5	-7.4	72.5	34.2
E[7](3.4.1.1.3.2.2)	GTAGTGAATCAAGCATCCCAC;	GTGGGATGCTTGATTCACTAC;	0.31	-4.5	-7.4	73.1	36.5
E[7](3.4.1.1.3.4.1)	GTAGTGAATCAAGCATCGCAT;	ATGCGATGCTTGATTCACTAC;	0.33	-4.5	-6.4	73.1	34.2
E[7](3.4.1.1.3.4.2)	GTAGTGAATCAAGCATCGCAC;	GTGCGATGCTTGATTCACTAC;	0.31	-5.4	-6.4	73.7	34.2
E[7](3.4.1.1.4.1.1)	GTAGTGAATCAAGCGTCTCAT;	ATGAGACGCTTGATTCACTAC;	0.35	-11.2	-17.0	72.1	30.1
E[7](3.4.1.1.4.1.2)	GTAGTGAATCAAGCGTCTCAC;	GTGAGACGCTTGATTCACTAC;	0.33	-8.1	17.0	72.7	30.1
E[7](3.4.1.1.4.2.1)	GTAGTGAATCAAGCGTCCCAT;	ATGGGACGCTTGATTCACTAC;	0.34	-11.2	-17.0	74.7	30.1
E[7](3.4.1.1.4.2.2)	GTAGTGAATCAAGCGTCCCAC;	GTGGGACGCTTGATTCACTAC;	0.32	-8.1	-17.0	75.3	36.5
E[5](3.4.1.1.4.5.1)	GTAGTGAATCAAGCGAGTCAT;	ATGACTCGCTTGATTCACTAC;	0.34	-6.4	13.3	72.1	40.8
E[7](3.4.2.1.3.1.1)	GTAGTGAACCAAGCATCTCAT;	ATGAGATGCTTGGTTCACTAC;	0.33	-4.5	-7.4	72.2	48.4
E[7](3.4.2.1.3.1.2)	GTAGTGAACCAAGCATCTCAC;	GTGAGATGCTTGGTTCACTAC;	0.31	-4.5	17.0	72.8	48.4
E[7](3.4.2.1.3.2.1)	GTAGTGAACCAAGCATCCCAT;	ATGGGATGCTTGGTTCACTAC;	0.33	-4.5	-7.4	74.9	48.4
E[7](3.4.2.1.3.2.2)	GTAGTGAACCAAGCATCCCAC;	GTGGGATGCTTGGTTCACTAC;	0.31	-4.5	-7.4	75.5	47.4
E[7](3.4.2.1.3.4.1)	GTAGTGAACCAAGCATCGCAT;	ATGCGATGCTTGGTTCACTAC;	0.33	-4.5	-6.4	75.5	48.4
E[7](3.4.2.1.3.4.2)	GTAGTGAACCAAGCATCGCAC;	GTGCGATGCTTGGTTCACTAC;	0.31	-5.4	-6.4	76.0	48.4
E[7](3.4.2.1.4.1.1)	GTAGTGAACCAAGCGTCTCAT;	ATGAGACGCTTGGTTCACTAC;	0.35	-9.4	-17.0	74.5	45.3
E[7](3.4.2.1.4.1.2)	GTAGTGAACCAAGCGTCTCAC;	GTGAGACGCTTGGTTCACTAC;	0.33	-8.1	20.7	75.0	45.3
E[7](3.4.2.1.4.2.1)	GTAGTGAACCAAGCGTCCCAT;	ATGGGACGCTTGGTTCACTAC;	0.35	-9.4	-17.0	77.1	45.3
E[7](3.4.2.1.4.2.2)	GTAGTGAACCAAGCGTCCCAC;	GTGGGACGCTTGGTTCACTAC;	0.33	-8.1	-17.0	77.6	47.5
E[7](4.1.1.1.2.1.1)	GTGGTTAATCAAGCCTCTCAT;	ATGAGAGGCTTGATTAACCAC;	0.35	3.9	-3.1	72.4	38.7
E[7](4.1.1.1.2.1.2)	GTGGTTAATCAAGCCTCTCAC;	GTGAGAGGCTTGATTAACCAC;	0.33	3.9	-3.1	73.0	38.7
E[7](4.1.1.1.2.2.1)	GTGGTTAATCAAGCCTCCCAT;	ATGGGAGGCTTGATTAACCAC;	0.35	3.9	-3.1	75.0	40.3
E[7](4.1.1.1.2.2.2)	GTGGTTAATCAAGCCTCCCAC;	GTGGGAGGCTTGATTAACCAC;	0.33	4.8	-3.1	75.6	45.0
E[7](4.1.1.1.2.3.1)	GTGGTTAATCAAGCCTCACAT;	ATGTGAGGCTTGATTAACCAC;	0.35	3.9	-3.1	72.9	38.7
E[7](4.1.1.1.2.3.2)	GTGGTTAATCAAGCCTCACAC;	GTGTGAGGCTTGATTAACCAC;	0.33	3.9	-3.1	73.5	38.7
E[7](4.1.1.1.3.2.1)	GTGGTTAATCAAGCATCCCAT;	ATGGGATGCTTGATTAACCAC;	0.34	3.9	-5.7	73.1	31.2
E[7](4.1.1.1.3.2.2)	GTGGTTAATCAAGCATCCCAC;	GTGGGATGCTTGATTAACCAC;	0.32	4.8	9.8	73.7	34.2
E[7](4.1.1.1.3.3.2)	GTGGTTAATCAAGCATCACAC;	GTGTGATGCTTGATTAACCAC;	0.32	3.9	-6.2	71.6	31.2
E[7](4.1.1.1.3.4.1)	GTGGTTAATCAAGCATCGCAT;	ATGCGATGCTTGATTAACCAC;	0.34	3.9	-6.4	73.8	31.2
E[7](4.1.1.1.3.4.2)	GTGGTTAATCAAGCATCGCAC;	GTGCGATGCTTGATTAACCAC;	0.32	3.9	-6.4	74.4	31.2
E[5](4.1.1.1.3.6.1)	GTGGTTAATCAAGCAAGCCAT;	ATGGCTTGCTTGATTAACCAC;	0.36	3.9	11.2	73.8	49.7
E[7](4.1.1.1.4.1.1)	GTGGTTAATCAAGCGTCTCAT;	ATGAGACGCTTGATTAACCAC;	0.36	3.9	-17.0	72.7	27.0
E[7](4.1.1.1.4.1.2)	GTGGTTAATCAAGCGTCTCAC;	GTGAGACGCTTGATTAACCAC;	0.34	3.9	-17.0	73.3	27.0
E[7](4.1.1.1.4.2.1)	GTGGTTAATCAAGCGTCCCAT;	ATGGGACGCTTGATTAACCAC;	0.36	3.9	-5.7	75.4	27.0
E[7](4.1.1.1.4.2.2)	GTGGTTAATCAAGCGTCCCAC;	GTGGGACGCTTGATTAACCAC;	0.34	4.8	9.8	75.9	34.2
E[7](4.1.1.1.4.3.1)	GTGGTTAATCAAGCGTCACAT;	ATGTGACGCTTGATTAACCAC;	0.36	3.9	-6.2	73.3	32.0
E[7](4.1.1.1.4.3.2)	GTGGTTAATCAAGCGTCACAC;	GTGTGACGCTTGATTAACCAC;	0.34	3.9	7.5	73.8	32.0
E[5](4.1.1.1.4.5.1)	GTGGTTAATCAAGCGAGTCAT;	ATGACTCGCTTGATTAACCAC;	0.36	-6.4	-14.1	72.7	38.2
E[5](4.1.1.1.4.5.2)	GTGGTTAATCAAGCGAGTCAC;	GTGACTCGCTTGATTAACCAC;	0.34	-6.4	-19.4	73.3	43.8
E[3](4.1.1.2.1.2.1)	GTGGTTAATCAGGCTTCCCAT;	ATGGGAAGCCTGATTAACCAC;	0.38	-15.2	-5.7	75.0	48.5
E[3](4.1.1.2.4.1.1)	GTGGTTAATCAGGCGTCTCAT;	ATGAGACGCCTGATTAACCAC;	0.41	-12.4	-17.0	74.7	48.2
E[3](4.1.1.2.4.1.2)	GTGGTTAATCAGGCGTCTCAC;	GTGAGACGCCTGATTAACCAC;	0.39	-12.4	-17.0	75.3	48.2
E[3](4.1.1.2.4.2.1)	GTGGTTAATCAGGCGTCCCAT;	ATGGGACGCCTGATTAACCAC;	0.40	8.4	-5.7	77.4	48.2
E[3](4.1.1.2.4.2.2)	GTGGTTAATCAGGCGTCCCAC;	GTGGGACGCCTGATTAACCAC;	0.38	4.8	9.8	77.9	49.7
E[3](4.1.1.2.4.3.1)	GTGGTTAATCAGGCGTCACAT;	ATGTGACGCCTGATTAACCAC;	0.40	6.3	-6.2	75.2	48.8
E[3](4.1.1.2.4.3.2)	GTGGTTAATCAGGCGTCACAC;	GTGTGACGCCTGATTAACCAC;	0.38	6.3	-6.2	75.8	48.8
E[5](4.2.1.1.1.5.1)	GTGGTCAATCAAGCTAGTCAT;	ATGACTAGCTTGATTGACCAC;	0.33	1.7	9.7	72.2	37.9
E[5](4.2.1.1.1.5.2)	GTGGTCAATCAAGCTAGTCAC;	GTGACTAGCTTGATTGACCAC;	0.31	1.7	9.7	72.8	44.3
E[7](4.2.1.1.2.1.1)	GTGGTCAATCAAGCCTCTCAT;	ATGAGAGGCTTGATTGACCAC;	0.34	-14.4	-3.1	74.8	37.3
E[7](4.2.1.1.2.1.2)	GTGGTCAATCAAGCCTCTCAC;	GTGAGAGGCTTGATTGACCAC;	0.32	-14.4	-3.1	75.4	37.3
E[7](4.2.1.1.2.2.1)	GTGGTCAATCAAGCCTCCCAT;	ATGGGAGGCTTGATTGACCAC;	0.34	-13.6	-3.1	77.5	39.4
E[7](4.2.1.1.2.2.2)	GTGGTCAATCAAGCCTCCCAC;	GTGGGAGGCTTGATTGACCAC;	0.32	4.8	-3.1	78.0	44.7
E[7](4.2.1.1.2.3.1)	GTGGTCAATCAAGCCTCACAT;	ATGTGAGGCTTGATTGACCAC;	0.34	-4.8	-3.1	75.3	37.3
E[7](4.2.1.1.2.3.2)	GTGGTCAATCAAGCCTCACAC;	GTGTGAGGCTTGATTGACCAC;	0.32	-4.8	-3.1	75.9	37.3
E[7](4.2.1.1.3.1.1)	GTGGTCAATCAAGCATCTCAT;	ATGAGATGCTTGATTGACCAC;	0.34	-4.5	-7.4	72.9	28.3
E[7](4.2.1.1.3.1.2)	GTGGTCAATCAAGCATCTCAC;	GTGAGATGCTTGATTGACCAC;	0.32	-4.5	-7.4	73.5	28.3
E[7](4.2.1.1.3.2.1)	GTGGTCAATCAAGCATCCCAT;	ATGGGATGCTTGATTGACCAC;	0.33	-4.5	-5.7	75.6	28.3
E[7](4.2.1.1.3.2.2)	GTGGTCAATCAAGCATCCCAC;	GTGGGATGCTTGATTGACCAC;	0.31	4.8	9.8	76.1	32.5
E[7](4.2.1.1.3.3.1)	GTGGTCAATCAAGCATCACAT;	ATGTGATGCTTGATTGACCAC;	0.33	-4.5	-6.2	73.4	28.3
E[7](4.2.1.1.3.3.2)	GTGGTCAATCAAGCATCACAC;	GTGTGATGCTTGATTGACCAC;	0.31	-4.5	-6.2	74.0	28.3
E[7](4.2.1.1.3.4.1)	GTGGTCAATCAAGCATCGCAT;	ATGCGATGCTTGATTGACCAC;	0.33	-4.5	-6.4	76.1	28.3
E[7](4.2.1.1.3.4.2)	GTGGTCAATCAAGCATCGCAC;	GTGCGATGCTTGATTGACCAC;	0.31	-4.5	-6.4	76.7	28.3
E[5](4.2.1.1.3.5.1)	GTGGTCAATCAAGCAAGTCAT;	ATGACTTGCTTGATTGACCAC;	0.33	-4.5	-7.4	73.3	34.6
E[5](4.2.1.1.3.5.2)	GTGGTCAATCAAGCAAGTCAC;	GTGACTTGCTTGATTGACCAC;	0.31	-4.5	-7.4	73.9	41.7
E[7](4.2.1.1.4.1.1)	GTGGTCAATCAAGCGTCTCAT;	ATGAGACGCTTGATTGACCAC;	0.35	-9.4	-17.0	75.1	23.2
E[7](4.2.1.1.4.1.2)	GTGGTCAATCAAGCGTCTCAC;	GTGAGACGCTTGATTGACCAC;	0.33	-9.4	-17.0	75.7	23.2
E[7](4.2.1.1.4.2.1)	GTGGTCAATCAAGCGTCCCAT;	ATGGGACGCTTGATTGACCAC;	0.35	-9.4	-5.7	77.8	23.2
E[7](4.2.1.1.4.2.2)	GTGGTCAATCAAGCGTCCCAC;	GTGGGACGCTTGATTGACCAC;	0.33	4.8	9.8	78.3	32.5
E[7](4.2.1.1.4.3.1)	GTGGTCAATCAAGCGTCACAT;	ATGTGACGCTTGATTGACCAC;	0.35	-4.8	-6.2	75.6	29.8
E[7](4.2.1.1.4.3.2)	GTGGTCAATCAAGCGTCACAC;	GTGTGACGCTTGATTGACCAC;	0.33	-4.8	7.5	76.2	29.8
E[5](4.2.1.1.4.5.1)	GTGGTCAATCAAGCGAGTCAT;	ATGACTCGCTTGATTGACCAC;	0.35	-6.4	-14.1	75.1	36.9
E[5](4.2.1.1.4.5.2)	GTGGTCAATCAAGCGAGTCAC;	GTGACTCGCTTGATTGACCAC;	0.33	-6.4	-19.4	75.7	43.3
E[3](4.2.1.2.1.2.1)	GTGGTCAATCAGGCTTCCCAT;	ATGGGAAGCCTGATTGACCAC;	0.37	-15.2	-5.7	77.5	48.6
E[3](4.2.1.2.4.1.1)	GTGGTCAATCAGGCGTCTCAT;	ATGAGACGCCTGATTGACCAC;	0.40	-12.4	-17.0	77.1	48.4
E[3](4.2.1.2.4.1.2)	GTGGTCAATCAGGCGTCTCAC;	GTGAGACGCCTGATTGACCAC;	0.38	-12.4	-17.0	77.6	48.4
E[3](4.2.1.2.4.2.1)	GTGGTCAATCAGGCGTCCCAT;	ATGGGACGCCTGATTGACCAC;	0.39	-10.1	-5.7	79.8	48.4
E[3](4.2.1.2.4.3.1)	GTGGTCAATCAGGCGTCACAT;	ATGTGACGCCTGATTGACCAC;	0.39	6.3	-6.2	77.6	49.0
E[3](4.2.1.2.4.3.2)	GTGGTCAATCAGGCGTCACAC;	GTGTGACGCCTGATTGACCAC;	0.37	6.3	-6.2	78.1	49.0
E[7](4.3.1.1.2.1.1)	GTGGTAAATCAAGCCTCTCAT;	ATGAGAGGCTTGATTTACCAC;	0.34	-14.4	-3.1	72.4	36.3
E[7](4.3.1.1.2.1.2)	GTGGTAAATCAAGCCTCTCAC;	GTGAGAGGCTTGATTTACCAC;	0.32	-14.4	-3.1	73.0	36.3
E[7](4.3.1.1.2.2.1)	GTGGTAAATCAAGCCTCCCAT;	ATGGGAGGCTTGATTTACCAC;	0.33	-13.6	-3.1	75.0	38.5
E[7](4.3.1.1.2.2.2)	GTGGTAAATCAAGCCTCCCAC;	GTGGGAGGCTTGATTTACCAC;	0.31	4.8	-3.1	75.6	43.9
E[7](4.3.1.1.2.3.1)	GTGGTAAATCAAGCCTCACAT;	ATGTGAGGCTTGATTTACCAC;	0.33	-4.8	-3.1	72.9	36.3
E[7](4.3.1.1.2.3.2)	GTGGTAAATCAAGCCTCACAC;	GTGTGAGGCTTGATTTACCAC;	0.31	-4.8	-3.1	73.5	36.3
E[7](4.3.1.1.3.2.1)	GTGGTAAATCAAGCATCCCAT;	ATGGGATGCTTGATTTACCAC;	0.33	-4.5	-5.7	73.1	27.4
E[7](4.3.1.1.3.2.2)	GTGGTAAATCAAGCATCCCAC;	GTGGGATGCTTGATTTACCAC;	0.31	4.8	9.8	73.7	31.8
E[7](4.3.1.1.3.3.2)	GTGGTAAATCAAGCATCACAC;	GTGTGATGCTTGATTTACCAC;	0.31	-4.5	-6.2	71.6	27.4
E[7](4.3.1.1.3.4.1)	GTGGTAAATCAAGCATCGCAT;	ATGCGATGCTTGATTTACCAC;	0.33	-4.5	-6.4	73.8	27.4
E[7](4.3.1.1.3.4.2)	GTGGTAAATCAAGCATCGCAC;	GTGCGATGCTTGATTTACCAC;	0.31	-4.5	-6.4	74.4	27.4
E[5](4.3.1.1.3.6.1)	GTGGTAAATCAAGCAAGCCAT;	ATGGCTTGCTTGATTTACCAC;	0.34	6.8	11.2	73.8	48.9
E[7](4.3.1.1.4.1.1)	GTGGTAAATCAAGCGTCTCAT;	ATGAGACGCTTGATTTACCAC;	0.35	-9.4	-17.0	72.7	22.4
E[7](4.3.1.1.4.1.2)	GTGGTAAATCAAGCGTCTCAC;	GTGAGACGCTTGATTTACCAC;	0.33	-9.4	-17.0	73.3	22.4
E[7](4.3.1.1.4.2.1)	GTGGTAAATCAAGCGTCCCAT;	ATGGGACGCTTGATTTACCAC;	0.34	-9.4	-5.7	75.4	22.4
E[7](4.3.1.1.4.2.2)	GTGGTAAATCAAGCGTCCCAC;	GTGGGACGCTTGATTTACCAC;	0.32	4.8	9.8	75.9	31.7
E[7](4.3.1.1.4.3.1)	GTGGTAAATCAAGCGTCACAT;	ATGTGACGCTTGATTTACCAC;	0.34	-4.8	-6.2	73.3	29.1
E[7](4.3.1.1.4.3.2)	GTGGTAAATCAAGCGTCACAC;	GTGTGACGCTTGATTTACCAC;	0.32	-4.8	7.5	73.8	29.1
E[5](4.3.1.1.4.5.1)	GTGGTAAATCAAGCGAGTCAT;	ATGACTCGCTTGATTTACCAC;	0.34	-6.4	-14.1	72.7	35.9
E[5](4.3.1.1.4.5.2)	GTGGTAAATCAAGCGAGTCAC;	GTGACTCGCTTGATTTACCAC;	0.32	-6.4	-19.4	73.3	42.3
E[5](4.3.1.1.4.6.1)	GTGGTAAATCAAGCGAGCCAT;	ATGGCTCGCTTGATTTACCAC;	0.36	-6.4	8.9	75.6	49.8
E[3](4.3.1.2.1.1.1)	GTGGTAAATCAGGCTTCTCAT;	ATGAGAAGCCTGATTTACCAC;	0.37	-15.2	-24.2	72.4	49.2
E[3](4.3.1.2.1.1.2)	GTGGTAAATCAGGCTTCTCAC;	GTGAGAAGCCTGATTTACCAC;	0.35	-15.2	-19.4	73.0	49.2
E[3](4.3.1.2.1.2.1)	GTGGTAAATCAGGCTTCCCAT;	ATGGGAAGCCTGATTTACCAC;	0.37	-15.2	15.4	75.0	47.7
E[3](4.3.1.2.1.3.1)	GTGGTAAATCAGGCTTCACAT;	ATGTGAAGCCTGATTTACCAC;	0.37	-15.2	-6.2	72.9	49.2
E[3](4.3.1.2.1.3.2)	GTGGTAAATCAGGCTTCACAC;	GTGTGAAGCCTGATTTACCAC;	0.35	-15.2	-6.2	73.5	49.2
E[3](4.3.1.2.1.4.1)	GTGGTAAATCAGGCTTCGCAT;	ATGCGAAGCCTGATTTACCAC;	0.37	-15.2	-6.4	75.6	49.3
E[3](4.3.1.2.1.4.2)	GTGGTAAATCAGGCTTCGCAC;	GTGCGAAGCCTGATTTACCAC;	0.35	-15.2	-6.4	76.2	49.3
E[3](4.3.1.2.4.1.1)	GTGGTAAATCAGGCGTCTCAT;	ATGAGACGCCTGATTTACCAC;	0.39	-12.4	-17.0	74.7	47.2
E[3](4.3.1.2.4.1.2)	GTGGTAAATCAGGCGTCTCAC;	GTGAGACGCCTGATTTACCAC;	0.37	-12.4	-17.0	75.3	47.2
E[3](4.3.1.2.4.2.1)	GTGGTAAATCAGGCGTCCCAT;	ATGGGACGCCTGATTTACCAC;	0.39	-10.1	-5.7	77.4	47.2
E[3](4.3.1.2.4.2.2)	GTGGTAAATCAGGCGTCCCAC;	GTGGGACGCCTGATTTACCAC;	0.37	4.8	9.8	77.9	49.0
E[3](4.3.1.2.4.3.1)	GTGGTAAATCAGGCGTCACAT;	ATGTGACGCCTGATTTACCAC;	0.39	6.3	-6.2	75.2	48.0
E[3](4.3.1.2.4.3.2)	GTGGTAAATCAGGCGTCACAC;	GTGTGACGCCTGATTTACCAC;	0.37	6.3	-6.2	75.8	48.0
E[7](4.4.1.1.3.1.1)	GTGGTGAATCAAGCATCTCAT;	ATGAGATGCTTGATTCACCAC;	0.36	-4.5	-7.4	72.9	49.8
E[7](4.4.1.1.3.1.2)	GTGGTGAATCAAGCATCTCAC;	GTGAGATGCTTGATTCACCAC;	0.34	-4.5	-12.1	73.5	49.8
E[7](4.4.1.1.3.2.1)	GTGGTGAATCAAGCATCCCAT;	ATGGGATGCTTGATTCACCAC;	0.35	-4.5	-5.7	75.6	49.8
E[7](4.4.1.1.3.4.1)	GTGGTGAATCAAGCATCGCAT;	ATGCGATGCTTGATTCACCAC;	0.35	-4.5	-6.4	76.1	49.8
E[7](4.4.1.1.3.4.2)	GTGGTGAATCAAGCATCGCAC;	GTGCGATGCTTGATTCACCAC;	0.33	-5.3	-6.4	76.7	49.8
E[7](4.4.1.1.4.1.1)	GTGGTGAATCAAGCGTCTCAT;	ATGAGACGCTTGATTCACCAC;	0.37	-11.2	-17.0	75.1	46.9
E[7](4.4.1.1.4.1.2)	GTGGTGAATCAAGCGTCTCAC;	GTGAGACGCTTGATTCACCAC;	0.35	-8.0	-12.1	75.7	46.9
E[7](4.4.1.1.4.2.1)	GTGGTGAATCAAGCGTCCCAT;	ATGGGACGCTTGATTCACCAC;	0.37	-11.2	-5.7	77.8	46.9
F[1](1.1.1.4.1)	CAATCTTTACTCATT;	AATGAGTAAAGATTG;	0.25	-141.8	-53.3	54.8	-117.9
F[2](1.1.1.4.2)	CAATCTTTACTCATC;	GATGAGTAAAGATTG;	0.23	-3185.9	-101.6	55.5	-117.9
F[3](1.1.1.4.3)	CAATCTTTACTCATA;	TATGAGTAAAGATTG;	0.17	-183.6	-38.3	55.5	-117.9
F[4](1.1.3.2.3)	CAATCTCTTTTGATA;	TATCAAAAGAGATTG;	0.17	-19.3	-11.7	56.3	-18.7
F[5](1.1.3.3.2)	CAATCTCTTCTTATC;	GATAAGAAGAGATTG;	0.23	-110.6	-121.8	54.7	-130.5
F[6](1.1.3.4.1)	CAATCTCTTCTCATT;	AATGAGAAGAGATTG;	0.24	-141.8	-53.3	57.5	-130.5
F[6](1.1.3.4.2)	CAATCTCTTCTCATC;	GATGAGAAGAGATTG;	0.22	-3185.9	-101.6	58.1	-130.5
F[7](1.1.3.4.3)	CAATCTCTTCTCATA;	TATGAGAAGAGATTG;	0.17	-183.6	-38.3	58.1	-130.5
F[5](1.1.3.5.2)	CAATCTCTTCTAATC;	GATTAGAAGAGATTG;	0.21	-3185.9	-325.9	54.7	-92.7
F[7](1.1.3.6.3)	CAATCTCTTCTGATA;	TATCAGAAGAGATTG;	0.24	-19.3	-11.7	58.1	9.9
F[8](1.1.4.1.2)	CAATCTCTCTTAATC;	GATTAAGAGAGATTG;	0.23	-27.3	-11.3	54.7	-130.5
F[4](1.1.4.2.3)	CAATCTCTCTTGATA;	TATCAAGAGAGATTG;	0.17	-19.3	-11.7	58.1	-18.7
F[9](1.1.4.3.1)	CAATCTCTCCTTATT;	AATAAGGAGAGATTG;	0.24	-68.4	-57.6	56.7	-126.2
F[9](1.1.4.3.2)	CAATCTCTCCTTATC;	GATAAGGAGAGATTG;	0.22	-110.6	-121.8	57.3	-126.2
F[10](1.1.4.3.3)	CAATCTCTCCTTATA;	TATAAGGAGAGATTG;	0.17	-44.3	-44.3	57.4	-126.2
F[9](1.1.4.4.1)	CAATCTCTCCTCATT;	AATGAGGAGAGATTG;	0.24	-141.8	-53.3	60.2	-60.6
F[9](1.1.4.4.2)	CAATCTCTCCTCATC;	GATGAGGAGAGATTG;	0.22	-3185.9	-101.6	60.7	-60.6
F[10](1.1.4.4.3)	CAATCTCTCCTCATA;	TATGAGGAGAGATTG;	0.16	-183.6	-38.3	60.9	-60.6
F[9](1.1.4.5.2)	CAATCTCTCCTAATC;	GATTAGGAGAGATTG;	0.21	-3185.9	-325.9	57.3	-90.3
F[10](1.1.4.5.3)	CAATCTCTCCTAATA;	TATTAGGAGAGATTG;	0.15	-165.0	-83.1	57.4	-90.3
F[10](1.1.4.6.3)	CAATCTCTCCTGATA;	TATCAGGAGAGATTG;	0.24	-19.3	-11.7	60.9	9.8
F[4](1.1.5.2.3)	CAATCTCTATTGATA;	TATCAATAGAGATTG;	0.16	-8.0	-7.5	54.8	-18.7
F[9](1.1.5.4.1)	CAATCTCTACTCATT;	AATGAGTAGAGATTG;	0.23	-141.8	-53.3	56.7	-117.9
F[9](1.1.5.4.2)	CAATCTCTACTCATC;	GATGAGTAGAGATTG;	0.21	-3185.9	-101.6	57.3	-117.9
F[10](1.1.5.4.3)	CAATCTCTACTCATA;	TATGAGTAGAGATTG;	0.15	-183.6	-38.3	57.3	-117.9
F[8](1.1.6.1.2)	CAATCTCTGTTAATC;	GATTAACAGAGATTG;	0.30	-29.4	-24.6	55.5	-12.4
F[11](1.1.6.1.3)	CAATCTCTGTTAATA;	TATTAACAGAGATTG;	0.25	-29.4	-24.6	55.5	-12.4
F[11](1.1.6.2.3)	CAATCTCTGTTGATA;	TATCAACAGAGATTG;	0.24	-19.3	-11.7	59.0	6.9
F[9](1.1.6.3.1)	CAATCTCTGCTTATT;	AATAAGCAGAGATTG;	0.32	-7.4	-4.5	58.1	-11.5
F[9](1.1.6.3.2)	CAATCTCTGCTTATC;	GATAAGCAGAGATTG;	0.30	-7.4	-4.5	58.7	-11.5
F[10](1.1.6.3.3)	CAATCTCTGCTTATA;	TATAAGCAGAGATTG;	0.24	-7.4	-4.5	58.7	-11.5
F[9](1.1.6.4.1)	CAATCTCTGCTCATT;	AATGAGCAGAGATTG;	0.31	-7.4	-4.5	61.5	-15.4
F[9](1.1.6.4.2)	CAATCTCTGCTCATC;	GATGAGCAGAGATTG;	0.29	-7.4	-4.5	62.0	-15.4
F[10](1.1.6.4.3)	CAATCTCTGCTCATA;	TATGAGCAGAGATTG;	0.24	-7.4	-4.5	62.2	-15.4
F[9](1.1.6.5.1)	CAATCTCTGCTAATT;	AATTAGCAGAGATTG;	0.30	-7.4	-4.5	58.1	-4.1
F[9](1.1.6.5.2)	CAATCTCTGCTAATC;	GATTAGCAGAGATTG;	0.28	-7.4	-4.5	58.7	-4.1
F[10](1.1.6.5.3)	CAATCTCTGCTAATA;	TATTAGCAGAGATTG;	0.23	-7.4	-4.5	58.7	-4.1
F[12](1.2.1.2.1)	CAATCCTTATTGATT;	AATCAATAAGGATTG;	0.25	-8.0	-0.7	55.0	-7.5
F[13](1.2.1.2.3)	CAATCCTTATTGATA;	TATCAATAAGGATTG;	0.17	-8.0	-7.5	55.7	-18.7
F[14](1.2.1.3.2)	CAATCCTTACTTATC;	GATAAGTAAGGATTG;	0.23	-110.6	-121.8	54.7	-101.5
F[15](1.2.1.3.3)	CAATCCTTACTTATA;	TATAAGTAAGGATTG;	0.17	-44.3	-44.3	54.7	-101.5
F[16](1.2.1.4.1)	CAATCCTTACTCATT;	AATGAGTAAGGATTG;	0.24	-141.8	-53.3	57.5	-117.9
F[14](1.2.1.4.2)	CAATCCTTACTCATC;	GATGAGTAAGGATTG;	0.22	-3185.9	-101.6	58.1	-117.9
F[15](1.2.1.4.3)	CAATCCTTACTCATA;	TATGAGTAAGGATTG;	0.17	-183.6	-38.3	58.2	-117.9
F[17](1.2.2.1.2)	CAATCCTTGTTAATC;	GATTAACAAGGATTG;	0.23	-29.4	-15.9	56.3	-45.8
F[18](1.2.2.1.3)	CAATCCTTGTTAATA;	TATTAACAAGGATTG;	0.17	-29.4	-15.9	56.3	-45.8
F[19](1.2.2.3.1)	CAATCCTTGCTTATT;	AATAAGCAAGGATTG;	0.25	-7.4	-4.5	58.9	6.2
F[14](1.2.2.3.2)	CAATCCTTGCTTATC;	GATAAGCAAGGATTG;	0.23	-7.4	-4.5	59.5	6.2
F[15](1.2.2.3.3)	CAATCCTTGCTTATA;	TATAAGCAAGGATTG;	0.17	-7.4	-4.5	59.6	6.2
F[19](1.2.2.4.1)	CAATCCTTGCTCATT;	AATGAGCAAGGATTG;	0.24	-7.4	-4.5	62.4	3.9
F[14](1.2.2.4.2)	CAATCCTTGCTCATC;	GATGAGCAAGGATTG;	0.22	-7.4	-4.5	62.9	3.9
F[15](1.2.2.4.3)	CAATCCTTGCTCATA;	TATGAGCAAGGATTG;	0.17	-7.4	-4.5	63.1	3.9
F[20](1.2.3.1.2)	CAATCCCTTTTAATC;	GATTAAAAGGGATTG;	0.23	-45.4	-20.7	56.4	-126.2
F[21](1.2.3.1.3)	CAATCCCTTTTAATA;	TATTAAAAGGGATTG;	0.17	-165.0	-20.7	56.4	-126.2
F[22](1.2.3.2.1)	CAATCCCTTTTGATT;	AATCAAAAGGGATTG;	0.25	-10.4	-0.7	59.2	-7.5
F[21](1.2.3.2.3)	CAATCCCTTTTGATA;	TATCAAAAGGGATTG;	0.17	-26.8	-11.5	59.9	-18.7
F[23](1.2.3.3.1)	CAATCCCTTCTTATT;	AATAAGAAGGGATTG;	0.24	-68.4	-57.6	57.6	-130.5
F[23](1.2.3.3.2)	CAATCCCTTCTTATC;	GATAAGAAGGGATTG;	0.22	-110.6	-121.8	58.2	-130.5
F[23](1.2.3.3.3)	CAATCCCTTCTTATA;	TATAAGAAGGGATTG;	0.17	-44.3	-44.3	58.2	-130.5
F[23](1.2.3.4.1)	CAATCCCTTCTCATT;	AATGAGAAGGGATTG;	0.24	-141.8	-53.3	61.1	-126.2
F[23](1.2.3.4.2)	CAATCCCTTCTCATC;	GATGAGAAGGGATTG;	0.22	-3185.9	-101.6	61.6	-126.2
F[23](1.2.3.4.3)	CAATCCCTTCTCATA;	TATGAGAAGGGATTG;	0.16	-183.6	-38.3	61.8	-126.2
F[23](1.2.3.5.2)	CAATCCCTTCTAATC;	GATTAGAAGGGATTG;	0.21	-3185.9	-325.9	58.2	-92.7
F[23](1.2.3.5.3)	CAATCCCTTCTAATA;	TATTAGAAGGGATTG;	0.15	-165.0	-83.1	58.2	-92.7
F[23](1.2.3.6.3)	CAATCCCTTCTGATA;	TATCAGAAGGGATTG;	0.24	-26.8	-11.5	61.8	9.9
F[20](1.2.4.1.2)	CAATCCCTCTTAATC;	GATTAAGAGGGATTG;	0.22	-27.3	-11.3	58.2	-130.5
F[21](1.2.4.1.3)	CAATCCCTCTTAATA;	TATTAAGAGGGATTG;	0.17	-165.0	-11.3	58.2	-130.5
F[22](1.2.4.2.1)	CAATCCCTCTTGATT;	AATCAAGAGGGATTG;	0.24	-10.4	-0.7	61.1	-7.5
F[21](1.2.4.2.3)	CAATCCCTCTTGATA;	TATCAAGAGGGATTG;	0.17	-26.8	-11.5	61.8	-18.7
F[23](1.2.4.3.1)	CAATCCCTCCTTATT;	AATAAGGAGGGATTG;	0.24	-68.4	-57.6	60.3	-126.2
F[23](1.2.4.3.2)	CAATCCCTCCTTATC;	GATAAGGAGGGATTG;	0.22	-110.6	-121.8	60.9	-126.2
F[23](1.2.4.3.3)	CAATCCCTCCTTATA;	TATAAGGAGGGATTG;	0.16	-44.3	-44.3	61.0	-126.2
F[23](1.2.4.4.1)	CAATCCCTCCTCATT;	AATGAGGAGGGATTG;	0.24	-141.8	-53.3	63.8	-60.6
F[23](1.2.4.4.2)	CAATCCCTCCTCATC;	GATGAGGAGGGATTG;	0.22	-3185.9	-101.6	64.3	-60.6
F[23](1.2.4.4.3)	CAATCCCTCCTCATA;	TATGAGGAGGGATTG;	0.16	-183.6	-38.3	64.6	-60.6
F[23](1.2.4.5.2)	CAATCCCTCCTAATC;	GATTAGGAGGGATTG;	0.20	-3185.9	-325.9	60.9	-90.3
F[23](1.2.4.5.3)	CAATCCCTCCTAATA;	TATTAGGAGGGATTG;	0.15	-165.0	-83.1	61.0	-90.3
F[23](1.2.4.6.3)	CAATCCCTCCTGATA;	TATCAGGAGGGATTG;	0.23	-26.8	-11.5	64.6	9.8
F[22](1.2.5.2.1)	CAATCCCTATTGATT;	AATCAATAGGGATTG;	0.23	-8.0	-0.7	57.7	-7.5
F[21](1.2.5.2.3)	CAATCCCTATTGATA;	TATCAATAGGGATTG;	0.15	-8.0	-7.5	58.4	-18.7
F[23](1.2.5.3.1)	CAATCCCTACTTATT;	AATAAGTAGGGATTG;	0.23	-68.4	-57.6	56.7	-101.5
F[23](1.2.5.3.2)	CAATCCCTACTTATC;	GATAAGTAGGGATTG;	0.21	-110.6	-121.8	57.4	-101.5
F[23](1.2.5.3.3)	CAATCCCTACTTATA;	TATAAGTAGGGATTG;	0.15	-44.3	-44.3	57.4	-101.5
F[23](1.2.5.4.1)	CAATCCCTACTCATT;	AATGAGTAGGGATTG;	0.22	-141.8	-53.3	60.3	-117.9
F[23](1.2.5.4.2)	CAATCCCTACTCATC;	GATGAGTAGGGATTG;	0.20	-3185.9	-101.6	60.8	-117.9
F[23](1.2.5.4.3)	CAATCCCTACTCATA;	TATGAGTAGGGATTG;	0.15	-183.6	-38.3	61.0	-117.9
F[23](1.2.5.5.2)	CAATCCCTACTAATC;	GATTAGTAGGGATTG;	0.19	-3185.9	-325.9	57.4	-72.9
F[23](1.2.5.5.3)	CAATCCCTACTAATA;	TATTAGTAGGGATTG;	0.14	-165.0	-83.1	57.4	-72.9
F[20](1.2.6.1.2)	CAATCCCTGTTAATC;	GATTAACAGGGATTG;	0.30	-29.4	-24.6	59.0	-12.3
F[21](1.2.6.1.3)	CAATCCCTGTTAATA;	TATTAACAGGGATTG;	0.24	-29.4	-24.6	59.1	-12.3
F[22](1.2.6.2.1)	CAATCCCTGTTGATT;	AATCAACAGGGATTG;	0.32	-10.4	-0.7	61.9	6.9
F[21](1.2.6.2.3)	CAATCCCTGTTGATA;	TATCAACAGGGATTG;	0.24	-26.8	-11.5	62.6	6.9
F[23](1.2.6.3.1)	CAATCCCTGCTTATT;	AATAAGCAGGGATTG;	0.31	-7.4	-4.5	61.6	-11.5
F[23](1.2.6.3.2)	CAATCCCTGCTTATC;	GATAAGCAGGGATTG;	0.29	-7.4	-4.5	62.2	-11.5
F[23](1.2.6.3.3)	CAATCCCTGCTTATA;	TATAAGCAGGGATTG;	0.24	-7.4	-4.5	62.3	-11.5
F[23](1.2.6.4.1)	CAATCCCTGCTCATT;	AATGAGCAGGGATTG;	0.31	-7.4	-4.5	65.1	-15.4
F[23](1.2.6.4.2)	CAATCCCTGCTCATC;	GATGAGCAGGGATTG;	0.29	-7.4	-4.5	65.6	-15.4
F[23](1.2.6.4.3)	CAATCCCTGCTCATA;	TATGAGCAGGGATTG;	0.23	-7.4	-4.5	65.8	-15.4
F[23](1.2.6.5.1)	CAATCCCTGCTAATT;	AATTAGCAGGGATTG;	0.30	-7.4	-4.5	61.6	-4.1
F[23](1.2.6.5.2)	CAATCCCTGCTAATC;	GATTAGCAGGGATTG;	0.28	-7.4	-4.5	62.2	-4.1
F[23](1.2.6.5.3)	CAATCCCTGCTAATA;	TATTAGCAGGGATTG;	0.22	-7.4	-4.5	62.3	-4.1
F[23](1.3.3.3.1)	CAATCACTTCTTATT;	AATAAGAAGTGATTG;	0.24	-68.4	-57.6	54.8	-101.5
F[23](1.3.3.3.2)	CAATCACTTCTTATC;	GATAAGAAGTGATTG;	0.22	-110.6	-121.8	55.5	-101.5
F[23](1.3.3.3.3)	CAATCACTTCTTATA;	TATAAGAAGTGATTG;	0.17	-44.3	-44.3	55.5	-101.5
F[23](1.3.3.4.1)	CAATCACTTCTCATT;	AATGAGAAGTGATTG;	0.24	-141.8	-53.3	58.3	-101.5
F[23](1.3.3.4.2)	CAATCACTTCTCATC;	GATGAGAAGTGATTG;	0.22	-3185.9	-101.6	58.9	-101.5
F[23](1.3.3.4.3)	CAATCACTTCTCATA;	TATGAGAAGTGATTG;	0.16	-183.6	-38.3	59.0	-101.5
F[23](1.3.3.5.2)	CAATCACTTCTAATC;	GATTAGAAGTGATTG;	0.21	-3185.9	-325.9	55.5	-101.5
F[23](1.3.3.5.3)	CAATCACTTCTAATA;	TATTAGAAGTGATTG;	0.15	-165.0	-83.1	55.5	-101.5
F[20](1.3.4.1.2)	CAATCACTCTTAATC;	GATTAAGAGTGATTG;	0.22	-27.3	-11.3	55.5	-117.9
F[21](1.3.4.1.3)	CAATCACTCTTAATA;	TATTAAGAGTGATTG;	0.17	-165.0	-11.3	55.5	-117.9
F[23](1.3.4.3.1)	CAATCACTCCTTATT;	AATAAGGAGTGATTG;	0.24	-68.4	-57.6	57.5	-117.9
F[23](1.3.4.3.2)	CAATCACTCCTTATC;	GATAAGGAGTGATTG;	0.22	-110.6	-121.8	58.1	-117.9
F[23](1.3.4.3.3)	CAATCACTCCTTATA;	TATAAGGAGTGATTG;	0.16	-44.3	-44.3	58.2	-117.9
F[23](1.3.4.4.1)	CAATCACTCCTCATT;	AATGAGGAGTGATTG;	0.23	-141.8	-53.3	61.0	-117.9
F[23](1.3.4.4.2)	CAATCACTCCTCATC;	GATGAGGAGTGATTG;	0.21	-3185.9	-101.6	61.5	-117.9
F[23](1.3.4.4.3)	CAATCACTCCTCATA;	TATGAGGAGTGATTG;	0.16	-183.6	-38.3	61.7	-117.9
F[23](1.3.4.5.2)	CAATCACTCCTAATC;	GATTAGGAGTGATTG;	0.20	-3185.9	-325.9	58.1	-117.9
F[23](1.3.4.5.3)	CAATCACTCCTAATA;	TATTAGGAGTGATTG;	0.15	-165.0	-83.1	58.2	-117.9
F[23](1.3.5.3.2)	CAATCACTACTTATC;	GATAAGTAGTGATTG;	0.21	-110.6	-121.8	54.7	-72.9
F[23](1.3.5.3.3)	CAATCACTACTTATA;	TATAAGTAGTGATTG;	0.15	-44.3	-44.3	54.7	-72.9
F[23](1.3.5.4.1)	CAATCACTACTCATT;	AATGAGTAGTGATTG;	0.22	-141.8	-53.3	57.5	-72.9
F[23](1.3.5.4.2)	CAATCACTACTCATC;	GATGAGTAGTGATTG;	0.20	-3185.9	-101.6	58.1	-72.9
F[23](1.3.5.4.3)	CAATCACTACTCATA;	TATGAGTAGTGATTG;	0.15	-183.6	-38.3	58.2	-72.9
F[23](1.3.5.5.2)	CAATCACTACTAATC;	GATTAGTAGTGATTG;	0.19	-3185.9	-11.4	54.7	-72.9
F[23](1.3.5.5.3)	CAATCACTACTAATA;	TATTAGTAGTGATTG;	0.13	-165.0	-11.4	54.7	-72.9
F[20](1.4.4.1.2)	CAATCGCTCTTAATC;	GATTAAGAGCGATTG;	0.22	-14.1	-6.4	59.6	-21.5
F[21](1.4.4.1.3)	CAATCGCTCTTAATA;	TATTAAGAGCGATTG;	0.17	-14.1	-6.4	59.7	-21.5
F[23](1.4.4.3.1)	CAATCGCTCCTTATT;	AATAAGGAGCGATTG;	0.24	-14.1	-6.4	61.7	-21.5
F[23](1.4.4.3.2)	CAATCGCTCCTTATC;	GATAAGGAGCGATTG;	0.22	-14.1	-6.4	62.2	-21.5
F[23](1.4.4.3.3)	CAATCGCTCCTTATA;	TATAAGGAGCGATTG;	0.16	-14.1	-6.4	62.4	-21.5
F[23](1.4.4.4.1)	CAATCGCTCCTCATT;	AATGAGGAGCGATTG;	0.23	-14.1	-6.4	65.1	-21.5
F[23](1.4.4.4.2)	CAATCGCTCCTCATC;	GATGAGGAGCGATTG;	0.21	-14.1	-6.4	65.5	-21.5
F[23](1.4.4.4.3)	CAATCGCTCCTCATA;	TATGAGGAGCGATTG;	0.16	-14.1	-6.4	65.8	-21.5
F[23](1.4.4.5.2)	CAATCGCTCCTAATC;	GATTAGGAGCGATTG;	0.20	-14.1	-6.4	62.2	-21.5
F[23](1.4.4.5.3)	CAATCGCTCCTAATA;	TATTAGGAGCGATTG;	0.15	-14.1	-6.4	62.4	-21.5
F[23](1.4.5.3.1)	CAATCGCTACTTATT;	AATAAGTAGCGATTG;	0.23	-14.1	-6.4	58.2	-8.9
F[23](1.4.5.3.2)	CAATCGCTACTTATC;	GATAAGTAGCGATTG;	0.21	-14.1	-6.4	58.8	-8.9
F[23](1.4.5.3.3)	CAATCGCTACTTATA;	TATAAGTAGCGATTG;	0.15	-14.1	-6.4	58.9	-8.9
F[23](1.4.5.4.1)	CAATCGCTACTCATT;	AATGAGTAGCGATTG;	0.22	-14.1	-6.4	61.6	-8.9
F[23](1.4.5.4.2)	CAATCGCTACTCATC;	GATGAGTAGCGATTG;	0.20	-14.1	-6.4	62.1	-8.9
F[23](1.4.5.4.3)	CAATCGCTACTCATA;	TATGAGTAGCGATTG;	0.15	-14.1	-6.4	62.3	-8.9
F[23](1.4.5.5.2)	CAATCGCTACTAATC;	GATTAGTAGCGATTG;	0.19	-14.1	-6.4	58.8	-8.9
F[23](1.4.5.5.3)	CAATCGCTACTAATA;	TATTAGTAGCGATTG;	0.13	-14.1	-6.4	58.9	-8.9
F[24](1.5.4.1.2)	CAAAGTCTCTTAATC;	GATTAAGAGACTTTG;	0.23	-23.1	-8.1	55.3	2.6
F[25](1.5.4.1.3)	CAAAGTCTCTTAATA;	TATTAAGAGACTTTG;	0.17	-23.1	-8.1	55.3	2.6
F[26](1.5.4.3.1)	CAAAGTCTCCTTATT;	AATAAGGAGACTTTG;	0.24	-22.7	-9.5	57.4	2.6
F[27](1.5.4.3.2)	CAAAGTCTCCTTATC;	GATAAGGAGACTTTG;	0.22	-22.7	-9.5	58.0	2.6
F[28](1.5.4.3.3)	CAAAGTCTCCTTATA;	TATAAGGAGACTTTG;	0.17	-22.7	-9.5	58.0	2.6
F[29](1.5.4.4.1)	CAAAGTCTCCTCATT;	AATGAGGAGACTTTG;	0.24	-123.3	-60.0	60.8	2.6
F[30](1.5.4.4.2)	CAAAGTCTCCTCATC;	GATGAGGAGACTTTG;	0.22	-123.3	-60.0	61.4	2.6
F[31](1.5.4.4.3)	CAAAGTCTCCTCATA;	TATGAGGAGACTTTG;	0.16	-123.3	-60.0	61.5	2.6
F[32](1.5.4.5.2)	CAAAGTCTCCTAATC;	GATTAGGAGACTTTG;	0.21	-57.0	-60.0	58.0	2.6
F[33](1.5.4.5.3)	CAAAGTCTCCTAATA;	TATTAGGAGACTTTG;	0.15	-57.0	-60.0	58.0	2.6
F[34](1.5.5.4.1)	CAAAGTCTACTCATT;	AATGAGTAGACTTTG;	0.23	-19.6	-3.4	57.3	2.6
F[35](1.5.5.4.2)	CAAAGTCTACTCATC;	GATGAGTAGACTTTG;	0.21	-19.6	-3.4	57.9	2.6
F[36](1.5.5.4.3)	CAAAGTCTACTCATA;	TATGAGTAGACTTTG;	0.15	-19.6	-3.4	58.0	2.6
F[37](1.6.4.1.2)	CAAAGCCTCTTAATC;	GATTAAGAGGCTTTG;	0.24	-35.1	-3.1	59.3	-17.0
F[38](1.6.4.1.3)	CAAAGCCTCTTAATA;	TATTAAGAGGCTTTG;	0.19	-35.1	-3.1	59.4	-17.0
F[39](1.6.4.2.1)	CAAAGCCTCTTGATT;	AATCAAGAGGCTTTG;	0.26	-32.2	-3.1	62.2	7.3
F[38](1.6.4.2.3)	CAAAGCCTCTTGATA;	TATCAAGAGGCTTTG;	0.19	-32.2	-3.1	62.9	2.2
F[40](1.6.4.3.1)	CAAAGCCTCCTTATT;	AATAAGGAGGCTTTG;	0.26	-24.2	-3.1	61.5	-17.0
F[41](1.6.4.3.2)	CAAAGCCTCCTTATC;	GATAAGGAGGCTTTG;	0.24	-24.2	-3.1	62.0	-17.0
F[42](1.6.4.3.3)	CAAAGCCTCCTTATA;	TATAAGGAGGCTTTG;	0.18	-24.2	-3.1	62.2	-17.0
F[43](1.6.4.4.1)	CAAAGCCTCCTCATT;	AATGAGGAGGCTTTG;	0.26	-24.2	-3.1	64.9	-17.0
F[41](1.6.4.4.2)	CAAAGCCTCCTCATC;	GATGAGGAGGCTTTG;	0.24	-24.2	-3.1	65.4	-17.0
F[42](1.6.4.4.3)	CAAAGCCTCCTCATA;	TATGAGGAGGCTTTG;	0.18	-24.2	-3.1	65.7	-17.0
F[44](1.6.4.5.2)	CAAAGCCTCCTAATC;	GATTAGGAGGCTTTG;	0.22	-24.2	-3.1	62.0	-17.0
F[45](1.6.4.5.3)	CAAAGCCTCCTAATA;	TATTAGGAGGCTTTG;	0.17	-24.2	-3.1	62.2	-17.0
F[45](1.6.4.6.3)	CAAAGCCTCCTGATA;	TATCAGGAGGCTTTG;	0.25	-24.2	-3.1	65.7	9.8
F[46](1.6.6.1.2)	CAAAGCCTGTTAATC;	GATTAACAGGCTTTG;	0.32	-24.2	-15.2	60.1	-17.0
F[47](1.6.6.1.3)	CAAAGCCTGTTAATA;	TATTAACAGGCTTTG;	0.26	-24.2	-15.2	60.2	-17.0
F[48](1.6.6.2.1)	CAAAGCCTGTTGATT;	AATCAACAGGCTTTG;	0.34	-24.2	-15.2	63.0	6.9
F[47](1.6.6.2.3)	CAAAGCCTGTTGATA;	TATCAACAGGCTTTG;	0.26	-24.2	-15.2	63.7	6.9
F[49](2.2.1.3.1)	CAGTCCTTACTTATT;	AATAAGTAAGGACTG;	0.31	-65.8	-38.4	56.5	9.7
F[50](2.2.1.3.2)	CAGTCCTTACTTATC;	GATAAGTAAGGACTG;	0.29	-65.8	-38.4	57.2	9.7
F[51](2.2.1.3.3)	CAGTCCTTACTTATA;	TATAAGTAAGGACTG;	0.24	-65.8	-38.4	57.2	9.7
F[52](2.2.1.4.1)	CAGTCCTTACTCATT;	AATGAGTAAGGACTG;	0.31	-77.9	-32.4	60.0	9.7
F[53](2.2.1.4.2)	CAGTCCTTACTCATC;	GATGAGTAAGGACTG;	0.29	-77.9	-32.4	60.6	9.7
F[51](2.2.1.4.3)	CAGTCCTTACTCATA;	TATGAGTAAGGACTG;	0.23	-77.9	-32.4	60.7	9.7
F[54](2.2.1.5.1)	CAGTCCTTACTAATT;	AATTAGTAAGGACTG;	0.30	-44.5	-16.4	56.5	9.7
F[55](2.2.1.5.2)	CAGTCCTTACTAATC;	GATTAGTAAGGACTG;	0.28	-44.5	-16.4	57.2	9.7
F[56](2.2.1.5.3)	CAGTCCTTACTAATA;	TATTAGTAAGGACTG;	0.22	-44.5	-16.4	57.2	9.7
F[57](2.2.3.1.2)	CAGTCCCTTTTAATC;	GATTAAAAGGGACTG;	0.29	-82.1	-20.7	58.8	9.7
F[58](2.2.3.1.3)	CAGTCCCTTTTAATA;	TATTAAAAGGGACTG;	0.24	-82.1	-20.7	58.9	9.7
F[59](2.2.3.3.1)	CAGTCCCTTCTTATT;	AATAAGAAGGGACTG;	0.31	-84.3	-43.9	60.1	9.7
F[59](2.2.3.3.2)	CAGTCCCTTCTTATC;	GATAAGAAGGGACTG;	0.29	-84.3	-43.9	60.7	9.7
F[60](2.2.3.3.3)	CAGTCCCTTCTTATA;	TATAAGAAGGGACTG;	0.23	-44.3	-43.9	60.8	9.7
F[59](2.2.3.4.1)	CAGTCCCTTCTCATT;	AATGAGAAGGGACTG;	0.30	-82.1	-37.9	63.6	9.7
F[59](2.2.3.4.2)	CAGTCCCTTCTCATC;	GATGAGAAGGGACTG;	0.28	-82.1	-37.9	64.1	9.7
F[60](2.2.3.4.3)	CAGTCCCTTCTCATA;	TATGAGAAGGGACTG;	0.23	-82.1	-37.9	64.3	9.7
F[59](2.2.3.5.2)	CAGTCCCTTCTAATC;	GATTAGAAGGGACTG;	0.27	-61.0	-21.3	60.7	9.7
F[60](2.2.3.5.3)	CAGTCCCTTCTAATA;	TATTAGAAGGGACTG;	0.22	-61.0	-21.3	60.8	9.7
F[57](2.2.4.1.2)	CAGTCCCTCTTAATC;	GATTAAGAGGGACTG;	0.29	-84.3	-43.9	60.7	9.7
F[58](2.2.4.1.3)	CAGTCCCTCTTAATA;	TATTAAGAGGGACTG;	0.23	-84.3	-43.9	60.8	9.7
F[59](2.2.4.3.1)	CAGTCCCTCCTTATT;	AATAAGGAGGGACTG;	0.30	-82.1	-37.0	62.9	9.7
F[59](2.2.4.3.2)	CAGTCCCTCCTTATC;	GATAAGGAGGGACTG;	0.28	-82.1	-37.0	63.4	9.7
F[60](2.2.4.3.3)	CAGTCCCTCCTTATA;	TATAAGGAGGGACTG;	0.23	-44.3	-37.0	63.6	9.7
F[59](2.2.4.4.1)	CAGTCCCTCCTCATT;	AATGAGGAGGGACTG;	0.30	-94.5	-37.0	66.4	9.7
F[59](2.2.4.4.2)	CAGTCCCTCCTCATC;	GATGAGGAGGGACTG;	0.28	-94.5	-37.0	66.8	9.7
F[60](2.2.4.4.3)	CAGTCCCTCCTCATA;	TATGAGGAGGGACTG;	0.22	-94.5	-37.0	67.1	9.7
F[59](2.2.4.5.2)	CAGTCCCTCCTAATC;	GATTAGGAGGGACTG;	0.27	-59.7	-21.8	63.4	9.7
F[60](2.2.4.5.3)	CAGTCCCTCCTAATA;	TATTAGGAGGGACTG;	0.21	-59.7	-21.8	63.6	9.7
F[59](2.2.5.3.1)	CAGTCCCTACTTATT;	AATAAGTAGGGACTG;	0.29	-65.8	-38.4	59.3	9.7
F[59](2.2.5.3.2)	CAGTCCCTACTTATC;	GATAAGTAGGGACTG;	0.27	-65.8	-38.4	59.9	9.7
F[60](2.2.5.3.3)	CAGTCCCTACTTATA;	TATAAGTAGGGACTG;	0.22	-65.8	-38.4	60.0	9.7
F[59](2.2.5.4.1)	CAGTCCCTACTCATT;	AATGAGTAGGGACTG;	0.29	-77.9	-32.4	62.8	9.7
F[59](2.2.5.4.2)	CAGTCCCTACTCATC;	GATGAGTAGGGACTG;	0.27	-77.9	-32.4	63.3	9.7
F[60](2.2.5.4.3)	CAGTCCCTACTCATA;	TATGAGTAGGGACTG;	0.21	-77.9	-32.4	63.5	9.7
F[59](2.2.5.5.1)	CAGTCCCTACTAATT;	AATTAGTAGGGACTG;	0.28	-44.5	-16.4	59.3	9.7
F[59](2.2.5.5.2)	CAGTCCCTACTAATC;	GATTAGTAGGGACTG;	0.26	-44.5	-16.4	59.9	9.7
F[60](2.2.5.5.3)	CAGTCCCTACTAATA;	TATTAGTAGGGACTG;	0.20	-44.5	-16.4	60.0	9.7
F[57](2.2.6.1.2)	CAGTCCCTGTTAATC;	GATTAACAGGGACTG;	0.36	-12.3	0.2	61.5	9.7
F[58](2.2.6.1.3)	CAGTCCCTGTTAATA;	TATTAACAGGGACTG;	0.31	-12.3	0.2	61.6	9.7
F[61](2.5.2.1.2)	CAGAGTTTGTTAATC;	GATTAACAAACTCTG;	0.30	-29.4	-24.6	56.1	-3.3
F[62](2.5.2.1.3)	CAGAGTTTGTTAATA;	TATTAACAAACTCTG;	0.24	-29.4	-24.6	56.2	-3.3
F[63](2.6.1.2.1)	CAGAGCTTATTGATT;	AATCAATAAGCTCTG;	0.33	-8.6	-33.0	58.1	-15.4
F[64](2.6.1.2.2)	CAGAGCTTATTGATC;	GATCAATAAGCTCTG;	0.31	-8.6	-33.0	58.7	-15.4
F[65](2.6.1.2.3)	CAGAGCTTATTGATA;	TATCAATAAGCTCTG;	0.26	-8.6	-33.0	58.7	-15.4
F[66](2.6.1.3.1)	CAGAGCTTACTTATT;	AATAAGTAAGCTCTG;	0.33	-8.6	-33.0	57.1	-15.4
F[67](2.6.1.3.2)	CAGAGCTTACTTATC;	GATAAGTAAGCTCTG;	0.31	-8.6	-33.0	57.7	-15.4
F[68](2.6.1.3.3)	CAGAGCTTACTTATA;	TATAAGTAAGCTCTG;	0.26	-8.6	-33.0	57.8	-15.4
F[69](2.6.1.5.1)	CAGAGCTTACTAATT;	AATTAGTAAGCTCTG;	0.32	-8.6	-33.0	57.1	-15.4
F[70](2.6.1.5.2)	CAGAGCTTACTAATC;	GATTAGTAAGCTCTG;	0.30	-8.6	-33.0	57.7	-15.4
F[71](2.6.1.5.3)	CAGAGCTTACTAATA;	TATTAGTAAGCTCTG;	0.24	-8.6	-33.0	57.8	-15.4
F[70](2.6.1.6.2)	CAGAGCTTACTGATC;	GATCAGTAAGCTCTG;	0.38	-8.6	-33.0	61.1	8.5
F[72](2.6.2.1.1)	CAGAGCTTGTTAATT;	AATTAACAAGCTCTG;	0.33	-8.6	-33.0	58.7	-15.4
F[73](2.6.2.1.2)	CAGAGCTTGTTAATC;	GATTAACAAGCTCTG;	0.31	-8.6	-33.0	59.3	-15.4
F[74](2.6.2.1.3)	CAGAGCTTGTTAATA;	TATTAACAAGCTCTG;	0.26	-8.6	-33.0	59.4	-15.4
F[75](2.6.3.1.2)	CAGAGCCTTTTAATC;	GATTAAAAGGCTCTG;	0.31	-24.2	-21.9	59.3	-18.2
F[76](2.6.3.1.3)	CAGAGCCTTTTAATA;	TATTAAAAGGCTCTG;	0.26	-24.2	-21.9	59.4	-18.2
F[77](2.6.3.2.1)	CAGAGCCTTTTGATT;	AATCAAAAGGCTCTG;	0.33	-24.2	-21.9	62.2	7.3
F[76](2.6.3.2.3)	CAGAGCCTTTTGATA;	TATCAAAAGGCTCTG;	0.25	-24.2	-21.9	62.9	2.2
F[78](2.6.3.3.1)	CAGAGCCTTCTTATT;	AATAAGAAGGCTCTG;	0.33	-24.2	-21.9	60.6	-18.2
F[79](2.6.3.3.2)	CAGAGCCTTCTTATC;	GATAAGAAGGCTCTG;	0.31	-24.2	-21.9	61.2	-18.2
F[80](2.6.3.3.3)	CAGAGCCTTCTTATA;	TATAAGAAGGCTCTG;	0.25	-24.2	-21.9	61.3	-18.2
F[81](2.6.3.5.2)	CAGAGCCTTCTAATC;	GATTAGAAGGCTCTG;	0.29	-24.2	-21.9	61.2	-18.2
F[82](2.6.3.5.3)	CAGAGCCTTCTAATA;	TATTAGAAGGCTCTG;	0.24	-24.2	-21.9	61.3	-18.2
F[83](2.6.6.1.1)	CAGAGCCTGTTAATT;	AATTAACAGGCTCTG;	0.40	-11.2	-27.3	61.4	-18.2
F[75](2.6.6.1.2)	CAGAGCCTGTTAATC;	GATTAACAGGCTCTG;	0.38	-11.2	-27.3	61.9	-18.2
F[76](2.6.6.1.3)	CAGAGCCTGTTAATA;	TATTAACAGGCTCTG;	0.33	-11.2	-27.3	62.1	-18.2
F[83](2.6.6.2.1)	CAGAGCCTGTTGATT;	AATCAACAGGCTCTG;	0.40	-11.2	-27.3	64.8	6.9
F[76](2.6.6.2.3)	CAGAGCCTGTTGATA;	TATCAACAGGCTCTG;	0.32	-11.2	-27.3	65.5	6.9
G[1](1.1.1.4.5)	GGTGTTGCTACGAGT;	ACTCGTAGCAACACC;	0.24	1.2	6.0	67.7	41.6
G[2](1.1.1.4.6)	GGTGTTGCTACGAGC;	GCTCGTAGCAACACC;	0.26	1.2	20.9	69.3	41.6
G[3](1.1.4.4.5)	GGTGTTGCGACGAGT;	ACTCGTCGCAACACC;	0.27	21.2	1.0	71.7	40.6
G[4](1.1.4.4.6)	GGTGTTGCGACGAGC;	GCTCGTCGCAACACC;	0.29	21.2	16.0	73.2	40.6
G[5](1.2.1.1.1)	GGTGTCGCTACTTCT;	AGAAGTAGCGACACC;	0.22	8.1	22.2	66.9	25.7
G[6](1.2.1.1.2)	GGTGTCGCTACTTCC;	GGAAGTAGCGACACC;	0.21	8.1	22.2	68.2	29.6
G[6](1.2.1.1.4)	GGTGTCGCTACTTCG;	CGAAGTAGCGACACC;	0.21	8.1	22.2	68.5	22.6
G[5](1.2.1.2.1)	GGTGTCGCTACCTCT;	AGAGGTAGCGACACC;	0.26	-6.5	22.1	69.6	43.5
G[5](1.2.1.2.4)	GGTGTCGCTACCTCG;	CGAGGTAGCGACACC;	0.25	-6.5	22.1	71.1	41.2
G[7](1.2.1.2.5)	GGTGTCGCTACCAGT;	ACTGGTAGCGACACC;	0.26	-3.1	22.1	70.4	32.2
G[8](1.2.1.2.6)	GGTGTCGCTACCAGC;	GCTGGTAGCGACACC;	0.28	-3.1	22.1	72.0	32.2
G[7](1.2.1.3.5)	GGTGTCGCTACAAGT;	ACTTGTAGCGACACC;	0.21	8.8	21.5	67.7	19.8
G[8](1.2.1.3.6)	GGTGTCGCTACAAGC;	GCTTGTAGCGACACC;	0.23	8.8	21.5	69.3	19.8
G[5](1.2.1.4.1)	GGTGTCGCTACGTCT;	AGACGTAGCGACACC;	0.23	9.2	11.8	70.2	29.8
G[9](1.2.1.4.2)	GGTGTCGCTACGTCC;	GGACGTAGCGACACC;	0.23	9.2	11.8	71.4	33.4
G[9](1.2.1.4.3)	GGTGTCGCTACGTCA;	TGACGTAGCGACACC;	0.22	9.2	11.8	69.3	31.3
G[9](1.2.1.4.4)	GGTGTCGCTACGTCG;	CGACGTAGCGACACC;	0.22	9.2	11.8	71.6	27.1
G[7](1.2.1.4.5)	GGTGTCGCTACGAGT;	ACTCGTAGCGACACC;	0.23	1.2	19.8	70.2	13.8
G[8](1.2.1.4.6)	GGTGTCGCTACGAGC;	GCTCGTAGCGACACC;	0.25	1.2	19.8	71.8	13.8
G[10](1.3.3.2.4)	GGTGTAGCAACCTCG;	CGAGGTTGCTACACC;	0.26	-4.5	22.5	68.6	42.6
G[11](1.3.3.2.5)	GGTGTAGCAACCAGT;	ACTGGTTGCTACACC;	0.26	-16.3	22.5	67.7	34.0
G[12](1.3.3.2.6)	GGTGTAGCAACCAGC;	GCTGGTTGCTACACC;	0.28	-16.3	22.5	69.4	34.0
G[12](1.3.3.3.6)	GGTGTAGCAACAAGC;	GCTTGTTGCTACACC;	0.23	6.3	22.0	66.8	21.8
G[13](1.3.3.4.1)	GGTGTAGCAACGTCT;	AGACGTTGCTACACC;	0.23	-21.1	-1.4	67.7	31.3
G[14](1.3.3.4.2)	GGTGTAGCAACGTCC;	GGACGTTGCTACACC;	0.23	-21.1	-1.4	68.9	35.0
G[14](1.3.3.4.3)	GGTGTAGCAACGTCA;	TGACGTTGCTACACC;	0.23	-21.1	-1.4	66.8	32.8
G[14](1.3.3.4.4)	GGTGTAGCAACGTCG;	CGACGTTGCTACACC;	0.23	-21.1	-1.4	69.2	28.6
G[11](1.3.3.4.5)	GGTGTAGCAACGAGT;	ACTCGTTGCTACACC;	0.23	1.2	20.4	67.7	15.1
G[12](1.3.3.4.6)	GGTGTAGCAACGAGC;	GCTCGTTGCTACACC;	0.25	1.2	20.4	69.3	15.1
G[15](1.3.4.1.1)	GGTGTAGCGACTTCT;	AGAAGTCGCTACACC;	0.24	19.6	10.6	66.9	30.3
G[16](1.3.4.1.2)	GGTGTAGCGACTTCC;	GGAAGTCGCTACACC;	0.24	19.6	10.6	68.2	34.0
G[16](1.3.4.1.4)	GGTGTAGCGACTTCG;	CGAAGTCGCTACACC;	0.24	19.6	10.0	68.5	27.6
G[17](1.3.4.1.6)	GGTGTAGCGACTAGC;	GCTAGTCGCTACACC;	0.26	19.6	8.5	67.9	23.9
G[18](1.3.4.2.5)	GGTGTAGCGACCAGT;	ACTGGTCGCTACACC;	0.28	15.5	10.6	70.4	36.5
G[17](1.3.4.2.6)	GGTGTAGCGACCAGC;	GCTGGTCGCTACACC;	0.30	15.5	10.6	72.0	36.5
G[16](1.3.4.3.2)	GGTGTAGCGACATCC;	GGATGTCGCTACACC;	0.23	24.4	16.0	68.3	35.7
G[16](1.3.4.3.4)	GGTGTAGCGACATCG;	CGATGTCGCTACACC;	0.23	24.4	18.9	68.6	29.2
G[18](1.3.4.3.5)	GGTGTAGCGACAAGT;	ACTTGTCGCTACACC;	0.24	21.9	8.1	67.7	25.8
G[17](1.3.4.3.6)	GGTGTAGCGACAAGC;	GCTTGTCGCTACACC;	0.25	21.9	8.1	69.3	25.8
G[18](1.3.4.4.5)	GGTGTAGCGACGAGT;	ACTCGTCGCTACACC;	0.25	21.2	1.0	70.2	14.5
G[17](1.3.4.4.6)	GGTGTAGCGACGAGC;	GCTCGTCGCTACACC;	0.27	21.2	1.0	71.8	14.5
G[19](1.4.1.1.1)	GGTGTGGCTACTTCT;	AGAAGTAGCCACACC;	0.25	23.8	0.7	67.0	33.2
G[20](1.4.1.1.2)	GGTGTGGCTACTTCC;	GGAAGTAGCCACACC;	0.24	23.8	0.7	68.3	36.9
G[20](1.4.1.1.4)	GGTGTGGCTACTTCG;	CGAAGTAGCCACACC;	0.24	23.8	0.7	68.6	30.5
G[21](1.4.1.2.5)	GGTGTGGCTACCAGT;	ACTGGTAGCCACACC;	0.29	20.0	-25.0	70.5	39.4
G[22](1.4.1.2.6)	GGTGTGGCTACCAGC;	GCTGGTAGCCACACC;	0.31	20.0	-8.3	72.1	39.4
G[23](1.4.1.4.1)	GGTGTGGCTACGTCT;	AGACGTAGCCACACC;	0.26	9.2	11.8	70.4	36.3
G[24](1.4.1.4.2)	GGTGTGGCTACGTCC;	GGACGTAGCCACACC;	0.26	9.2	11.8	71.6	39.8
G[24](1.4.1.4.3)	GGTGTGGCTACGTCA;	TGACGTAGCCACACC;	0.25	9.2	11.8	69.4	37.7
G[24](1.4.1.4.4)	GGTGTGGCTACGTCG;	CGACGTAGCCACACC;	0.25	9.2	11.8	71.8	34.0
G[21](1.4.1.4.5)	GGTGTGGCTACGAGT;	ACTCGTAGCCACACC;	0.26	12.5	-14.8	70.4	24.1
G[22](1.4.1.4.6)	GGTGTGGCTACGAGC;	GCTCGTAGCCACACC;	0.28	12.5	-22.3	72.0	24.1
G[25](1.4.3.1.1)	GGTGTGGCAACTTCT;	AGAAGTTGCCACACC;	0.26	12.2	10.0	68.5	29.4
G[26](1.4.3.1.2)	GGTGTGGCAACTTCC;	GGAAGTTGCCACACC;	0.25	12.2	10.0	69.8	33.3
G[26](1.4.3.1.3)	GGTGTGGCAACTTCA;	TGAAGTTGCCACACC;	0.25	12.2	10.0	67.6	31.0
G[26](1.4.3.1.4)	GGTGTGGCAACTTCG;	CGAAGTTGCCACACC;	0.25	12.2	10.0	70.0	26.4
G[27](1.4.3.1.5)	GGTGTGGCAACTAGT;	ACTAGTTGCCACACC;	0.26	15.8	8.3	67.7	28.0
G[28](1.4.3.1.6)	GGTGTGGCAACTAGC;	GCTAGTTGCCACACC;	0.27	12.2	8.5	69.4	28.0
G[25](1.4.3.3.1)	GGTGTGGCAACATCT;	AGATGTTGCCACACC;	0.25	22.9	15.5	68.7	31.1
G[26](1.4.3.3.2)	GGTGTGGCAACATCC;	GGATGTTGCCACACC;	0.25	17.8	15.5	70.0	35.1
G[26](1.4.3.3.4)	GGTGTGGCAACATCG;	CGATGTTGCCACACC;	0.25	17.8	15.5	70.2	28.2
G[27](1.4.3.3.5)	GGTGTGGCAACAAGT;	ACTTGTTGCCACACC;	0.25	13.8	7.5	69.3	24.3
G[28](1.4.3.3.6)	GGTGTGGCAACAAGC;	GCTTGTTGCCACACC;	0.27	13.8	7.5	70.9	24.3
G[29](1.4.3.4.1)	GGTGTGGCAACGTCT;	AGACGTTGCCACACC;	0.27	-21.1	-1.4	71.9	33.1
G[30](1.4.3.4.2)	GGTGTGGCAACGTCC;	GGACGTTGCCACACC;	0.27	-21.1	-1.4	73.0	36.8
G[30](1.4.3.4.3)	GGTGTGGCAACGTCA;	TGACGTTGCCACACC;	0.26	-21.1	-1.4	70.8	34.6
G[30](1.4.3.4.4)	GGTGTGGCAACGTCG;	CGACGTTGCCACACC;	0.26	-21.1	-1.4	73.2	30.5
G[31](1.4.3.4.5)	GGTGTGGCAACGAGT;	ACTCGTTGCCACACC;	0.27	1.2	7.7	71.9	18.1
G[32](1.4.3.4.6)	GGTGTGGCAACGAGC;	GCTCGTTGCCACACC;	0.29	1.2	7.7	73.4	18.1
G[33](1.4.4.1.1)	GGTGTGGCGACTTCT;	AGAAGTCGCCACACC;	0.28	21.6	-0.9	71.1	32.1
G[34](1.4.4.1.2)	GGTGTGGCGACTTCC;	GGAAGTCGCCACACC;	0.27	21.6	-0.9	72.3	35.8
G[34](1.4.4.1.3)	GGTGTGGCGACTTCA;	TGAAGTCGCCACACC;	0.27	21.6	-0.9	70.1	33.6
G[34](1.4.4.1.4)	GGTGTGGCGACTTCG;	CGAAGTCGCCACACC;	0.27	21.6	10.0	72.5	28.5
G[35](1.4.4.1.5)	GGTGTGGCGACTAGT;	ACTAGTCGCCACACC;	0.28	18.8	3.4	70.4	28.5
G[36](1.4.4.1.6)	GGTGTGGCGACTAGC;	GCTAGTCGCCACACC;	0.29	21.6	8.5	72.0	28.5
G[35](1.4.4.2.5)	GGTGTGGCGACCAGT;	ACTGGTCGCCACACC;	0.32	23.9	18.5	74.6	38.3
G[36](1.4.4.2.6)	GGTGTGGCGACCAGC;	GCTGGTCGCCACACC;	0.34	23.9	18.5	76.1	38.3
G[35](1.4.4.3.5)	GGTGTGGCGACAAGT;	ACTTGTCGCCACACC;	0.27	24.3	-6.0	71.9	28.5
G[36](1.4.4.3.6)	GGTGTGGCGACAAGC;	GCTTGTCGCCACACC;	0.29	24.3	-6.0	73.4	28.5
G[35](1.4.4.4.5)	GGTGTGGCGACGAGT;	ACTCGTCGCCACACC;	0.29	21.2	1.0	74.4	28.5
G[36](1.4.4.4.6)	GGTGTGGCGACGAGC;	GCTCGTCGCCACACC;	0.31	21.2	1.0	75.8	28.5
G[37](2.3.3.1.4)	GGCGTAGCAACTTCG;	CGAAGTTGCTACGCC;	0.22	-4.5	12.3	69.7	42.0
G[38](2.3.3.1.5)	GGCGTAGCAACTAGT;	ACTAGTTGCTACGCC;	0.22	15.8	8.3	67.5	40.5
G[39](2.3.3.1.6)	GGCGTAGCAACTAGC;	GCTAGTTGCTACGCC;	0.24	5.9	8.5	69.1	40.5
G[37](2.3.3.3.4)	GGCGTAGCAACATCG;	CGATGTTGCTACGCC;	0.22	6.0	8.8	69.9	43.7
G[38](2.3.3.3.5)	GGCGTAGCAACAAGT;	ACTTGTTGCTACGCC;	0.22	6.0	8.8	69.0	42.1
G[39](2.3.3.3.6)	GGCGTAGCAACAAGC;	GCTTGTTGCTACGCC;	0.24	6.0	8.8	70.6	42.1
G[16](2.3.4.1.4)	GGCGTAGCGACTTCG;	CGAAGTCGCTACGCC;	0.24	17.8	10.0	72.2	43.6
G[40](2.3.4.1.5)	GGCGTAGCGACTAGT;	ACTAGTCGCTACGCC;	0.24	18.8	3.4	70.0	42.4
G[17](2.3.4.1.6)	GGCGTAGCGACTAGC;	GCTAGTCGCTACGCC;	0.26	16.2	8.5	71.6	42.4
G[26](2.4.3.1.4)	GGCGTGGCAACTTCG;	CGAAGTTGCCACGCC;	0.26	7.8	-17.0	73.8	43.4
G[41](3.1.1.4.4)	GGAGTTGCTACGTCG;	CGACGTAGCAACTCC;	0.20	9.2	11.8	68.5	43.4
G[42](3.1.1.4.5)	GGAGTTGCTACGAGT;	ACTCGTAGCAACTCC;	0.20	1.2	-4.5	66.9	37.5
G[43](3.1.1.4.6)	GGAGTTGCTACGAGC;	GCTCGTAGCAACTCC;	0.22	1.2	20.9	68.6	37.5
G[44](3.1.4.4.5)	GGAGTTGCGACGAGT;	ACTCGTCGCAACTCC;	0.23	21.2	1.0	71.0	36.4
G[45](3.1.4.4.6)	GGAGTTGCGACGAGC;	GCTCGTCGCAACTCC;	0.25	21.2	16.0	72.5	36.4
G[46](3.2.1.1.2)	GGAGTCGCTACTTCC;	GGAAGTAGCGACTCC;	0.17	13.6	23.7	67.5	23.7
G[46](3.2.1.1.4)	GGAGTCGCTACTTCG;	CGAAGTAGCGACTCC;	0.17	13.6	23.7	67.8	16.4
G[47](3.2.1.2.1)	GGAGTCGCTACCTCT;	AGAGGTAGCGACTCC;	0.22	-2.7	18.4	68.9	39.4
G[47](3.2.1.2.3)	GGAGTCGCTACCTCA;	TGAGGTAGCGACTCC;	0.21	0.0	18.4	68.0	40.8
G[47](3.2.1.2.4)	GGAGTCGCTACCTCG;	CGAGGTAGCGACTCC;	0.21	-24.0	18.4	70.4	37.0
G[48](3.2.1.2.5)	GGAGTCGCTACCAGT;	ACTGGTAGCGACTCC;	0.21	-19.7	18.4	69.6	26.5
G[49](3.2.1.2.6)	GGAGTCGCTACCAGC;	GCTGGTAGCGACTCC;	0.23	-24.5	18.4	71.3	26.5
G[46](3.2.1.3.2)	GGAGTCGCTACATCC;	GGATGTAGCGACTCC;	0.17	10.6	19.6	67.6	25.6
G[46](3.2.1.3.4)	GGAGTCGCTACATCG;	CGATGTAGCGACTCC;	0.16	10.6	19.6	67.9	18.1
G[48](3.2.1.3.5)	GGAGTCGCTACAAGT;	ACTTGTAGCGACTCC;	0.17	10.6	19.6	66.9	12.5
G[49](3.2.1.3.6)	GGAGTCGCTACAAGC;	GCTTGTAGCGACTCC;	0.19	10.6	19.6	68.6	12.5
G[47](3.2.1.4.1)	GGAGTCGCTACGTCT;	AGACGTAGCGACTCC;	0.19	9.2	11.8	69.5	24.7
G[50](3.2.1.4.2)	GGAGTCGCTACGTCC;	GGACGTAGCGACTCC;	0.18	9.2	11.8	70.7	28.4
G[50](3.2.1.4.3)	GGAGTCGCTACGTCA;	TGACGTAGCGACTCC;	0.18	9.2	11.8	68.6	26.3
G[50](3.2.1.4.4)	GGAGTCGCTACGTCG;	CGACGTAGCGACTCC;	0.18	9.2	11.8	71.0	21.7
G[48](3.2.1.4.5)	GGAGTCGCTACGAGT;	ACTCGTAGCGACTCC;	0.18	1.2	16.2	69.5	5.7
G[49](3.2.1.4.6)	GGAGTCGCTACGAGC;	GCTCGTAGCGACTCC;	0.20	1.2	16.2	71.1	5.7
G[51](3.2.2.3.1)	GGAGTCGCCACATCT;	AGATGTGGCGACTCC;	0.19	-0.9	21.6	70.6	40.5
G[51](3.2.2.3.3)	GGAGTCGCCACATCA;	TGATGTGGCGACTCC;	0.18	-0.9	21.6	69.6	42.0
G[51](3.2.2.3.4)	GGAGTCGCCACATCG;	CGATGTGGCGACTCC;	0.18	-0.9	21.6	72.0	38.1
G[48](3.2.2.3.5)	GGAGTCGCCACAAGT;	ACTTGTGGCGACTCC;	0.18	-0.9	21.6	71.1	35.8
G[49](3.2.2.3.6)	GGAGTCGCCACAAGC;	GCTTGTGGCGACTCC;	0.20	-0.9	21.6	72.7	35.8
G[47](3.2.2.4.1)	GGAGTCGCCACGTCT;	AGACGTGGCGACTCC;	0.20	-26.8	13.7	73.7	41.5
G[47](3.2.2.4.3)	GGAGTCGCCACGTCA;	TGACGTGGCGACTCC;	0.20	-26.8	13.7	72.6	42.8
G[47](3.2.2.4.4)	GGAGTCGCCACGTCG;	CGACGTGGCGACTCC;	0.20	-26.8	17.7	75.0	39.3
G[48](3.2.2.4.5)	GGAGTCGCCACGAGT;	ACTCGTGGCGACTCC;	0.20	1.2	18.2	73.7	31.1
G[49](3.2.2.4.6)	GGAGTCGCCACGAGC;	GCTCGTGGCGACTCC;	0.22	1.2	18.2	75.2	31.1
G[52](3.3.2.4.4)	GGAGTAGCCACGTCG;	CGACGTGGCTACTCC;	0.19	-26.8	13.7	71.1	43.2
G[44](3.3.2.4.5)	GGAGTAGCCACGAGT;	ACTCGTGGCTACTCC;	0.19	1.2	20.4	69.6	36.6
G[45](3.3.2.4.6)	GGAGTAGCCACGAGC;	GCTCGTGGCTACTCC;	0.21	1.2	20.4	71.3	36.6
G[53](3.3.3.2.4)	GGAGTAGCAACCTCG;	CGAGGTTGCTACTCC;	0.21	-4.5	19.1	67.8	38.4
G[54](3.3.3.2.5)	GGAGTAGCAACCAGT;	ACTGGTTGCTACTCC;	0.22	-4.5	19.1	67.0	28.3
G[55](3.3.3.2.6)	GGAGTAGCAACCAGC;	GCTGGTTGCTACTCC;	0.24	-4.5	19.1	68.7	28.3
G[56](3.3.3.4.1)	GGAGTAGCAACGTCT;	AGACGTTGCTACTCC;	0.19	-21.1	-1.4	66.9	26.3
G[57](3.3.3.4.2)	GGAGTAGCAACGTCC;	GGACGTTGCTACTCC;	0.19	-21.1	-1.4	68.2	30.0
G[57](3.3.3.4.4)	GGAGTAGCAACGTCG;	CGACGTTGCTACTCC;	0.18	-21.1	-1.4	68.5	23.3
G[54](3.3.3.4.5)	GGAGTAGCAACGAGT;	ACTCGTTGCTACTCC;	0.19	1.2	16.9	66.9	6.5
G[55](3.3.3.4.6)	GGAGTAGCAACGAGC;	GCTCGTTGCTACTCC;	0.21	1.2	16.9	68.6	6.5
G[58](3.3.4.2.1)	GGAGTAGCGACCTCT;	AGAGGTCGCTACTCC;	0.24	14.1	-1.8	68.9	42.5
G[58](3.3.4.2.3)	GGAGTAGCGACCTCA;	TGAGGTCGCTACTCC;	0.23	14.1	-0.3	68.0	43.8
G[58](3.3.4.2.4)	GGAGTAGCGACCTCG;	CGAGGTCGCTACTCC;	0.23	16.8	10.0	70.4	40.3
G[59](3.3.4.2.5)	GGAGTAGCGACCAGT;	ACTGGTCGCTACTCC;	0.24	14.1	6.4	69.6	31.5
G[60](3.3.4.2.6)	GGAGTAGCGACCAGC;	GCTGGTCGCTACTCC;	0.26	14.1	6.4	71.3	31.5
G[61](3.3.4.3.2)	GGAGTAGCGACATCC;	GGATGTCGCTACTCC;	0.19	22.2	8.1	67.6	30.7
G[61](3.3.4.3.4)	GGAGTAGCGACATCG;	CGATGTCGCTACTCC;	0.19	22.2	18.9	67.9	23.8
G[59](3.3.4.3.5)	GGAGTAGCGACAAGT;	ACTTGTCGCTACTCC;	0.19	22.2	8.1	66.9	14.5
G[60](3.3.4.3.6)	GGAGTAGCGACAAGC;	GCTTGTCGCTACTCC;	0.21	22.2	8.1	68.6	14.5
G[59](3.3.4.4.5)	GGAGTAGCGACGAGT;	ACTCGTCGCTACTCC;	0.21	21.2	1.0	69.5	14.5
G[60](3.3.4.4.6)	GGAGTAGCGACGAGC;	GCTCGTCGCTACTCC;	0.23	21.2	1.0	71.1	14.5
G[62](3.4.1.2.4)	GGAGTGGCTACCTCG;	CGAGGTAGCCACTCC;	0.24	18.7	-3.2	70.5	42.8
G[63](3.4.1.2.5)	GGAGTGGCTACCAGT;	ACTGGTAGCCACTCC;	0.24	18.7	-11.0	69.8	34.6
G[64](3.4.1.2.6)	GGAGTGGCTACCAGC;	GCTGGTAGCCACTCC;	0.26	18.7	-8.3	71.4	34.6
G[23](3.4.1.4.1)	GGAGTGGCTACGTCT;	AGACGTAGCCACTCC;	0.22	9.2	11.8	69.6	32.0
G[24](3.4.1.4.2)	GGAGTGGCTACGTCC;	GGACGTAGCCACTCC;	0.21	9.2	11.8	70.9	35.5
G[24](3.4.1.4.3)	GGAGTGGCTACGTCA;	TGACGTAGCCACTCC;	0.21	9.2	11.8	68.7	33.4
G[24](3.4.1.4.4)	GGAGTGGCTACGTCG;	CGACGTAGCCACTCC;	0.21	9.2	11.8	71.1	29.4
G[63](3.4.1.4.5)	GGAGTGGCTACGAGT;	ACTCGTAGCCACTCC;	0.21	15.6	-14.8	69.6	17.6
G[64](3.4.1.4.6)	GGAGTGGCTACGAGC;	GCTCGTAGCCACTCC;	0.23	15.6	-22.3	71.3	17.6
G[65](3.4.3.1.1)	GGAGTGGCAACTTCT;	AGAAGTTGCCACTCC;	0.21	20.8	4.8	67.8	16.9
G[66](3.4.3.1.2)	GGAGTGGCAACTTCC;	GGAAGTTGCCACTCC;	0.21	20.8	4.8	69.1	27.8
G[66](3.4.3.1.3)	GGAGTGGCAACTTCA;	TGAAGTTGCCACTCC;	0.21	20.8	4.8	66.9	25.6
G[66](3.4.3.1.4)	GGAGTGGCAACTTCG;	CGAAGTTGCCACTCC;	0.21	20.8	4.8	69.3	16.9
G[65](3.4.3.3.1)	GGAGTGGCAACATCT;	AGATGTTGCCACTCC;	0.21	15.2	7.6	67.9	25.6
G[66](3.4.3.3.2)	GGAGTGGCAACATCC;	GGATGTTGCCACTCC;	0.21	15.2	7.6	69.2	29.7
G[66](3.4.3.3.3)	GGAGTGGCAACATCA;	TGATGTTGCCACTCC;	0.20	15.2	7.6	67.1	27.4
G[66](3.4.3.3.4)	GGAGTGGCAACATCG;	CGATGTTGCCACTCC;	0.20	15.2	7.6	69.5	22.4
G[67](3.4.3.3.5)	GGAGTGGCAACAAGT;	ACTTGTTGCCACTCC;	0.21	15.2	7.6	68.5	17.5
G[68](3.4.3.3.6)	GGAGTGGCAACAAGC;	GCTTGTTGCCACTCC;	0.23	15.2	7.6	70.2	17.5
G[29](3.4.3.4.1)	GGAGTGGCAACGTCT;	AGACGTTGCCACTCC;	0.23	-21.1	-1.4	71.1	28.3
G[30](3.4.3.4.2)	GGAGTGGCAACGTCC;	GGACGTTGCCACTCC;	0.22	-21.1	-1.4	72.3	31.9
G[30](3.4.3.4.3)	GGAGTGGCAACGTCA;	TGACGTTGCCACTCC;	0.22	-21.1	-1.4	70.1	29.8
G[30](3.4.3.4.4)	GGAGTGGCAACGTCG;	CGACGTTGCCACTCC;	0.22	-21.1	-1.4	72.5	25.4
G[69](3.4.3.4.5)	GGAGTGGCAACGAGT;	ACTCGTTGCCACTCC;	0.22	1.2	3.5	71.1	10.0
G[70](3.4.3.4.6)	GGAGTGGCAACGAGC;	GCTCGTTGCCACTCC;	0.24	1.2	10.4	72.7	10.0
G[71](3.4.4.2.4)	GGAGTGGCGACCTCG;	CGAGGTCGCCACTCC;	0.27	16.3	10.0	74.5	41.8
G[72](3.4.4.2.5)	GGAGTGGCGACCAGT;	ACTGGTCGCCACTCC;	0.27	16.3	18.5	73.9	33.4
G[73](3.4.4.2.6)	GGAGTGGCGACCAGC;	GCTGGTCGCCACTCC;	0.29	16.3	18.5	75.4	33.4
G[74](3.4.4.3.1)	GGAGTGGCGACATCT;	AGATGTCGCCACTCC;	0.23	24.3	-3.4	70.6	28.5
G[75](3.4.4.3.2)	GGAGTGGCGACATCC;	GGATGTCGCCACTCC;	0.23	24.3	-24.6	71.8	32.6
G[75](3.4.4.3.3)	GGAGTGGCGACATCA;	TGATGTCGCCACTCC;	0.22	24.3	-3.4	69.6	28.5
G[75](3.4.4.3.4)	GGAGTGGCGACATCG;	CGATGTCGCCACTCC;	0.22	24.3	18.9	72.0	28.5
G[72](3.4.4.3.5)	GGAGTGGCGACAAGT;	ACTTGTCGCCACTCC;	0.23	24.3	-3.4	71.1	28.5
G[73](3.4.4.3.6)	GGAGTGGCGACAAGC;	GCTTGTCGCCACTCC;	0.25	24.3	-3.4	72.7	28.5
G[72](3.4.4.4.5)	GGAGTGGCGACGAGT;	ACTCGTCGCCACTCC;	0.24	21.2	1.0	73.7	28.5
G[73](3.4.4.4.6)	GGAGTGGCGACGAGC;	GCTCGTCGCCACTCC;	0.26	21.2	1.0	75.2	28.5
G[76](4.1.1.4.5)	GGGGTTGCTACGAGT;	ACTCGTAGCAACCCC;	0.20	1.2	-4.5	70.5	42.2
G[77](4.1.1.4.6)	GGGGTTGCTACGAGC;	GCTCGTAGCAACCCC;	0.22	1.2	20.9	72.1	42.2
G[78](4.1.4.4.5)	GGGGTTGCGACGAGT;	ACTCGTCGCAACCCC;	0.23	21.2	1.0	74.6	41.2
G[79](4.1.4.4.6)	GGGGTTGCGACGAGC;	GCTCGTCGCAACCCC;	0.25	21.2	16.0	76.0	41.2
G[80](4.2.1.1.1)	GGGGTCGCTACTTCT;	AGAAGTAGCGACCCC;	0.18	6.4	14.1	69.8	27.0
G[81](4.2.1.1.2)	GGGGTCGCTACTTCC;	GGAAGTAGCGACCCC;	0.17	6.4	14.1	71.0	30.7
G[81](4.2.1.1.3)	GGGGTCGCTACTTCA;	TGAAGTAGCGACCCC;	0.17	6.4	14.1	68.8	28.6
G[81](4.2.1.1.4)	GGGGTCGCTACTTCG;	CGAAGTAGCGACCCC;	0.17	6.4	14.1	71.3	24.0
G[82](4.2.1.1.5)	GGGGTCGCTACTAGT;	ACTAGTAGCGACCCC;	0.18	24.0	16.3	69.0	19.6
G[80](4.2.1.3.1)	GGGGTCGCTACATCT;	AGATGTAGCGACCCC;	0.17	10.6	15.5	70.0	28.7
G[81](4.2.1.3.2)	GGGGTCGCTACATCC;	GGATGTAGCGACCCC;	0.17	10.6	15.5	71.2	32.5
G[81](4.2.1.3.3)	GGGGTCGCTACATCA;	TGATGTAGCGACCCC;	0.17	10.6	15.5	69.0	30.3
G[81](4.2.1.3.4)	GGGGTCGCTACATCG;	CGATGTAGCGACCCC;	0.17	10.6	15.5	71.4	25.7
G[82](4.2.1.3.5)	GGGGTCGCTACAAGT;	ACTTGTAGCGACCCC;	0.17	10.6	15.5	70.5	21.6
G[83](4.2.1.3.6)	GGGGTCGCTACAAGC;	GCTTGTAGCGACCCC;	0.19	10.6	15.5	72.1	21.6
G[84](4.2.1.4.1)	GGGGTCGCTACGTCT;	AGACGTAGCGACCCC;	0.19	9.2	11.8	73.1	30.8
G[85](4.2.1.4.2)	GGGGTCGCTACGTCC;	GGACGTAGCGACCCC;	0.19	9.2	11.8	74.3	34.4
G[85](4.2.1.4.3)	GGGGTCGCTACGTCA;	TGACGTAGCGACCCC;	0.18	9.2	11.8	72.0	32.3
G[85](4.2.1.4.4)	GGGGTCGCTACGTCG;	CGACGTAGCGACCCC;	0.18	9.2	11.8	74.4	28.2
G[76](4.2.1.4.5)	GGGGTCGCTACGAGT;	ACTCGTAGCGACCCC;	0.19	1.2	-6.4	73.1	15.9
G[77](4.2.1.4.6)	GGGGTCGCTACGAGC;	GCTCGTAGCGACCCC;	0.21	1.2	-6.4	74.6	15.9
G[80](4.2.2.1.1)	GGGGTCGCCACTTCT;	AGAAGTGGCGACCCC;	0.19	17.5	16.3	74.1	43.5
G[80](4.2.2.1.4)	GGGGTCGCCACTTCG;	CGAAGTGGCGACCCC;	0.19	17.5	16.3	75.4	41.3
G[82](4.2.2.1.5)	GGGGTCGCCACTAGT;	ACTAGTGGCGACCCC;	0.19	13.9	17.5	73.3	39.8
G[86](4.2.2.1.6)	GGGGTCGCCACTAGC;	GCTAGTGGCGACCCC;	0.21	5.9	16.3	74.9	39.8
G[80](4.2.2.3.4)	GGGGTCGCCACATCG;	CGATGTGGCGACCCC;	0.18	17.5	17.6	75.6	42.9
G[82](4.2.2.3.5)	GGGGTCGCCACAAGT;	ACTTGTGGCGACCCC;	0.19	17.5	17.6	74.8	41.3
G[86](4.2.2.3.6)	GGGGTCGCCACAAGC;	GCTTGTGGCGACCCC;	0.21	17.5	17.6	76.3	41.3
G[85](4.2.2.4.4)	GGGGTCGCCACGTCG;	CGACGTGGCGACCCC;	0.20	-26.8	17.7	78.5	43.7
G[76](4.2.2.4.5)	GGGGTCGCCACGAGT;	ACTCGTGGCGACCCC;	0.20	1.2	13.8	77.3	37.3
G[77](4.2.2.4.6)	GGGGTCGCCACGAGC;	GCTCGTGGCGACCCC;	0.22	1.2	13.8	78.7	37.3
G[80](4.2.3.1.1)	GGGGTCGCAACTTCT;	AGAAGTTGCGACCCC;	0.19	-7.5	23.2	71.3	22.5
G[87](4.2.3.1.2)	GGGGTCGCAACTTCC;	GGAAGTTGCGACCCC;	0.18	-7.5	23.2	72.5	26.4
G[87](4.2.3.1.3)	GGGGTCGCAACTTCA;	TGAAGTTGCGACCCC;	0.18	-7.5	23.2	70.3	24.2
G[87](4.2.3.1.4)	GGGGTCGCAACTTCG;	CGAAGTTGCGACCCC;	0.18	-7.5	23.2	72.7	19.1
G[82](4.2.3.1.5)	GGGGTCGCAACTAGT;	ACTAGTTGCGACCCC;	0.19	15.8	23.2	70.5	13.5
G[86](4.2.3.1.6)	GGGGTCGCAACTAGC;	GCTAGTTGCGACCCC;	0.20	5.9	23.2	72.1	13.5
G[88](4.2.3.4.1)	GGGGTCGCAACGTCT;	AGACGTTGCGACCCC;	0.20	-21.1	-1.4	74.6	27.0
G[89](4.2.3.4.2)	GGGGTCGCAACGTCC;	GGACGTTGCGACCCC;	0.20	-21.1	-1.4	75.7	30.7
G[89](4.2.3.4.3)	GGGGTCGCAACGTCA;	TGACGTTGCGACCCC;	0.19	-21.1	-1.4	73.4	28.6
G[89](4.2.3.4.4)	GGGGTCGCAACGTCG;	CGACGTTGCGACCCC;	0.19	-21.1	-1.4	75.8	24.1
G[76](4.2.3.4.5)	GGGGTCGCAACGAGT;	ACTCGTTGCGACCCC;	0.20	1.2	20.7	74.6	7.8
G[77](4.2.3.4.6)	GGGGTCGCAACGAGC;	GCTCGTTGCGACCCC;	0.22	1.2	20.7	76.0	7.8
G[80](4.3.3.1.1)	GGGGTAGCAACTTCT;	AGAAGTTGCTACCCC;	0.18	-4.5	15.0	67.1	28.6
G[87](4.3.3.1.2)	GGGGTAGCAACTTCC;	GGAAGTTGCTACCCC;	0.18	-4.5	15.0	68.4	32.4
G[87](4.3.3.1.4)	GGGGTAGCAACTTCG;	CGAAGTTGCTACCCC;	0.18	-4.5	15.0	68.7	25.7
G[39](4.3.3.1.6)	GGGGTAGCAACTAGC;	GCTAGTTGCTACCCC;	0.20	5.9	15.0	68.1	21.5
G[80](4.3.3.3.1)	GGGGTAGCAACATCT;	AGATGTTGCTACCCC;	0.18	8.8	16.3	67.3	30.3
G[87](4.3.3.3.2)	GGGGTAGCAACATCC;	GGATGTTGCTACCCC;	0.17	8.8	16.3	68.6	34.1
G[87](4.3.3.3.4)	GGGGTAGCAACATCG;	CGATGTTGCTACCCC;	0.17	8.8	16.3	68.9	27.3
G[38](4.3.3.3.5)	GGGGTAGCAACAAGT;	ACTTGTTGCTACCCC;	0.18	8.8	16.3	67.9	23.5
G[39](4.3.3.3.6)	GGGGTAGCAACAAGC;	GCTTGTTGCTACCCC;	0.19	8.8	16.3	69.6	23.5
G[88](4.3.3.4.1)	GGGGTAGCAACGTCT;	AGACGTTGCTACCCC;	0.19	-21.1	-1.4	70.5	32.3
G[89](4.3.3.4.2)	GGGGTAGCAACGTCC;	GGACGTTGCTACCCC;	0.19	-21.1	-1.4	71.8	35.8
G[89](4.3.3.4.3)	GGGGTAGCAACGTCA;	TGACGTTGCTACCCC;	0.19	-21.1	-1.4	69.6	33.7
G[89](4.3.3.4.4)	GGGGTAGCAACGTCG;	CGACGTTGCTACCCC;	0.19	-21.1	-1.4	72.0	29.7
G[76](4.3.3.4.5)	GGGGTAGCAACGAGT;	ACTCGTTGCTACCCC;	0.19	1.2	12.7	70.5	17.3
G[77](4.3.3.4.6)	GGGGTAGCAACGAGC;	GCTCGTTGCTACCCC;	0.21	1.2	12.7	72.1	17.3
G[90](4.3.4.1.1)	GGGGTAGCGACTTCT;	AGAAGTCGCTACCCC;	0.20	18.4	0.3	69.8	31.3
G[91](4.3.4.1.2)	GGGGTAGCGACTTCC;	GGAAGTCGCTACCCC;	0.20	18.4	0.3	71.0	34.9
G[91](4.3.4.1.3)	GGGGTAGCGACTTCA;	TGAAGTCGCTACCCC;	0.20	18.4	0.3	68.8	32.8
G[91](4.3.4.1.4)	GGGGTAGCGACTTCG;	CGAAGTCGCTACCCC;	0.20	18.4	10.0	71.3	28.7
G[40](4.3.4.1.5)	GGGGTAGCGACTAGT;	ACTAGTCGCTACCCC;	0.20	18.8	3.4	69.0	25.4
G[17](4.3.4.1.6)	GGGGTAGCGACTAGC;	GCTAGTCGCTACCCC;	0.22	18.4	8.5	70.7	25.4
G[90](4.3.4.3.1)	GGGGTAGCGACATCT;	AGATGTCGCTACCCC;	0.20	22.1	2.5	70.0	32.9
G[91](4.3.4.3.2)	GGGGTAGCGACATCC;	GGATGTCGCTACCCC;	0.19	22.1	2.5	71.2	36.6
G[91](4.3.4.3.3)	GGGGTAGCGACATCA;	TGATGTCGCTACCCC;	0.19	22.1	2.5	69.0	34.4
G[91](4.3.4.3.4)	GGGGTAGCGACATCG;	CGATGTCGCTACCCC;	0.19	22.1	18.9	71.4	30.3
G[40](4.3.4.3.5)	GGGGTAGCGACAAGT;	ACTTGTCGCTACCCC;	0.20	22.1	2.5	70.5	27.1
G[17](4.3.4.3.6)	GGGGTAGCGACAAGC;	GCTTGTCGCTACCCC;	0.21	22.1	2.5	72.1	27.1
G[78](4.3.4.4.5)	GGGGTAGCGACGAGT;	ACTCGTCGCTACCCC;	0.21	21.2	1.0	73.1	22.1
G[79](4.3.4.4.6)	GGGGTAGCGACGAGC;	GCTCGTCGCTACCCC;	0.23	21.2	1.0	74.6	22.1
G[92](4.4.1.1.1)	GGGGTGGCTACTTCT;	AGAAGTAGCCACCCC;	0.21	22.8	-24.2	69.9	34.1
G[93](4.4.1.1.2)	GGGGTGGCTACTTCC;	GGAAGTAGCCACCCC;	0.20	22.8	-24.6	71.2	37.7
G[93](4.4.1.1.3)	GGGGTGGCTACTTCA;	TGAAGTAGCCACCCC;	0.20	22.8	-24.2	69.0	35.5
G[93](4.4.1.1.4)	GGGGTGGCTACTTCG;	CGAAGTAGCCACCCC;	0.20	22.8	-24.2	71.4	31.5
G[94](4.4.1.1.5)	GGGGTGGCTACTAGT;	ACTAGTAGCCACCCC;	0.21	24.0	16.3	69.1	28.6
G[95](4.4.1.4.1)	GGGGTGGCTACGTCT;	AGACGTAGCCACCCC;	0.22	9.2	11.8	73.3	37.0
G[96](4.4.1.4.2)	GGGGTGGCTACGTCC;	GGACGTAGCCACCCC;	0.22	9.2	11.8	74.5	40.4
G[96](4.4.1.4.3)	GGGGTGGCTACGTCA;	TGACGTAGCCACCCC;	0.21	16.4	11.8	72.2	38.3
G[96](4.4.1.4.4)	GGGGTGGCTACGTCG;	CGACGTAGCCACCCC;	0.21	9.2	11.8	74.7	34.8
G[76](4.4.1.4.5)	GGGGTGGCTACGAGT;	ACTCGTAGCCACCCC;	0.22	15.6	-14.8	73.3	25.5
G[77](4.4.1.4.6)	GGGGTGGCTACGAGC;	GCTCGTAGCCACCCC;	0.24	15.6	-22.3	74.9	25.5
G[97](4.4.3.3.1)	GGGGTGGCAACATCT;	AGATGTTGCCACCCC;	0.21	15.1	1.7	71.6	32.2
G[98](4.4.3.3.2)	GGGGTGGCAACATCC;	GGATGTTGCCACCCC;	0.21	15.1	-24.6	72.9	36.0
G[98](4.4.3.3.3)	GGGGTGGCAACATCA;	TGATGTTGCCACCCC;	0.21	15.1	1.7	70.6	33.7
G[98](4.4.3.3.4)	GGGGTGGCAACATCG;	CGATGTTGCCACCCC;	0.21	15.1	1.7	73.1	29.4
G[99](4.4.3.3.5)	GGGGTGGCAACAAGT;	ACTTGTTGCCACCCC;	0.21	15.1	1.7	72.2	25.8
G[100](4.4.3.3.6)	GGGGTGGCAACAAGC;	GCTTGTTGCCACCCC;	0.23	15.1	1.7	73.8	25.8
G[101](4.4.3.4.1)	GGGGTGGCAACGTCT;	AGACGTTGCCACCCC;	0.23	-21.1	-1.4	74.8	34.0
G[102](4.4.3.4.2)	GGGGTGGCAACGTCC;	GGACGTTGCCACCCC;	0.23	-21.1	-1.4	75.9	37.5
G[102](4.4.3.4.3)	GGGGTGGCAACGTCA;	TGACGTTGCCACCCC;	0.22	-21.1	-1.4	73.6	35.4
G[102](4.4.3.4.4)	GGGGTGGCAACGTCG;	CGACGTTGCCACCCC;	0.22	-21.1	-1.4	76.1	31.5
G[103](4.4.3.4.5)	GGGGTGGCAACGAGT;	ACTCGTTGCCACCCC;	0.23	1.2	-18.9	74.8	20.1
G[104](4.4.3.4.6)	GGGGTGGCAACGAGC;	GCTCGTTGCCACCCC;	0.25	1.2	10.4	76.3	20.1
G[92](4.4.4.1.1)	GGGGTGGCGACTTCT;	AGAAGTCGCCACCCC;	0.24	20.5	-35.1	74.1	33.1
G[93](4.4.4.1.2)	GGGGTGGCGACTTCC;	GGAAGTCGCCACCCC;	0.23	20.5	-24.6	75.2	36.6
G[93](4.4.4.1.3)	GGGGTGGCGACTTCA;	TGAAGTCGCCACCCC;	0.23	20.5	-35.1	72.9	34.5
G[93](4.4.4.1.4)	GGGGTGGCGACTTCG;	CGAAGTCGCCACCCC;	0.23	20.5	10.0	75.4	28.5
G[105](4.4.4.1.5)	GGGGTGGCGACTAGT;	ACTAGTCGCCACCCC;	0.24	18.8	3.4	73.3	28.5
G[106](4.4.4.1.6)	GGGGTGGCGACTAGC;	GCTAGTCGCCACCCC;	0.25	20.5	8.5	74.9	28.5
G[93](4.4.4.3.4)	GGGGTGGCGACATCG;	CGATGTCGCCACCCC;	0.23	22.2	18.9	75.6	32.1
G[105](4.4.4.3.5)	GGGGTGGCGACAAGT;	ACTTGTCGCCACCCC;	0.23	24.2	-35.1	74.8	28.5
G[106](4.4.4.3.6)	GGGGTGGCGACAAGC;	GCTTGTCGCCACCCC;	0.25	24.2	-35.1	76.3	28.5
G[76](4.4.4.4.5)	GGGGTGGCGACGAGT;	ACTCGTCGCCACCCC;	0.25	21.2	1.0	77.3	28.5
G[77](4.4.4.4.6)	GGGGTGGCGACGAGC;	GCTCGTCGCCACCCC;	0.27	21.2	1.0	78.7	28.5
H[1](1.1.1.4.2)	TCTTTAGCTCTCCAC;	GTGGAGAGCTAAAGA;	0.20	4.9	7.3	63.9	-0.7
H[2](1.1.2.3.1)	TCTTTAGCCCTTCAT;	ATGAAGGGCTAAAGA;	0.25	-24.2	-10.9	63.6	26.8
H[2](1.1.2.4.1)	TCTTTAGCCCTCCAT;	ATGGAGGGCTAAAGA;	0.25	-24.2	-10.9	66.5	25.4
H[1](1.1.2.4.2)	TCTTTAGCCCTCCAC;	GTGGAGGGCTAAAGA;	0.22	-24.2	-10.9	67.5	32.0
H[2](1.1.3.4.1)	TCTTTAGCACTCCAT;	ATGGAGTGCTAAAGA;	0.24	-4.5	-7.6	63.5	16.9
H[1](1.1.3.4.2)	TCTTTAGCACTCCAC;	GTGGAGTGCTAAAGA;	0.21	-4.5	-7.6	64.6	16.9
H[3](1.1.4.2.1)	TCTTTAGCGTTGCAT;	ATGCAACGCTAAAGA;	0.27	-12.0	6.2	65.6	22.5
H[4](1.2.1.3.1)	TCTTTGGCTCTTCAT;	ATGAAGAGCCAAAGA;	0.23	-10.9	-24.2	64.3	16.2
H[5](1.2.1.3.2)	TCTTTGGCTCTTCAC;	GTGAAGAGCCAAAGA;	0.21	-10.9	-24.2	65.4	29.1
H[4](1.2.1.4.1)	TCTTTGGCTCTCCAT;	ATGGAGAGCCAAAGA;	0.23	-10.9	-6.1	67.1	14.2
H[5](1.2.1.4.2)	TCTTTGGCTCTCCAC;	GTGGAGAGCCAAAGA;	0.20	-10.9	-15.9	68.2	24.8
H[6](1.2.1.5.1)	TCTTTGGCTCTACAT;	ATGTAGAGCCAAAGA;	0.22	-10.9	-24.2	63.5	19.9
H[7](1.2.1.5.2)	TCTTTGGCTCTACAC;	GTGTAGAGCCAAAGA;	0.19	-10.9	-24.2	64.6	29.1
H[8](1.2.3.3.1)	TCTTTGGCACTTCAT;	ATGAAGTGCCAAAGA;	0.24	-7.4	-18.9	65.1	18.9
H[9](1.2.3.3.2)	TCTTTGGCACTTCAC;	GTGAAGTGCCAAAGA;	0.22	-7.4	-18.9	66.2	30.7
H[8](1.2.3.4.1)	TCTTTGGCACTCCAT;	ATGGAGTGCCAAAGA;	0.24	-7.4	-6.1	67.9	17.1
H[9](1.2.3.4.2)	TCTTTGGCACTCCAC;	GTGGAGTGCCAAAGA;	0.21	-7.4	-15.9	68.9	26.6
H[10](1.2.3.5.1)	TCTTTGGCACTACAT;	ATGTAGTGCCAAAGA;	0.23	-7.4	-18.9	64.3	22.3
H[11](1.2.3.5.2)	TCTTTGGCACTACAC;	GTGTAGTGCCAAAGA;	0.20	-7.4	-18.9	65.4	30.7
H[12](1.2.4.1.1)	TCTTTGGCGTTACAT;	ATGTAACGCCAAAGA;	0.27	-9.4	-17.0	65.2	7.2
H[13](1.2.4.1.2)	TCTTTGGCGTTACAC;	GTGTAACGCCAAAGA;	0.24	-9.4	-17.0	66.2	14.0
H[14](1.3.1.2.1)	TCTCTTGCTTTGCAT;	ATGCAAAGCAAGAGA;	0.23	-12.0	6.2	65.6	23.1
H[15](1.3.1.2.2)	TCTCTTGCTTTGCAC;	GTGCAAAGCAAGAGA;	0.21	-12.0	-10.6	66.6	32.5
H[16](1.3.1.3.2)	TCTCTTGCTCTTCAC;	GTGAAGAGCAAGAGA;	0.20	-7.4	-4.5	64.5	15.9
H[17](1.3.1.4.1)	TCTCTTGCTCTCCAT;	ATGGAGAGCAAGAGA;	0.23	-7.4	-4.5	66.2	-10.0
H[16](1.3.1.4.2)	TCTCTTGCTCTCCAC;	GTGGAGAGCAAGAGA;	0.20	-7.4	-4.5	67.3	9.4
H[18](1.3.1.5.2)	TCTCTTGCTCTACAC;	GTGTAGAGCAAGAGA;	0.19	-7.4	-4.5	63.8	16.1
H[19](1.3.2.1.1)	TCTCTTGCCTTACAT;	ATGTAAGGCAAGAGA;	0.25	-18.9	-4.3	63.5	13.3
H[20](1.3.2.1.2)	TCTCTTGCCTTACAC;	GTGTAAGGCAAGAGA;	0.22	-18.9	-4.3	64.6	16.7
H[21](1.3.2.3.1)	TCTCTTGCCCTTCAT;	ATGAAGGGCAAGAGA;	0.25	-18.9	-4.3	67.1	32.3
H[21](1.3.2.4.1)	TCTCTTGCCCTCCAT;	ATGGAGGGCAAGAGA;	0.24	-18.9	-4.3	70.0	31.4
H[21](1.3.3.3.1)	TCTCTTGCACTTCAT;	ATGAAGTGCAAGAGA;	0.24	-12.0	-10.6	64.2	24.0
H[22](1.3.3.3.2)	TCTCTTGCACTTCAC;	GTGAAGTGCAAGAGA;	0.21	-12.0	-10.6	65.3	24.0
H[21](1.3.3.4.1)	TCTCTTGCACTCCAT;	ATGGAGTGCAAGAGA;	0.24	-12.0	-10.6	67.0	24.0
H[22](1.3.3.4.2)	TCTCTTGCACTCCAC;	GTGGAGTGCAAGAGA;	0.21	-12.0	-10.6	68.0	24.0
H[23](1.3.3.5.2)	TCTCTTGCACTACAC;	GTGTAGTGCAAGAGA;	0.20	-12.0	-10.6	64.5	24.0
H[19](1.3.4.1.1)	TCTCTTGCGTTACAT;	ATGTAACGCAAGAGA;	0.27	-9.4	-7.5	64.3	-6.3
H[20](1.3.4.1.2)	TCTCTTGCGTTACAC;	GTGTAACGCAAGAGA;	0.24	-9.4	4.4	65.4	-6.3
H[19](1.3.4.2.1)	TCTCTTGCGTTGCAT;	ATGCAACGCAAGAGA;	0.26	-12.0	6.2	69.0	27.5
H[24](1.4.1.1.1)	TCTCTCGCTTTACAT;	ATGTAAAGCGAGAGA;	0.23	-14.1	-6.4	63.5	-10.7
H[25](1.4.1.1.2)	TCTCTCGCTTTACAC;	GTGTAAAGCGAGAGA;	0.20	-14.1	-6.4	64.6	-10.7
H[24](1.4.1.2.1)	TCTCTCGCTTTGCAT;	ATGCAAAGCGAGAGA;	0.23	-12.0	6.2	68.3	19.4
H[25](1.4.1.2.2)	TCTCTCGCTTTGCAC;	GTGCAAAGCGAGAGA;	0.20	-12.0	-6.4	69.2	29.8
H[26](1.4.1.3.1)	TCTCTCGCTCTTCAT;	ATGAAGAGCGAGAGA;	0.23	-14.1	-6.4	66.2	-18.4
H[16](1.4.1.3.2)	TCTCTCGCTCTTCAC;	GTGAAGAGCGAGAGA;	0.20	-14.1	-6.4	67.2	11.3
H[26](1.4.1.4.1)	TCTCTCGCTCTCCAT;	ATGGAGAGCGAGAGA;	0.22	-14.1	-6.4	68.9	-23.0
H[16](1.4.1.4.2)	TCTCTCGCTCTCCAC;	GTGGAGAGCGAGAGA;	0.20	-14.1	-6.4	69.9	3.3
H[27](1.4.1.5.1)	TCTCTCGCTCTACAT;	ATGTAGAGCGAGAGA;	0.21	-14.1	-6.4	65.4	-9.7
H[18](1.4.1.5.2)	TCTCTCGCTCTACAC;	GTGTAGAGCGAGAGA;	0.18	-14.1	-6.4	66.4	11.5
H[19](1.4.2.1.1)	TCTCTCGCCTTACAT;	ATGTAAGGCGAGAGA;	0.25	-35.1	-6.4	66.3	8.0
H[20](1.4.2.1.2)	TCTCTCGCCTTACAC;	GTGTAAGGCGAGAGA;	0.22	-35.1	-6.4	67.3	12.4
H[26](1.4.2.3.1)	TCTCTCGCCCTTCAT;	ATGAAGGGCGAGAGA;	0.24	-35.1	-6.4	69.9	28.7
H[26](1.4.2.4.1)	TCTCTCGCCCTCCAT;	ATGGAGGGCGAGAGA;	0.24	-35.1	-6.4	72.7	27.5
H[27](1.4.2.5.1)	TCTCTCGCCCTACAT;	ATGTAGGGCGAGAGA;	0.23	-35.1	-6.4	69.1	30.8
H[19](1.4.3.1.1)	TCTCTCGCATTACAT;	ATGTAATGCGAGAGA;	0.24	-7.5	-6.4	63.7	-9.1
H[20](1.4.3.1.2)	TCTCTCGCATTACAC;	GTGTAATGCGAGAGA;	0.21	-7.5	-6.4	64.8	-9.1
H[26](1.4.3.3.1)	TCTCTCGCACTTCAT;	ATGAAGTGCGAGAGA;	0.24	-7.5	-6.4	66.9	15.5
H[22](1.4.3.3.2)	TCTCTCGCACTTCAC;	GTGAAGTGCGAGAGA;	0.21	-7.5	-6.4	67.9	15.5
H[26](1.4.3.4.1)	TCTCTCGCACTCCAT;	ATGGAGTGCGAGAGA;	0.23	-7.5	-6.4	69.7	15.5
H[22](1.4.3.4.2)	TCTCTCGCACTCCAC;	GTGGAGTGCGAGAGA;	0.21	-7.5	-6.4	70.6	15.5
H[27](1.4.3.5.1)	TCTCTCGCACTACAT;	ATGTAGTGCGAGAGA;	0.22	-7.5	-6.4	66.1	15.5
H[23](1.4.3.5.2)	TCTCTCGCACTACAC;	GTGTAGTGCGAGAGA;	0.19	-7.5	-6.4	67.2	15.5
H[26](1.5.1.4.1)	TCTCTAGCTCTCCAT;	ATGGAGAGCTAGAGA;	0.21	4.9	7.3	64.6	-21.1
H[16](1.5.1.4.2)	TCTCTAGCTCTCCAC;	GTGGAGAGCTAGAGA;	0.18	4.9	7.3	65.7	4.1
H[19](1.6.4.1.1)	TCTCTGGCGTTACAT;	ATGTAACGCCAGAGA;	0.34	-9.4	-17.0	67.0	30.4
H[28](2.1.1.3.2)	TCCTTAGCTCTTCAC;	GTGAAGAGCTAAGGA;	0.20	4.9	7.3	63.9	8.4
H[29](2.1.1.4.1)	TCCTTAGCTCTCCAT;	ATGGAGAGCTAAGGA;	0.23	4.9	7.3	65.5	-33.4
H[28](2.1.1.4.2)	TCCTTAGCTCTCCAC;	GTGGAGAGCTAAGGA;	0.20	4.9	7.3	66.6	-0.7
H[30](2.1.2.1.2)	TCCTTAGCCTTACAC;	GTGTAAGGCTAAGGA;	0.22	-24.2	5.2	63.9	9.8
H[31](2.1.2.3.1)	TCCTTAGCCCTTCAT;	ATGAAGGGCTAAGGA;	0.25	-24.2	-10.9	66.5	26.8
H[31](2.1.2.4.1)	TCCTTAGCCCTCCAT;	ATGGAGGGCTAAGGA;	0.24	-24.2	-10.9	69.3	25.4
H[28](2.1.2.4.2)	TCCTTAGCCCTCCAC;	GTGGAGGGCTAAGGA;	0.22	-24.2	-10.9	70.3	32.0
H[32](2.1.2.5.1)	TCCTTAGCCCTACAT;	ATGTAGGGCTAAGGA;	0.23	-24.2	-10.9	65.6	29.2
H[31](2.1.3.3.1)	TCCTTAGCACTTCAT;	ATGAAGTGCTAAGGA;	0.24	-4.5	-14.1	63.5	16.9
H[33](2.1.3.3.2)	TCCTTAGCACTTCAC;	GTGAAGTGCTAAGGA;	0.21	-4.5	-14.1	64.6	16.9
H[31](2.1.3.4.1)	TCCTTAGCACTCCAT;	ATGGAGTGCTAAGGA;	0.24	-4.5	-7.6	66.3	16.9
H[33](2.1.3.4.2)	TCCTTAGCACTCCAC;	GTGGAGTGCTAAGGA;	0.21	-4.5	-7.6	67.4	16.9
H[34](2.1.3.5.2)	TCCTTAGCACTACAC;	GTGTAGTGCTAAGGA;	0.20	-4.5	6.4	63.8	16.9
H[35](2.1.4.1.1)	TCCTTAGCGTTACAT;	ATGTAACGCTAAGGA;	0.27	-9.4	-17.0	63.6	-32.2
H[30](2.1.4.1.2)	TCCTTAGCGTTACAC;	GTGTAACGCTAAGGA;	0.24	-9.4	-0.9	64.7	-32.2
H[35](2.1.4.2.1)	TCCTTAGCGTTGCAT;	ATGCAACGCTAAGGA;	0.26	-12.0	6.2	68.4	22.5
H[36](2.2.1.1.1)	TCCTTGGCTTTACAT;	ATGTAAAGCCAAGGA;	0.23	-10.9	10.1	64.4	12.2
H[37](2.2.1.1.2)	TCCTTGGCTTTACAC;	GTGTAAAGCCAAGGA;	0.21	-10.9	10.1	65.5	12.2
H[38](2.2.1.3.1)	TCCTTGGCTCTTCAT;	ATGAAGAGCCAAGGA;	0.23	-10.9	10.1	67.1	16.2
H[28](2.2.1.3.2)	TCCTTGGCTCTTCAC;	GTGAAGAGCCAAGGA;	0.20	-10.9	10.1	68.2	29.1
H[38](2.2.1.4.1)	TCCTTGGCTCTCCAT;	ATGGAGAGCCAAGGA;	0.23	-10.9	10.1	70.0	14.2
H[28](2.2.1.4.2)	TCCTTGGCTCTCCAC;	GTGGAGAGCCAAGGA;	0.20	-10.9	10.1	71.0	24.8
H[39](2.2.1.5.1)	TCCTTGGCTCTACAT;	ATGTAGAGCCAAGGA;	0.21	-10.9	10.1	66.3	19.9
H[40](2.2.1.5.2)	TCCTTGGCTCTACAC;	GTGTAGAGCCAAGGA;	0.19	-10.9	10.1	67.4	29.1
H[41](2.2.3.1.1)	TCCTTGGCATTACAT;	ATGTAATGCCAAGGA;	0.24	-7.4	10.1	64.6	14.7
H[42](2.2.3.1.2)	TCCTTGGCATTACAC;	GTGTAATGCCAAGGA;	0.22	-7.4	10.1	65.7	14.7
H[31](2.2.3.3.1)	TCCTTGGCACTTCAT;	ATGAAGTGCCAAGGA;	0.24	-7.4	10.1	67.9	18.9
H[33](2.2.3.3.2)	TCCTTGGCACTTCAC;	GTGAAGTGCCAAGGA;	0.21	-7.4	10.1	68.9	30.7
H[31](2.2.3.4.1)	TCCTTGGCACTCCAT;	ATGGAGTGCCAAGGA;	0.24	-7.4	10.1	70.8	17.1
H[33](2.2.3.4.2)	TCCTTGGCACTCCAC;	GTGGAGTGCCAAGGA;	0.21	-7.4	10.1	71.7	26.6
H[43](2.2.3.5.1)	TCCTTGGCACTACAT;	ATGTAGTGCCAAGGA;	0.22	-7.4	10.1	67.1	22.3
H[34](2.2.3.5.2)	TCCTTGGCACTACAC;	GTGTAGTGCCAAGGA;	0.20	-7.4	10.1	68.1	30.7
H[41](2.2.4.1.1)	TCCTTGGCGTTACAT;	ATGTAACGCCAAGGA;	0.26	-9.4	10.1	67.9	7.2
H[42](2.2.4.1.2)	TCCTTGGCGTTACAC;	GTGTAACGCCAAGGA;	0.24	-9.4	10.1	68.9	14.0
H[44](2.3.1.1.1)	TCCCTTGCTTTACAT;	ATGTAAAGCAAGGGA;	0.23	-7.4	-4.5	64.4	17.3
H[45](2.3.1.1.2)	TCCCTTGCTTTACAC;	GTGTAAAGCAAGGGA;	0.20	-7.4	-4.5	65.5	17.3
H[44](2.3.1.2.1)	TCCCTTGCTTTGCAT;	ATGCAAAGCAAGGGA;	0.23	-12.0	6.2	69.3	22.9
H[45](2.3.1.2.2)	TCCCTTGCTTTGCAC;	GTGCAAAGCAAGGGA;	0.20	-12.0	-10.6	70.2	32.2
H[46](2.3.1.3.1)	TCCCTTGCTCTTCAT;	ATGAAGAGCAAGGGA;	0.23	-7.4	-4.5	67.1	17.3
H[47](2.3.1.3.2)	TCCCTTGCTCTTCAC;	GTGAAGAGCAAGGGA;	0.20	-7.4	-4.5	68.2	17.3
H[46](2.3.1.4.1)	TCCCTTGCTCTCCAT;	ATGGAGAGCAAGGGA;	0.22	-7.4	-4.5	70.0	17.3
H[47](2.3.1.4.2)	TCCCTTGCTCTCCAC;	GTGGAGAGCAAGGGA;	0.20	-7.4	-4.5	71.0	17.3
H[48](2.3.1.5.1)	TCCCTTGCTCTACAT;	ATGTAGAGCAAGGGA;	0.21	-7.4	-4.5	66.3	17.3
H[49](2.3.1.5.2)	TCCCTTGCTCTACAC;	GTGTAGAGCAAGGGA;	0.18	-7.4	-4.5	67.4	17.3
H[44](2.3.2.1.1)	TCCCTTGCCTTACAT;	ATGTAAGGCAAGGGA;	0.25	-18.9	-4.3	67.3	14.7
H[45](2.3.2.1.2)	TCCCTTGCCTTACAC;	GTGTAAGGCAAGGGA;	0.22	-18.9	-4.3	68.3	14.7
H[46](2.3.2.3.1)	TCCCTTGCCCTTCAT;	ATGAAGGGCAAGGGA;	0.24	-18.9	-4.3	70.9	31.9
H[46](2.3.2.4.1)	TCCCTTGCCCTCCAT;	ATGGAGGGCAAGGGA;	0.24	-18.9	-4.3	73.9	31.0
H[44](2.3.3.1.1)	TCCCTTGCATTACAT;	ATGTAATGCAAGGGA;	0.24	-12.0	6.2	64.6	19.4
H[45](2.3.3.1.2)	TCCCTTGCATTACAC;	GTGTAATGCAAGGGA;	0.21	-12.0	6.2	65.7	19.4
H[44](2.3.4.1.1)	TCCCTTGCGTTACAT;	ATGTAACGCAAGGGA;	0.26	-9.4	-7.5	67.9	10.1
H[45](2.3.4.1.2)	TCCCTTGCGTTACAC;	GTGTAACGCAAGGGA;	0.23	-9.4	4.4	68.9	10.1
H[44](2.3.4.2.1)	TCCCTTGCGTTGCAT;	ATGCAACGCAAGGGA;	0.26	-12.0	6.2	72.7	27.2
H[44](2.4.1.1.1)	TCCCTCGCTTTACAT;	ATGTAAAGCGAGGGA;	0.23	-14.1	-6.4	67.2	19.7
H[45](2.4.1.1.2)	TCCCTCGCTTTACAC;	GTGTAAAGCGAGGGA;	0.20	-14.1	-6.4	68.2	19.7
H[44](2.4.1.2.1)	TCCCTCGCTTTGCAT;	ATGCAAAGCGAGGGA;	0.23	-12.0	6.2	71.9	19.2
H[45](2.4.1.2.2)	TCCCTCGCTTTGCAC;	GTGCAAAGCGAGGGA;	0.20	-12.0	-6.4	72.8	29.5
H[46](2.4.1.3.1)	TCCCTCGCTCTTCAT;	ATGAAGAGCGAGGGA;	0.22	-14.1	-6.4	69.9	19.7
H[47](2.4.1.3.2)	TCCCTCGCTCTTCAC;	GTGAAGAGCGAGGGA;	0.20	-14.1	-6.4	70.8	19.7
H[46](2.4.1.4.1)	TCCCTCGCTCTCCAT;	ATGGAGAGCGAGGGA;	0.22	-14.1	-6.4	72.7	19.7
H[47](2.4.1.4.2)	TCCCTCGCTCTCCAC;	GTGGAGAGCGAGGGA;	0.19	-14.1	-6.4	73.6	19.7
H[48](2.4.1.5.1)	TCCCTCGCTCTACAT;	ATGTAGAGCGAGGGA;	0.21	-14.1	-6.4	69.1	19.7
H[49](2.4.1.5.2)	TCCCTCGCTCTACAC;	GTGTAGAGCGAGGGA;	0.18	-14.1	-6.4	70.0	19.7
H[44](2.4.2.1.1)	TCCCTCGCCTTACAT;	ATGTAAGGCGAGGGA;	0.24	-35.1	-6.4	70.0	17.8
H[45](2.4.2.1.2)	TCCCTCGCCTTACAC;	GTGTAAGGCGAGGGA;	0.22	-35.1	-6.4	70.9	17.8
H[46](2.4.2.3.1)	TCCCTCGCCCTTCAT;	ATGAAGGGCGAGGGA;	0.24	-35.1	-6.4	73.6	28.3
H[46](2.4.2.4.1)	TCCCTCGCCCTCCAT;	ATGGAGGGCGAGGGA;	0.24	-35.1	-6.4	76.5	27.1
H[48](2.4.2.5.1)	TCCCTCGCCCTACAT;	ATGTAGGGCGAGGGA;	0.22	-35.1	-6.4	72.8	30.4
H[44](2.4.3.1.1)	TCCCTCGCATTACAT;	ATGTAATGCGAGGGA;	0.24	-7.5	-6.4	67.3	21.4
H[45](2.4.3.1.2)	TCCCTCGCATTACAC;	GTGTAATGCGAGGGA;	0.21	-7.5	-6.4	68.3	21.4
H[46](2.4.3.3.1)	TCCCTCGCACTTCAT;	ATGAAGTGCGAGGGA;	0.23	-7.5	-6.4	70.6	32.3
H[50](2.4.3.3.2)	TCCCTCGCACTTCAC;	GTGAAGTGCGAGGGA;	0.21	-7.5	-6.4	71.5	32.3
H[46](2.4.3.4.1)	TCCCTCGCACTCCAT;	ATGGAGTGCGAGGGA;	0.23	-7.5	-6.4	73.4	32.3
H[50](2.4.3.4.2)	TCCCTCGCACTCCAC;	GTGGAGTGCGAGGGA;	0.20	-7.5	-6.4	74.3	32.3
H[48](2.4.3.5.1)	TCCCTCGCACTACAT;	ATGTAGTGCGAGGGA;	0.22	-7.5	-6.4	69.8	32.3
H[51](2.4.3.5.2)	TCCCTCGCACTACAC;	GTGTAGTGCGAGGGA;	0.19	-7.5	-6.4	70.8	32.3
H[46](2.5.1.3.1)	TCCCTAGCTCTTCAT;	ATGAAGAGCTAGGGA;	0.21	4.9	7.3	65.5	1.8
H[47](2.5.1.3.2)	TCCCTAGCTCTTCAC;	GTGAAGAGCTAGGGA;	0.18	4.9	7.3	66.6	1.8
H[46](2.5.1.4.1)	TCCCTAGCTCTCCAT;	ATGGAGAGCTAGGGA;	0.21	4.9	7.3	68.4	1.8
H[47](2.5.1.4.2)	TCCCTAGCTCTCCAC;	GTGGAGAGCTAGGGA;	0.18	4.9	7.3	69.4	1.8
H[48](2.5.1.5.1)	TCCCTAGCTCTACAT;	ATGTAGAGCTAGGGA;	0.20	4.9	7.3	64.7	1.8
H[49](2.5.1.5.2)	TCCCTAGCTCTACAC;	GTGTAGAGCTAGGGA;	0.17	4.9	7.3	65.8	1.8
H[44](2.5.2.1.1)	TCCCTAGCCTTACAT;	ATGTAAGGCTAGGGA;	0.23	-4.0	5.2	65.6	1.8
H[45](2.5.2.1.2)	TCCCTAGCCTTACAC;	GTGTAAGGCTAGGGA;	0.20	-4.0	5.2	66.7	1.8
H[46](2.5.2.3.1)	TCCCTAGCCCTTCAT;	ATGAAGGGCTAGGGA;	0.23	-4.0	9.0	69.3	28.7
H[46](2.5.2.4.1)	TCCCTAGCCCTCCAT;	ATGGAGGGCTAGGGA;	0.22	-4.0	9.0	72.3	27.6
H[48](2.5.2.5.1)	TCCCTAGCCCTACAT;	ATGTAGGGCTAGGGA;	0.21	-4.0	9.0	68.5	30.8
H[45](2.5.3.1.2)	TCCCTAGCATTACAC;	GTGTAATGCTAGGGA;	0.20	-4.5	9.0	64.1	21.4
H[46](2.5.3.3.1)	TCCCTAGCACTTCAT;	ATGAAGTGCTAGGGA;	0.22	-4.5	9.0	66.3	32.3
H[50](2.5.3.3.2)	TCCCTAGCACTTCAC;	GTGAAGTGCTAGGGA;	0.19	-4.5	9.0	67.4	32.3
H[46](2.5.3.4.1)	TCCCTAGCACTCCAT;	ATGGAGTGCTAGGGA;	0.22	-4.5	9.0	69.2	32.3
H[50](2.5.3.4.2)	TCCCTAGCACTCCAC;	GTGGAGTGCTAGGGA;	0.19	-4.5	9.0	70.2	32.3
H[48](2.5.3.5.1)	TCCCTAGCACTACAT;	ATGTAGTGCTAGGGA;	0.21	-4.5	6.4	65.5	32.3
H[51](2.5.3.5.2)	TCCCTAGCACTACAC;	GTGTAGTGCTAGGGA;	0.18	-4.5	6.4	66.6	32.3
H[44](2.5.4.1.1)	TCCCTAGCGTTACAT;	ATGTAACGCTAGGGA;	0.25	-4.0	9.0	66.4	1.8
H[45](2.5.4.1.2)	TCCCTAGCGTTACAC;	GTGTAACGCTAGGGA;	0.22	-4.0	9.0	67.4	1.8
H[44](2.5.4.2.1)	TCCCTAGCGTTGCAT;	ATGCAACGCTAGGGA;	0.24	-12.0	6.2	71.2	24.4
H[44](2.6.4.1.1)	TCCCTGGCGTTACAT;	ATGTAACGCCAGGGA;	0.33	4.7	8.8	70.7	30.0
H[1](3.1.1.4.2)	TCATTAGCTCTCCAC;	GTGGAGAGCTAATGA;	0.20	4.9	7.3	64.0	-0.7
H[2](3.1.2.3.1)	TCATTAGCCCTTCAT;	ATGAAGGGCTAATGA;	0.25	-24.2	-10.9	63.8	26.8
H[2](3.1.2.4.1)	TCATTAGCCCTCCAT;	ATGGAGGGCTAATGA;	0.24	-24.2	-10.9	66.6	25.4
H[1](3.1.2.4.2)	TCATTAGCCCTCCAC;	GTGGAGGGCTAATGA;	0.21	-24.2	-10.9	67.7	32.0
H[2](3.1.3.4.1)	TCATTAGCACTCCAT;	ATGGAGTGCTAATGA;	0.24	-4.5	-7.6	63.7	16.9
H[1](3.1.3.4.2)	TCATTAGCACTCCAC;	GTGGAGTGCTAATGA;	0.21	-4.5	-7.6	64.8	16.9
H[3](3.1.4.2.1)	TCATTAGCGTTGCAT;	ATGCAACGCTAATGA;	0.26	-12.0	6.2	65.8	22.5
H[4](3.2.1.3.1)	TCATTGGCTCTTCAT;	ATGAAGAGCCAATGA;	0.23	-10.9	-10.1	64.5	16.2
H[5](3.2.1.3.2)	TCATTGGCTCTTCAC;	GTGAAGAGCCAATGA;	0.20	-10.9	-10.1	65.6	29.1
H[4](3.2.1.4.1)	TCATTGGCTCTCCAT;	ATGGAGAGCCAATGA;	0.22	-10.9	-6.1	67.3	14.2
H[5](3.2.1.4.2)	TCATTGGCTCTCCAC;	GTGGAGAGCCAATGA;	0.20	-10.9	-15.9	68.3	24.8
[truncated: 538 more rows]
