# Supplementary material for: TReSR: A PCR-compatible DNA sequence design method for engineering proteins containing tandem repeats
Source: PLoS One. 2023 Apr 12;18(4):e0281228. doi: 10.1371/journal.pone.0281228 (PMC10096509; doi:10.1371/journal.pone.0281228)
Supplement: S2 File — (ZIP) [file pone.0281228.s002.zip › TReSR_code/select_adjacent_segments.csv]

Segment[Group](Codons)	FWD	REV
A[1](1.1.1.2.1.2)+B[1](1.1.1.2.1)	ATGAAACCTGTCACTTTGTATGATGTTGCCGAA;	TTCGGCAACATCATACAAAGTGACAGGTTTCAT;
A[1](1.1.1.2.1.2)+B[2](1.1.1.2.2)	ATGAAACCTGTCACTTTGTATGATGTTGCCGAG;	CTCGGCAACATCATACAAAGTGACAGGTTTCAT;
A[1](1.1.1.2.1.2)+B[1](1.1.1.4.1)	ATGAAACCTGTCACTTTGTATGATGTTGCGGAA;	TTCCGCAACATCATACAAAGTGACAGGTTTCAT;
A[1](1.1.1.2.1.2)+B[1](1.1.3.2.1)	ATGAAACCTGTCACTTTGTATGATGTAGCCGAA;	TTCGGCTACATCATACAAAGTGACAGGTTTCAT;
A[1](1.1.1.2.1.2)+B[2](1.1.3.2.2)	ATGAAACCTGTCACTTTGTATGATGTAGCCGAG;	CTCGGCTACATCATACAAAGTGACAGGTTTCAT;
A[1](1.1.1.2.1.2)+B[1](1.1.3.4.1)	ATGAAACCTGTCACTTTGTATGATGTAGCGGAA;	TTCCGCTACATCATACAAAGTGACAGGTTTCAT;
A[1](1.1.1.2.1.2)+B[2](1.1.3.4.2)	ATGAAACCTGTCACTTTGTATGATGTAGCGGAG;	CTCCGCTACATCATACAAAGTGACAGGTTTCAT;
A[1](1.1.1.2.1.2)+B[3](1.1.4.1.1)	ATGAAACCTGTCACTTTGTATGATGTGGCTGAA;	TTCAGCCACATCATACAAAGTGACAGGTTTCAT;
A[1](1.1.1.2.1.2)+B[3](1.1.4.4.1)	ATGAAACCTGTCACTTTGTATGATGTGGCGGAA;	TTCCGCCACATCATACAAAGTGACAGGTTTCAT;
A[1](1.1.1.2.1.2)+B[6](1.2.1.1.2)	ATGAAACCTGTCACTTTGTATGACGTTGCTGAG;	CTCAGCAACGTCATACAAAGTGACAGGTTTCAT;
A[1](1.1.1.2.1.2)+B[6](1.2.1.2.2)	ATGAAACCTGTCACTTTGTATGACGTTGCCGAG;	CTCGGCAACGTCATACAAAGTGACAGGTTTCAT;
A[1](1.1.1.2.1.2)+B[6](1.2.1.3.2)	ATGAAACCTGTCACTTTGTATGACGTTGCAGAG;	CTCTGCAACGTCATACAAAGTGACAGGTTTCAT;
A[1](1.1.1.2.1.2)+B[6](1.2.1.4.2)	ATGAAACCTGTCACTTTGTATGACGTTGCGGAG;	CTCCGCAACGTCATACAAAGTGACAGGTTTCAT;
A[1](1.1.1.2.1.2)+B[6](1.2.3.1.2)	ATGAAACCTGTCACTTTGTATGACGTAGCTGAG;	CTCAGCTACGTCATACAAAGTGACAGGTTTCAT;
A[1](1.1.1.2.1.2)+B[6](1.2.3.2.2)	ATGAAACCTGTCACTTTGTATGACGTAGCCGAG;	CTCGGCTACGTCATACAAAGTGACAGGTTTCAT;
A[1](1.1.1.2.1.2)+B[6](1.2.3.3.2)	ATGAAACCTGTCACTTTGTATGACGTAGCAGAG;	CTCTGCTACGTCATACAAAGTGACAGGTTTCAT;
A[1](1.1.1.2.1.2)+B[6](1.2.3.4.2)	ATGAAACCTGTCACTTTGTATGACGTAGCGGAG;	CTCCGCTACGTCATACAAAGTGACAGGTTTCAT;
A[1](1.1.1.2.1.2)+B[6](1.2.4.1.2)	ATGAAACCTGTCACTTTGTATGACGTGGCTGAG;	CTCAGCCACGTCATACAAAGTGACAGGTTTCAT;
A[1](1.1.1.2.1.2)+B[6](1.2.4.3.2)	ATGAAACCTGTCACTTTGTATGACGTGGCAGAG;	CTCTGCCACGTCATACAAAGTGACAGGTTTCAT;
A[1](1.1.1.2.1.2)+B[6](1.2.4.4.2)	ATGAAACCTGTCACTTTGTATGACGTGGCGGAG;	CTCCGCCACGTCATACAAAGTGACAGGTTTCAT;
A[3](1.1.1.2.2.1)+B[1](1.1.1.2.1)	ATGAAACCTGTCACCTTATATGATGTTGCCGAA;	TTCGGCAACATCATATAAGGTGACAGGTTTCAT;
A[3](1.1.1.2.2.1)+B[2](1.1.1.2.2)	ATGAAACCTGTCACCTTATATGATGTTGCCGAG;	CTCGGCAACATCATATAAGGTGACAGGTTTCAT;
A[3](1.1.1.2.2.1)+B[1](1.1.1.4.1)	ATGAAACCTGTCACCTTATATGATGTTGCGGAA;	TTCCGCAACATCATATAAGGTGACAGGTTTCAT;
A[3](1.1.1.2.2.1)+B[1](1.1.3.2.1)	ATGAAACCTGTCACCTTATATGATGTAGCCGAA;	TTCGGCTACATCATATAAGGTGACAGGTTTCAT;
A[3](1.1.1.2.2.1)+B[2](1.1.3.2.2)	ATGAAACCTGTCACCTTATATGATGTAGCCGAG;	CTCGGCTACATCATATAAGGTGACAGGTTTCAT;
A[3](1.1.1.2.2.1)+B[1](1.1.3.4.1)	ATGAAACCTGTCACCTTATATGATGTAGCGGAA;	TTCCGCTACATCATATAAGGTGACAGGTTTCAT;
A[3](1.1.1.2.2.1)+B[2](1.1.3.4.2)	ATGAAACCTGTCACCTTATATGATGTAGCGGAG;	CTCCGCTACATCATATAAGGTGACAGGTTTCAT;
A[3](1.1.1.2.2.1)+B[3](1.1.4.1.1)	ATGAAACCTGTCACCTTATATGATGTGGCTGAA;	TTCAGCCACATCATATAAGGTGACAGGTTTCAT;
A[3](1.1.1.2.2.1)+B[3](1.1.4.4.1)	ATGAAACCTGTCACCTTATATGATGTGGCGGAA;	TTCCGCCACATCATATAAGGTGACAGGTTTCAT;
A[3](1.1.1.2.2.1)+B[6](1.2.1.1.2)	ATGAAACCTGTCACCTTATATGACGTTGCTGAG;	CTCAGCAACGTCATATAAGGTGACAGGTTTCAT;
A[3](1.1.1.2.2.1)+B[6](1.2.1.2.2)	ATGAAACCTGTCACCTTATATGACGTTGCCGAG;	CTCGGCAACGTCATATAAGGTGACAGGTTTCAT;
A[3](1.1.1.2.2.1)+B[6](1.2.1.3.2)	ATGAAACCTGTCACCTTATATGACGTTGCAGAG;	CTCTGCAACGTCATATAAGGTGACAGGTTTCAT;
A[3](1.1.1.2.2.1)+B[6](1.2.1.4.2)	ATGAAACCTGTCACCTTATATGACGTTGCGGAG;	CTCCGCAACGTCATATAAGGTGACAGGTTTCAT;
A[3](1.1.1.2.2.1)+B[6](1.2.3.1.2)	ATGAAACCTGTCACCTTATATGACGTAGCTGAG;	CTCAGCTACGTCATATAAGGTGACAGGTTTCAT;
A[3](1.1.1.2.2.1)+B[6](1.2.3.2.2)	ATGAAACCTGTCACCTTATATGACGTAGCCGAG;	CTCGGCTACGTCATATAAGGTGACAGGTTTCAT;
A[3](1.1.1.2.2.1)+B[6](1.2.3.3.2)	ATGAAACCTGTCACCTTATATGACGTAGCAGAG;	CTCTGCTACGTCATATAAGGTGACAGGTTTCAT;
A[3](1.1.1.2.2.1)+B[6](1.2.3.4.2)	ATGAAACCTGTCACCTTATATGACGTAGCGGAG;	CTCCGCTACGTCATATAAGGTGACAGGTTTCAT;
A[3](1.1.1.2.2.1)+B[6](1.2.4.1.2)	ATGAAACCTGTCACCTTATATGACGTGGCTGAG;	CTCAGCCACGTCATATAAGGTGACAGGTTTCAT;
A[3](1.1.1.2.2.1)+B[6](1.2.4.3.2)	ATGAAACCTGTCACCTTATATGACGTGGCAGAG;	CTCTGCCACGTCATATAAGGTGACAGGTTTCAT;
A[3](1.1.1.2.2.1)+B[6](1.2.4.4.2)	ATGAAACCTGTCACCTTATATGACGTGGCGGAG;	CTCCGCCACGTCATATAAGGTGACAGGTTTCAT;
A[3](1.1.1.2.2.2)+B[1](1.1.1.2.1)	ATGAAACCTGTCACCTTGTATGATGTTGCCGAA;	TTCGGCAACATCATACAAGGTGACAGGTTTCAT;
A[3](1.1.1.2.2.2)+B[2](1.1.1.2.2)	ATGAAACCTGTCACCTTGTATGATGTTGCCGAG;	CTCGGCAACATCATACAAGGTGACAGGTTTCAT;
A[3](1.1.1.2.2.2)+B[1](1.1.1.4.1)	ATGAAACCTGTCACCTTGTATGATGTTGCGGAA;	TTCCGCAACATCATACAAGGTGACAGGTTTCAT;
A[3](1.1.1.2.2.2)+B[1](1.1.3.2.1)	ATGAAACCTGTCACCTTGTATGATGTAGCCGAA;	TTCGGCTACATCATACAAGGTGACAGGTTTCAT;
A[3](1.1.1.2.2.2)+B[2](1.1.3.2.2)	ATGAAACCTGTCACCTTGTATGATGTAGCCGAG;	CTCGGCTACATCATACAAGGTGACAGGTTTCAT;
A[3](1.1.1.2.2.2)+B[1](1.1.3.4.1)	ATGAAACCTGTCACCTTGTATGATGTAGCGGAA;	TTCCGCTACATCATACAAGGTGACAGGTTTCAT;
A[3](1.1.1.2.2.2)+B[2](1.1.3.4.2)	ATGAAACCTGTCACCTTGTATGATGTAGCGGAG;	CTCCGCTACATCATACAAGGTGACAGGTTTCAT;
A[3](1.1.1.2.2.2)+B[3](1.1.4.1.1)	ATGAAACCTGTCACCTTGTATGATGTGGCTGAA;	TTCAGCCACATCATACAAGGTGACAGGTTTCAT;
A[3](1.1.1.2.2.2)+B[3](1.1.4.4.1)	ATGAAACCTGTCACCTTGTATGATGTGGCGGAA;	TTCCGCCACATCATACAAGGTGACAGGTTTCAT;
A[3](1.1.1.2.2.2)+B[6](1.2.1.1.2)	ATGAAACCTGTCACCTTGTATGACGTTGCTGAG;	CTCAGCAACGTCATACAAGGTGACAGGTTTCAT;
A[3](1.1.1.2.2.2)+B[6](1.2.1.2.2)	ATGAAACCTGTCACCTTGTATGACGTTGCCGAG;	CTCGGCAACGTCATACAAGGTGACAGGTTTCAT;
A[3](1.1.1.2.2.2)+B[6](1.2.1.3.2)	ATGAAACCTGTCACCTTGTATGACGTTGCAGAG;	CTCTGCAACGTCATACAAGGTGACAGGTTTCAT;
A[3](1.1.1.2.2.2)+B[6](1.2.1.4.2)	ATGAAACCTGTCACCTTGTATGACGTTGCGGAG;	CTCCGCAACGTCATACAAGGTGACAGGTTTCAT;
A[3](1.1.1.2.2.2)+B[6](1.2.3.1.2)	ATGAAACCTGTCACCTTGTATGACGTAGCTGAG;	CTCAGCTACGTCATACAAGGTGACAGGTTTCAT;
A[3](1.1.1.2.2.2)+B[6](1.2.3.2.2)	ATGAAACCTGTCACCTTGTATGACGTAGCCGAG;	CTCGGCTACGTCATACAAGGTGACAGGTTTCAT;
A[3](1.1.1.2.2.2)+B[6](1.2.3.3.2)	ATGAAACCTGTCACCTTGTATGACGTAGCAGAG;	CTCTGCTACGTCATACAAGGTGACAGGTTTCAT;
A[3](1.1.1.2.2.2)+B[6](1.2.3.4.2)	ATGAAACCTGTCACCTTGTATGACGTAGCGGAG;	CTCCGCTACGTCATACAAGGTGACAGGTTTCAT;
A[3](1.1.1.2.2.2)+B[6](1.2.4.1.2)	ATGAAACCTGTCACCTTGTATGACGTGGCTGAG;	CTCAGCCACGTCATACAAGGTGACAGGTTTCAT;
A[3](1.1.1.2.2.2)+B[6](1.2.4.3.2)	ATGAAACCTGTCACCTTGTATGACGTGGCAGAG;	CTCTGCCACGTCATACAAGGTGACAGGTTTCAT;
A[3](1.1.1.2.2.2)+B[6](1.2.4.4.2)	ATGAAACCTGTCACCTTGTATGACGTGGCGGAG;	CTCCGCCACGTCATACAAGGTGACAGGTTTCAT;
A[1](1.1.1.4.1.2)+B[1](1.1.1.2.1)	ATGAAACCTGTGACTTTGTATGATGTTGCCGAA;	TTCGGCAACATCATACAAAGTCACAGGTTTCAT;
A[1](1.1.1.4.1.2)+B[2](1.1.1.2.2)	ATGAAACCTGTGACTTTGTATGATGTTGCCGAG;	CTCGGCAACATCATACAAAGTCACAGGTTTCAT;
A[1](1.1.1.4.1.2)+B[1](1.1.1.4.1)	ATGAAACCTGTGACTTTGTATGATGTTGCGGAA;	TTCCGCAACATCATACAAAGTCACAGGTTTCAT;
A[1](1.1.1.4.1.2)+B[1](1.1.3.2.1)	ATGAAACCTGTGACTTTGTATGATGTAGCCGAA;	TTCGGCTACATCATACAAAGTCACAGGTTTCAT;
A[1](1.1.1.4.1.2)+B[2](1.1.3.2.2)	ATGAAACCTGTGACTTTGTATGATGTAGCCGAG;	CTCGGCTACATCATACAAAGTCACAGGTTTCAT;
A[1](1.1.1.4.1.2)+B[1](1.1.3.4.1)	ATGAAACCTGTGACTTTGTATGATGTAGCGGAA;	TTCCGCTACATCATACAAAGTCACAGGTTTCAT;
A[1](1.1.1.4.1.2)+B[2](1.1.3.4.2)	ATGAAACCTGTGACTTTGTATGATGTAGCGGAG;	CTCCGCTACATCATACAAAGTCACAGGTTTCAT;
A[1](1.1.1.4.1.2)+B[3](1.1.4.1.1)	ATGAAACCTGTGACTTTGTATGATGTGGCTGAA;	TTCAGCCACATCATACAAAGTCACAGGTTTCAT;
A[1](1.1.1.4.1.2)+B[3](1.1.4.4.1)	ATGAAACCTGTGACTTTGTATGATGTGGCGGAA;	TTCCGCCACATCATACAAAGTCACAGGTTTCAT;
A[1](1.1.1.4.1.2)+B[6](1.2.1.1.2)	ATGAAACCTGTGACTTTGTATGACGTTGCTGAG;	CTCAGCAACGTCATACAAAGTCACAGGTTTCAT;
A[1](1.1.1.4.1.2)+B[6](1.2.1.2.2)	ATGAAACCTGTGACTTTGTATGACGTTGCCGAG;	CTCGGCAACGTCATACAAAGTCACAGGTTTCAT;
A[1](1.1.1.4.1.2)+B[6](1.2.1.3.2)	ATGAAACCTGTGACTTTGTATGACGTTGCAGAG;	CTCTGCAACGTCATACAAAGTCACAGGTTTCAT;
A[1](1.1.1.4.1.2)+B[6](1.2.1.4.2)	ATGAAACCTGTGACTTTGTATGACGTTGCGGAG;	CTCCGCAACGTCATACAAAGTCACAGGTTTCAT;
A[1](1.1.1.4.1.2)+B[6](1.2.3.1.2)	ATGAAACCTGTGACTTTGTATGACGTAGCTGAG;	CTCAGCTACGTCATACAAAGTCACAGGTTTCAT;
A[1](1.1.1.4.1.2)+B[6](1.2.3.2.2)	ATGAAACCTGTGACTTTGTATGACGTAGCCGAG;	CTCGGCTACGTCATACAAAGTCACAGGTTTCAT;
A[1](1.1.1.4.1.2)+B[6](1.2.3.3.2)	ATGAAACCTGTGACTTTGTATGACGTAGCAGAG;	CTCTGCTACGTCATACAAAGTCACAGGTTTCAT;
A[1](1.1.1.4.1.2)+B[6](1.2.3.4.2)	ATGAAACCTGTGACTTTGTATGACGTAGCGGAG;	CTCCGCTACGTCATACAAAGTCACAGGTTTCAT;
A[1](1.1.1.4.1.2)+B[6](1.2.4.1.2)	ATGAAACCTGTGACTTTGTATGACGTGGCTGAG;	CTCAGCCACGTCATACAAAGTCACAGGTTTCAT;
A[1](1.1.1.4.1.2)+B[6](1.2.4.3.2)	ATGAAACCTGTGACTTTGTATGACGTGGCAGAG;	CTCTGCCACGTCATACAAAGTCACAGGTTTCAT;
A[1](1.1.1.4.1.2)+B[6](1.2.4.4.2)	ATGAAACCTGTGACTTTGTATGACGTGGCGGAG;	CTCCGCCACGTCATACAAAGTCACAGGTTTCAT;
A[3](1.1.1.4.2.1)+B[1](1.1.1.2.1)	ATGAAACCTGTGACCTTATATGATGTTGCCGAA;	TTCGGCAACATCATATAAGGTCACAGGTTTCAT;
A[3](1.1.1.4.2.1)+B[2](1.1.1.2.2)	ATGAAACCTGTGACCTTATATGATGTTGCCGAG;	CTCGGCAACATCATATAAGGTCACAGGTTTCAT;
A[3](1.1.1.4.2.1)+B[1](1.1.1.4.1)	ATGAAACCTGTGACCTTATATGATGTTGCGGAA;	TTCCGCAACATCATATAAGGTCACAGGTTTCAT;
A[3](1.1.1.4.2.1)+B[1](1.1.3.2.1)	ATGAAACCTGTGACCTTATATGATGTAGCCGAA;	TTCGGCTACATCATATAAGGTCACAGGTTTCAT;
A[3](1.1.1.4.2.1)+B[2](1.1.3.2.2)	ATGAAACCTGTGACCTTATATGATGTAGCCGAG;	CTCGGCTACATCATATAAGGTCACAGGTTTCAT;
A[3](1.1.1.4.2.1)+B[1](1.1.3.4.1)	ATGAAACCTGTGACCTTATATGATGTAGCGGAA;	TTCCGCTACATCATATAAGGTCACAGGTTTCAT;
A[3](1.1.1.4.2.1)+B[2](1.1.3.4.2)	ATGAAACCTGTGACCTTATATGATGTAGCGGAG;	CTCCGCTACATCATATAAGGTCACAGGTTTCAT;
A[3](1.1.1.4.2.1)+B[3](1.1.4.1.1)	ATGAAACCTGTGACCTTATATGATGTGGCTGAA;	TTCAGCCACATCATATAAGGTCACAGGTTTCAT;
A[3](1.1.1.4.2.1)+B[3](1.1.4.4.1)	ATGAAACCTGTGACCTTATATGATGTGGCGGAA;	TTCCGCCACATCATATAAGGTCACAGGTTTCAT;
A[3](1.1.1.4.2.1)+B[6](1.2.1.1.2)	ATGAAACCTGTGACCTTATATGACGTTGCTGAG;	CTCAGCAACGTCATATAAGGTCACAGGTTTCAT;
A[3](1.1.1.4.2.1)+B[6](1.2.1.2.2)	ATGAAACCTGTGACCTTATATGACGTTGCCGAG;	CTCGGCAACGTCATATAAGGTCACAGGTTTCAT;
A[3](1.1.1.4.2.1)+B[6](1.2.1.3.2)	ATGAAACCTGTGACCTTATATGACGTTGCAGAG;	CTCTGCAACGTCATATAAGGTCACAGGTTTCAT;
A[3](1.1.1.4.2.1)+B[6](1.2.1.4.2)	ATGAAACCTGTGACCTTATATGACGTTGCGGAG;	CTCCGCAACGTCATATAAGGTCACAGGTTTCAT;
A[3](1.1.1.4.2.1)+B[6](1.2.3.1.2)	ATGAAACCTGTGACCTTATATGACGTAGCTGAG;	CTCAGCTACGTCATATAAGGTCACAGGTTTCAT;
A[3](1.1.1.4.2.1)+B[6](1.2.3.2.2)	ATGAAACCTGTGACCTTATATGACGTAGCCGAG;	CTCGGCTACGTCATATAAGGTCACAGGTTTCAT;
A[3](1.1.1.4.2.1)+B[6](1.2.3.3.2)	ATGAAACCTGTGACCTTATATGACGTAGCAGAG;	CTCTGCTACGTCATATAAGGTCACAGGTTTCAT;
A[3](1.1.1.4.2.1)+B[6](1.2.3.4.2)	ATGAAACCTGTGACCTTATATGACGTAGCGGAG;	CTCCGCTACGTCATATAAGGTCACAGGTTTCAT;
A[3](1.1.1.4.2.1)+B[6](1.2.4.1.2)	ATGAAACCTGTGACCTTATATGACGTGGCTGAG;	CTCAGCCACGTCATATAAGGTCACAGGTTTCAT;
A[3](1.1.1.4.2.1)+B[6](1.2.4.3.2)	ATGAAACCTGTGACCTTATATGACGTGGCAGAG;	CTCTGCCACGTCATATAAGGTCACAGGTTTCAT;
A[3](1.1.1.4.2.1)+B[6](1.2.4.4.2)	ATGAAACCTGTGACCTTATATGACGTGGCGGAG;	CTCCGCCACGTCATATAAGGTCACAGGTTTCAT;
A[3](1.1.1.4.2.2)+B[1](1.1.1.2.1)	ATGAAACCTGTGACCTTGTATGATGTTGCCGAA;	TTCGGCAACATCATACAAGGTCACAGGTTTCAT;
A[3](1.1.1.4.2.2)+B[2](1.1.1.2.2)	ATGAAACCTGTGACCTTGTATGATGTTGCCGAG;	CTCGGCAACATCATACAAGGTCACAGGTTTCAT;
A[3](1.1.1.4.2.2)+B[1](1.1.1.4.1)	ATGAAACCTGTGACCTTGTATGATGTTGCGGAA;	TTCCGCAACATCATACAAGGTCACAGGTTTCAT;
A[3](1.1.1.4.2.2)+B[1](1.1.3.2.1)	ATGAAACCTGTGACCTTGTATGATGTAGCCGAA;	TTCGGCTACATCATACAAGGTCACAGGTTTCAT;
A[3](1.1.1.4.2.2)+B[2](1.1.3.2.2)	ATGAAACCTGTGACCTTGTATGATGTAGCCGAG;	CTCGGCTACATCATACAAGGTCACAGGTTTCAT;
A[3](1.1.1.4.2.2)+B[1](1.1.3.4.1)	ATGAAACCTGTGACCTTGTATGATGTAGCGGAA;	TTCCGCTACATCATACAAGGTCACAGGTTTCAT;
A[3](1.1.1.4.2.2)+B[2](1.1.3.4.2)	ATGAAACCTGTGACCTTGTATGATGTAGCGGAG;	CTCCGCTACATCATACAAGGTCACAGGTTTCAT;
A[3](1.1.1.4.2.2)+B[3](1.1.4.1.1)	ATGAAACCTGTGACCTTGTATGATGTGGCTGAA;	TTCAGCCACATCATACAAGGTCACAGGTTTCAT;
A[3](1.1.1.4.2.2)+B[3](1.1.4.4.1)	ATGAAACCTGTGACCTTGTATGATGTGGCGGAA;	TTCCGCCACATCATACAAGGTCACAGGTTTCAT;
A[3](1.1.1.4.2.2)+B[6](1.2.1.1.2)	ATGAAACCTGTGACCTTGTATGACGTTGCTGAG;	CTCAGCAACGTCATACAAGGTCACAGGTTTCAT;
A[3](1.1.1.4.2.2)+B[6](1.2.1.2.2)	ATGAAACCTGTGACCTTGTATGACGTTGCCGAG;	CTCGGCAACGTCATACAAGGTCACAGGTTTCAT;
A[3](1.1.1.4.2.2)+B[6](1.2.1.3.2)	ATGAAACCTGTGACCTTGTATGACGTTGCAGAG;	CTCTGCAACGTCATACAAGGTCACAGGTTTCAT;
A[3](1.1.1.4.2.2)+B[6](1.2.1.4.2)	ATGAAACCTGTGACCTTGTATGACGTTGCGGAG;	CTCCGCAACGTCATACAAGGTCACAGGTTTCAT;
A[3](1.1.1.4.2.2)+B[6](1.2.3.1.2)	ATGAAACCTGTGACCTTGTATGACGTAGCTGAG;	CTCAGCTACGTCATACAAGGTCACAGGTTTCAT;
A[3](1.1.1.4.2.2)+B[6](1.2.3.2.2)	ATGAAACCTGTGACCTTGTATGACGTAGCCGAG;	CTCGGCTACGTCATACAAGGTCACAGGTTTCAT;
A[3](1.1.1.4.2.2)+B[6](1.2.3.3.2)	ATGAAACCTGTGACCTTGTATGACGTAGCAGAG;	CTCTGCTACGTCATACAAGGTCACAGGTTTCAT;
A[3](1.1.1.4.2.2)+B[6](1.2.3.4.2)	ATGAAACCTGTGACCTTGTATGACGTAGCGGAG;	CTCCGCTACGTCATACAAGGTCACAGGTTTCAT;
A[3](1.1.1.4.2.2)+B[6](1.2.4.1.2)	ATGAAACCTGTGACCTTGTATGACGTGGCTGAG;	CTCAGCCACGTCATACAAGGTCACAGGTTTCAT;
A[3](1.1.1.4.2.2)+B[6](1.2.4.3.2)	ATGAAACCTGTGACCTTGTATGACGTGGCAGAG;	CTCTGCCACGTCATACAAGGTCACAGGTTTCAT;
A[3](1.1.1.4.2.2)+B[6](1.2.4.4.2)	ATGAAACCTGTGACCTTGTATGACGTGGCGGAG;	CTCCGCCACGTCATACAAGGTCACAGGTTTCAT;
A[4](1.1.2.1.1.1)+B[1](1.1.1.2.1)	ATGAAACCCGTTACTTTATATGATGTTGCCGAA;	TTCGGCAACATCATATAAAGTAACGGGTTTCAT;
A[4](1.1.2.1.1.1)+B[2](1.1.1.2.2)	ATGAAACCCGTTACTTTATATGATGTTGCCGAG;	CTCGGCAACATCATATAAAGTAACGGGTTTCAT;
A[4](1.1.2.1.1.1)+B[1](1.1.1.4.1)	ATGAAACCCGTTACTTTATATGATGTTGCGGAA;	TTCCGCAACATCATATAAAGTAACGGGTTTCAT;
A[4](1.1.2.1.1.1)+B[1](1.1.3.2.1)	ATGAAACCCGTTACTTTATATGATGTAGCCGAA;	TTCGGCTACATCATATAAAGTAACGGGTTTCAT;
A[4](1.1.2.1.1.1)+B[2](1.1.3.2.2)	ATGAAACCCGTTACTTTATATGATGTAGCCGAG;	CTCGGCTACATCATATAAAGTAACGGGTTTCAT;
A[4](1.1.2.1.1.1)+B[1](1.1.3.4.1)	ATGAAACCCGTTACTTTATATGATGTAGCGGAA;	TTCCGCTACATCATATAAAGTAACGGGTTTCAT;
A[4](1.1.2.1.1.1)+B[2](1.1.3.4.2)	ATGAAACCCGTTACTTTATATGATGTAGCGGAG;	CTCCGCTACATCATATAAAGTAACGGGTTTCAT;
A[4](1.1.2.1.1.1)+B[3](1.1.4.1.1)	ATGAAACCCGTTACTTTATATGATGTGGCTGAA;	TTCAGCCACATCATATAAAGTAACGGGTTTCAT;
A[4](1.1.2.1.1.1)+B[3](1.1.4.4.1)	ATGAAACCCGTTACTTTATATGATGTGGCGGAA;	TTCCGCCACATCATATAAAGTAACGGGTTTCAT;
A[4](1.1.2.1.1.1)+B[6](1.2.1.1.2)	ATGAAACCCGTTACTTTATATGACGTTGCTGAG;	CTCAGCAACGTCATATAAAGTAACGGGTTTCAT;
A[4](1.1.2.1.1.1)+B[6](1.2.1.2.2)	ATGAAACCCGTTACTTTATATGACGTTGCCGAG;	CTCGGCAACGTCATATAAAGTAACGGGTTTCAT;
A[4](1.1.2.1.1.1)+B[6](1.2.1.3.2)	ATGAAACCCGTTACTTTATATGACGTTGCAGAG;	CTCTGCAACGTCATATAAAGTAACGGGTTTCAT;
A[4](1.1.2.1.1.1)+B[6](1.2.1.4.2)	ATGAAACCCGTTACTTTATATGACGTTGCGGAG;	CTCCGCAACGTCATATAAAGTAACGGGTTTCAT;
A[4](1.1.2.1.1.1)+B[6](1.2.3.1.2)	ATGAAACCCGTTACTTTATATGACGTAGCTGAG;	CTCAGCTACGTCATATAAAGTAACGGGTTTCAT;
A[4](1.1.2.1.1.1)+B[6](1.2.3.2.2)	ATGAAACCCGTTACTTTATATGACGTAGCCGAG;	CTCGGCTACGTCATATAAAGTAACGGGTTTCAT;
A[4](1.1.2.1.1.1)+B[6](1.2.3.3.2)	ATGAAACCCGTTACTTTATATGACGTAGCAGAG;	CTCTGCTACGTCATATAAAGTAACGGGTTTCAT;
A[4](1.1.2.1.1.1)+B[6](1.2.3.4.2)	ATGAAACCCGTTACTTTATATGACGTAGCGGAG;	CTCCGCTACGTCATATAAAGTAACGGGTTTCAT;
A[4](1.1.2.1.1.1)+B[6](1.2.4.1.2)	ATGAAACCCGTTACTTTATATGACGTGGCTGAG;	CTCAGCCACGTCATATAAAGTAACGGGTTTCAT;
A[4](1.1.2.1.1.1)+B[6](1.2.4.3.2)	ATGAAACCCGTTACTTTATATGACGTGGCAGAG;	CTCTGCCACGTCATATAAAGTAACGGGTTTCAT;
A[4](1.1.2.1.1.1)+B[6](1.2.4.4.2)	ATGAAACCCGTTACTTTATATGACGTGGCGGAG;	CTCCGCCACGTCATATAAAGTAACGGGTTTCAT;
A[4](1.1.2.1.1.2)+B[1](1.1.1.2.1)	ATGAAACCCGTTACTTTGTATGATGTTGCCGAA;	TTCGGCAACATCATACAAAGTAACGGGTTTCAT;
A[4](1.1.2.1.1.2)+B[2](1.1.1.2.2)	ATGAAACCCGTTACTTTGTATGATGTTGCCGAG;	CTCGGCAACATCATACAAAGTAACGGGTTTCAT;
A[4](1.1.2.1.1.2)+B[1](1.1.1.4.1)	ATGAAACCCGTTACTTTGTATGATGTTGCGGAA;	TTCCGCAACATCATACAAAGTAACGGGTTTCAT;
A[4](1.1.2.1.1.2)+B[1](1.1.3.2.1)	ATGAAACCCGTTACTTTGTATGATGTAGCCGAA;	TTCGGCTACATCATACAAAGTAACGGGTTTCAT;
A[4](1.1.2.1.1.2)+B[2](1.1.3.2.2)	ATGAAACCCGTTACTTTGTATGATGTAGCCGAG;	CTCGGCTACATCATACAAAGTAACGGGTTTCAT;
A[4](1.1.2.1.1.2)+B[1](1.1.3.4.1)	ATGAAACCCGTTACTTTGTATGATGTAGCGGAA;	TTCCGCTACATCATACAAAGTAACGGGTTTCAT;
A[4](1.1.2.1.1.2)+B[2](1.1.3.4.2)	ATGAAACCCGTTACTTTGTATGATGTAGCGGAG;	CTCCGCTACATCATACAAAGTAACGGGTTTCAT;
A[4](1.1.2.1.1.2)+B[3](1.1.4.1.1)	ATGAAACCCGTTACTTTGTATGATGTGGCTGAA;	TTCAGCCACATCATACAAAGTAACGGGTTTCAT;
A[4](1.1.2.1.1.2)+B[3](1.1.4.4.1)	ATGAAACCCGTTACTTTGTATGATGTGGCGGAA;	TTCCGCCACATCATACAAAGTAACGGGTTTCAT;
A[4](1.1.2.1.1.2)+B[6](1.2.1.1.2)	ATGAAACCCGTTACTTTGTATGACGTTGCTGAG;	CTCAGCAACGTCATACAAAGTAACGGGTTTCAT;
A[4](1.1.2.1.1.2)+B[6](1.2.1.2.2)	ATGAAACCCGTTACTTTGTATGACGTTGCCGAG;	CTCGGCAACGTCATACAAAGTAACGGGTTTCAT;
A[4](1.1.2.1.1.2)+B[6](1.2.1.3.2)	ATGAAACCCGTTACTTTGTATGACGTTGCAGAG;	CTCTGCAACGTCATACAAAGTAACGGGTTTCAT;
A[4](1.1.2.1.1.2)+B[6](1.2.1.4.2)	ATGAAACCCGTTACTTTGTATGACGTTGCGGAG;	CTCCGCAACGTCATACAAAGTAACGGGTTTCAT;
A[4](1.1.2.1.1.2)+B[6](1.2.3.1.2)	ATGAAACCCGTTACTTTGTATGACGTAGCTGAG;	CTCAGCTACGTCATACAAAGTAACGGGTTTCAT;
A[4](1.1.2.1.1.2)+B[6](1.2.3.2.2)	ATGAAACCCGTTACTTTGTATGACGTAGCCGAG;	CTCGGCTACGTCATACAAAGTAACGGGTTTCAT;
A[4](1.1.2.1.1.2)+B[6](1.2.3.3.2)	ATGAAACCCGTTACTTTGTATGACGTAGCAGAG;	CTCTGCTACGTCATACAAAGTAACGGGTTTCAT;
A[4](1.1.2.1.1.2)+B[6](1.2.3.4.2)	ATGAAACCCGTTACTTTGTATGACGTAGCGGAG;	CTCCGCTACGTCATACAAAGTAACGGGTTTCAT;
A[4](1.1.2.1.1.2)+B[6](1.2.4.1.2)	ATGAAACCCGTTACTTTGTATGACGTGGCTGAG;	CTCAGCCACGTCATACAAAGTAACGGGTTTCAT;
A[4](1.1.2.1.1.2)+B[6](1.2.4.3.2)	ATGAAACCCGTTACTTTGTATGACGTGGCAGAG;	CTCTGCCACGTCATACAAAGTAACGGGTTTCAT;
A[4](1.1.2.1.1.2)+B[6](1.2.4.4.2)	ATGAAACCCGTTACTTTGTATGACGTGGCGGAG;	CTCCGCCACGTCATACAAAGTAACGGGTTTCAT;
A[4](1.1.2.1.2.1)+B[1](1.1.1.2.1)	ATGAAACCCGTTACCTTATATGATGTTGCCGAA;	TTCGGCAACATCATATAAGGTAACGGGTTTCAT;
A[4](1.1.2.1.2.1)+B[2](1.1.1.2.2)	ATGAAACCCGTTACCTTATATGATGTTGCCGAG;	CTCGGCAACATCATATAAGGTAACGGGTTTCAT;
A[4](1.1.2.1.2.1)+B[1](1.1.1.4.1)	ATGAAACCCGTTACCTTATATGATGTTGCGGAA;	TTCCGCAACATCATATAAGGTAACGGGTTTCAT;
A[4](1.1.2.1.2.1)+B[1](1.1.3.2.1)	ATGAAACCCGTTACCTTATATGATGTAGCCGAA;	TTCGGCTACATCATATAAGGTAACGGGTTTCAT;
A[4](1.1.2.1.2.1)+B[2](1.1.3.2.2)	ATGAAACCCGTTACCTTATATGATGTAGCCGAG;	CTCGGCTACATCATATAAGGTAACGGGTTTCAT;
A[4](1.1.2.1.2.1)+B[1](1.1.3.4.1)	ATGAAACCCGTTACCTTATATGATGTAGCGGAA;	TTCCGCTACATCATATAAGGTAACGGGTTTCAT;
A[4](1.1.2.1.2.1)+B[2](1.1.3.4.2)	ATGAAACCCGTTACCTTATATGATGTAGCGGAG;	CTCCGCTACATCATATAAGGTAACGGGTTTCAT;
A[4](1.1.2.1.2.1)+B[3](1.1.4.1.1)	ATGAAACCCGTTACCTTATATGATGTGGCTGAA;	TTCAGCCACATCATATAAGGTAACGGGTTTCAT;
A[4](1.1.2.1.2.1)+B[3](1.1.4.4.1)	ATGAAACCCGTTACCTTATATGATGTGGCGGAA;	TTCCGCCACATCATATAAGGTAACGGGTTTCAT;
A[4](1.1.2.1.2.1)+B[6](1.2.1.1.2)	ATGAAACCCGTTACCTTATATGACGTTGCTGAG;	CTCAGCAACGTCATATAAGGTAACGGGTTTCAT;
A[4](1.1.2.1.2.1)+B[6](1.2.1.2.2)	ATGAAACCCGTTACCTTATATGACGTTGCCGAG;	CTCGGCAACGTCATATAAGGTAACGGGTTTCAT;
A[4](1.1.2.1.2.1)+B[6](1.2.1.3.2)	ATGAAACCCGTTACCTTATATGACGTTGCAGAG;	CTCTGCAACGTCATATAAGGTAACGGGTTTCAT;
A[4](1.1.2.1.2.1)+B[6](1.2.1.4.2)	ATGAAACCCGTTACCTTATATGACGTTGCGGAG;	CTCCGCAACGTCATATAAGGTAACGGGTTTCAT;
A[4](1.1.2.1.2.1)+B[6](1.2.3.1.2)	ATGAAACCCGTTACCTTATATGACGTAGCTGAG;	CTCAGCTACGTCATATAAGGTAACGGGTTTCAT;
A[4](1.1.2.1.2.1)+B[6](1.2.3.2.2)	ATGAAACCCGTTACCTTATATGACGTAGCCGAG;	CTCGGCTACGTCATATAAGGTAACGGGTTTCAT;
A[4](1.1.2.1.2.1)+B[6](1.2.3.3.2)	ATGAAACCCGTTACCTTATATGACGTAGCAGAG;	CTCTGCTACGTCATATAAGGTAACGGGTTTCAT;
A[4](1.1.2.1.2.1)+B[6](1.2.3.4.2)	ATGAAACCCGTTACCTTATATGACGTAGCGGAG;	CTCCGCTACGTCATATAAGGTAACGGGTTTCAT;
A[4](1.1.2.1.2.1)+B[6](1.2.4.1.2)	ATGAAACCCGTTACCTTATATGACGTGGCTGAG;	CTCAGCCACGTCATATAAGGTAACGGGTTTCAT;
A[4](1.1.2.1.2.1)+B[6](1.2.4.3.2)	ATGAAACCCGTTACCTTATATGACGTGGCAGAG;	CTCTGCCACGTCATATAAGGTAACGGGTTTCAT;
A[4](1.1.2.1.2.1)+B[6](1.2.4.4.2)	ATGAAACCCGTTACCTTATATGACGTGGCGGAG;	CTCCGCCACGTCATATAAGGTAACGGGTTTCAT;
A[4](1.1.2.1.2.2)+B[1](1.1.1.2.1)	ATGAAACCCGTTACCTTGTATGATGTTGCCGAA;	TTCGGCAACATCATACAAGGTAACGGGTTTCAT;
A[4](1.1.2.1.2.2)+B[2](1.1.1.2.2)	ATGAAACCCGTTACCTTGTATGATGTTGCCGAG;	CTCGGCAACATCATACAAGGTAACGGGTTTCAT;
A[4](1.1.2.1.2.2)+B[1](1.1.1.4.1)	ATGAAACCCGTTACCTTGTATGATGTTGCGGAA;	TTCCGCAACATCATACAAGGTAACGGGTTTCAT;
A[4](1.1.2.1.2.2)+B[1](1.1.3.2.1)	ATGAAACCCGTTACCTTGTATGATGTAGCCGAA;	TTCGGCTACATCATACAAGGTAACGGGTTTCAT;
A[4](1.1.2.1.2.2)+B[2](1.1.3.2.2)	ATGAAACCCGTTACCTTGTATGATGTAGCCGAG;	CTCGGCTACATCATACAAGGTAACGGGTTTCAT;
A[4](1.1.2.1.2.2)+B[1](1.1.3.4.1)	ATGAAACCCGTTACCTTGTATGATGTAGCGGAA;	TTCCGCTACATCATACAAGGTAACGGGTTTCAT;
A[4](1.1.2.1.2.2)+B[2](1.1.3.4.2)	ATGAAACCCGTTACCTTGTATGATGTAGCGGAG;	CTCCGCTACATCATACAAGGTAACGGGTTTCAT;
A[4](1.1.2.1.2.2)+B[3](1.1.4.1.1)	ATGAAACCCGTTACCTTGTATGATGTGGCTGAA;	TTCAGCCACATCATACAAGGTAACGGGTTTCAT;
A[4](1.1.2.1.2.2)+B[3](1.1.4.4.1)	ATGAAACCCGTTACCTTGTATGATGTGGCGGAA;	TTCCGCCACATCATACAAGGTAACGGGTTTCAT;
A[4](1.1.2.1.2.2)+B[6](1.2.1.1.2)	ATGAAACCCGTTACCTTGTATGACGTTGCTGAG;	CTCAGCAACGTCATACAAGGTAACGGGTTTCAT;
A[4](1.1.2.1.2.2)+B[6](1.2.1.2.2)	ATGAAACCCGTTACCTTGTATGACGTTGCCGAG;	CTCGGCAACGTCATACAAGGTAACGGGTTTCAT;
A[4](1.1.2.1.2.2)+B[6](1.2.1.3.2)	ATGAAACCCGTTACCTTGTATGACGTTGCAGAG;	CTCTGCAACGTCATACAAGGTAACGGGTTTCAT;
A[4](1.1.2.1.2.2)+B[6](1.2.1.4.2)	ATGAAACCCGTTACCTTGTATGACGTTGCGGAG;	CTCCGCAACGTCATACAAGGTAACGGGTTTCAT;
A[4](1.1.2.1.2.2)+B[6](1.2.3.1.2)	ATGAAACCCGTTACCTTGTATGACGTAGCTGAG;	CTCAGCTACGTCATACAAGGTAACGGGTTTCAT;
A[4](1.1.2.1.2.2)+B[6](1.2.3.2.2)	ATGAAACCCGTTACCTTGTATGACGTAGCCGAG;	CTCGGCTACGTCATACAAGGTAACGGGTTTCAT;
A[4](1.1.2.1.2.2)+B[6](1.2.3.3.2)	ATGAAACCCGTTACCTTGTATGACGTAGCAGAG;	CTCTGCTACGTCATACAAGGTAACGGGTTTCAT;
A[4](1.1.2.1.2.2)+B[6](1.2.3.4.2)	ATGAAACCCGTTACCTTGTATGACGTAGCGGAG;	CTCCGCTACGTCATACAAGGTAACGGGTTTCAT;
A[4](1.1.2.1.2.2)+B[6](1.2.4.1.2)	ATGAAACCCGTTACCTTGTATGACGTGGCTGAG;	CTCAGCCACGTCATACAAGGTAACGGGTTTCAT;
A[4](1.1.2.1.2.2)+B[6](1.2.4.3.2)	ATGAAACCCGTTACCTTGTATGACGTGGCAGAG;	CTCTGCCACGTCATACAAGGTAACGGGTTTCAT;
A[4](1.1.2.1.2.2)+B[6](1.2.4.4.2)	ATGAAACCCGTTACCTTGTATGACGTGGCGGAG;	CTCCGCCACGTCATACAAGGTAACGGGTTTCAT;
A[4](1.1.2.2.1.1)+B[1](1.1.1.2.1)	ATGAAACCCGTCACTTTATATGATGTTGCCGAA;	TTCGGCAACATCATATAAAGTGACGGGTTTCAT;
A[4](1.1.2.2.1.1)+B[2](1.1.1.2.2)	ATGAAACCCGTCACTTTATATGATGTTGCCGAG;	CTCGGCAACATCATATAAAGTGACGGGTTTCAT;
A[4](1.1.2.2.1.1)+B[1](1.1.1.4.1)	ATGAAACCCGTCACTTTATATGATGTTGCGGAA;	TTCCGCAACATCATATAAAGTGACGGGTTTCAT;
A[4](1.1.2.2.1.1)+B[1](1.1.3.2.1)	ATGAAACCCGTCACTTTATATGATGTAGCCGAA;	TTCGGCTACATCATATAAAGTGACGGGTTTCAT;
A[4](1.1.2.2.1.1)+B[2](1.1.3.2.2)	ATGAAACCCGTCACTTTATATGATGTAGCCGAG;	CTCGGCTACATCATATAAAGTGACGGGTTTCAT;
A[4](1.1.2.2.1.1)+B[1](1.1.3.4.1)	ATGAAACCCGTCACTTTATATGATGTAGCGGAA;	TTCCGCTACATCATATAAAGTGACGGGTTTCAT;
A[4](1.1.2.2.1.1)+B[2](1.1.3.4.2)	ATGAAACCCGTCACTTTATATGATGTAGCGGAG;	CTCCGCTACATCATATAAAGTGACGGGTTTCAT;
A[4](1.1.2.2.1.1)+B[3](1.1.4.1.1)	ATGAAACCCGTCACTTTATATGATGTGGCTGAA;	TTCAGCCACATCATATAAAGTGACGGGTTTCAT;
A[4](1.1.2.2.1.1)+B[3](1.1.4.4.1)	ATGAAACCCGTCACTTTATATGATGTGGCGGAA;	TTCCGCCACATCATATAAAGTGACGGGTTTCAT;
A[4](1.1.2.2.1.1)+B[6](1.2.1.1.2)	ATGAAACCCGTCACTTTATATGACGTTGCTGAG;	CTCAGCAACGTCATATAAAGTGACGGGTTTCAT;
A[4](1.1.2.2.1.1)+B[6](1.2.1.2.2)	ATGAAACCCGTCACTTTATATGACGTTGCCGAG;	CTCGGCAACGTCATATAAAGTGACGGGTTTCAT;
A[4](1.1.2.2.1.1)+B[6](1.2.1.3.2)	ATGAAACCCGTCACTTTATATGACGTTGCAGAG;	CTCTGCAACGTCATATAAAGTGACGGGTTTCAT;
A[4](1.1.2.2.1.1)+B[6](1.2.1.4.2)	ATGAAACCCGTCACTTTATATGACGTTGCGGAG;	CTCCGCAACGTCATATAAAGTGACGGGTTTCAT;
A[4](1.1.2.2.1.1)+B[6](1.2.3.1.2)	ATGAAACCCGTCACTTTATATGACGTAGCTGAG;	CTCAGCTACGTCATATAAAGTGACGGGTTTCAT;
A[4](1.1.2.2.1.1)+B[6](1.2.3.2.2)	ATGAAACCCGTCACTTTATATGACGTAGCCGAG;	CTCGGCTACGTCATATAAAGTGACGGGTTTCAT;
A[4](1.1.2.2.1.1)+B[6](1.2.3.3.2)	ATGAAACCCGTCACTTTATATGACGTAGCAGAG;	CTCTGCTACGTCATATAAAGTGACGGGTTTCAT;
A[4](1.1.2.2.1.1)+B[6](1.2.3.4.2)	ATGAAACCCGTCACTTTATATGACGTAGCGGAG;	CTCCGCTACGTCATATAAAGTGACGGGTTTCAT;
A[4](1.1.2.2.1.1)+B[6](1.2.4.1.2)	ATGAAACCCGTCACTTTATATGACGTGGCTGAG;	CTCAGCCACGTCATATAAAGTGACGGGTTTCAT;
A[4](1.1.2.2.1.1)+B[6](1.2.4.3.2)	ATGAAACCCGTCACTTTATATGACGTGGCAGAG;	CTCTGCCACGTCATATAAAGTGACGGGTTTCAT;
A[4](1.1.2.2.1.1)+B[6](1.2.4.4.2)	ATGAAACCCGTCACTTTATATGACGTGGCGGAG;	CTCCGCCACGTCATATAAAGTGACGGGTTTCAT;
A[4](1.1.2.2.1.2)+B[1](1.1.1.2.1)	ATGAAACCCGTCACTTTGTATGATGTTGCCGAA;	TTCGGCAACATCATACAAAGTGACGGGTTTCAT;
A[4](1.1.2.2.1.2)+B[2](1.1.1.2.2)	ATGAAACCCGTCACTTTGTATGATGTTGCCGAG;	CTCGGCAACATCATACAAAGTGACGGGTTTCAT;
A[4](1.1.2.2.1.2)+B[1](1.1.1.4.1)	ATGAAACCCGTCACTTTGTATGATGTTGCGGAA;	TTCCGCAACATCATACAAAGTGACGGGTTTCAT;
A[4](1.1.2.2.1.2)+B[1](1.1.3.2.1)	ATGAAACCCGTCACTTTGTATGATGTAGCCGAA;	TTCGGCTACATCATACAAAGTGACGGGTTTCAT;
A[4](1.1.2.2.1.2)+B[2](1.1.3.2.2)	ATGAAACCCGTCACTTTGTATGATGTAGCCGAG;	CTCGGCTACATCATACAAAGTGACGGGTTTCAT;
A[4](1.1.2.2.1.2)+B[1](1.1.3.4.1)	ATGAAACCCGTCACTTTGTATGATGTAGCGGAA;	TTCCGCTACATCATACAAAGTGACGGGTTTCAT;
A[4](1.1.2.2.1.2)+B[2](1.1.3.4.2)	ATGAAACCCGTCACTTTGTATGATGTAGCGGAG;	CTCCGCTACATCATACAAAGTGACGGGTTTCAT;
A[4](1.1.2.2.1.2)+B[3](1.1.4.1.1)	ATGAAACCCGTCACTTTGTATGATGTGGCTGAA;	TTCAGCCACATCATACAAAGTGACGGGTTTCAT;
A[4](1.1.2.2.1.2)+B[3](1.1.4.4.1)	ATGAAACCCGTCACTTTGTATGATGTGGCGGAA;	TTCCGCCACATCATACAAAGTGACGGGTTTCAT;
A[4](1.1.2.2.1.2)+B[6](1.2.1.1.2)	ATGAAACCCGTCACTTTGTATGACGTTGCTGAG;	CTCAGCAACGTCATACAAAGTGACGGGTTTCAT;
A[4](1.1.2.2.1.2)+B[6](1.2.1.2.2)	ATGAAACCCGTCACTTTGTATGACGTTGCCGAG;	CTCGGCAACGTCATACAAAGTGACGGGTTTCAT;
A[4](1.1.2.2.1.2)+B[6](1.2.1.3.2)	ATGAAACCCGTCACTTTGTATGACGTTGCAGAG;	CTCTGCAACGTCATACAAAGTGACGGGTTTCAT;
A[4](1.1.2.2.1.2)+B[6](1.2.1.4.2)	ATGAAACCCGTCACTTTGTATGACGTTGCGGAG;	CTCCGCAACGTCATACAAAGTGACGGGTTTCAT;
A[4](1.1.2.2.1.2)+B[6](1.2.3.1.2)	ATGAAACCCGTCACTTTGTATGACGTAGCTGAG;	CTCAGCTACGTCATACAAAGTGACGGGTTTCAT;
A[4](1.1.2.2.1.2)+B[6](1.2.3.2.2)	ATGAAACCCGTCACTTTGTATGACGTAGCCGAG;	CTCGGCTACGTCATACAAAGTGACGGGTTTCAT;
A[4](1.1.2.2.1.2)+B[6](1.2.3.3.2)	ATGAAACCCGTCACTTTGTATGACGTAGCAGAG;	CTCTGCTACGTCATACAAAGTGACGGGTTTCAT;
A[4](1.1.2.2.1.2)+B[6](1.2.3.4.2)	ATGAAACCCGTCACTTTGTATGACGTAGCGGAG;	CTCCGCTACGTCATACAAAGTGACGGGTTTCAT;
A[4](1.1.2.2.1.2)+B[6](1.2.4.1.2)	ATGAAACCCGTCACTTTGTATGACGTGGCTGAG;	CTCAGCCACGTCATACAAAGTGACGGGTTTCAT;
A[4](1.1.2.2.1.2)+B[6](1.2.4.3.2)	ATGAAACCCGTCACTTTGTATGACGTGGCAGAG;	CTCTGCCACGTCATACAAAGTGACGGGTTTCAT;
A[4](1.1.2.2.1.2)+B[6](1.2.4.4.2)	ATGAAACCCGTCACTTTGTATGACGTGGCGGAG;	CTCCGCCACGTCATACAAAGTGACGGGTTTCAT;
A[4](1.1.2.2.2.1)+B[1](1.1.1.2.1)	ATGAAACCCGTCACCTTATATGATGTTGCCGAA;	TTCGGCAACATCATATAAGGTGACGGGTTTCAT;
A[4](1.1.2.2.2.1)+B[2](1.1.1.2.2)	ATGAAACCCGTCACCTTATATGATGTTGCCGAG;	CTCGGCAACATCATATAAGGTGACGGGTTTCAT;
A[4](1.1.2.2.2.1)+B[1](1.1.1.4.1)	ATGAAACCCGTCACCTTATATGATGTTGCGGAA;	TTCCGCAACATCATATAAGGTGACGGGTTTCAT;
A[4](1.1.2.2.2.1)+B[1](1.1.3.2.1)	ATGAAACCCGTCACCTTATATGATGTAGCCGAA;	TTCGGCTACATCATATAAGGTGACGGGTTTCAT;
A[4](1.1.2.2.2.1)+B[2](1.1.3.2.2)	ATGAAACCCGTCACCTTATATGATGTAGCCGAG;	CTCGGCTACATCATATAAGGTGACGGGTTTCAT;
A[4](1.1.2.2.2.1)+B[1](1.1.3.4.1)	ATGAAACCCGTCACCTTATATGATGTAGCGGAA;	TTCCGCTACATCATATAAGGTGACGGGTTTCAT;
A[4](1.1.2.2.2.1)+B[2](1.1.3.4.2)	ATGAAACCCGTCACCTTATATGATGTAGCGGAG;	CTCCGCTACATCATATAAGGTGACGGGTTTCAT;
A[4](1.1.2.2.2.1)+B[3](1.1.4.1.1)	ATGAAACCCGTCACCTTATATGATGTGGCTGAA;	TTCAGCCACATCATATAAGGTGACGGGTTTCAT;
A[4](1.1.2.2.2.1)+B[3](1.1.4.4.1)	ATGAAACCCGTCACCTTATATGATGTGGCGGAA;	TTCCGCCACATCATATAAGGTGACGGGTTTCAT;
A[4](1.1.2.2.2.1)+B[6](1.2.1.1.2)	ATGAAACCCGTCACCTTATATGACGTTGCTGAG;	CTCAGCAACGTCATATAAGGTGACGGGTTTCAT;
A[4](1.1.2.2.2.1)+B[6](1.2.1.2.2)	ATGAAACCCGTCACCTTATATGACGTTGCCGAG;	CTCGGCAACGTCATATAAGGTGACGGGTTTCAT;
A[4](1.1.2.2.2.1)+B[6](1.2.1.3.2)	ATGAAACCCGTCACCTTATATGACGTTGCAGAG;	CTCTGCAACGTCATATAAGGTGACGGGTTTCAT;
A[4](1.1.2.2.2.1)+B[6](1.2.1.4.2)	ATGAAACCCGTCACCTTATATGACGTTGCGGAG;	CTCCGCAACGTCATATAAGGTGACGGGTTTCAT;
A[4](1.1.2.2.2.1)+B[6](1.2.3.1.2)	ATGAAACCCGTCACCTTATATGACGTAGCTGAG;	CTCAGCTACGTCATATAAGGTGACGGGTTTCAT;
A[4](1.1.2.2.2.1)+B[6](1.2.3.2.2)	ATGAAACCCGTCACCTTATATGACGTAGCCGAG;	CTCGGCTACGTCATATAAGGTGACGGGTTTCAT;
A[4](1.1.2.2.2.1)+B[6](1.2.3.3.2)	ATGAAACCCGTCACCTTATATGACGTAGCAGAG;	CTCTGCTACGTCATATAAGGTGACGGGTTTCAT;
A[4](1.1.2.2.2.1)+B[6](1.2.3.4.2)	ATGAAACCCGTCACCTTATATGACGTAGCGGAG;	CTCCGCTACGTCATATAAGGTGACGGGTTTCAT;
A[4](1.1.2.2.2.1)+B[6](1.2.4.1.2)	ATGAAACCCGTCACCTTATATGACGTGGCTGAG;	CTCAGCCACGTCATATAAGGTGACGGGTTTCAT;
A[4](1.1.2.2.2.1)+B[6](1.2.4.3.2)	ATGAAACCCGTCACCTTATATGACGTGGCAGAG;	CTCTGCCACGTCATATAAGGTGACGGGTTTCAT;
A[4](1.1.2.2.2.1)+B[6](1.2.4.4.2)	ATGAAACCCGTCACCTTATATGACGTGGCGGAG;	CTCCGCCACGTCATATAAGGTGACGGGTTTCAT;
A[4](1.1.2.2.2.2)+B[1](1.1.1.2.1)	ATGAAACCCGTCACCTTGTATGATGTTGCCGAA;	TTCGGCAACATCATACAAGGTGACGGGTTTCAT;
A[4](1.1.2.2.2.2)+B[2](1.1.1.2.2)	ATGAAACCCGTCACCTTGTATGATGTTGCCGAG;	CTCGGCAACATCATACAAGGTGACGGGTTTCAT;
A[4](1.1.2.2.2.2)+B[1](1.1.1.4.1)	ATGAAACCCGTCACCTTGTATGATGTTGCGGAA;	TTCCGCAACATCATACAAGGTGACGGGTTTCAT;
A[4](1.1.2.2.2.2)+B[1](1.1.3.2.1)	ATGAAACCCGTCACCTTGTATGATGTAGCCGAA;	TTCGGCTACATCATACAAGGTGACGGGTTTCAT;
A[4](1.1.2.2.2.2)+B[2](1.1.3.2.2)	ATGAAACCCGTCACCTTGTATGATGTAGCCGAG;	CTCGGCTACATCATACAAGGTGACGGGTTTCAT;
A[4](1.1.2.2.2.2)+B[1](1.1.3.4.1)	ATGAAACCCGTCACCTTGTATGATGTAGCGGAA;	TTCCGCTACATCATACAAGGTGACGGGTTTCAT;
A[4](1.1.2.2.2.2)+B[2](1.1.3.4.2)	ATGAAACCCGTCACCTTGTATGATGTAGCGGAG;	CTCCGCTACATCATACAAGGTGACGGGTTTCAT;
A[4](1.1.2.2.2.2)+B[3](1.1.4.1.1)	ATGAAACCCGTCACCTTGTATGATGTGGCTGAA;	TTCAGCCACATCATACAAGGTGACGGGTTTCAT;
A[4](1.1.2.2.2.2)+B[3](1.1.4.4.1)	ATGAAACCCGTCACCTTGTATGATGTGGCGGAA;	TTCCGCCACATCATACAAGGTGACGGGTTTCAT;
A[4](1.1.2.2.2.2)+B[6](1.2.1.1.2)	ATGAAACCCGTCACCTTGTATGACGTTGCTGAG;	CTCAGCAACGTCATACAAGGTGACGGGTTTCAT;
A[4](1.1.2.2.2.2)+B[6](1.2.1.2.2)	ATGAAACCCGTCACCTTGTATGACGTTGCCGAG;	CTCGGCAACGTCATACAAGGTGACGGGTTTCAT;
A[4](1.1.2.2.2.2)+B[6](1.2.1.3.2)	ATGAAACCCGTCACCTTGTATGACGTTGCAGAG;	CTCTGCAACGTCATACAAGGTGACGGGTTTCAT;
A[4](1.1.2.2.2.2)+B[6](1.2.1.4.2)	ATGAAACCCGTCACCTTGTATGACGTTGCGGAG;	CTCCGCAACGTCATACAAGGTGACGGGTTTCAT;
A[4](1.1.2.2.2.2)+B[6](1.2.3.1.2)	ATGAAACCCGTCACCTTGTATGACGTAGCTGAG;	CTCAGCTACGTCATACAAGGTGACGGGTTTCAT;
A[4](1.1.2.2.2.2)+B[6](1.2.3.2.2)	ATGAAACCCGTCACCTTGTATGACGTAGCCGAG;	CTCGGCTACGTCATACAAGGTGACGGGTTTCAT;
A[4](1.1.2.2.2.2)+B[6](1.2.3.3.2)	ATGAAACCCGTCACCTTGTATGACGTAGCAGAG;	CTCTGCTACGTCATACAAGGTGACGGGTTTCAT;
A[4](1.1.2.2.2.2)+B[6](1.2.3.4.2)	ATGAAACCCGTCACCTTGTATGACGTAGCGGAG;	CTCCGCTACGTCATACAAGGTGACGGGTTTCAT;
A[4](1.1.2.2.2.2)+B[6](1.2.4.1.2)	ATGAAACCCGTCACCTTGTATGACGTGGCTGAG;	CTCAGCCACGTCATACAAGGTGACGGGTTTCAT;
A[4](1.1.2.2.2.2)+B[6](1.2.4.3.2)	ATGAAACCCGTCACCTTGTATGACGTGGCAGAG;	CTCTGCCACGTCATACAAGGTGACGGGTTTCAT;
A[4](1.1.2.2.2.2)+B[6](1.2.4.4.2)	ATGAAACCCGTCACCTTGTATGACGTGGCGGAG;	CTCCGCCACGTCATACAAGGTGACGGGTTTCAT;
A[4](1.1.2.2.3.1)+B[1](1.1.1.2.1)	ATGAAACCCGTCACATTATATGATGTTGCCGAA;	TTCGGCAACATCATATAATGTGACGGGTTTCAT;
A[4](1.1.2.2.3.1)+B[2](1.1.1.2.2)	ATGAAACCCGTCACATTATATGATGTTGCCGAG;	CTCGGCAACATCATATAATGTGACGGGTTTCAT;
A[4](1.1.2.2.3.1)+B[1](1.1.1.4.1)	ATGAAACCCGTCACATTATATGATGTTGCGGAA;	TTCCGCAACATCATATAATGTGACGGGTTTCAT;
A[4](1.1.2.2.3.1)+B[1](1.1.3.2.1)	ATGAAACCCGTCACATTATATGATGTAGCCGAA;	TTCGGCTACATCATATAATGTGACGGGTTTCAT;
A[4](1.1.2.2.3.1)+B[2](1.1.3.2.2)	ATGAAACCCGTCACATTATATGATGTAGCCGAG;	CTCGGCTACATCATATAATGTGACGGGTTTCAT;
A[4](1.1.2.2.3.1)+B[1](1.1.3.4.1)	ATGAAACCCGTCACATTATATGATGTAGCGGAA;	TTCCGCTACATCATATAATGTGACGGGTTTCAT;
A[4](1.1.2.2.3.1)+B[2](1.1.3.4.2)	ATGAAACCCGTCACATTATATGATGTAGCGGAG;	CTCCGCTACATCATATAATGTGACGGGTTTCAT;
A[4](1.1.2.2.3.1)+B[3](1.1.4.1.1)	ATGAAACCCGTCACATTATATGATGTGGCTGAA;	TTCAGCCACATCATATAATGTGACGGGTTTCAT;
A[4](1.1.2.2.3.1)+B[3](1.1.4.4.1)	ATGAAACCCGTCACATTATATGATGTGGCGGAA;	TTCCGCCACATCATATAATGTGACGGGTTTCAT;
A[4](1.1.2.2.3.1)+B[6](1.2.1.1.2)	ATGAAACCCGTCACATTATATGACGTTGCTGAG;	CTCAGCAACGTCATATAATGTGACGGGTTTCAT;
A[4](1.1.2.2.3.1)+B[6](1.2.1.2.2)	ATGAAACCCGTCACATTATATGACGTTGCCGAG;	CTCGGCAACGTCATATAATGTGACGGGTTTCAT;
A[4](1.1.2.2.3.1)+B[6](1.2.1.3.2)	ATGAAACCCGTCACATTATATGACGTTGCAGAG;	CTCTGCAACGTCATATAATGTGACGGGTTTCAT;
A[4](1.1.2.2.3.1)+B[6](1.2.1.4.2)	ATGAAACCCGTCACATTATATGACGTTGCGGAG;	CTCCGCAACGTCATATAATGTGACGGGTTTCAT;
A[4](1.1.2.2.3.1)+B[6](1.2.3.1.2)	ATGAAACCCGTCACATTATATGACGTAGCTGAG;	CTCAGCTACGTCATATAATGTGACGGGTTTCAT;
A[4](1.1.2.2.3.1)+B[6](1.2.3.2.2)	ATGAAACCCGTCACATTATATGACGTAGCCGAG;	CTCGGCTACGTCATATAATGTGACGGGTTTCAT;
A[4](1.1.2.2.3.1)+B[6](1.2.3.3.2)	ATGAAACCCGTCACATTATATGACGTAGCAGAG;	CTCTGCTACGTCATATAATGTGACGGGTTTCAT;
A[4](1.1.2.2.3.1)+B[6](1.2.3.4.2)	ATGAAACCCGTCACATTATATGACGTAGCGGAG;	CTCCGCTACGTCATATAATGTGACGGGTTTCAT;
A[4](1.1.2.2.3.1)+B[6](1.2.4.1.2)	ATGAAACCCGTCACATTATATGACGTGGCTGAG;	CTCAGCCACGTCATATAATGTGACGGGTTTCAT;
A[4](1.1.2.2.3.1)+B[6](1.2.4.3.2)	ATGAAACCCGTCACATTATATGACGTGGCAGAG;	CTCTGCCACGTCATATAATGTGACGGGTTTCAT;
A[4](1.1.2.2.3.1)+B[6](1.2.4.4.2)	ATGAAACCCGTCACATTATATGACGTGGCGGAG;	CTCCGCCACGTCATATAATGTGACGGGTTTCAT;
A[4](1.1.2.2.3.2)+B[1](1.1.1.2.1)	ATGAAACCCGTCACATTGTATGATGTTGCCGAA;	TTCGGCAACATCATACAATGTGACGGGTTTCAT;
A[4](1.1.2.2.3.2)+B[2](1.1.1.2.2)	ATGAAACCCGTCACATTGTATGATGTTGCCGAG;	CTCGGCAACATCATACAATGTGACGGGTTTCAT;
A[4](1.1.2.2.3.2)+B[1](1.1.1.4.1)	ATGAAACCCGTCACATTGTATGATGTTGCGGAA;	TTCCGCAACATCATACAATGTGACGGGTTTCAT;
A[4](1.1.2.2.3.2)+B[1](1.1.3.2.1)	ATGAAACCCGTCACATTGTATGATGTAGCCGAA;	TTCGGCTACATCATACAATGTGACGGGTTTCAT;
A[4](1.1.2.2.3.2)+B[2](1.1.3.2.2)	ATGAAACCCGTCACATTGTATGATGTAGCCGAG;	CTCGGCTACATCATACAATGTGACGGGTTTCAT;
A[4](1.1.2.2.3.2)+B[1](1.1.3.4.1)	ATGAAACCCGTCACATTGTATGATGTAGCGGAA;	TTCCGCTACATCATACAATGTGACGGGTTTCAT;
A[4](1.1.2.2.3.2)+B[2](1.1.3.4.2)	ATGAAACCCGTCACATTGTATGATGTAGCGGAG;	CTCCGCTACATCATACAATGTGACGGGTTTCAT;
A[4](1.1.2.2.3.2)+B[3](1.1.4.1.1)	ATGAAACCCGTCACATTGTATGATGTGGCTGAA;	TTCAGCCACATCATACAATGTGACGGGTTTCAT;
A[4](1.1.2.2.3.2)+B[3](1.1.4.4.1)	ATGAAACCCGTCACATTGTATGATGTGGCGGAA;	TTCCGCCACATCATACAATGTGACGGGTTTCAT;
A[4](1.1.2.2.3.2)+B[6](1.2.1.1.2)	ATGAAACCCGTCACATTGTATGACGTTGCTGAG;	CTCAGCAACGTCATACAATGTGACGGGTTTCAT;
A[4](1.1.2.2.3.2)+B[6](1.2.1.2.2)	ATGAAACCCGTCACATTGTATGACGTTGCCGAG;	CTCGGCAACGTCATACAATGTGACGGGTTTCAT;
A[4](1.1.2.2.3.2)+B[6](1.2.1.3.2)	ATGAAACCCGTCACATTGTATGACGTTGCAGAG;	CTCTGCAACGTCATACAATGTGACGGGTTTCAT;
A[4](1.1.2.2.3.2)+B[6](1.2.1.4.2)	ATGAAACCCGTCACATTGTATGACGTTGCGGAG;	CTCCGCAACGTCATACAATGTGACGGGTTTCAT;
A[4](1.1.2.2.3.2)+B[6](1.2.3.1.2)	ATGAAACCCGTCACATTGTATGACGTAGCTGAG;	CTCAGCTACGTCATACAATGTGACGGGTTTCAT;
A[4](1.1.2.2.3.2)+B[6](1.2.3.2.2)	ATGAAACCCGTCACATTGTATGACGTAGCCGAG;	CTCGGCTACGTCATACAATGTGACGGGTTTCAT;
A[4](1.1.2.2.3.2)+B[6](1.2.3.3.2)	ATGAAACCCGTCACATTGTATGACGTAGCAGAG;	CTCTGCTACGTCATACAATGTGACGGGTTTCAT;
A[4](1.1.2.2.3.2)+B[6](1.2.3.4.2)	ATGAAACCCGTCACATTGTATGACGTAGCGGAG;	CTCCGCTACGTCATACAATGTGACGGGTTTCAT;
A[4](1.1.2.2.3.2)+B[6](1.2.4.1.2)	ATGAAACCCGTCACATTGTATGACGTGGCTGAG;	CTCAGCCACGTCATACAATGTGACGGGTTTCAT;
A[4](1.1.2.2.3.2)+B[6](1.2.4.3.2)	ATGAAACCCGTCACATTGTATGACGTGGCAGAG;	CTCTGCCACGTCATACAATGTGACGGGTTTCAT;
A[4](1.1.2.2.3.2)+B[6](1.2.4.4.2)	ATGAAACCCGTCACATTGTATGACGTGGCGGAG;	CTCCGCCACGTCATACAATGTGACGGGTTTCAT;
A[4](1.1.2.4.1.1)+B[1](1.1.1.2.1)	ATGAAACCCGTGACTTTATATGATGTTGCCGAA;	TTCGGCAACATCATATAAAGTCACGGGTTTCAT;
A[4](1.1.2.4.1.1)+B[2](1.1.1.2.2)	ATGAAACCCGTGACTTTATATGATGTTGCCGAG;	CTCGGCAACATCATATAAAGTCACGGGTTTCAT;
A[4](1.1.2.4.1.1)+B[1](1.1.1.4.1)	ATGAAACCCGTGACTTTATATGATGTTGCGGAA;	TTCCGCAACATCATATAAAGTCACGGGTTTCAT;
A[4](1.1.2.4.1.1)+B[1](1.1.3.2.1)	ATGAAACCCGTGACTTTATATGATGTAGCCGAA;	TTCGGCTACATCATATAAAGTCACGGGTTTCAT;
A[4](1.1.2.4.1.1)+B[2](1.1.3.2.2)	ATGAAACCCGTGACTTTATATGATGTAGCCGAG;	CTCGGCTACATCATATAAAGTCACGGGTTTCAT;
A[4](1.1.2.4.1.1)+B[1](1.1.3.4.1)	ATGAAACCCGTGACTTTATATGATGTAGCGGAA;	TTCCGCTACATCATATAAAGTCACGGGTTTCAT;
A[4](1.1.2.4.1.1)+B[2](1.1.3.4.2)	ATGAAACCCGTGACTTTATATGATGTAGCGGAG;	CTCCGCTACATCATATAAAGTCACGGGTTTCAT;
A[4](1.1.2.4.1.1)+B[3](1.1.4.1.1)	ATGAAACCCGTGACTTTATATGATGTGGCTGAA;	TTCAGCCACATCATATAAAGTCACGGGTTTCAT;
A[4](1.1.2.4.1.1)+B[3](1.1.4.4.1)	ATGAAACCCGTGACTTTATATGATGTGGCGGAA;	TTCCGCCACATCATATAAAGTCACGGGTTTCAT;
A[4](1.1.2.4.1.1)+B[6](1.2.1.1.2)	ATGAAACCCGTGACTTTATATGACGTTGCTGAG;	CTCAGCAACGTCATATAAAGTCACGGGTTTCAT;
A[4](1.1.2.4.1.1)+B[6](1.2.1.2.2)	ATGAAACCCGTGACTTTATATGACGTTGCCGAG;	CTCGGCAACGTCATATAAAGTCACGGGTTTCAT;
A[4](1.1.2.4.1.1)+B[6](1.2.1.3.2)	ATGAAACCCGTGACTTTATATGACGTTGCAGAG;	CTCTGCAACGTCATATAAAGTCACGGGTTTCAT;
A[4](1.1.2.4.1.1)+B[6](1.2.1.4.2)	ATGAAACCCGTGACTTTATATGACGTTGCGGAG;	CTCCGCAACGTCATATAAAGTCACGGGTTTCAT;
A[4](1.1.2.4.1.1)+B[6](1.2.3.1.2)	ATGAAACCCGTGACTTTATATGACGTAGCTGAG;	CTCAGCTACGTCATATAAAGTCACGGGTTTCAT;
A[4](1.1.2.4.1.1)+B[6](1.2.3.2.2)	ATGAAACCCGTGACTTTATATGACGTAGCCGAG;	CTCGGCTACGTCATATAAAGTCACGGGTTTCAT;
A[4](1.1.2.4.1.1)+B[6](1.2.3.3.2)	ATGAAACCCGTGACTTTATATGACGTAGCAGAG;	CTCTGCTACGTCATATAAAGTCACGGGTTTCAT;
A[4](1.1.2.4.1.1)+B[6](1.2.3.4.2)	ATGAAACCCGTGACTTTATATGACGTAGCGGAG;	CTCCGCTACGTCATATAAAGTCACGGGTTTCAT;
A[4](1.1.2.4.1.1)+B[6](1.2.4.1.2)	ATGAAACCCGTGACTTTATATGACGTGGCTGAG;	CTCAGCCACGTCATATAAAGTCACGGGTTTCAT;
A[4](1.1.2.4.1.1)+B[6](1.2.4.3.2)	ATGAAACCCGTGACTTTATATGACGTGGCAGAG;	CTCTGCCACGTCATATAAAGTCACGGGTTTCAT;
A[4](1.1.2.4.1.1)+B[6](1.2.4.4.2)	ATGAAACCCGTGACTTTATATGACGTGGCGGAG;	CTCCGCCACGTCATATAAAGTCACGGGTTTCAT;
A[4](1.1.2.4.1.2)+B[1](1.1.1.2.1)	ATGAAACCCGTGACTTTGTATGATGTTGCCGAA;	TTCGGCAACATCATACAAAGTCACGGGTTTCAT;
A[4](1.1.2.4.1.2)+B[2](1.1.1.2.2)	ATGAAACCCGTGACTTTGTATGATGTTGCCGAG;	CTCGGCAACATCATACAAAGTCACGGGTTTCAT;
A[4](1.1.2.4.1.2)+B[1](1.1.1.4.1)	ATGAAACCCGTGACTTTGTATGATGTTGCGGAA;	TTCCGCAACATCATACAAAGTCACGGGTTTCAT;
A[4](1.1.2.4.1.2)+B[1](1.1.3.2.1)	ATGAAACCCGTGACTTTGTATGATGTAGCCGAA;	TTCGGCTACATCATACAAAGTCACGGGTTTCAT;
A[4](1.1.2.4.1.2)+B[2](1.1.3.2.2)	ATGAAACCCGTGACTTTGTATGATGTAGCCGAG;	CTCGGCTACATCATACAAAGTCACGGGTTTCAT;
A[4](1.1.2.4.1.2)+B[1](1.1.3.4.1)	ATGAAACCCGTGACTTTGTATGATGTAGCGGAA;	TTCCGCTACATCATACAAAGTCACGGGTTTCAT;
A[4](1.1.2.4.1.2)+B[2](1.1.3.4.2)	ATGAAACCCGTGACTTTGTATGATGTAGCGGAG;	CTCCGCTACATCATACAAAGTCACGGGTTTCAT;
A[4](1.1.2.4.1.2)+B[3](1.1.4.1.1)	ATGAAACCCGTGACTTTGTATGATGTGGCTGAA;	TTCAGCCACATCATACAAAGTCACGGGTTTCAT;
A[4](1.1.2.4.1.2)+B[3](1.1.4.4.1)	ATGAAACCCGTGACTTTGTATGATGTGGCGGAA;	TTCCGCCACATCATACAAAGTCACGGGTTTCAT;
A[4](1.1.2.4.1.2)+B[6](1.2.1.1.2)	ATGAAACCCGTGACTTTGTATGACGTTGCTGAG;	CTCAGCAACGTCATACAAAGTCACGGGTTTCAT;
A[4](1.1.2.4.1.2)+B[6](1.2.1.2.2)	ATGAAACCCGTGACTTTGTATGACGTTGCCGAG;	CTCGGCAACGTCATACAAAGTCACGGGTTTCAT;
A[4](1.1.2.4.1.2)+B[6](1.2.1.3.2)	ATGAAACCCGTGACTTTGTATGACGTTGCAGAG;	CTCTGCAACGTCATACAAAGTCACGGGTTTCAT;
A[4](1.1.2.4.1.2)+B[6](1.2.1.4.2)	ATGAAACCCGTGACTTTGTATGACGTTGCGGAG;	CTCCGCAACGTCATACAAAGTCACGGGTTTCAT;
A[4](1.1.2.4.1.2)+B[6](1.2.3.1.2)	ATGAAACCCGTGACTTTGTATGACGTAGCTGAG;	CTCAGCTACGTCATACAAAGTCACGGGTTTCAT;
A[4](1.1.2.4.1.2)+B[6](1.2.3.2.2)	ATGAAACCCGTGACTTTGTATGACGTAGCCGAG;	CTCGGCTACGTCATACAAAGTCACGGGTTTCAT;
A[4](1.1.2.4.1.2)+B[6](1.2.3.3.2)	ATGAAACCCGTGACTTTGTATGACGTAGCAGAG;	CTCTGCTACGTCATACAAAGTCACGGGTTTCAT;
A[4](1.1.2.4.1.2)+B[6](1.2.3.4.2)	ATGAAACCCGTGACTTTGTATGACGTAGCGGAG;	CTCCGCTACGTCATACAAAGTCACGGGTTTCAT;
A[4](1.1.2.4.1.2)+B[6](1.2.4.1.2)	ATGAAACCCGTGACTTTGTATGACGTGGCTGAG;	CTCAGCCACGTCATACAAAGTCACGGGTTTCAT;
A[4](1.1.2.4.1.2)+B[6](1.2.4.3.2)	ATGAAACCCGTGACTTTGTATGACGTGGCAGAG;	CTCTGCCACGTCATACAAAGTCACGGGTTTCAT;
A[4](1.1.2.4.1.2)+B[6](1.2.4.4.2)	ATGAAACCCGTGACTTTGTATGACGTGGCGGAG;	CTCCGCCACGTCATACAAAGTCACGGGTTTCAT;
A[4](1.1.2.4.2.1)+B[1](1.1.1.2.1)	ATGAAACCCGTGACCTTATATGATGTTGCCGAA;	TTCGGCAACATCATATAAGGTCACGGGTTTCAT;
A[4](1.1.2.4.2.1)+B[2](1.1.1.2.2)	ATGAAACCCGTGACCTTATATGATGTTGCCGAG;	CTCGGCAACATCATATAAGGTCACGGGTTTCAT;
A[4](1.1.2.4.2.1)+B[1](1.1.1.4.1)	ATGAAACCCGTGACCTTATATGATGTTGCGGAA;	TTCCGCAACATCATATAAGGTCACGGGTTTCAT;
A[4](1.1.2.4.2.1)+B[1](1.1.3.2.1)	ATGAAACCCGTGACCTTATATGATGTAGCCGAA;	TTCGGCTACATCATATAAGGTCACGGGTTTCAT;
A[4](1.1.2.4.2.1)+B[2](1.1.3.2.2)	ATGAAACCCGTGACCTTATATGATGTAGCCGAG;	CTCGGCTACATCATATAAGGTCACGGGTTTCAT;
A[4](1.1.2.4.2.1)+B[1](1.1.3.4.1)	ATGAAACCCGTGACCTTATATGATGTAGCGGAA;	TTCCGCTACATCATATAAGGTCACGGGTTTCAT;
A[4](1.1.2.4.2.1)+B[2](1.1.3.4.2)	ATGAAACCCGTGACCTTATATGATGTAGCGGAG;	CTCCGCTACATCATATAAGGTCACGGGTTTCAT;
A[4](1.1.2.4.2.1)+B[3](1.1.4.1.1)	ATGAAACCCGTGACCTTATATGATGTGGCTGAA;	TTCAGCCACATCATATAAGGTCACGGGTTTCAT;
A[4](1.1.2.4.2.1)+B[3](1.1.4.4.1)	ATGAAACCCGTGACCTTATATGATGTGGCGGAA;	TTCCGCCACATCATATAAGGTCACGGGTTTCAT;
A[4](1.1.2.4.2.1)+B[6](1.2.1.1.2)	ATGAAACCCGTGACCTTATATGACGTTGCTGAG;	CTCAGCAACGTCATATAAGGTCACGGGTTTCAT;
A[4](1.1.2.4.2.1)+B[6](1.2.1.2.2)	ATGAAACCCGTGACCTTATATGACGTTGCCGAG;	CTCGGCAACGTCATATAAGGTCACGGGTTTCAT;
A[4](1.1.2.4.2.1)+B[6](1.2.1.3.2)	ATGAAACCCGTGACCTTATATGACGTTGCAGAG;	CTCTGCAACGTCATATAAGGTCACGGGTTTCAT;
A[4](1.1.2.4.2.1)+B[6](1.2.1.4.2)	ATGAAACCCGTGACCTTATATGACGTTGCGGAG;	CTCCGCAACGTCATATAAGGTCACGGGTTTCAT;
A[4](1.1.2.4.2.1)+B[6](1.2.3.1.2)	ATGAAACCCGTGACCTTATATGACGTAGCTGAG;	CTCAGCTACGTCATATAAGGTCACGGGTTTCAT;
A[4](1.1.2.4.2.1)+B[6](1.2.3.2.2)	ATGAAACCCGTGACCTTATATGACGTAGCCGAG;	CTCGGCTACGTCATATAAGGTCACGGGTTTCAT;
A[4](1.1.2.4.2.1)+B[6](1.2.3.3.2)	ATGAAACCCGTGACCTTATATGACGTAGCAGAG;	CTCTGCTACGTCATATAAGGTCACGGGTTTCAT;
A[4](1.1.2.4.2.1)+B[6](1.2.3.4.2)	ATGAAACCCGTGACCTTATATGACGTAGCGGAG;	CTCCGCTACGTCATATAAGGTCACGGGTTTCAT;
A[4](1.1.2.4.2.1)+B[6](1.2.4.1.2)	ATGAAACCCGTGACCTTATATGACGTGGCTGAG;	CTCAGCCACGTCATATAAGGTCACGGGTTTCAT;
A[4](1.1.2.4.2.1)+B[6](1.2.4.3.2)	ATGAAACCCGTGACCTTATATGACGTGGCAGAG;	CTCTGCCACGTCATATAAGGTCACGGGTTTCAT;
A[4](1.1.2.4.2.1)+B[6](1.2.4.4.2)	ATGAAACCCGTGACCTTATATGACGTGGCGGAG;	CTCCGCCACGTCATATAAGGTCACGGGTTTCAT;
A[4](1.1.2.4.2.2)+B[1](1.1.1.2.1)	ATGAAACCCGTGACCTTGTATGATGTTGCCGAA;	TTCGGCAACATCATACAAGGTCACGGGTTTCAT;
A[4](1.1.2.4.2.2)+B[2](1.1.1.2.2)	ATGAAACCCGTGACCTTGTATGATGTTGCCGAG;	CTCGGCAACATCATACAAGGTCACGGGTTTCAT;
A[4](1.1.2.4.2.2)+B[1](1.1.1.4.1)	ATGAAACCCGTGACCTTGTATGATGTTGCGGAA;	TTCCGCAACATCATACAAGGTCACGGGTTTCAT;
A[4](1.1.2.4.2.2)+B[1](1.1.3.2.1)	ATGAAACCCGTGACCTTGTATGATGTAGCCGAA;	TTCGGCTACATCATACAAGGTCACGGGTTTCAT;
A[4](1.1.2.4.2.2)+B[2](1.1.3.2.2)	ATGAAACCCGTGACCTTGTATGATGTAGCCGAG;	CTCGGCTACATCATACAAGGTCACGGGTTTCAT;
A[4](1.1.2.4.2.2)+B[1](1.1.3.4.1)	ATGAAACCCGTGACCTTGTATGATGTAGCGGAA;	TTCCGCTACATCATACAAGGTCACGGGTTTCAT;
A[4](1.1.2.4.2.2)+B[2](1.1.3.4.2)	ATGAAACCCGTGACCTTGTATGATGTAGCGGAG;	CTCCGCTACATCATACAAGGTCACGGGTTTCAT;
A[4](1.1.2.4.2.2)+B[3](1.1.4.1.1)	ATGAAACCCGTGACCTTGTATGATGTGGCTGAA;	TTCAGCCACATCATACAAGGTCACGGGTTTCAT;
A[4](1.1.2.4.2.2)+B[3](1.1.4.4.1)	ATGAAACCCGTGACCTTGTATGATGTGGCGGAA;	TTCCGCCACATCATACAAGGTCACGGGTTTCAT;
A[4](1.1.2.4.2.2)+B[6](1.2.1.1.2)	ATGAAACCCGTGACCTTGTATGACGTTGCTGAG;	CTCAGCAACGTCATACAAGGTCACGGGTTTCAT;
A[4](1.1.2.4.2.2)+B[6](1.2.1.2.2)	ATGAAACCCGTGACCTTGTATGACGTTGCCGAG;	CTCGGCAACGTCATACAAGGTCACGGGTTTCAT;
A[4](1.1.2.4.2.2)+B[6](1.2.1.3.2)	ATGAAACCCGTGACCTTGTATGACGTTGCAGAG;	CTCTGCAACGTCATACAAGGTCACGGGTTTCAT;
A[4](1.1.2.4.2.2)+B[6](1.2.1.4.2)	ATGAAACCCGTGACCTTGTATGACGTTGCGGAG;	CTCCGCAACGTCATACAAGGTCACGGGTTTCAT;
A[4](1.1.2.4.2.2)+B[6](1.2.3.1.2)	ATGAAACCCGTGACCTTGTATGACGTAGCTGAG;	CTCAGCTACGTCATACAAGGTCACGGGTTTCAT;
A[4](1.1.2.4.2.2)+B[6](1.2.3.2.2)	ATGAAACCCGTGACCTTGTATGACGTAGCCGAG;	CTCGGCTACGTCATACAAGGTCACGGGTTTCAT;
A[4](1.1.2.4.2.2)+B[6](1.2.3.3.2)	ATGAAACCCGTGACCTTGTATGACGTAGCAGAG;	CTCTGCTACGTCATACAAGGTCACGGGTTTCAT;
A[4](1.1.2.4.2.2)+B[6](1.2.3.4.2)	ATGAAACCCGTGACCTTGTATGACGTAGCGGAG;	CTCCGCTACGTCATACAAGGTCACGGGTTTCAT;
A[4](1.1.2.4.2.2)+B[6](1.2.4.1.2)	ATGAAACCCGTGACCTTGTATGACGTGGCTGAG;	CTCAGCCACGTCATACAAGGTCACGGGTTTCAT;
A[4](1.1.2.4.2.2)+B[6](1.2.4.3.2)	ATGAAACCCGTGACCTTGTATGACGTGGCAGAG;	CTCTGCCACGTCATACAAGGTCACGGGTTTCAT;
A[4](1.1.2.4.2.2)+B[6](1.2.4.4.2)	ATGAAACCCGTGACCTTGTATGACGTGGCGGAG;	CTCCGCCACGTCATACAAGGTCACGGGTTTCAT;
A[4](1.1.2.4.3.1)+B[1](1.1.1.2.1)	ATGAAACCCGTGACATTATATGATGTTGCCGAA;	TTCGGCAACATCATATAATGTCACGGGTTTCAT;
A[4](1.1.2.4.3.1)+B[2](1.1.1.2.2)	ATGAAACCCGTGACATTATATGATGTTGCCGAG;	CTCGGCAACATCATATAATGTCACGGGTTTCAT;
A[4](1.1.2.4.3.1)+B[1](1.1.1.4.1)	ATGAAACCCGTGACATTATATGATGTTGCGGAA;	TTCCGCAACATCATATAATGTCACGGGTTTCAT;
A[4](1.1.2.4.3.1)+B[1](1.1.3.2.1)	ATGAAACCCGTGACATTATATGATGTAGCCGAA;	TTCGGCTACATCATATAATGTCACGGGTTTCAT;
A[4](1.1.2.4.3.1)+B[2](1.1.3.2.2)	ATGAAACCCGTGACATTATATGATGTAGCCGAG;	CTCGGCTACATCATATAATGTCACGGGTTTCAT;
A[4](1.1.2.4.3.1)+B[1](1.1.3.4.1)	ATGAAACCCGTGACATTATATGATGTAGCGGAA;	TTCCGCTACATCATATAATGTCACGGGTTTCAT;
A[4](1.1.2.4.3.1)+B[2](1.1.3.4.2)	ATGAAACCCGTGACATTATATGATGTAGCGGAG;	CTCCGCTACATCATATAATGTCACGGGTTTCAT;
A[4](1.1.2.4.3.1)+B[3](1.1.4.1.1)	ATGAAACCCGTGACATTATATGATGTGGCTGAA;	TTCAGCCACATCATATAATGTCACGGGTTTCAT;
A[4](1.1.2.4.3.1)+B[3](1.1.4.4.1)	ATGAAACCCGTGACATTATATGATGTGGCGGAA;	TTCCGCCACATCATATAATGTCACGGGTTTCAT;
A[4](1.1.2.4.3.1)+B[6](1.2.1.1.2)	ATGAAACCCGTGACATTATATGACGTTGCTGAG;	CTCAGCAACGTCATATAATGTCACGGGTTTCAT;
A[4](1.1.2.4.3.1)+B[6](1.2.1.2.2)	ATGAAACCCGTGACATTATATGACGTTGCCGAG;	CTCGGCAACGTCATATAATGTCACGGGTTTCAT;
A[4](1.1.2.4.3.1)+B[6](1.2.1.3.2)	ATGAAACCCGTGACATTATATGACGTTGCAGAG;	CTCTGCAACGTCATATAATGTCACGGGTTTCAT;
A[4](1.1.2.4.3.1)+B[6](1.2.1.4.2)	ATGAAACCCGTGACATTATATGACGTTGCGGAG;	CTCCGCAACGTCATATAATGTCACGGGTTTCAT;
A[4](1.1.2.4.3.1)+B[6](1.2.3.1.2)	ATGAAACCCGTGACATTATATGACGTAGCTGAG;	CTCAGCTACGTCATATAATGTCACGGGTTTCAT;
A[4](1.1.2.4.3.1)+B[6](1.2.3.2.2)	ATGAAACCCGTGACATTATATGACGTAGCCGAG;	CTCGGCTACGTCATATAATGTCACGGGTTTCAT;
A[4](1.1.2.4.3.1)+B[6](1.2.3.3.2)	ATGAAACCCGTGACATTATATGACGTAGCAGAG;	CTCTGCTACGTCATATAATGTCACGGGTTTCAT;
A[4](1.1.2.4.3.1)+B[6](1.2.3.4.2)	ATGAAACCCGTGACATTATATGACGTAGCGGAG;	CTCCGCTACGTCATATAATGTCACGGGTTTCAT;
A[4](1.1.2.4.3.1)+B[6](1.2.4.1.2)	ATGAAACCCGTGACATTATATGACGTGGCTGAG;	CTCAGCCACGTCATATAATGTCACGGGTTTCAT;
A[4](1.1.2.4.3.1)+B[6](1.2.4.3.2)	ATGAAACCCGTGACATTATATGACGTGGCAGAG;	CTCTGCCACGTCATATAATGTCACGGGTTTCAT;
A[4](1.1.2.4.3.1)+B[6](1.2.4.4.2)	ATGAAACCCGTGACATTATATGACGTGGCGGAG;	CTCCGCCACGTCATATAATGTCACGGGTTTCAT;
A[4](1.1.2.4.3.2)+B[1](1.1.1.2.1)	ATGAAACCCGTGACATTGTATGATGTTGCCGAA;	TTCGGCAACATCATACAATGTCACGGGTTTCAT;
A[4](1.1.2.4.3.2)+B[2](1.1.1.2.2)	ATGAAACCCGTGACATTGTATGATGTTGCCGAG;	CTCGGCAACATCATACAATGTCACGGGTTTCAT;
A[4](1.1.2.4.3.2)+B[1](1.1.1.4.1)	ATGAAACCCGTGACATTGTATGATGTTGCGGAA;	TTCCGCAACATCATACAATGTCACGGGTTTCAT;
A[4](1.1.2.4.3.2)+B[1](1.1.3.2.1)	ATGAAACCCGTGACATTGTATGATGTAGCCGAA;	TTCGGCTACATCATACAATGTCACGGGTTTCAT;
A[4](1.1.2.4.3.2)+B[2](1.1.3.2.2)	ATGAAACCCGTGACATTGTATGATGTAGCCGAG;	CTCGGCTACATCATACAATGTCACGGGTTTCAT;
A[4](1.1.2.4.3.2)+B[1](1.1.3.4.1)	ATGAAACCCGTGACATTGTATGATGTAGCGGAA;	TTCCGCTACATCATACAATGTCACGGGTTTCAT;
A[4](1.1.2.4.3.2)+B[2](1.1.3.4.2)	ATGAAACCCGTGACATTGTATGATGTAGCGGAG;	CTCCGCTACATCATACAATGTCACGGGTTTCAT;
A[4](1.1.2.4.3.2)+B[3](1.1.4.1.1)	ATGAAACCCGTGACATTGTATGATGTGGCTGAA;	TTCAGCCACATCATACAATGTCACGGGTTTCAT;
A[4](1.1.2.4.3.2)+B[3](1.1.4.4.1)	ATGAAACCCGTGACATTGTATGATGTGGCGGAA;	TTCCGCCACATCATACAATGTCACGGGTTTCAT;
A[4](1.1.2.4.3.2)+B[6](1.2.1.1.2)	ATGAAACCCGTGACATTGTATGACGTTGCTGAG;	CTCAGCAACGTCATACAATGTCACGGGTTTCAT;
A[4](1.1.2.4.3.2)+B[6](1.2.1.2.2)	ATGAAACCCGTGACATTGTATGACGTTGCCGAG;	CTCGGCAACGTCATACAATGTCACGGGTTTCAT;
A[4](1.1.2.4.3.2)+B[6](1.2.1.3.2)	ATGAAACCCGTGACATTGTATGACGTTGCAGAG;	CTCTGCAACGTCATACAATGTCACGGGTTTCAT;
A[4](1.1.2.4.3.2)+B[6](1.2.1.4.2)	ATGAAACCCGTGACATTGTATGACGTTGCGGAG;	CTCCGCAACGTCATACAATGTCACGGGTTTCAT;
A[4](1.1.2.4.3.2)+B[6](1.2.3.1.2)	ATGAAACCCGTGACATTGTATGACGTAGCTGAG;	CTCAGCTACGTCATACAATGTCACGGGTTTCAT;
A[4](1.1.2.4.3.2)+B[6](1.2.3.2.2)	ATGAAACCCGTGACATTGTATGACGTAGCCGAG;	CTCGGCTACGTCATACAATGTCACGGGTTTCAT;
A[4](1.1.2.4.3.2)+B[6](1.2.3.3.2)	ATGAAACCCGTGACATTGTATGACGTAGCAGAG;	CTCTGCTACGTCATACAATGTCACGGGTTTCAT;
A[4](1.1.2.4.3.2)+B[6](1.2.3.4.2)	ATGAAACCCGTGACATTGTATGACGTAGCGGAG;	CTCCGCTACGTCATACAATGTCACGGGTTTCAT;
A[4](1.1.2.4.3.2)+B[6](1.2.4.1.2)	ATGAAACCCGTGACATTGTATGACGTGGCTGAG;	CTCAGCCACGTCATACAATGTCACGGGTTTCAT;
A[4](1.1.2.4.3.2)+B[6](1.2.4.3.2)	ATGAAACCCGTGACATTGTATGACGTGGCAGAG;	CTCTGCCACGTCATACAATGTCACGGGTTTCAT;
A[4](1.1.2.4.3.2)+B[6](1.2.4.4.2)	ATGAAACCCGTGACATTGTATGACGTGGCGGAG;	CTCCGCCACGTCATACAATGTCACGGGTTTCAT;
A[6](1.2.1.1.1.3)+B[1](1.1.1.2.1)	ATGAAGCCTGTTACTCTTTATGATGTTGCCGAA;	TTCGGCAACATCATAAAGAGTAACAGGCTTCAT;
A[6](1.2.1.1.1.3)+B[2](1.1.1.2.2)	ATGAAGCCTGTTACTCTTTATGATGTTGCCGAG;	CTCGGCAACATCATAAAGAGTAACAGGCTTCAT;
A[6](1.2.1.1.1.3)+B[1](1.1.1.4.1)	ATGAAGCCTGTTACTCTTTATGATGTTGCGGAA;	TTCCGCAACATCATAAAGAGTAACAGGCTTCAT;
A[6](1.2.1.1.1.3)+B[1](1.1.3.2.1)	ATGAAGCCTGTTACTCTTTATGATGTAGCCGAA;	TTCGGCTACATCATAAAGAGTAACAGGCTTCAT;
A[6](1.2.1.1.1.3)+B[2](1.1.3.2.2)	ATGAAGCCTGTTACTCTTTATGATGTAGCCGAG;	CTCGGCTACATCATAAAGAGTAACAGGCTTCAT;
A[6](1.2.1.1.1.3)+B[1](1.1.3.4.1)	ATGAAGCCTGTTACTCTTTATGATGTAGCGGAA;	TTCCGCTACATCATAAAGAGTAACAGGCTTCAT;
A[6](1.2.1.1.1.3)+B[2](1.1.3.4.2)	ATGAAGCCTGTTACTCTTTATGATGTAGCGGAG;	CTCCGCTACATCATAAAGAGTAACAGGCTTCAT;
A[6](1.2.1.1.1.3)+B[3](1.1.4.1.1)	ATGAAGCCTGTTACTCTTTATGATGTGGCTGAA;	TTCAGCCACATCATAAAGAGTAACAGGCTTCAT;
A[6](1.2.1.1.1.3)+B[3](1.1.4.4.1)	ATGAAGCCTGTTACTCTTTATGATGTGGCGGAA;	TTCCGCCACATCATAAAGAGTAACAGGCTTCAT;
A[6](1.2.1.1.1.3)+B[6](1.2.1.1.2)	ATGAAGCCTGTTACTCTTTATGACGTTGCTGAG;	CTCAGCAACGTCATAAAGAGTAACAGGCTTCAT;
A[6](1.2.1.1.1.3)+B[6](1.2.1.2.2)	ATGAAGCCTGTTACTCTTTATGACGTTGCCGAG;	CTCGGCAACGTCATAAAGAGTAACAGGCTTCAT;
A[6](1.2.1.1.1.3)+B[6](1.2.1.3.2)	ATGAAGCCTGTTACTCTTTATGACGTTGCAGAG;	CTCTGCAACGTCATAAAGAGTAACAGGCTTCAT;
A[6](1.2.1.1.1.3)+B[6](1.2.1.4.2)	ATGAAGCCTGTTACTCTTTATGACGTTGCGGAG;	CTCCGCAACGTCATAAAGAGTAACAGGCTTCAT;
A[6](1.2.1.1.1.3)+B[6](1.2.3.1.2)	ATGAAGCCTGTTACTCTTTATGACGTAGCTGAG;	CTCAGCTACGTCATAAAGAGTAACAGGCTTCAT;
A[6](1.2.1.1.1.3)+B[6](1.2.3.2.2)	ATGAAGCCTGTTACTCTTTATGACGTAGCCGAG;	CTCGGCTACGTCATAAAGAGTAACAGGCTTCAT;
A[6](1.2.1.1.1.3)+B[6](1.2.3.3.2)	ATGAAGCCTGTTACTCTTTATGACGTAGCAGAG;	CTCTGCTACGTCATAAAGAGTAACAGGCTTCAT;
A[6](1.2.1.1.1.3)+B[6](1.2.3.4.2)	ATGAAGCCTGTTACTCTTTATGACGTAGCGGAG;	CTCCGCTACGTCATAAAGAGTAACAGGCTTCAT;
A[6](1.2.1.1.1.3)+B[6](1.2.4.1.2)	ATGAAGCCTGTTACTCTTTATGACGTGGCTGAG;	CTCAGCCACGTCATAAAGAGTAACAGGCTTCAT;
A[6](1.2.1.1.1.3)+B[6](1.2.4.3.2)	ATGAAGCCTGTTACTCTTTATGACGTGGCAGAG;	CTCTGCCACGTCATAAAGAGTAACAGGCTTCAT;
A[6](1.2.1.1.1.3)+B[6](1.2.4.4.2)	ATGAAGCCTGTTACTCTTTATGACGTGGCGGAG;	CTCCGCCACGTCATAAAGAGTAACAGGCTTCAT;
A[6](1.2.1.1.1.4)+B[1](1.1.1.2.1)	ATGAAGCCTGTTACTCTCTATGATGTTGCCGAA;	TTCGGCAACATCATAGAGAGTAACAGGCTTCAT;
A[6](1.2.1.1.1.4)+B[2](1.1.1.2.2)	ATGAAGCCTGTTACTCTCTATGATGTTGCCGAG;	CTCGGCAACATCATAGAGAGTAACAGGCTTCAT;
A[6](1.2.1.1.1.4)+B[1](1.1.1.4.1)	ATGAAGCCTGTTACTCTCTATGATGTTGCGGAA;	TTCCGCAACATCATAGAGAGTAACAGGCTTCAT;
A[6](1.2.1.1.1.4)+B[1](1.1.3.2.1)	ATGAAGCCTGTTACTCTCTATGATGTAGCCGAA;	TTCGGCTACATCATAGAGAGTAACAGGCTTCAT;
A[6](1.2.1.1.1.4)+B[2](1.1.3.2.2)	ATGAAGCCTGTTACTCTCTATGATGTAGCCGAG;	CTCGGCTACATCATAGAGAGTAACAGGCTTCAT;
A[6](1.2.1.1.1.4)+B[1](1.1.3.4.1)	ATGAAGCCTGTTACTCTCTATGATGTAGCGGAA;	TTCCGCTACATCATAGAGAGTAACAGGCTTCAT;
A[6](1.2.1.1.1.4)+B[2](1.1.3.4.2)	ATGAAGCCTGTTACTCTCTATGATGTAGCGGAG;	CTCCGCTACATCATAGAGAGTAACAGGCTTCAT;
A[6](1.2.1.1.1.4)+B[3](1.1.4.1.1)	ATGAAGCCTGTTACTCTCTATGATGTGGCTGAA;	TTCAGCCACATCATAGAGAGTAACAGGCTTCAT;
A[6](1.2.1.1.1.4)+B[3](1.1.4.4.1)	ATGAAGCCTGTTACTCTCTATGATGTGGCGGAA;	TTCCGCCACATCATAGAGAGTAACAGGCTTCAT;
A[6](1.2.1.1.1.4)+B[6](1.2.1.1.2)	ATGAAGCCTGTTACTCTCTATGACGTTGCTGAG;	CTCAGCAACGTCATAGAGAGTAACAGGCTTCAT;
A[6](1.2.1.1.1.4)+B[6](1.2.1.2.2)	ATGAAGCCTGTTACTCTCTATGACGTTGCCGAG;	CTCGGCAACGTCATAGAGAGTAACAGGCTTCAT;
A[6](1.2.1.1.1.4)+B[6](1.2.1.3.2)	ATGAAGCCTGTTACTCTCTATGACGTTGCAGAG;	CTCTGCAACGTCATAGAGAGTAACAGGCTTCAT;
A[6](1.2.1.1.1.4)+B[6](1.2.1.4.2)	ATGAAGCCTGTTACTCTCTATGACGTTGCGGAG;	CTCCGCAACGTCATAGAGAGTAACAGGCTTCAT;
A[6](1.2.1.1.1.4)+B[6](1.2.3.1.2)	ATGAAGCCTGTTACTCTCTATGACGTAGCTGAG;	CTCAGCTACGTCATAGAGAGTAACAGGCTTCAT;
A[6](1.2.1.1.1.4)+B[6](1.2.3.2.2)	ATGAAGCCTGTTACTCTCTATGACGTAGCCGAG;	CTCGGCTACGTCATAGAGAGTAACAGGCTTCAT;
A[6](1.2.1.1.1.4)+B[6](1.2.3.3.2)	ATGAAGCCTGTTACTCTCTATGACGTAGCAGAG;	CTCTGCTACGTCATAGAGAGTAACAGGCTTCAT;
A[6](1.2.1.1.1.4)+B[6](1.2.3.4.2)	ATGAAGCCTGTTACTCTCTATGACGTAGCGGAG;	CTCCGCTACGTCATAGAGAGTAACAGGCTTCAT;
A[6](1.2.1.1.1.4)+B[6](1.2.4.1.2)	ATGAAGCCTGTTACTCTCTATGACGTGGCTGAG;	CTCAGCCACGTCATAGAGAGTAACAGGCTTCAT;
A[6](1.2.1.1.1.4)+B[6](1.2.4.3.2)	ATGAAGCCTGTTACTCTCTATGACGTGGCAGAG;	CTCTGCCACGTCATAGAGAGTAACAGGCTTCAT;
A[6](1.2.1.1.1.4)+B[6](1.2.4.4.2)	ATGAAGCCTGTTACTCTCTATGACGTGGCGGAG;	CTCCGCCACGTCATAGAGAGTAACAGGCTTCAT;
A[6](1.2.1.1.1.5)+B[1](1.1.1.2.1)	ATGAAGCCTGTTACTCTATATGATGTTGCCGAA;	TTCGGCAACATCATATAGAGTAACAGGCTTCAT;
A[6](1.2.1.1.1.5)+B[2](1.1.1.2.2)	ATGAAGCCTGTTACTCTATATGATGTTGCCGAG;	CTCGGCAACATCATATAGAGTAACAGGCTTCAT;
A[6](1.2.1.1.1.5)+B[1](1.1.1.4.1)	ATGAAGCCTGTTACTCTATATGATGTTGCGGAA;	TTCCGCAACATCATATAGAGTAACAGGCTTCAT;
A[6](1.2.1.1.1.5)+B[1](1.1.3.2.1)	ATGAAGCCTGTTACTCTATATGATGTAGCCGAA;	TTCGGCTACATCATATAGAGTAACAGGCTTCAT;
A[6](1.2.1.1.1.5)+B[2](1.1.3.2.2)	ATGAAGCCTGTTACTCTATATGATGTAGCCGAG;	CTCGGCTACATCATATAGAGTAACAGGCTTCAT;
A[6](1.2.1.1.1.5)+B[1](1.1.3.4.1)	ATGAAGCCTGTTACTCTATATGATGTAGCGGAA;	TTCCGCTACATCATATAGAGTAACAGGCTTCAT;
A[6](1.2.1.1.1.5)+B[2](1.1.3.4.2)	ATGAAGCCTGTTACTCTATATGATGTAGCGGAG;	CTCCGCTACATCATATAGAGTAACAGGCTTCAT;
A[6](1.2.1.1.1.5)+B[3](1.1.4.1.1)	ATGAAGCCTGTTACTCTATATGATGTGGCTGAA;	TTCAGCCACATCATATAGAGTAACAGGCTTCAT;
A[6](1.2.1.1.1.5)+B[3](1.1.4.4.1)	ATGAAGCCTGTTACTCTATATGATGTGGCGGAA;	TTCCGCCACATCATATAGAGTAACAGGCTTCAT;
A[6](1.2.1.1.1.5)+B[6](1.2.1.1.2)	ATGAAGCCTGTTACTCTATATGACGTTGCTGAG;	CTCAGCAACGTCATATAGAGTAACAGGCTTCAT;
A[6](1.2.1.1.1.5)+B[6](1.2.1.2.2)	ATGAAGCCTGTTACTCTATATGACGTTGCCGAG;	CTCGGCAACGTCATATAGAGTAACAGGCTTCAT;
A[6](1.2.1.1.1.5)+B[6](1.2.1.3.2)	ATGAAGCCTGTTACTCTATATGACGTTGCAGAG;	CTCTGCAACGTCATATAGAGTAACAGGCTTCAT;
A[6](1.2.1.1.1.5)+B[6](1.2.1.4.2)	ATGAAGCCTGTTACTCTATATGACGTTGCGGAG;	CTCCGCAACGTCATATAGAGTAACAGGCTTCAT;
A[6](1.2.1.1.1.5)+B[6](1.2.3.1.2)	ATGAAGCCTGTTACTCTATATGACGTAGCTGAG;	CTCAGCTACGTCATATAGAGTAACAGGCTTCAT;
A[6](1.2.1.1.1.5)+B[6](1.2.3.2.2)	ATGAAGCCTGTTACTCTATATGACGTAGCCGAG;	CTCGGCTACGTCATATAGAGTAACAGGCTTCAT;
A[6](1.2.1.1.1.5)+B[6](1.2.3.3.2)	ATGAAGCCTGTTACTCTATATGACGTAGCAGAG;	CTCTGCTACGTCATATAGAGTAACAGGCTTCAT;
A[6](1.2.1.1.1.5)+B[6](1.2.3.4.2)	ATGAAGCCTGTTACTCTATATGACGTAGCGGAG;	CTCCGCTACGTCATATAGAGTAACAGGCTTCAT;
A[6](1.2.1.1.1.5)+B[6](1.2.4.1.2)	ATGAAGCCTGTTACTCTATATGACGTGGCTGAG;	CTCAGCCACGTCATATAGAGTAACAGGCTTCAT;
A[6](1.2.1.1.1.5)+B[6](1.2.4.3.2)	ATGAAGCCTGTTACTCTATATGACGTGGCAGAG;	CTCTGCCACGTCATATAGAGTAACAGGCTTCAT;
A[6](1.2.1.1.1.5)+B[6](1.2.4.4.2)	ATGAAGCCTGTTACTCTATATGACGTGGCGGAG;	CTCCGCCACGTCATATAGAGTAACAGGCTTCAT;
A[6](1.2.1.1.1.6)+B[1](1.1.1.2.1)	ATGAAGCCTGTTACTCTGTATGATGTTGCCGAA;	TTCGGCAACATCATACAGAGTAACAGGCTTCAT;
A[6](1.2.1.1.1.6)+B[2](1.1.1.2.2)	ATGAAGCCTGTTACTCTGTATGATGTTGCCGAG;	CTCGGCAACATCATACAGAGTAACAGGCTTCAT;
A[6](1.2.1.1.1.6)+B[1](1.1.1.4.1)	ATGAAGCCTGTTACTCTGTATGATGTTGCGGAA;	TTCCGCAACATCATACAGAGTAACAGGCTTCAT;
A[6](1.2.1.1.1.6)+B[1](1.1.3.2.1)	ATGAAGCCTGTTACTCTGTATGATGTAGCCGAA;	TTCGGCTACATCATACAGAGTAACAGGCTTCAT;
A[6](1.2.1.1.1.6)+B[2](1.1.3.2.2)	ATGAAGCCTGTTACTCTGTATGATGTAGCCGAG;	CTCGGCTACATCATACAGAGTAACAGGCTTCAT;
A[6](1.2.1.1.1.6)+B[1](1.1.3.4.1)	ATGAAGCCTGTTACTCTGTATGATGTAGCGGAA;	TTCCGCTACATCATACAGAGTAACAGGCTTCAT;
A[6](1.2.1.1.1.6)+B[2](1.1.3.4.2)	ATGAAGCCTGTTACTCTGTATGATGTAGCGGAG;	CTCCGCTACATCATACAGAGTAACAGGCTTCAT;
A[6](1.2.1.1.1.6)+B[3](1.1.4.1.1)	ATGAAGCCTGTTACTCTGTATGATGTGGCTGAA;	TTCAGCCACATCATACAGAGTAACAGGCTTCAT;
A[6](1.2.1.1.1.6)+B[3](1.1.4.4.1)	ATGAAGCCTGTTACTCTGTATGATGTGGCGGAA;	TTCCGCCACATCATACAGAGTAACAGGCTTCAT;
A[6](1.2.1.1.1.6)+B[6](1.2.1.1.2)	ATGAAGCCTGTTACTCTGTATGACGTTGCTGAG;	CTCAGCAACGTCATACAGAGTAACAGGCTTCAT;
A[6](1.2.1.1.1.6)+B[6](1.2.1.2.2)	ATGAAGCCTGTTACTCTGTATGACGTTGCCGAG;	CTCGGCAACGTCATACAGAGTAACAGGCTTCAT;
A[6](1.2.1.1.1.6)+B[6](1.2.1.3.2)	ATGAAGCCTGTTACTCTGTATGACGTTGCAGAG;	CTCTGCAACGTCATACAGAGTAACAGGCTTCAT;
A[6](1.2.1.1.1.6)+B[6](1.2.1.4.2)	ATGAAGCCTGTTACTCTGTATGACGTTGCGGAG;	CTCCGCAACGTCATACAGAGTAACAGGCTTCAT;
A[6](1.2.1.1.1.6)+B[6](1.2.3.1.2)	ATGAAGCCTGTTACTCTGTATGACGTAGCTGAG;	CTCAGCTACGTCATACAGAGTAACAGGCTTCAT;
A[6](1.2.1.1.1.6)+B[6](1.2.3.2.2)	ATGAAGCCTGTTACTCTGTATGACGTAGCCGAG;	CTCGGCTACGTCATACAGAGTAACAGGCTTCAT;
A[6](1.2.1.1.1.6)+B[6](1.2.3.3.2)	ATGAAGCCTGTTACTCTGTATGACGTAGCAGAG;	CTCTGCTACGTCATACAGAGTAACAGGCTTCAT;
A[6](1.2.1.1.1.6)+B[6](1.2.3.4.2)	ATGAAGCCTGTTACTCTGTATGACGTAGCGGAG;	CTCCGCTACGTCATACAGAGTAACAGGCTTCAT;
A[6](1.2.1.1.1.6)+B[6](1.2.4.1.2)	ATGAAGCCTGTTACTCTGTATGACGTGGCTGAG;	CTCAGCCACGTCATACAGAGTAACAGGCTTCAT;
A[6](1.2.1.1.1.6)+B[6](1.2.4.3.2)	ATGAAGCCTGTTACTCTGTATGACGTGGCAGAG;	CTCTGCCACGTCATACAGAGTAACAGGCTTCAT;
A[6](1.2.1.1.1.6)+B[6](1.2.4.4.2)	ATGAAGCCTGTTACTCTGTATGACGTGGCGGAG;	CTCCGCCACGTCATACAGAGTAACAGGCTTCAT;
A[6](1.2.1.1.2.3)+B[1](1.1.1.2.1)	ATGAAGCCTGTTACCCTTTATGATGTTGCCGAA;	TTCGGCAACATCATAAAGGGTAACAGGCTTCAT;
A[6](1.2.1.1.2.3)+B[2](1.1.1.2.2)	ATGAAGCCTGTTACCCTTTATGATGTTGCCGAG;	CTCGGCAACATCATAAAGGGTAACAGGCTTCAT;
A[6](1.2.1.1.2.3)+B[1](1.1.1.4.1)	ATGAAGCCTGTTACCCTTTATGATGTTGCGGAA;	TTCCGCAACATCATAAAGGGTAACAGGCTTCAT;
A[6](1.2.1.1.2.3)+B[1](1.1.3.2.1)	ATGAAGCCTGTTACCCTTTATGATGTAGCCGAA;	TTCGGCTACATCATAAAGGGTAACAGGCTTCAT;
A[6](1.2.1.1.2.3)+B[2](1.1.3.2.2)	ATGAAGCCTGTTACCCTTTATGATGTAGCCGAG;	CTCGGCTACATCATAAAGGGTAACAGGCTTCAT;
A[6](1.2.1.1.2.3)+B[1](1.1.3.4.1)	ATGAAGCCTGTTACCCTTTATGATGTAGCGGAA;	TTCCGCTACATCATAAAGGGTAACAGGCTTCAT;
A[6](1.2.1.1.2.3)+B[2](1.1.3.4.2)	ATGAAGCCTGTTACCCTTTATGATGTAGCGGAG;	CTCCGCTACATCATAAAGGGTAACAGGCTTCAT;
A[6](1.2.1.1.2.3)+B[3](1.1.4.1.1)	ATGAAGCCTGTTACCCTTTATGATGTGGCTGAA;	TTCAGCCACATCATAAAGGGTAACAGGCTTCAT;
A[6](1.2.1.1.2.3)+B[3](1.1.4.4.1)	ATGAAGCCTGTTACCCTTTATGATGTGGCGGAA;	TTCCGCCACATCATAAAGGGTAACAGGCTTCAT;
A[6](1.2.1.1.2.3)+B[6](1.2.1.1.2)	ATGAAGCCTGTTACCCTTTATGACGTTGCTGAG;	CTCAGCAACGTCATAAAGGGTAACAGGCTTCAT;
A[6](1.2.1.1.2.3)+B[6](1.2.1.2.2)	ATGAAGCCTGTTACCCTTTATGACGTTGCCGAG;	CTCGGCAACGTCATAAAGGGTAACAGGCTTCAT;
A[6](1.2.1.1.2.3)+B[6](1.2.1.3.2)	ATGAAGCCTGTTACCCTTTATGACGTTGCAGAG;	CTCTGCAACGTCATAAAGGGTAACAGGCTTCAT;
A[6](1.2.1.1.2.3)+B[6](1.2.1.4.2)	ATGAAGCCTGTTACCCTTTATGACGTTGCGGAG;	CTCCGCAACGTCATAAAGGGTAACAGGCTTCAT;
A[6](1.2.1.1.2.3)+B[6](1.2.3.1.2)	ATGAAGCCTGTTACCCTTTATGACGTAGCTGAG;	CTCAGCTACGTCATAAAGGGTAACAGGCTTCAT;
A[6](1.2.1.1.2.3)+B[6](1.2.3.2.2)	ATGAAGCCTGTTACCCTTTATGACGTAGCCGAG;	CTCGGCTACGTCATAAAGGGTAACAGGCTTCAT;
A[6](1.2.1.1.2.3)+B[6](1.2.3.3.2)	ATGAAGCCTGTTACCCTTTATGACGTAGCAGAG;	CTCTGCTACGTCATAAAGGGTAACAGGCTTCAT;
A[6](1.2.1.1.2.3)+B[6](1.2.3.4.2)	ATGAAGCCTGTTACCCTTTATGACGTAGCGGAG;	CTCCGCTACGTCATAAAGGGTAACAGGCTTCAT;
A[6](1.2.1.1.2.3)+B[6](1.2.4.1.2)	ATGAAGCCTGTTACCCTTTATGACGTGGCTGAG;	CTCAGCCACGTCATAAAGGGTAACAGGCTTCAT;
A[6](1.2.1.1.2.3)+B[6](1.2.4.3.2)	ATGAAGCCTGTTACCCTTTATGACGTGGCAGAG;	CTCTGCCACGTCATAAAGGGTAACAGGCTTCAT;
A[6](1.2.1.1.2.3)+B[6](1.2.4.4.2)	ATGAAGCCTGTTACCCTTTATGACGTGGCGGAG;	CTCCGCCACGTCATAAAGGGTAACAGGCTTCAT;
A[6](1.2.1.1.2.4)+B[1](1.1.1.2.1)	ATGAAGCCTGTTACCCTCTATGATGTTGCCGAA;	TTCGGCAACATCATAGAGGGTAACAGGCTTCAT;
A[6](1.2.1.1.2.4)+B[2](1.1.1.2.2)	ATGAAGCCTGTTACCCTCTATGATGTTGCCGAG;	CTCGGCAACATCATAGAGGGTAACAGGCTTCAT;
A[6](1.2.1.1.2.4)+B[1](1.1.1.4.1)	ATGAAGCCTGTTACCCTCTATGATGTTGCGGAA;	TTCCGCAACATCATAGAGGGTAACAGGCTTCAT;
A[6](1.2.1.1.2.4)+B[1](1.1.3.2.1)	ATGAAGCCTGTTACCCTCTATGATGTAGCCGAA;	TTCGGCTACATCATAGAGGGTAACAGGCTTCAT;
A[6](1.2.1.1.2.4)+B[2](1.1.3.2.2)	ATGAAGCCTGTTACCCTCTATGATGTAGCCGAG;	CTCGGCTACATCATAGAGGGTAACAGGCTTCAT;
A[6](1.2.1.1.2.4)+B[1](1.1.3.4.1)	ATGAAGCCTGTTACCCTCTATGATGTAGCGGAA;	TTCCGCTACATCATAGAGGGTAACAGGCTTCAT;
A[6](1.2.1.1.2.4)+B[2](1.1.3.4.2)	ATGAAGCCTGTTACCCTCTATGATGTAGCGGAG;	CTCCGCTACATCATAGAGGGTAACAGGCTTCAT;
A[6](1.2.1.1.2.4)+B[3](1.1.4.1.1)	ATGAAGCCTGTTACCCTCTATGATGTGGCTGAA;	TTCAGCCACATCATAGAGGGTAACAGGCTTCAT;
A[6](1.2.1.1.2.4)+B[3](1.1.4.4.1)	ATGAAGCCTGTTACCCTCTATGATGTGGCGGAA;	TTCCGCCACATCATAGAGGGTAACAGGCTTCAT;
A[6](1.2.1.1.2.4)+B[6](1.2.1.1.2)	ATGAAGCCTGTTACCCTCTATGACGTTGCTGAG;	CTCAGCAACGTCATAGAGGGTAACAGGCTTCAT;
A[6](1.2.1.1.2.4)+B[6](1.2.1.2.2)	ATGAAGCCTGTTACCCTCTATGACGTTGCCGAG;	CTCGGCAACGTCATAGAGGGTAACAGGCTTCAT;
A[6](1.2.1.1.2.4)+B[6](1.2.1.3.2)	ATGAAGCCTGTTACCCTCTATGACGTTGCAGAG;	CTCTGCAACGTCATAGAGGGTAACAGGCTTCAT;
A[6](1.2.1.1.2.4)+B[6](1.2.1.4.2)	ATGAAGCCTGTTACCCTCTATGACGTTGCGGAG;	CTCCGCAACGTCATAGAGGGTAACAGGCTTCAT;
A[6](1.2.1.1.2.4)+B[6](1.2.3.1.2)	ATGAAGCCTGTTACCCTCTATGACGTAGCTGAG;	CTCAGCTACGTCATAGAGGGTAACAGGCTTCAT;
A[6](1.2.1.1.2.4)+B[6](1.2.3.2.2)	ATGAAGCCTGTTACCCTCTATGACGTAGCCGAG;	CTCGGCTACGTCATAGAGGGTAACAGGCTTCAT;
A[6](1.2.1.1.2.4)+B[6](1.2.3.3.2)	ATGAAGCCTGTTACCCTCTATGACGTAGCAGAG;	CTCTGCTACGTCATAGAGGGTAACAGGCTTCAT;
A[6](1.2.1.1.2.4)+B[6](1.2.3.4.2)	ATGAAGCCTGTTACCCTCTATGACGTAGCGGAG;	CTCCGCTACGTCATAGAGGGTAACAGGCTTCAT;
A[6](1.2.1.1.2.4)+B[6](1.2.4.1.2)	ATGAAGCCTGTTACCCTCTATGACGTGGCTGAG;	CTCAGCCACGTCATAGAGGGTAACAGGCTTCAT;
A[6](1.2.1.1.2.4)+B[6](1.2.4.3.2)	ATGAAGCCTGTTACCCTCTATGACGTGGCAGAG;	CTCTGCCACGTCATAGAGGGTAACAGGCTTCAT;
A[6](1.2.1.1.2.4)+B[6](1.2.4.4.2)	ATGAAGCCTGTTACCCTCTATGACGTGGCGGAG;	CTCCGCCACGTCATAGAGGGTAACAGGCTTCAT;
A[6](1.2.1.1.2.5)+B[1](1.1.1.2.1)	ATGAAGCCTGTTACCCTATATGATGTTGCCGAA;	TTCGGCAACATCATATAGGGTAACAGGCTTCAT;
A[6](1.2.1.1.2.5)+B[2](1.1.1.2.2)	ATGAAGCCTGTTACCCTATATGATGTTGCCGAG;	CTCGGCAACATCATATAGGGTAACAGGCTTCAT;
A[6](1.2.1.1.2.5)+B[1](1.1.1.4.1)	ATGAAGCCTGTTACCCTATATGATGTTGCGGAA;	TTCCGCAACATCATATAGGGTAACAGGCTTCAT;
A[6](1.2.1.1.2.5)+B[1](1.1.3.2.1)	ATGAAGCCTGTTACCCTATATGATGTAGCCGAA;	TTCGGCTACATCATATAGGGTAACAGGCTTCAT;
A[6](1.2.1.1.2.5)+B[2](1.1.3.2.2)	ATGAAGCCTGTTACCCTATATGATGTAGCCGAG;	CTCGGCTACATCATATAGGGTAACAGGCTTCAT;
A[6](1.2.1.1.2.5)+B[1](1.1.3.4.1)	ATGAAGCCTGTTACCCTATATGATGTAGCGGAA;	TTCCGCTACATCATATAGGGTAACAGGCTTCAT;
A[6](1.2.1.1.2.5)+B[2](1.1.3.4.2)	ATGAAGCCTGTTACCCTATATGATGTAGCGGAG;	CTCCGCTACATCATATAGGGTAACAGGCTTCAT;
A[6](1.2.1.1.2.5)+B[3](1.1.4.1.1)	ATGAAGCCTGTTACCCTATATGATGTGGCTGAA;	TTCAGCCACATCATATAGGGTAACAGGCTTCAT;
A[6](1.2.1.1.2.5)+B[3](1.1.4.4.1)	ATGAAGCCTGTTACCCTATATGATGTGGCGGAA;	TTCCGCCACATCATATAGGGTAACAGGCTTCAT;
A[6](1.2.1.1.2.5)+B[6](1.2.1.1.2)	ATGAAGCCTGTTACCCTATATGACGTTGCTGAG;	CTCAGCAACGTCATATAGGGTAACAGGCTTCAT;
A[6](1.2.1.1.2.5)+B[6](1.2.1.2.2)	ATGAAGCCTGTTACCCTATATGACGTTGCCGAG;	CTCGGCAACGTCATATAGGGTAACAGGCTTCAT;
A[6](1.2.1.1.2.5)+B[6](1.2.1.3.2)	ATGAAGCCTGTTACCCTATATGACGTTGCAGAG;	CTCTGCAACGTCATATAGGGTAACAGGCTTCAT;
A[6](1.2.1.1.2.5)+B[6](1.2.1.4.2)	ATGAAGCCTGTTACCCTATATGACGTTGCGGAG;	CTCCGCAACGTCATATAGGGTAACAGGCTTCAT;
A[6](1.2.1.1.2.5)+B[6](1.2.3.1.2)	ATGAAGCCTGTTACCCTATATGACGTAGCTGAG;	CTCAGCTACGTCATATAGGGTAACAGGCTTCAT;
A[6](1.2.1.1.2.5)+B[6](1.2.3.2.2)	ATGAAGCCTGTTACCCTATATGACGTAGCCGAG;	CTCGGCTACGTCATATAGGGTAACAGGCTTCAT;
A[6](1.2.1.1.2.5)+B[6](1.2.3.3.2)	ATGAAGCCTGTTACCCTATATGACGTAGCAGAG;	CTCTGCTACGTCATATAGGGTAACAGGCTTCAT;
A[6](1.2.1.1.2.5)+B[6](1.2.3.4.2)	ATGAAGCCTGTTACCCTATATGACGTAGCGGAG;	CTCCGCTACGTCATATAGGGTAACAGGCTTCAT;
A[6](1.2.1.1.2.5)+B[6](1.2.4.1.2)	ATGAAGCCTGTTACCCTATATGACGTGGCTGAG;	CTCAGCCACGTCATATAGGGTAACAGGCTTCAT;
A[6](1.2.1.1.2.5)+B[6](1.2.4.3.2)	ATGAAGCCTGTTACCCTATATGACGTGGCAGAG;	CTCTGCCACGTCATATAGGGTAACAGGCTTCAT;
A[6](1.2.1.1.2.5)+B[6](1.2.4.4.2)	ATGAAGCCTGTTACCCTATATGACGTGGCGGAG;	CTCCGCCACGTCATATAGGGTAACAGGCTTCAT;
A[6](1.2.1.1.2.6)+B[1](1.1.1.2.1)	ATGAAGCCTGTTACCCTGTATGATGTTGCCGAA;	TTCGGCAACATCATACAGGGTAACAGGCTTCAT;
A[6](1.2.1.1.2.6)+B[2](1.1.1.2.2)	ATGAAGCCTGTTACCCTGTATGATGTTGCCGAG;	CTCGGCAACATCATACAGGGTAACAGGCTTCAT;
A[6](1.2.1.1.2.6)+B[1](1.1.1.4.1)	ATGAAGCCTGTTACCCTGTATGATGTTGCGGAA;	TTCCGCAACATCATACAGGGTAACAGGCTTCAT;
A[6](1.2.1.1.2.6)+B[1](1.1.3.2.1)	ATGAAGCCTGTTACCCTGTATGATGTAGCCGAA;	TTCGGCTACATCATACAGGGTAACAGGCTTCAT;
A[6](1.2.1.1.2.6)+B[2](1.1.3.2.2)	ATGAAGCCTGTTACCCTGTATGATGTAGCCGAG;	CTCGGCTACATCATACAGGGTAACAGGCTTCAT;
A[6](1.2.1.1.2.6)+B[1](1.1.3.4.1)	ATGAAGCCTGTTACCCTGTATGATGTAGCGGAA;	TTCCGCTACATCATACAGGGTAACAGGCTTCAT;
A[6](1.2.1.1.2.6)+B[2](1.1.3.4.2)	ATGAAGCCTGTTACCCTGTATGATGTAGCGGAG;	CTCCGCTACATCATACAGGGTAACAGGCTTCAT;
A[6](1.2.1.1.2.6)+B[3](1.1.4.1.1)	ATGAAGCCTGTTACCCTGTATGATGTGGCTGAA;	TTCAGCCACATCATACAGGGTAACAGGCTTCAT;
A[6](1.2.1.1.2.6)+B[3](1.1.4.4.1)	ATGAAGCCTGTTACCCTGTATGATGTGGCGGAA;	TTCCGCCACATCATACAGGGTAACAGGCTTCAT;
A[6](1.2.1.1.2.6)+B[6](1.2.1.1.2)	ATGAAGCCTGTTACCCTGTATGACGTTGCTGAG;	CTCAGCAACGTCATACAGGGTAACAGGCTTCAT;
A[6](1.2.1.1.2.6)+B[6](1.2.1.2.2)	ATGAAGCCTGTTACCCTGTATGACGTTGCCGAG;	CTCGGCAACGTCATACAGGGTAACAGGCTTCAT;
A[6](1.2.1.1.2.6)+B[6](1.2.1.3.2)	ATGAAGCCTGTTACCCTGTATGACGTTGCAGAG;	CTCTGCAACGTCATACAGGGTAACAGGCTTCAT;
A[6](1.2.1.1.2.6)+B[6](1.2.1.4.2)	ATGAAGCCTGTTACCCTGTATGACGTTGCGGAG;	CTCCGCAACGTCATACAGGGTAACAGGCTTCAT;
A[6](1.2.1.1.2.6)+B[6](1.2.3.1.2)	ATGAAGCCTGTTACCCTGTATGACGTAGCTGAG;	CTCAGCTACGTCATACAGGGTAACAGGCTTCAT;
A[6](1.2.1.1.2.6)+B[6](1.2.3.2.2)	ATGAAGCCTGTTACCCTGTATGACGTAGCCGAG;	CTCGGCTACGTCATACAGGGTAACAGGCTTCAT;
A[6](1.2.1.1.2.6)+B[6](1.2.3.3.2)	ATGAAGCCTGTTACCCTGTATGACGTAGCAGAG;	CTCTGCTACGTCATACAGGGTAACAGGCTTCAT;
A[6](1.2.1.1.2.6)+B[6](1.2.3.4.2)	ATGAAGCCTGTTACCCTGTATGACGTAGCGGAG;	CTCCGCTACGTCATACAGGGTAACAGGCTTCAT;
A[6](1.2.1.1.2.6)+B[6](1.2.4.1.2)	ATGAAGCCTGTTACCCTGTATGACGTGGCTGAG;	CTCAGCCACGTCATACAGGGTAACAGGCTTCAT;
A[6](1.2.1.1.2.6)+B[6](1.2.4.3.2)	ATGAAGCCTGTTACCCTGTATGACGTGGCAGAG;	CTCTGCCACGTCATACAGGGTAACAGGCTTCAT;
A[6](1.2.1.1.2.6)+B[6](1.2.4.4.2)	ATGAAGCCTGTTACCCTGTATGACGTGGCGGAG;	CTCCGCCACGTCATACAGGGTAACAGGCTTCAT;
A[6](1.2.1.1.3.3)+B[1](1.1.1.2.1)	ATGAAGCCTGTTACACTTTATGATGTTGCCGAA;	TTCGGCAACATCATAAAGTGTAACAGGCTTCAT;
A[6](1.2.1.1.3.3)+B[2](1.1.1.2.2)	ATGAAGCCTGTTACACTTTATGATGTTGCCGAG;	CTCGGCAACATCATAAAGTGTAACAGGCTTCAT;
A[6](1.2.1.1.3.3)+B[1](1.1.1.4.1)	ATGAAGCCTGTTACACTTTATGATGTTGCGGAA;	TTCCGCAACATCATAAAGTGTAACAGGCTTCAT;
A[6](1.2.1.1.3.3)+B[1](1.1.3.2.1)	ATGAAGCCTGTTACACTTTATGATGTAGCCGAA;	TTCGGCTACATCATAAAGTGTAACAGGCTTCAT;
A[6](1.2.1.1.3.3)+B[2](1.1.3.2.2)	ATGAAGCCTGTTACACTTTATGATGTAGCCGAG;	CTCGGCTACATCATAAAGTGTAACAGGCTTCAT;
A[6](1.2.1.1.3.3)+B[1](1.1.3.4.1)	ATGAAGCCTGTTACACTTTATGATGTAGCGGAA;	TTCCGCTACATCATAAAGTGTAACAGGCTTCAT;
A[6](1.2.1.1.3.3)+B[2](1.1.3.4.2)	ATGAAGCCTGTTACACTTTATGATGTAGCGGAG;	CTCCGCTACATCATAAAGTGTAACAGGCTTCAT;
A[6](1.2.1.1.3.3)+B[3](1.1.4.1.1)	ATGAAGCCTGTTACACTTTATGATGTGGCTGAA;	TTCAGCCACATCATAAAGTGTAACAGGCTTCAT;
A[6](1.2.1.1.3.3)+B[3](1.1.4.4.1)	ATGAAGCCTGTTACACTTTATGATGTGGCGGAA;	TTCCGCCACATCATAAAGTGTAACAGGCTTCAT;
A[6](1.2.1.1.3.3)+B[6](1.2.1.1.2)	ATGAAGCCTGTTACACTTTATGACGTTGCTGAG;	CTCAGCAACGTCATAAAGTGTAACAGGCTTCAT;
A[6](1.2.1.1.3.3)+B[6](1.2.1.2.2)	ATGAAGCCTGTTACACTTTATGACGTTGCCGAG;	CTCGGCAACGTCATAAAGTGTAACAGGCTTCAT;
A[6](1.2.1.1.3.3)+B[6](1.2.1.3.2)	ATGAAGCCTGTTACACTTTATGACGTTGCAGAG;	CTCTGCAACGTCATAAAGTGTAACAGGCTTCAT;
A[6](1.2.1.1.3.3)+B[6](1.2.1.4.2)	ATGAAGCCTGTTACACTTTATGACGTTGCGGAG;	CTCCGCAACGTCATAAAGTGTAACAGGCTTCAT;
A[6](1.2.1.1.3.3)+B[6](1.2.3.1.2)	ATGAAGCCTGTTACACTTTATGACGTAGCTGAG;	CTCAGCTACGTCATAAAGTGTAACAGGCTTCAT;
A[6](1.2.1.1.3.3)+B[6](1.2.3.2.2)	ATGAAGCCTGTTACACTTTATGACGTAGCCGAG;	CTCGGCTACGTCATAAAGTGTAACAGGCTTCAT;
A[6](1.2.1.1.3.3)+B[6](1.2.3.3.2)	ATGAAGCCTGTTACACTTTATGACGTAGCAGAG;	CTCTGCTACGTCATAAAGTGTAACAGGCTTCAT;
A[6](1.2.1.1.3.3)+B[6](1.2.3.4.2)	ATGAAGCCTGTTACACTTTATGACGTAGCGGAG;	CTCCGCTACGTCATAAAGTGTAACAGGCTTCAT;
A[6](1.2.1.1.3.3)+B[6](1.2.4.1.2)	ATGAAGCCTGTTACACTTTATGACGTGGCTGAG;	CTCAGCCACGTCATAAAGTGTAACAGGCTTCAT;
A[6](1.2.1.1.3.3)+B[6](1.2.4.3.2)	ATGAAGCCTGTTACACTTTATGACGTGGCAGAG;	CTCTGCCACGTCATAAAGTGTAACAGGCTTCAT;
A[6](1.2.1.1.3.3)+B[6](1.2.4.4.2)	ATGAAGCCTGTTACACTTTATGACGTGGCGGAG;	CTCCGCCACGTCATAAAGTGTAACAGGCTTCAT;
A[6](1.2.1.1.3.4)+B[1](1.1.1.2.1)	ATGAAGCCTGTTACACTCTATGATGTTGCCGAA;	TTCGGCAACATCATAGAGTGTAACAGGCTTCAT;
A[6](1.2.1.1.3.4)+B[2](1.1.1.2.2)	ATGAAGCCTGTTACACTCTATGATGTTGCCGAG;	CTCGGCAACATCATAGAGTGTAACAGGCTTCAT;
A[6](1.2.1.1.3.4)+B[1](1.1.1.4.1)	ATGAAGCCTGTTACACTCTATGATGTTGCGGAA;	TTCCGCAACATCATAGAGTGTAACAGGCTTCAT;
A[6](1.2.1.1.3.4)+B[1](1.1.3.2.1)	ATGAAGCCTGTTACACTCTATGATGTAGCCGAA;	TTCGGCTACATCATAGAGTGTAACAGGCTTCAT;
A[6](1.2.1.1.3.4)+B[2](1.1.3.2.2)	ATGAAGCCTGTTACACTCTATGATGTAGCCGAG;	CTCGGCTACATCATAGAGTGTAACAGGCTTCAT;
A[6](1.2.1.1.3.4)+B[1](1.1.3.4.1)	ATGAAGCCTGTTACACTCTATGATGTAGCGGAA;	TTCCGCTACATCATAGAGTGTAACAGGCTTCAT;
A[6](1.2.1.1.3.4)+B[2](1.1.3.4.2)	ATGAAGCCTGTTACACTCTATGATGTAGCGGAG;	CTCCGCTACATCATAGAGTGTAACAGGCTTCAT;
A[6](1.2.1.1.3.4)+B[3](1.1.4.1.1)	ATGAAGCCTGTTACACTCTATGATGTGGCTGAA;	TTCAGCCACATCATAGAGTGTAACAGGCTTCAT;
A[6](1.2.1.1.3.4)+B[3](1.1.4.4.1)	ATGAAGCCTGTTACACTCTATGATGTGGCGGAA;	TTCCGCCACATCATAGAGTGTAACAGGCTTCAT;
A[6](1.2.1.1.3.4)+B[6](1.2.1.1.2)	ATGAAGCCTGTTACACTCTATGACGTTGCTGAG;	CTCAGCAACGTCATAGAGTGTAACAGGCTTCAT;
A[6](1.2.1.1.3.4)+B[6](1.2.1.2.2)	ATGAAGCCTGTTACACTCTATGACGTTGCCGAG;	CTCGGCAACGTCATAGAGTGTAACAGGCTTCAT;
A[6](1.2.1.1.3.4)+B[6](1.2.1.3.2)	ATGAAGCCTGTTACACTCTATGACGTTGCAGAG;	CTCTGCAACGTCATAGAGTGTAACAGGCTTCAT;
A[6](1.2.1.1.3.4)+B[6](1.2.1.4.2)	ATGAAGCCTGTTACACTCTATGACGTTGCGGAG;	CTCCGCAACGTCATAGAGTGTAACAGGCTTCAT;
A[6](1.2.1.1.3.4)+B[6](1.2.3.1.2)	ATGAAGCCTGTTACACTCTATGACGTAGCTGAG;	CTCAGCTACGTCATAGAGTGTAACAGGCTTCAT;
A[6](1.2.1.1.3.4)+B[6](1.2.3.2.2)	ATGAAGCCTGTTACACTCTATGACGTAGCCGAG;	CTCGGCTACGTCATAGAGTGTAACAGGCTTCAT;
A[6](1.2.1.1.3.4)+B[6](1.2.3.3.2)	ATGAAGCCTGTTACACTCTATGACGTAGCAGAG;	CTCTGCTACGTCATAGAGTGTAACAGGCTTCAT;
A[6](1.2.1.1.3.4)+B[6](1.2.3.4.2)	ATGAAGCCTGTTACACTCTATGACGTAGCGGAG;	CTCCGCTACGTCATAGAGTGTAACAGGCTTCAT;
A[6](1.2.1.1.3.4)+B[6](1.2.4.1.2)	ATGAAGCCTGTTACACTCTATGACGTGGCTGAG;	CTCAGCCACGTCATAGAGTGTAACAGGCTTCAT;
A[6](1.2.1.1.3.4)+B[6](1.2.4.3.2)	ATGAAGCCTGTTACACTCTATGACGTGGCAGAG;	CTCTGCCACGTCATAGAGTGTAACAGGCTTCAT;
A[6](1.2.1.1.3.4)+B[6](1.2.4.4.2)	ATGAAGCCTGTTACACTCTATGACGTGGCGGAG;	CTCCGCCACGTCATAGAGTGTAACAGGCTTCAT;
A[6](1.2.1.1.3.5)+B[1](1.1.1.2.1)	ATGAAGCCTGTTACACTATATGATGTTGCCGAA;	TTCGGCAACATCATATAGTGTAACAGGCTTCAT;
A[6](1.2.1.1.3.5)+B[2](1.1.1.2.2)	ATGAAGCCTGTTACACTATATGATGTTGCCGAG;	CTCGGCAACATCATATAGTGTAACAGGCTTCAT;
A[6](1.2.1.1.3.5)+B[1](1.1.1.4.1)	ATGAAGCCTGTTACACTATATGATGTTGCGGAA;	TTCCGCAACATCATATAGTGTAACAGGCTTCAT;
A[6](1.2.1.1.3.5)+B[1](1.1.3.2.1)	ATGAAGCCTGTTACACTATATGATGTAGCCGAA;	TTCGGCTACATCATATAGTGTAACAGGCTTCAT;
A[6](1.2.1.1.3.5)+B[2](1.1.3.2.2)	ATGAAGCCTGTTACACTATATGATGTAGCCGAG;	CTCGGCTACATCATATAGTGTAACAGGCTTCAT;
A[6](1.2.1.1.3.5)+B[1](1.1.3.4.1)	ATGAAGCCTGTTACACTATATGATGTAGCGGAA;	TTCCGCTACATCATATAGTGTAACAGGCTTCAT;
A[6](1.2.1.1.3.5)+B[2](1.1.3.4.2)	ATGAAGCCTGTTACACTATATGATGTAGCGGAG;	CTCCGCTACATCATATAGTGTAACAGGCTTCAT;
A[6](1.2.1.1.3.5)+B[3](1.1.4.1.1)	ATGAAGCCTGTTACACTATATGATGTGGCTGAA;	TTCAGCCACATCATATAGTGTAACAGGCTTCAT;
A[6](1.2.1.1.3.5)+B[3](1.1.4.4.1)	ATGAAGCCTGTTACACTATATGATGTGGCGGAA;	TTCCGCCACATCATATAGTGTAACAGGCTTCAT;
A[6](1.2.1.1.3.5)+B[6](1.2.1.1.2)	ATGAAGCCTGTTACACTATATGACGTTGCTGAG;	CTCAGCAACGTCATATAGTGTAACAGGCTTCAT;
A[6](1.2.1.1.3.5)+B[6](1.2.1.2.2)	ATGAAGCCTGTTACACTATATGACGTTGCCGAG;	CTCGGCAACGTCATATAGTGTAACAGGCTTCAT;
A[6](1.2.1.1.3.5)+B[6](1.2.1.3.2)	ATGAAGCCTGTTACACTATATGACGTTGCAGAG;	CTCTGCAACGTCATATAGTGTAACAGGCTTCAT;
A[6](1.2.1.1.3.5)+B[6](1.2.1.4.2)	ATGAAGCCTGTTACACTATATGACGTTGCGGAG;	CTCCGCAACGTCATATAGTGTAACAGGCTTCAT;
A[6](1.2.1.1.3.5)+B[6](1.2.3.1.2)	ATGAAGCCTGTTACACTATATGACGTAGCTGAG;	CTCAGCTACGTCATATAGTGTAACAGGCTTCAT;
A[6](1.2.1.1.3.5)+B[6](1.2.3.2.2)	ATGAAGCCTGTTACACTATATGACGTAGCCGAG;	CTCGGCTACGTCATATAGTGTAACAGGCTTCAT;
A[6](1.2.1.1.3.5)+B[6](1.2.3.3.2)	ATGAAGCCTGTTACACTATATGACGTAGCAGAG;	CTCTGCTACGTCATATAGTGTAACAGGCTTCAT;
A[6](1.2.1.1.3.5)+B[6](1.2.3.4.2)	ATGAAGCCTGTTACACTATATGACGTAGCGGAG;	CTCCGCTACGTCATATAGTGTAACAGGCTTCAT;
A[6](1.2.1.1.3.5)+B[6](1.2.4.1.2)	ATGAAGCCTGTTACACTATATGACGTGGCTGAG;	CTCAGCCACGTCATATAGTGTAACAGGCTTCAT;
A[6](1.2.1.1.3.5)+B[6](1.2.4.3.2)	ATGAAGCCTGTTACACTATATGACGTGGCAGAG;	CTCTGCCACGTCATATAGTGTAACAGGCTTCAT;
A[6](1.2.1.1.3.5)+B[6](1.2.4.4.2)	ATGAAGCCTGTTACACTATATGACGTGGCGGAG;	CTCCGCCACGTCATATAGTGTAACAGGCTTCAT;
A[6](1.2.1.1.3.6)+B[1](1.1.1.2.1)	ATGAAGCCTGTTACACTGTATGATGTTGCCGAA;	TTCGGCAACATCATACAGTGTAACAGGCTTCAT;
A[6](1.2.1.1.3.6)+B[2](1.1.1.2.2)	ATGAAGCCTGTTACACTGTATGATGTTGCCGAG;	CTCGGCAACATCATACAGTGTAACAGGCTTCAT;
A[6](1.2.1.1.3.6)+B[1](1.1.1.4.1)	ATGAAGCCTGTTACACTGTATGATGTTGCGGAA;	TTCCGCAACATCATACAGTGTAACAGGCTTCAT;
A[6](1.2.1.1.3.6)+B[1](1.1.3.2.1)	ATGAAGCCTGTTACACTGTATGATGTAGCCGAA;	TTCGGCTACATCATACAGTGTAACAGGCTTCAT;
A[6](1.2.1.1.3.6)+B[2](1.1.3.2.2)	ATGAAGCCTGTTACACTGTATGATGTAGCCGAG;	CTCGGCTACATCATACAGTGTAACAGGCTTCAT;
A[6](1.2.1.1.3.6)+B[1](1.1.3.4.1)	ATGAAGCCTGTTACACTGTATGATGTAGCGGAA;	TTCCGCTACATCATACAGTGTAACAGGCTTCAT;
A[6](1.2.1.1.3.6)+B[2](1.1.3.4.2)	ATGAAGCCTGTTACACTGTATGATGTAGCGGAG;	CTCCGCTACATCATACAGTGTAACAGGCTTCAT;
A[6](1.2.1.1.3.6)+B[3](1.1.4.1.1)	ATGAAGCCTGTTACACTGTATGATGTGGCTGAA;	TTCAGCCACATCATACAGTGTAACAGGCTTCAT;
A[6](1.2.1.1.3.6)+B[3](1.1.4.4.1)	ATGAAGCCTGTTACACTGTATGATGTGGCGGAA;	TTCCGCCACATCATACAGTGTAACAGGCTTCAT;
A[6](1.2.1.1.3.6)+B[6](1.2.1.1.2)	ATGAAGCCTGTTACACTGTATGACGTTGCTGAG;	CTCAGCAACGTCATACAGTGTAACAGGCTTCAT;
A[6](1.2.1.1.3.6)+B[6](1.2.1.2.2)	ATGAAGCCTGTTACACTGTATGACGTTGCCGAG;	CTCGGCAACGTCATACAGTGTAACAGGCTTCAT;
A[6](1.2.1.1.3.6)+B[6](1.2.1.3.2)	ATGAAGCCTGTTACACTGTATGACGTTGCAGAG;	CTCTGCAACGTCATACAGTGTAACAGGCTTCAT;
A[6](1.2.1.1.3.6)+B[6](1.2.1.4.2)	ATGAAGCCTGTTACACTGTATGACGTTGCGGAG;	CTCCGCAACGTCATACAGTGTAACAGGCTTCAT;
A[6](1.2.1.1.3.6)+B[6](1.2.3.1.2)	ATGAAGCCTGTTACACTGTATGACGTAGCTGAG;	CTCAGCTACGTCATACAGTGTAACAGGCTTCAT;
A[6](1.2.1.1.3.6)+B[6](1.2.3.2.2)	ATGAAGCCTGTTACACTGTATGACGTAGCCGAG;	CTCGGCTACGTCATACAGTGTAACAGGCTTCAT;
A[6](1.2.1.1.3.6)+B[6](1.2.3.3.2)	ATGAAGCCTGTTACACTGTATGACGTAGCAGAG;	CTCTGCTACGTCATACAGTGTAACAGGCTTCAT;
A[6](1.2.1.1.3.6)+B[6](1.2.3.4.2)	ATGAAGCCTGTTACACTGTATGACGTAGCGGAG;	CTCCGCTACGTCATACAGTGTAACAGGCTTCAT;
A[6](1.2.1.1.3.6)+B[6](1.2.4.1.2)	ATGAAGCCTGTTACACTGTATGACGTGGCTGAG;	CTCAGCCACGTCATACAGTGTAACAGGCTTCAT;
A[6](1.2.1.1.3.6)+B[6](1.2.4.3.2)	ATGAAGCCTGTTACACTGTATGACGTGGCAGAG;	CTCTGCCACGTCATACAGTGTAACAGGCTTCAT;
A[6](1.2.1.1.3.6)+B[6](1.2.4.4.2)	ATGAAGCCTGTTACACTGTATGACGTGGCGGAG;	CTCCGCCACGTCATACAGTGTAACAGGCTTCAT;
A[6](1.2.1.1.4.4)+B[1](1.1.1.2.1)	ATGAAGCCTGTTACGCTCTATGATGTTGCCGAA;	TTCGGCAACATCATAGAGCGTAACAGGCTTCAT;
A[6](1.2.1.1.4.4)+B[2](1.1.1.2.2)	ATGAAGCCTGTTACGCTCTATGATGTTGCCGAG;	CTCGGCAACATCATAGAGCGTAACAGGCTTCAT;
A[6](1.2.1.1.4.4)+B[1](1.1.1.4.1)	ATGAAGCCTGTTACGCTCTATGATGTTGCGGAA;	TTCCGCAACATCATAGAGCGTAACAGGCTTCAT;
A[6](1.2.1.1.4.4)+B[1](1.1.3.2.1)	ATGAAGCCTGTTACGCTCTATGATGTAGCCGAA;	TTCGGCTACATCATAGAGCGTAACAGGCTTCAT;
A[6](1.2.1.1.4.4)+B[2](1.1.3.2.2)	ATGAAGCCTGTTACGCTCTATGATGTAGCCGAG;	CTCGGCTACATCATAGAGCGTAACAGGCTTCAT;
A[6](1.2.1.1.4.4)+B[1](1.1.3.4.1)	ATGAAGCCTGTTACGCTCTATGATGTAGCGGAA;	TTCCGCTACATCATAGAGCGTAACAGGCTTCAT;
A[6](1.2.1.1.4.4)+B[2](1.1.3.4.2)	ATGAAGCCTGTTACGCTCTATGATGTAGCGGAG;	CTCCGCTACATCATAGAGCGTAACAGGCTTCAT;
A[6](1.2.1.1.4.4)+B[3](1.1.4.1.1)	ATGAAGCCTGTTACGCTCTATGATGTGGCTGAA;	TTCAGCCACATCATAGAGCGTAACAGGCTTCAT;
A[6](1.2.1.1.4.4)+B[3](1.1.4.4.1)	ATGAAGCCTGTTACGCTCTATGATGTGGCGGAA;	TTCCGCCACATCATAGAGCGTAACAGGCTTCAT;
A[6](1.2.1.1.4.4)+B[6](1.2.1.1.2)	ATGAAGCCTGTTACGCTCTATGACGTTGCTGAG;	CTCAGCAACGTCATAGAGCGTAACAGGCTTCAT;
A[6](1.2.1.1.4.4)+B[6](1.2.1.2.2)	ATGAAGCCTGTTACGCTCTATGACGTTGCCGAG;	CTCGGCAACGTCATAGAGCGTAACAGGCTTCAT;
A[6](1.2.1.1.4.4)+B[6](1.2.1.3.2)	ATGAAGCCTGTTACGCTCTATGACGTTGCAGAG;	CTCTGCAACGTCATAGAGCGTAACAGGCTTCAT;
A[6](1.2.1.1.4.4)+B[6](1.2.1.4.2)	ATGAAGCCTGTTACGCTCTATGACGTTGCGGAG;	CTCCGCAACGTCATAGAGCGTAACAGGCTTCAT;
A[6](1.2.1.1.4.4)+B[6](1.2.3.1.2)	ATGAAGCCTGTTACGCTCTATGACGTAGCTGAG;	CTCAGCTACGTCATAGAGCGTAACAGGCTTCAT;
A[6](1.2.1.1.4.4)+B[6](1.2.3.2.2)	ATGAAGCCTGTTACGCTCTATGACGTAGCCGAG;	CTCGGCTACGTCATAGAGCGTAACAGGCTTCAT;
A[6](1.2.1.1.4.4)+B[6](1.2.3.3.2)	ATGAAGCCTGTTACGCTCTATGACGTAGCAGAG;	CTCTGCTACGTCATAGAGCGTAACAGGCTTCAT;
A[6](1.2.1.1.4.4)+B[6](1.2.3.4.2)	ATGAAGCCTGTTACGCTCTATGACGTAGCGGAG;	CTCCGCTACGTCATAGAGCGTAACAGGCTTCAT;
A[6](1.2.1.1.4.4)+B[6](1.2.4.1.2)	ATGAAGCCTGTTACGCTCTATGACGTGGCTGAG;	CTCAGCCACGTCATAGAGCGTAACAGGCTTCAT;
A[6](1.2.1.1.4.4)+B[6](1.2.4.3.2)	ATGAAGCCTGTTACGCTCTATGACGTGGCAGAG;	CTCTGCCACGTCATAGAGCGTAACAGGCTTCAT;
A[6](1.2.1.1.4.4)+B[6](1.2.4.4.2)	ATGAAGCCTGTTACGCTCTATGACGTGGCGGAG;	CTCCGCCACGTCATAGAGCGTAACAGGCTTCAT;
A[6](1.2.1.1.4.5)+B[1](1.1.1.2.1)	ATGAAGCCTGTTACGCTATATGATGTTGCCGAA;	TTCGGCAACATCATATAGCGTAACAGGCTTCAT;
A[6](1.2.1.1.4.5)+B[2](1.1.1.2.2)	ATGAAGCCTGTTACGCTATATGATGTTGCCGAG;	CTCGGCAACATCATATAGCGTAACAGGCTTCAT;
A[6](1.2.1.1.4.5)+B[1](1.1.1.4.1)	ATGAAGCCTGTTACGCTATATGATGTTGCGGAA;	TTCCGCAACATCATATAGCGTAACAGGCTTCAT;
A[6](1.2.1.1.4.5)+B[1](1.1.3.2.1)	ATGAAGCCTGTTACGCTATATGATGTAGCCGAA;	TTCGGCTACATCATATAGCGTAACAGGCTTCAT;
A[6](1.2.1.1.4.5)+B[2](1.1.3.2.2)	ATGAAGCCTGTTACGCTATATGATGTAGCCGAG;	CTCGGCTACATCATATAGCGTAACAGGCTTCAT;
A[6](1.2.1.1.4.5)+B[1](1.1.3.4.1)	ATGAAGCCTGTTACGCTATATGATGTAGCGGAA;	TTCCGCTACATCATATAGCGTAACAGGCTTCAT;
A[6](1.2.1.1.4.5)+B[2](1.1.3.4.2)	ATGAAGCCTGTTACGCTATATGATGTAGCGGAG;	CTCCGCTACATCATATAGCGTAACAGGCTTCAT;
A[6](1.2.1.1.4.5)+B[3](1.1.4.1.1)	ATGAAGCCTGTTACGCTATATGATGTGGCTGAA;	TTCAGCCACATCATATAGCGTAACAGGCTTCAT;
A[6](1.2.1.1.4.5)+B[3](1.1.4.4.1)	ATGAAGCCTGTTACGCTATATGATGTGGCGGAA;	TTCCGCCACATCATATAGCGTAACAGGCTTCAT;
A[6](1.2.1.1.4.5)+B[6](1.2.1.1.2)	ATGAAGCCTGTTACGCTATATGACGTTGCTGAG;	CTCAGCAACGTCATATAGCGTAACAGGCTTCAT;
A[6](1.2.1.1.4.5)+B[6](1.2.1.2.2)	ATGAAGCCTGTTACGCTATATGACGTTGCCGAG;	CTCGGCAACGTCATATAGCGTAACAGGCTTCAT;
A[6](1.2.1.1.4.5)+B[6](1.2.1.3.2)	ATGAAGCCTGTTACGCTATATGACGTTGCAGAG;	CTCTGCAACGTCATATAGCGTAACAGGCTTCAT;
A[6](1.2.1.1.4.5)+B[6](1.2.1.4.2)	ATGAAGCCTGTTACGCTATATGACGTTGCGGAG;	CTCCGCAACGTCATATAGCGTAACAGGCTTCAT;
A[6](1.2.1.1.4.5)+B[6](1.2.3.1.2)	ATGAAGCCTGTTACGCTATATGACGTAGCTGAG;	CTCAGCTACGTCATATAGCGTAACAGGCTTCAT;
A[6](1.2.1.1.4.5)+B[6](1.2.3.2.2)	ATGAAGCCTGTTACGCTATATGACGTAGCCGAG;	CTCGGCTACGTCATATAGCGTAACAGGCTTCAT;
A[6](1.2.1.1.4.5)+B[6](1.2.3.3.2)	ATGAAGCCTGTTACGCTATATGACGTAGCAGAG;	CTCTGCTACGTCATATAGCGTAACAGGCTTCAT;
A[6](1.2.1.1.4.5)+B[6](1.2.3.4.2)	ATGAAGCCTGTTACGCTATATGACGTAGCGGAG;	CTCCGCTACGTCATATAGCGTAACAGGCTTCAT;
A[6](1.2.1.1.4.5)+B[6](1.2.4.1.2)	ATGAAGCCTGTTACGCTATATGACGTGGCTGAG;	CTCAGCCACGTCATATAGCGTAACAGGCTTCAT;
A[6](1.2.1.1.4.5)+B[6](1.2.4.3.2)	ATGAAGCCTGTTACGCTATATGACGTGGCAGAG;	CTCTGCCACGTCATATAGCGTAACAGGCTTCAT;
A[6](1.2.1.1.4.5)+B[6](1.2.4.4.2)	ATGAAGCCTGTTACGCTATATGACGTGGCGGAG;	CTCCGCCACGTCATATAGCGTAACAGGCTTCAT;
A[6](1.2.1.1.4.6)+B[1](1.1.1.2.1)	ATGAAGCCTGTTACGCTGTATGATGTTGCCGAA;	TTCGGCAACATCATACAGCGTAACAGGCTTCAT;
A[6](1.2.1.1.4.6)+B[2](1.1.1.2.2)	ATGAAGCCTGTTACGCTGTATGATGTTGCCGAG;	CTCGGCAACATCATACAGCGTAACAGGCTTCAT;
A[6](1.2.1.1.4.6)+B[1](1.1.1.4.1)	ATGAAGCCTGTTACGCTGTATGATGTTGCGGAA;	TTCCGCAACATCATACAGCGTAACAGGCTTCAT;
A[6](1.2.1.1.4.6)+B[1](1.1.3.2.1)	ATGAAGCCTGTTACGCTGTATGATGTAGCCGAA;	TTCGGCTACATCATACAGCGTAACAGGCTTCAT;
A[6](1.2.1.1.4.6)+B[2](1.1.3.2.2)	ATGAAGCCTGTTACGCTGTATGATGTAGCCGAG;	CTCGGCTACATCATACAGCGTAACAGGCTTCAT;
A[6](1.2.1.1.4.6)+B[1](1.1.3.4.1)	ATGAAGCCTGTTACGCTGTATGATGTAGCGGAA;	TTCCGCTACATCATACAGCGTAACAGGCTTCAT;
A[6](1.2.1.1.4.6)+B[2](1.1.3.4.2)	ATGAAGCCTGTTACGCTGTATGATGTAGCGGAG;	CTCCGCTACATCATACAGCGTAACAGGCTTCAT;
A[6](1.2.1.1.4.6)+B[3](1.1.4.1.1)	ATGAAGCCTGTTACGCTGTATGATGTGGCTGAA;	TTCAGCCACATCATACAGCGTAACAGGCTTCAT;
A[6](1.2.1.1.4.6)+B[3](1.1.4.4.1)	ATGAAGCCTGTTACGCTGTATGATGTGGCGGAA;	TTCCGCCACATCATACAGCGTAACAGGCTTCAT;
A[6](1.2.1.1.4.6)+B[6](1.2.1.1.2)	ATGAAGCCTGTTACGCTGTATGACGTTGCTGAG;	CTCAGCAACGTCATACAGCGTAACAGGCTTCAT;
A[6](1.2.1.1.4.6)+B[6](1.2.1.2.2)	ATGAAGCCTGTTACGCTGTATGACGTTGCCGAG;	CTCGGCAACGTCATACAGCGTAACAGGCTTCAT;
A[6](1.2.1.1.4.6)+B[6](1.2.1.3.2)	ATGAAGCCTGTTACGCTGTATGACGTTGCAGAG;	CTCTGCAACGTCATACAGCGTAACAGGCTTCAT;
A[6](1.2.1.1.4.6)+B[6](1.2.1.4.2)	ATGAAGCCTGTTACGCTGTATGACGTTGCGGAG;	CTCCGCAACGTCATACAGCGTAACAGGCTTCAT;
A[6](1.2.1.1.4.6)+B[6](1.2.3.1.2)	ATGAAGCCTGTTACGCTGTATGACGTAGCTGAG;	CTCAGCTACGTCATACAGCGTAACAGGCTTCAT;
A[6](1.2.1.1.4.6)+B[6](1.2.3.2.2)	ATGAAGCCTGTTACGCTGTATGACGTAGCCGAG;	CTCGGCTACGTCATACAGCGTAACAGGCTTCAT;
A[6](1.2.1.1.4.6)+B[6](1.2.3.3.2)	ATGAAGCCTGTTACGCTGTATGACGTAGCAGAG;	CTCTGCTACGTCATACAGCGTAACAGGCTTCAT;
A[6](1.2.1.1.4.6)+B[6](1.2.3.4.2)	ATGAAGCCTGTTACGCTGTATGACGTAGCGGAG;	CTCCGCTACGTCATACAGCGTAACAGGCTTCAT;
A[6](1.2.1.1.4.6)+B[6](1.2.4.1.2)	ATGAAGCCTGTTACGCTGTATGACGTGGCTGAG;	CTCAGCCACGTCATACAGCGTAACAGGCTTCAT;
A[6](1.2.1.1.4.6)+B[6](1.2.4.3.2)	ATGAAGCCTGTTACGCTGTATGACGTGGCAGAG;	CTCTGCCACGTCATACAGCGTAACAGGCTTCAT;
A[6](1.2.1.1.4.6)+B[6](1.2.4.4.2)	ATGAAGCCTGTTACGCTGTATGACGTGGCGGAG;	CTCCGCCACGTCATACAGCGTAACAGGCTTCAT;
A[6](1.2.1.2.1.3)+B[1](1.1.1.2.1)	ATGAAGCCTGTCACTCTTTATGATGTTGCCGAA;	TTCGGCAACATCATAAAGAGTGACAGGCTTCAT;
A[6](1.2.1.2.1.3)+B[2](1.1.1.2.2)	ATGAAGCCTGTCACTCTTTATGATGTTGCCGAG;	CTCGGCAACATCATAAAGAGTGACAGGCTTCAT;
A[6](1.2.1.2.1.3)+B[1](1.1.1.4.1)	ATGAAGCCTGTCACTCTTTATGATGTTGCGGAA;	TTCCGCAACATCATAAAGAGTGACAGGCTTCAT;
A[6](1.2.1.2.1.3)+B[1](1.1.3.2.1)	ATGAAGCCTGTCACTCTTTATGATGTAGCCGAA;	TTCGGCTACATCATAAAGAGTGACAGGCTTCAT;
A[6](1.2.1.2.1.3)+B[2](1.1.3.2.2)	ATGAAGCCTGTCACTCTTTATGATGTAGCCGAG;	CTCGGCTACATCATAAAGAGTGACAGGCTTCAT;
A[6](1.2.1.2.1.3)+B[1](1.1.3.4.1)	ATGAAGCCTGTCACTCTTTATGATGTAGCGGAA;	TTCCGCTACATCATAAAGAGTGACAGGCTTCAT;
A[6](1.2.1.2.1.3)+B[2](1.1.3.4.2)	ATGAAGCCTGTCACTCTTTATGATGTAGCGGAG;	CTCCGCTACATCATAAAGAGTGACAGGCTTCAT;
A[6](1.2.1.2.1.3)+B[3](1.1.4.1.1)	ATGAAGCCTGTCACTCTTTATGATGTGGCTGAA;	TTCAGCCACATCATAAAGAGTGACAGGCTTCAT;
A[6](1.2.1.2.1.3)+B[3](1.1.4.4.1)	ATGAAGCCTGTCACTCTTTATGATGTGGCGGAA;	TTCCGCCACATCATAAAGAGTGACAGGCTTCAT;
A[6](1.2.1.2.1.3)+B[6](1.2.1.1.2)	ATGAAGCCTGTCACTCTTTATGACGTTGCTGAG;	CTCAGCAACGTCATAAAGAGTGACAGGCTTCAT;
A[6](1.2.1.2.1.3)+B[6](1.2.1.2.2)	ATGAAGCCTGTCACTCTTTATGACGTTGCCGAG;	CTCGGCAACGTCATAAAGAGTGACAGGCTTCAT;
A[6](1.2.1.2.1.3)+B[6](1.2.1.3.2)	ATGAAGCCTGTCACTCTTTATGACGTTGCAGAG;	CTCTGCAACGTCATAAAGAGTGACAGGCTTCAT;
A[6](1.2.1.2.1.3)+B[6](1.2.1.4.2)	ATGAAGCCTGTCACTCTTTATGACGTTGCGGAG;	CTCCGCAACGTCATAAAGAGTGACAGGCTTCAT;
A[6](1.2.1.2.1.3)+B[6](1.2.3.1.2)	ATGAAGCCTGTCACTCTTTATGACGTAGCTGAG;	CTCAGCTACGTCATAAAGAGTGACAGGCTTCAT;
A[6](1.2.1.2.1.3)+B[6](1.2.3.2.2)	ATGAAGCCTGTCACTCTTTATGACGTAGCCGAG;	CTCGGCTACGTCATAAAGAGTGACAGGCTTCAT;
A[6](1.2.1.2.1.3)+B[6](1.2.3.3.2)	ATGAAGCCTGTCACTCTTTATGACGTAGCAGAG;	CTCTGCTACGTCATAAAGAGTGACAGGCTTCAT;
A[6](1.2.1.2.1.3)+B[6](1.2.3.4.2)	ATGAAGCCTGTCACTCTTTATGACGTAGCGGAG;	CTCCGCTACGTCATAAAGAGTGACAGGCTTCAT;
A[6](1.2.1.2.1.3)+B[6](1.2.4.1.2)	ATGAAGCCTGTCACTCTTTATGACGTGGCTGAG;	CTCAGCCACGTCATAAAGAGTGACAGGCTTCAT;
A[6](1.2.1.2.1.3)+B[6](1.2.4.3.2)	ATGAAGCCTGTCACTCTTTATGACGTGGCAGAG;	CTCTGCCACGTCATAAAGAGTGACAGGCTTCAT;
A[6](1.2.1.2.1.3)+B[6](1.2.4.4.2)	ATGAAGCCTGTCACTCTTTATGACGTGGCGGAG;	CTCCGCCACGTCATAAAGAGTGACAGGCTTCAT;
A[6](1.2.1.2.1.4)+B[1](1.1.1.2.1)	ATGAAGCCTGTCACTCTCTATGATGTTGCCGAA;	TTCGGCAACATCATAGAGAGTGACAGGCTTCAT;
A[6](1.2.1.2.1.4)+B[2](1.1.1.2.2)	ATGAAGCCTGTCACTCTCTATGATGTTGCCGAG;	CTCGGCAACATCATAGAGAGTGACAGGCTTCAT;
A[6](1.2.1.2.1.4)+B[1](1.1.1.4.1)	ATGAAGCCTGTCACTCTCTATGATGTTGCGGAA;	TTCCGCAACATCATAGAGAGTGACAGGCTTCAT;
A[6](1.2.1.2.1.4)+B[1](1.1.3.2.1)	ATGAAGCCTGTCACTCTCTATGATGTAGCCGAA;	TTCGGCTACATCATAGAGAGTGACAGGCTTCAT;
A[6](1.2.1.2.1.4)+B[2](1.1.3.2.2)	ATGAAGCCTGTCACTCTCTATGATGTAGCCGAG;	CTCGGCTACATCATAGAGAGTGACAGGCTTCAT;
A[6](1.2.1.2.1.4)+B[1](1.1.3.4.1)	ATGAAGCCTGTCACTCTCTATGATGTAGCGGAA;	TTCCGCTACATCATAGAGAGTGACAGGCTTCAT;
A[6](1.2.1.2.1.4)+B[2](1.1.3.4.2)	ATGAAGCCTGTCACTCTCTATGATGTAGCGGAG;	CTCCGCTACATCATAGAGAGTGACAGGCTTCAT;
A[6](1.2.1.2.1.4)+B[3](1.1.4.1.1)	ATGAAGCCTGTCACTCTCTATGATGTGGCTGAA;	TTCAGCCACATCATAGAGAGTGACAGGCTTCAT;
A[6](1.2.1.2.1.4)+B[3](1.1.4.4.1)	ATGAAGCCTGTCACTCTCTATGATGTGGCGGAA;	TTCCGCCACATCATAGAGAGTGACAGGCTTCAT;
A[6](1.2.1.2.1.4)+B[6](1.2.1.1.2)	ATGAAGCCTGTCACTCTCTATGACGTTGCTGAG;	CTCAGCAACGTCATAGAGAGTGACAGGCTTCAT;
A[6](1.2.1.2.1.4)+B[6](1.2.1.2.2)	ATGAAGCCTGTCACTCTCTATGACGTTGCCGAG;	CTCGGCAACGTCATAGAGAGTGACAGGCTTCAT;
A[6](1.2.1.2.1.4)+B[6](1.2.1.3.2)	ATGAAGCCTGTCACTCTCTATGACGTTGCAGAG;	CTCTGCAACGTCATAGAGAGTGACAGGCTTCAT;
A[6](1.2.1.2.1.4)+B[6](1.2.1.4.2)	ATGAAGCCTGTCACTCTCTATGACGTTGCGGAG;	CTCCGCAACGTCATAGAGAGTGACAGGCTTCAT;
A[6](1.2.1.2.1.4)+B[6](1.2.3.1.2)	ATGAAGCCTGTCACTCTCTATGACGTAGCTGAG;	CTCAGCTACGTCATAGAGAGTGACAGGCTTCAT;
A[6](1.2.1.2.1.4)+B[6](1.2.3.2.2)	ATGAAGCCTGTCACTCTCTATGACGTAGCCGAG;	CTCGGCTACGTCATAGAGAGTGACAGGCTTCAT;
A[6](1.2.1.2.1.4)+B[6](1.2.3.3.2)	ATGAAGCCTGTCACTCTCTATGACGTAGCAGAG;	CTCTGCTACGTCATAGAGAGTGACAGGCTTCAT;
A[6](1.2.1.2.1.4)+B[6](1.2.3.4.2)	ATGAAGCCTGTCACTCTCTATGACGTAGCGGAG;	CTCCGCTACGTCATAGAGAGTGACAGGCTTCAT;
A[6](1.2.1.2.1.4)+B[6](1.2.4.1.2)	ATGAAGCCTGTCACTCTCTATGACGTGGCTGAG;	CTCAGCCACGTCATAGAGAGTGACAGGCTTCAT;
A[6](1.2.1.2.1.4)+B[6](1.2.4.3.2)	ATGAAGCCTGTCACTCTCTATGACGTGGCAGAG;	CTCTGCCACGTCATAGAGAGTGACAGGCTTCAT;
A[6](1.2.1.2.1.4)+B[6](1.2.4.4.2)	ATGAAGCCTGTCACTCTCTATGACGTGGCGGAG;	CTCCGCCACGTCATAGAGAGTGACAGGCTTCAT;
A[6](1.2.1.2.1.5)+B[1](1.1.1.2.1)	ATGAAGCCTGTCACTCTATATGATGTTGCCGAA;	TTCGGCAACATCATATAGAGTGACAGGCTTCAT;
A[6](1.2.1.2.1.5)+B[2](1.1.1.2.2)	ATGAAGCCTGTCACTCTATATGATGTTGCCGAG;	CTCGGCAACATCATATAGAGTGACAGGCTTCAT;
A[6](1.2.1.2.1.5)+B[1](1.1.1.4.1)	ATGAAGCCTGTCACTCTATATGATGTTGCGGAA;	TTCCGCAACATCATATAGAGTGACAGGCTTCAT;
A[6](1.2.1.2.1.5)+B[1](1.1.3.2.1)	ATGAAGCCTGTCACTCTATATGATGTAGCCGAA;	TTCGGCTACATCATATAGAGTGACAGGCTTCAT;
A[6](1.2.1.2.1.5)+B[2](1.1.3.2.2)	ATGAAGCCTGTCACTCTATATGATGTAGCCGAG;	CTCGGCTACATCATATAGAGTGACAGGCTTCAT;
A[6](1.2.1.2.1.5)+B[1](1.1.3.4.1)	ATGAAGCCTGTCACTCTATATGATGTAGCGGAA;	TTCCGCTACATCATATAGAGTGACAGGCTTCAT;
A[6](1.2.1.2.1.5)+B[2](1.1.3.4.2)	ATGAAGCCTGTCACTCTATATGATGTAGCGGAG;	CTCCGCTACATCATATAGAGTGACAGGCTTCAT;
A[6](1.2.1.2.1.5)+B[3](1.1.4.1.1)	ATGAAGCCTGTCACTCTATATGATGTGGCTGAA;	TTCAGCCACATCATATAGAGTGACAGGCTTCAT;
A[6](1.2.1.2.1.5)+B[3](1.1.4.4.1)	ATGAAGCCTGTCACTCTATATGATGTGGCGGAA;	TTCCGCCACATCATATAGAGTGACAGGCTTCAT;
A[6](1.2.1.2.1.5)+B[6](1.2.1.1.2)	ATGAAGCCTGTCACTCTATATGACGTTGCTGAG;	CTCAGCAACGTCATATAGAGTGACAGGCTTCAT;
A[6](1.2.1.2.1.5)+B[6](1.2.1.2.2)	ATGAAGCCTGTCACTCTATATGACGTTGCCGAG;	CTCGGCAACGTCATATAGAGTGACAGGCTTCAT;
A[6](1.2.1.2.1.5)+B[6](1.2.1.3.2)	ATGAAGCCTGTCACTCTATATGACGTTGCAGAG;	CTCTGCAACGTCATATAGAGTGACAGGCTTCAT;
A[6](1.2.1.2.1.5)+B[6](1.2.1.4.2)	ATGAAGCCTGTCACTCTATATGACGTTGCGGAG;	CTCCGCAACGTCATATAGAGTGACAGGCTTCAT;
A[6](1.2.1.2.1.5)+B[6](1.2.3.1.2)	ATGAAGCCTGTCACTCTATATGACGTAGCTGAG;	CTCAGCTACGTCATATAGAGTGACAGGCTTCAT;
A[6](1.2.1.2.1.5)+B[6](1.2.3.2.2)	ATGAAGCCTGTCACTCTATATGACGTAGCCGAG;	CTCGGCTACGTCATATAGAGTGACAGGCTTCAT;
A[6](1.2.1.2.1.5)+B[6](1.2.3.3.2)	ATGAAGCCTGTCACTCTATATGACGTAGCAGAG;	CTCTGCTACGTCATATAGAGTGACAGGCTTCAT;
A[6](1.2.1.2.1.5)+B[6](1.2.3.4.2)	ATGAAGCCTGTCACTCTATATGACGTAGCGGAG;	CTCCGCTACGTCATATAGAGTGACAGGCTTCAT;
A[6](1.2.1.2.1.5)+B[6](1.2.4.1.2)	ATGAAGCCTGTCACTCTATATGACGTGGCTGAG;	CTCAGCCACGTCATATAGAGTGACAGGCTTCAT;
A[6](1.2.1.2.1.5)+B[6](1.2.4.3.2)	ATGAAGCCTGTCACTCTATATGACGTGGCAGAG;	CTCTGCCACGTCATATAGAGTGACAGGCTTCAT;
A[6](1.2.1.2.1.5)+B[6](1.2.4.4.2)	ATGAAGCCTGTCACTCTATATGACGTGGCGGAG;	CTCCGCCACGTCATATAGAGTGACAGGCTTCAT;
A[6](1.2.1.2.1.6)+B[1](1.1.1.2.1)	ATGAAGCCTGTCACTCTGTATGATGTTGCCGAA;	TTCGGCAACATCATACAGAGTGACAGGCTTCAT;
A[6](1.2.1.2.1.6)+B[2](1.1.1.2.2)	ATGAAGCCTGTCACTCTGTATGATGTTGCCGAG;	CTCGGCAACATCATACAGAGTGACAGGCTTCAT;
A[6](1.2.1.2.1.6)+B[1](1.1.1.4.1)	ATGAAGCCTGTCACTCTGTATGATGTTGCGGAA;	TTCCGCAACATCATACAGAGTGACAGGCTTCAT;
A[6](1.2.1.2.1.6)+B[1](1.1.3.2.1)	ATGAAGCCTGTCACTCTGTATGATGTAGCCGAA;	TTCGGCTACATCATACAGAGTGACAGGCTTCAT;
A[6](1.2.1.2.1.6)+B[2](1.1.3.2.2)	ATGAAGCCTGTCACTCTGTATGATGTAGCCGAG;	CTCGGCTACATCATACAGAGTGACAGGCTTCAT;
A[6](1.2.1.2.1.6)+B[1](1.1.3.4.1)	ATGAAGCCTGTCACTCTGTATGATGTAGCGGAA;	TTCCGCTACATCATACAGAGTGACAGGCTTCAT;
A[6](1.2.1.2.1.6)+B[2](1.1.3.4.2)	ATGAAGCCTGTCACTCTGTATGATGTAGCGGAG;	CTCCGCTACATCATACAGAGTGACAGGCTTCAT;
A[6](1.2.1.2.1.6)+B[3](1.1.4.1.1)	ATGAAGCCTGTCACTCTGTATGATGTGGCTGAA;	TTCAGCCACATCATACAGAGTGACAGGCTTCAT;
A[6](1.2.1.2.1.6)+B[3](1.1.4.4.1)	ATGAAGCCTGTCACTCTGTATGATGTGGCGGAA;	TTCCGCCACATCATACAGAGTGACAGGCTTCAT;
A[6](1.2.1.2.1.6)+B[6](1.2.1.1.2)	ATGAAGCCTGTCACTCTGTATGACGTTGCTGAG;	CTCAGCAACGTCATACAGAGTGACAGGCTTCAT;
A[6](1.2.1.2.1.6)+B[6](1.2.1.2.2)	ATGAAGCCTGTCACTCTGTATGACGTTGCCGAG;	CTCGGCAACGTCATACAGAGTGACAGGCTTCAT;
A[6](1.2.1.2.1.6)+B[6](1.2.1.3.2)	ATGAAGCCTGTCACTCTGTATGACGTTGCAGAG;	CTCTGCAACGTCATACAGAGTGACAGGCTTCAT;
A[6](1.2.1.2.1.6)+B[6](1.2.1.4.2)	ATGAAGCCTGTCACTCTGTATGACGTTGCGGAG;	CTCCGCAACGTCATACAGAGTGACAGGCTTCAT;
A[6](1.2.1.2.1.6)+B[6](1.2.3.1.2)	ATGAAGCCTGTCACTCTGTATGACGTAGCTGAG;	CTCAGCTACGTCATACAGAGTGACAGGCTTCAT;
A[6](1.2.1.2.1.6)+B[6](1.2.3.2.2)	ATGAAGCCTGTCACTCTGTATGACGTAGCCGAG;	CTCGGCTACGTCATACAGAGTGACAGGCTTCAT;
A[6](1.2.1.2.1.6)+B[6](1.2.3.3.2)	ATGAAGCCTGTCACTCTGTATGACGTAGCAGAG;	CTCTGCTACGTCATACAGAGTGACAGGCTTCAT;
A[6](1.2.1.2.1.6)+B[6](1.2.3.4.2)	ATGAAGCCTGTCACTCTGTATGACGTAGCGGAG;	CTCCGCTACGTCATACAGAGTGACAGGCTTCAT;
A[6](1.2.1.2.1.6)+B[6](1.2.4.1.2)	ATGAAGCCTGTCACTCTGTATGACGTGGCTGAG;	CTCAGCCACGTCATACAGAGTGACAGGCTTCAT;
A[6](1.2.1.2.1.6)+B[6](1.2.4.3.2)	ATGAAGCCTGTCACTCTGTATGACGTGGCAGAG;	CTCTGCCACGTCATACAGAGTGACAGGCTTCAT;
A[6](1.2.1.2.1.6)+B[6](1.2.4.4.2)	ATGAAGCCTGTCACTCTGTATGACGTGGCGGAG;	CTCCGCCACGTCATACAGAGTGACAGGCTTCAT;
A[6](1.2.1.2.2.3)+B[1](1.1.1.2.1)	ATGAAGCCTGTCACCCTTTATGATGTTGCCGAA;	TTCGGCAACATCATAAAGGGTGACAGGCTTCAT;
A[6](1.2.1.2.2.3)+B[2](1.1.1.2.2)	ATGAAGCCTGTCACCCTTTATGATGTTGCCGAG;	CTCGGCAACATCATAAAGGGTGACAGGCTTCAT;
A[6](1.2.1.2.2.3)+B[1](1.1.1.4.1)	ATGAAGCCTGTCACCCTTTATGATGTTGCGGAA;	TTCCGCAACATCATAAAGGGTGACAGGCTTCAT;
A[6](1.2.1.2.2.3)+B[1](1.1.3.2.1)	ATGAAGCCTGTCACCCTTTATGATGTAGCCGAA;	TTCGGCTACATCATAAAGGGTGACAGGCTTCAT;
A[6](1.2.1.2.2.3)+B[2](1.1.3.2.2)	ATGAAGCCTGTCACCCTTTATGATGTAGCCGAG;	CTCGGCTACATCATAAAGGGTGACAGGCTTCAT;
A[6](1.2.1.2.2.3)+B[1](1.1.3.4.1)	ATGAAGCCTGTCACCCTTTATGATGTAGCGGAA;	TTCCGCTACATCATAAAGGGTGACAGGCTTCAT;
A[6](1.2.1.2.2.3)+B[2](1.1.3.4.2)	ATGAAGCCTGTCACCCTTTATGATGTAGCGGAG;	CTCCGCTACATCATAAAGGGTGACAGGCTTCAT;
A[6](1.2.1.2.2.3)+B[3](1.1.4.1.1)	ATGAAGCCTGTCACCCTTTATGATGTGGCTGAA;	TTCAGCCACATCATAAAGGGTGACAGGCTTCAT;
A[6](1.2.1.2.2.3)+B[3](1.1.4.4.1)	ATGAAGCCTGTCACCCTTTATGATGTGGCGGAA;	TTCCGCCACATCATAAAGGGTGACAGGCTTCAT;
A[6](1.2.1.2.2.3)+B[6](1.2.1.1.2)	ATGAAGCCTGTCACCCTTTATGACGTTGCTGAG;	CTCAGCAACGTCATAAAGGGTGACAGGCTTCAT;
A[6](1.2.1.2.2.3)+B[6](1.2.1.2.2)	ATGAAGCCTGTCACCCTTTATGACGTTGCCGAG;	CTCGGCAACGTCATAAAGGGTGACAGGCTTCAT;
A[6](1.2.1.2.2.3)+B[6](1.2.1.3.2)	ATGAAGCCTGTCACCCTTTATGACGTTGCAGAG;	CTCTGCAACGTCATAAAGGGTGACAGGCTTCAT;
A[6](1.2.1.2.2.3)+B[6](1.2.1.4.2)	ATGAAGCCTGTCACCCTTTATGACGTTGCGGAG;	CTCCGCAACGTCATAAAGGGTGACAGGCTTCAT;
A[6](1.2.1.2.2.3)+B[6](1.2.3.1.2)	ATGAAGCCTGTCACCCTTTATGACGTAGCTGAG;	CTCAGCTACGTCATAAAGGGTGACAGGCTTCAT;
A[6](1.2.1.2.2.3)+B[6](1.2.3.2.2)	ATGAAGCCTGTCACCCTTTATGACGTAGCCGAG;	CTCGGCTACGTCATAAAGGGTGACAGGCTTCAT;
A[6](1.2.1.2.2.3)+B[6](1.2.3.3.2)	ATGAAGCCTGTCACCCTTTATGACGTAGCAGAG;	CTCTGCTACGTCATAAAGGGTGACAGGCTTCAT;
A[6](1.2.1.2.2.3)+B[6](1.2.3.4.2)	ATGAAGCCTGTCACCCTTTATGACGTAGCGGAG;	CTCCGCTACGTCATAAAGGGTGACAGGCTTCAT;
A[6](1.2.1.2.2.3)+B[6](1.2.4.1.2)	ATGAAGCCTGTCACCCTTTATGACGTGGCTGAG;	CTCAGCCACGTCATAAAGGGTGACAGGCTTCAT;
A[6](1.2.1.2.2.3)+B[6](1.2.4.3.2)	ATGAAGCCTGTCACCCTTTATGACGTGGCAGAG;	CTCTGCCACGTCATAAAGGGTGACAGGCTTCAT;
A[6](1.2.1.2.2.3)+B[6](1.2.4.4.2)	ATGAAGCCTGTCACCCTTTATGACGTGGCGGAG;	CTCCGCCACGTCATAAAGGGTGACAGGCTTCAT;
A[6](1.2.1.2.2.4)+B[1](1.1.1.2.1)	ATGAAGCCTGTCACCCTCTATGATGTTGCCGAA;	TTCGGCAACATCATAGAGGGTGACAGGCTTCAT;
A[6](1.2.1.2.2.4)+B[2](1.1.1.2.2)	ATGAAGCCTGTCACCCTCTATGATGTTGCCGAG;	CTCGGCAACATCATAGAGGGTGACAGGCTTCAT;
A[6](1.2.1.2.2.4)+B[1](1.1.1.4.1)	ATGAAGCCTGTCACCCTCTATGATGTTGCGGAA;	TTCCGCAACATCATAGAGGGTGACAGGCTTCAT;
A[6](1.2.1.2.2.4)+B[1](1.1.3.2.1)	ATGAAGCCTGTCACCCTCTATGATGTAGCCGAA;	TTCGGCTACATCATAGAGGGTGACAGGCTTCAT;
A[6](1.2.1.2.2.4)+B[2](1.1.3.2.2)	ATGAAGCCTGTCACCCTCTATGATGTAGCCGAG;	CTCGGCTACATCATAGAGGGTGACAGGCTTCAT;
A[6](1.2.1.2.2.4)+B[1](1.1.3.4.1)	ATGAAGCCTGTCACCCTCTATGATGTAGCGGAA;	TTCCGCTACATCATAGAGGGTGACAGGCTTCAT;
A[6](1.2.1.2.2.4)+B[2](1.1.3.4.2)	ATGAAGCCTGTCACCCTCTATGATGTAGCGGAG;	CTCCGCTACATCATAGAGGGTGACAGGCTTCAT;
A[6](1.2.1.2.2.4)+B[3](1.1.4.1.1)	ATGAAGCCTGTCACCCTCTATGATGTGGCTGAA;	TTCAGCCACATCATAGAGGGTGACAGGCTTCAT;
A[6](1.2.1.2.2.4)+B[3](1.1.4.4.1)	ATGAAGCCTGTCACCCTCTATGATGTGGCGGAA;	TTCCGCCACATCATAGAGGGTGACAGGCTTCAT;
A[6](1.2.1.2.2.4)+B[6](1.2.1.1.2)	ATGAAGCCTGTCACCCTCTATGACGTTGCTGAG;	CTCAGCAACGTCATAGAGGGTGACAGGCTTCAT;
A[6](1.2.1.2.2.4)+B[6](1.2.1.2.2)	ATGAAGCCTGTCACCCTCTATGACGTTGCCGAG;	CTCGGCAACGTCATAGAGGGTGACAGGCTTCAT;
A[6](1.2.1.2.2.4)+B[6](1.2.1.3.2)	ATGAAGCCTGTCACCCTCTATGACGTTGCAGAG;	CTCTGCAACGTCATAGAGGGTGACAGGCTTCAT;
A[6](1.2.1.2.2.4)+B[6](1.2.1.4.2)	ATGAAGCCTGTCACCCTCTATGACGTTGCGGAG;	CTCCGCAACGTCATAGAGGGTGACAGGCTTCAT;
A[6](1.2.1.2.2.4)+B[6](1.2.3.1.2)	ATGAAGCCTGTCACCCTCTATGACGTAGCTGAG;	CTCAGCTACGTCATAGAGGGTGACAGGCTTCAT;
A[6](1.2.1.2.2.4)+B[6](1.2.3.2.2)	ATGAAGCCTGTCACCCTCTATGACGTAGCCGAG;	CTCGGCTACGTCATAGAGGGTGACAGGCTTCAT;
A[6](1.2.1.2.2.4)+B[6](1.2.3.3.2)	ATGAAGCCTGTCACCCTCTATGACGTAGCAGAG;	CTCTGCTACGTCATAGAGGGTGACAGGCTTCAT;
A[6](1.2.1.2.2.4)+B[6](1.2.3.4.2)	ATGAAGCCTGTCACCCTCTATGACGTAGCGGAG;	CTCCGCTACGTCATAGAGGGTGACAGGCTTCAT;
A[6](1.2.1.2.2.4)+B[6](1.2.4.1.2)	ATGAAGCCTGTCACCCTCTATGACGTGGCTGAG;	CTCAGCCACGTCATAGAGGGTGACAGGCTTCAT;
A[6](1.2.1.2.2.4)+B[6](1.2.4.3.2)	ATGAAGCCTGTCACCCTCTATGACGTGGCAGAG;	CTCTGCCACGTCATAGAGGGTGACAGGCTTCAT;
A[6](1.2.1.2.2.4)+B[6](1.2.4.4.2)	ATGAAGCCTGTCACCCTCTATGACGTGGCGGAG;	CTCCGCCACGTCATAGAGGGTGACAGGCTTCAT;
A[6](1.2.1.2.2.5)+B[1](1.1.1.2.1)	ATGAAGCCTGTCACCCTATATGATGTTGCCGAA;	TTCGGCAACATCATATAGGGTGACAGGCTTCAT;
A[6](1.2.1.2.2.5)+B[2](1.1.1.2.2)	ATGAAGCCTGTCACCCTATATGATGTTGCCGAG;	CTCGGCAACATCATATAGGGTGACAGGCTTCAT;
A[6](1.2.1.2.2.5)+B[1](1.1.1.4.1)	ATGAAGCCTGTCACCCTATATGATGTTGCGGAA;	TTCCGCAACATCATATAGGGTGACAGGCTTCAT;
A[6](1.2.1.2.2.5)+B[1](1.1.3.2.1)	ATGAAGCCTGTCACCCTATATGATGTAGCCGAA;	TTCGGCTACATCATATAGGGTGACAGGCTTCAT;
A[6](1.2.1.2.2.5)+B[2](1.1.3.2.2)	ATGAAGCCTGTCACCCTATATGATGTAGCCGAG;	CTCGGCTACATCATATAGGGTGACAGGCTTCAT;
A[6](1.2.1.2.2.5)+B[1](1.1.3.4.1)	ATGAAGCCTGTCACCCTATATGATGTAGCGGAA;	TTCCGCTACATCATATAGGGTGACAGGCTTCAT;
A[6](1.2.1.2.2.5)+B[2](1.1.3.4.2)	ATGAAGCCTGTCACCCTATATGATGTAGCGGAG;	CTCCGCTACATCATATAGGGTGACAGGCTTCAT;
A[6](1.2.1.2.2.5)+B[3](1.1.4.1.1)	ATGAAGCCTGTCACCCTATATGATGTGGCTGAA;	TTCAGCCACATCATATAGGGTGACAGGCTTCAT;
A[6](1.2.1.2.2.5)+B[3](1.1.4.4.1)	ATGAAGCCTGTCACCCTATATGATGTGGCGGAA;	TTCCGCCACATCATATAGGGTGACAGGCTTCAT;
A[6](1.2.1.2.2.5)+B[6](1.2.1.1.2)	ATGAAGCCTGTCACCCTATATGACGTTGCTGAG;	CTCAGCAACGTCATATAGGGTGACAGGCTTCAT;
A[6](1.2.1.2.2.5)+B[6](1.2.1.2.2)	ATGAAGCCTGTCACCCTATATGACGTTGCCGAG;	CTCGGCAACGTCATATAGGGTGACAGGCTTCAT;
A[6](1.2.1.2.2.5)+B[6](1.2.1.3.2)	ATGAAGCCTGTCACCCTATATGACGTTGCAGAG;	CTCTGCAACGTCATATAGGGTGACAGGCTTCAT;
A[6](1.2.1.2.2.5)+B[6](1.2.1.4.2)	ATGAAGCCTGTCACCCTATATGACGTTGCGGAG;	CTCCGCAACGTCATATAGGGTGACAGGCTTCAT;
A[6](1.2.1.2.2.5)+B[6](1.2.3.1.2)	ATGAAGCCTGTCACCCTATATGACGTAGCTGAG;	CTCAGCTACGTCATATAGGGTGACAGGCTTCAT;
A[6](1.2.1.2.2.5)+B[6](1.2.3.2.2)	ATGAAGCCTGTCACCCTATATGACGTAGCCGAG;	CTCGGCTACGTCATATAGGGTGACAGGCTTCAT;
A[6](1.2.1.2.2.5)+B[6](1.2.3.3.2)	ATGAAGCCTGTCACCCTATATGACGTAGCAGAG;	CTCTGCTACGTCATATAGGGTGACAGGCTTCAT;
A[6](1.2.1.2.2.5)+B[6](1.2.3.4.2)	ATGAAGCCTGTCACCCTATATGACGTAGCGGAG;	CTCCGCTACGTCATATAGGGTGACAGGCTTCAT;
A[6](1.2.1.2.2.5)+B[6](1.2.4.1.2)	ATGAAGCCTGTCACCCTATATGACGTGGCTGAG;	CTCAGCCACGTCATATAGGGTGACAGGCTTCAT;
A[6](1.2.1.2.2.5)+B[6](1.2.4.3.2)	ATGAAGCCTGTCACCCTATATGACGTGGCAGAG;	CTCTGCCACGTCATATAGGGTGACAGGCTTCAT;
A[6](1.2.1.2.2.5)+B[6](1.2.4.4.2)	ATGAAGCCTGTCACCCTATATGACGTGGCGGAG;	CTCCGCCACGTCATATAGGGTGACAGGCTTCAT;
A[6](1.2.1.2.2.6)+B[1](1.1.1.2.1)	ATGAAGCCTGTCACCCTGTATGATGTTGCCGAA;	TTCGGCAACATCATACAGGGTGACAGGCTTCAT;
A[6](1.2.1.2.2.6)+B[2](1.1.1.2.2)	ATGAAGCCTGTCACCCTGTATGATGTTGCCGAG;	CTCGGCAACATCATACAGGGTGACAGGCTTCAT;
A[6](1.2.1.2.2.6)+B[1](1.1.1.4.1)	ATGAAGCCTGTCACCCTGTATGATGTTGCGGAA;	TTCCGCAACATCATACAGGGTGACAGGCTTCAT;
A[6](1.2.1.2.2.6)+B[1](1.1.3.2.1)	ATGAAGCCTGTCACCCTGTATGATGTAGCCGAA;	TTCGGCTACATCATACAGGGTGACAGGCTTCAT;
A[6](1.2.1.2.2.6)+B[2](1.1.3.2.2)	ATGAAGCCTGTCACCCTGTATGATGTAGCCGAG;	CTCGGCTACATCATACAGGGTGACAGGCTTCAT;
A[6](1.2.1.2.2.6)+B[1](1.1.3.4.1)	ATGAAGCCTGTCACCCTGTATGATGTAGCGGAA;	TTCCGCTACATCATACAGGGTGACAGGCTTCAT;
A[6](1.2.1.2.2.6)+B[2](1.1.3.4.2)	ATGAAGCCTGTCACCCTGTATGATGTAGCGGAG;	CTCCGCTACATCATACAGGGTGACAGGCTTCAT;
A[6](1.2.1.2.2.6)+B[3](1.1.4.1.1)	ATGAAGCCTGTCACCCTGTATGATGTGGCTGAA;	TTCAGCCACATCATACAGGGTGACAGGCTTCAT;
A[6](1.2.1.2.2.6)+B[3](1.1.4.4.1)	ATGAAGCCTGTCACCCTGTATGATGTGGCGGAA;	TTCCGCCACATCATACAGGGTGACAGGCTTCAT;
A[6](1.2.1.2.2.6)+B[6](1.2.1.1.2)	ATGAAGCCTGTCACCCTGTATGACGTTGCTGAG;	CTCAGCAACGTCATACAGGGTGACAGGCTTCAT;
A[6](1.2.1.2.2.6)+B[6](1.2.1.2.2)	ATGAAGCCTGTCACCCTGTATGACGTTGCCGAG;	CTCGGCAACGTCATACAGGGTGACAGGCTTCAT;
A[6](1.2.1.2.2.6)+B[6](1.2.1.3.2)	ATGAAGCCTGTCACCCTGTATGACGTTGCAGAG;	CTCTGCAACGTCATACAGGGTGACAGGCTTCAT;
A[6](1.2.1.2.2.6)+B[6](1.2.1.4.2)	ATGAAGCCTGTCACCCTGTATGACGTTGCGGAG;	CTCCGCAACGTCATACAGGGTGACAGGCTTCAT;
A[6](1.2.1.2.2.6)+B[6](1.2.3.1.2)	ATGAAGCCTGTCACCCTGTATGACGTAGCTGAG;	CTCAGCTACGTCATACAGGGTGACAGGCTTCAT;
A[6](1.2.1.2.2.6)+B[6](1.2.3.2.2)	ATGAAGCCTGTCACCCTGTATGACGTAGCCGAG;	CTCGGCTACGTCATACAGGGTGACAGGCTTCAT;
A[6](1.2.1.2.2.6)+B[6](1.2.3.3.2)	ATGAAGCCTGTCACCCTGTATGACGTAGCAGAG;	CTCTGCTACGTCATACAGGGTGACAGGCTTCAT;
A[6](1.2.1.2.2.6)+B[6](1.2.3.4.2)	ATGAAGCCTGTCACCCTGTATGACGTAGCGGAG;	CTCCGCTACGTCATACAGGGTGACAGGCTTCAT;
A[6](1.2.1.2.2.6)+B[6](1.2.4.1.2)	ATGAAGCCTGTCACCCTGTATGACGTGGCTGAG;	CTCAGCCACGTCATACAGGGTGACAGGCTTCAT;
A[6](1.2.1.2.2.6)+B[6](1.2.4.3.2)	ATGAAGCCTGTCACCCTGTATGACGTGGCAGAG;	CTCTGCCACGTCATACAGGGTGACAGGCTTCAT;
A[6](1.2.1.2.2.6)+B[6](1.2.4.4.2)	ATGAAGCCTGTCACCCTGTATGACGTGGCGGAG;	CTCCGCCACGTCATACAGGGTGACAGGCTTCAT;
A[6](1.2.1.3.1.3)+B[1](1.1.1.2.1)	ATGAAGCCTGTAACTCTTTATGATGTTGCCGAA;	TTCGGCAACATCATAAAGAGTTACAGGCTTCAT;
A[6](1.2.1.3.1.3)+B[2](1.1.1.2.2)	ATGAAGCCTGTAACTCTTTATGATGTTGCCGAG;	CTCGGCAACATCATAAAGAGTTACAGGCTTCAT;
A[6](1.2.1.3.1.3)+B[1](1.1.1.4.1)	ATGAAGCCTGTAACTCTTTATGATGTTGCGGAA;	TTCCGCAACATCATAAAGAGTTACAGGCTTCAT;
A[6](1.2.1.3.1.3)+B[1](1.1.3.2.1)	ATGAAGCCTGTAACTCTTTATGATGTAGCCGAA;	TTCGGCTACATCATAAAGAGTTACAGGCTTCAT;
A[6](1.2.1.3.1.3)+B[2](1.1.3.2.2)	ATGAAGCCTGTAACTCTTTATGATGTAGCCGAG;	CTCGGCTACATCATAAAGAGTTACAGGCTTCAT;
A[6](1.2.1.3.1.3)+B[1](1.1.3.4.1)	ATGAAGCCTGTAACTCTTTATGATGTAGCGGAA;	TTCCGCTACATCATAAAGAGTTACAGGCTTCAT;
A[6](1.2.1.3.1.3)+B[2](1.1.3.4.2)	ATGAAGCCTGTAACTCTTTATGATGTAGCGGAG;	CTCCGCTACATCATAAAGAGTTACAGGCTTCAT;
A[6](1.2.1.3.1.3)+B[3](1.1.4.1.1)	ATGAAGCCTGTAACTCTTTATGATGTGGCTGAA;	TTCAGCCACATCATAAAGAGTTACAGGCTTCAT;
A[6](1.2.1.3.1.3)+B[3](1.1.4.4.1)	ATGAAGCCTGTAACTCTTTATGATGTGGCGGAA;	TTCCGCCACATCATAAAGAGTTACAGGCTTCAT;
A[6](1.2.1.3.1.3)+B[6](1.2.1.1.2)	ATGAAGCCTGTAACTCTTTATGACGTTGCTGAG;	CTCAGCAACGTCATAAAGAGTTACAGGCTTCAT;
A[6](1.2.1.3.1.3)+B[6](1.2.1.2.2)	ATGAAGCCTGTAACTCTTTATGACGTTGCCGAG;	CTCGGCAACGTCATAAAGAGTTACAGGCTTCAT;
A[6](1.2.1.3.1.3)+B[6](1.2.1.3.2)	ATGAAGCCTGTAACTCTTTATGACGTTGCAGAG;	CTCTGCAACGTCATAAAGAGTTACAGGCTTCAT;
A[6](1.2.1.3.1.3)+B[6](1.2.1.4.2)	ATGAAGCCTGTAACTCTTTATGACGTTGCGGAG;	CTCCGCAACGTCATAAAGAGTTACAGGCTTCAT;
A[6](1.2.1.3.1.3)+B[6](1.2.3.1.2)	ATGAAGCCTGTAACTCTTTATGACGTAGCTGAG;	CTCAGCTACGTCATAAAGAGTTACAGGCTTCAT;
A[6](1.2.1.3.1.3)+B[6](1.2.3.2.2)	ATGAAGCCTGTAACTCTTTATGACGTAGCCGAG;	CTCGGCTACGTCATAAAGAGTTACAGGCTTCAT;
A[6](1.2.1.3.1.3)+B[6](1.2.3.3.2)	ATGAAGCCTGTAACTCTTTATGACGTAGCAGAG;	CTCTGCTACGTCATAAAGAGTTACAGGCTTCAT;
A[6](1.2.1.3.1.3)+B[6](1.2.3.4.2)	ATGAAGCCTGTAACTCTTTATGACGTAGCGGAG;	CTCCGCTACGTCATAAAGAGTTACAGGCTTCAT;
A[6](1.2.1.3.1.3)+B[6](1.2.4.1.2)	ATGAAGCCTGTAACTCTTTATGACGTGGCTGAG;	CTCAGCCACGTCATAAAGAGTTACAGGCTTCAT;
A[6](1.2.1.3.1.3)+B[6](1.2.4.3.2)	ATGAAGCCTGTAACTCTTTATGACGTGGCAGAG;	CTCTGCCACGTCATAAAGAGTTACAGGCTTCAT;
A[6](1.2.1.3.1.3)+B[6](1.2.4.4.2)	ATGAAGCCTGTAACTCTTTATGACGTGGCGGAG;	CTCCGCCACGTCATAAAGAGTTACAGGCTTCAT;
A[6](1.2.1.3.1.4)+B[1](1.1.1.2.1)	ATGAAGCCTGTAACTCTCTATGATGTTGCCGAA;	TTCGGCAACATCATAGAGAGTTACAGGCTTCAT;
A[6](1.2.1.3.1.4)+B[2](1.1.1.2.2)	ATGAAGCCTGTAACTCTCTATGATGTTGCCGAG;	CTCGGCAACATCATAGAGAGTTACAGGCTTCAT;
A[6](1.2.1.3.1.4)+B[1](1.1.1.4.1)	ATGAAGCCTGTAACTCTCTATGATGTTGCGGAA;	TTCCGCAACATCATAGAGAGTTACAGGCTTCAT;
A[6](1.2.1.3.1.4)+B[1](1.1.3.2.1)	ATGAAGCCTGTAACTCTCTATGATGTAGCCGAA;	TTCGGCTACATCATAGAGAGTTACAGGCTTCAT;
A[6](1.2.1.3.1.4)+B[2](1.1.3.2.2)	ATGAAGCCTGTAACTCTCTATGATGTAGCCGAG;	CTCGGCTACATCATAGAGAGTTACAGGCTTCAT;
A[6](1.2.1.3.1.4)+B[1](1.1.3.4.1)	ATGAAGCCTGTAACTCTCTATGATGTAGCGGAA;	TTCCGCTACATCATAGAGAGTTACAGGCTTCAT;
A[6](1.2.1.3.1.4)+B[2](1.1.3.4.2)	ATGAAGCCTGTAACTCTCTATGATGTAGCGGAG;	CTCCGCTACATCATAGAGAGTTACAGGCTTCAT;
A[6](1.2.1.3.1.4)+B[3](1.1.4.1.1)	ATGAAGCCTGTAACTCTCTATGATGTGGCTGAA;	TTCAGCCACATCATAGAGAGTTACAGGCTTCAT;
A[6](1.2.1.3.1.4)+B[3](1.1.4.4.1)	ATGAAGCCTGTAACTCTCTATGATGTGGCGGAA;	TTCCGCCACATCATAGAGAGTTACAGGCTTCAT;
A[6](1.2.1.3.1.4)+B[6](1.2.1.1.2)	ATGAAGCCTGTAACTCTCTATGACGTTGCTGAG;	CTCAGCAACGTCATAGAGAGTTACAGGCTTCAT;
A[6](1.2.1.3.1.4)+B[6](1.2.1.2.2)	ATGAAGCCTGTAACTCTCTATGACGTTGCCGAG;	CTCGGCAACGTCATAGAGAGTTACAGGCTTCAT;
A[6](1.2.1.3.1.4)+B[6](1.2.1.3.2)	ATGAAGCCTGTAACTCTCTATGACGTTGCAGAG;	CTCTGCAACGTCATAGAGAGTTACAGGCTTCAT;
A[6](1.2.1.3.1.4)+B[6](1.2.1.4.2)	ATGAAGCCTGTAACTCTCTATGACGTTGCGGAG;	CTCCGCAACGTCATAGAGAGTTACAGGCTTCAT;
A[6](1.2.1.3.1.4)+B[6](1.2.3.1.2)	ATGAAGCCTGTAACTCTCTATGACGTAGCTGAG;	CTCAGCTACGTCATAGAGAGTTACAGGCTTCAT;
A[6](1.2.1.3.1.4)+B[6](1.2.3.2.2)	ATGAAGCCTGTAACTCTCTATGACGTAGCCGAG;	CTCGGCTACGTCATAGAGAGTTACAGGCTTCAT;
A[6](1.2.1.3.1.4)+B[6](1.2.3.3.2)	ATGAAGCCTGTAACTCTCTATGACGTAGCAGAG;	CTCTGCTACGTCATAGAGAGTTACAGGCTTCAT;
A[6](1.2.1.3.1.4)+B[6](1.2.3.4.2)	ATGAAGCCTGTAACTCTCTATGACGTAGCGGAG;	CTCCGCTACGTCATAGAGAGTTACAGGCTTCAT;
A[6](1.2.1.3.1.4)+B[6](1.2.4.1.2)	ATGAAGCCTGTAACTCTCTATGACGTGGCTGAG;	CTCAGCCACGTCATAGAGAGTTACAGGCTTCAT;
A[6](1.2.1.3.1.4)+B[6](1.2.4.3.2)	ATGAAGCCTGTAACTCTCTATGACGTGGCAGAG;	CTCTGCCACGTCATAGAGAGTTACAGGCTTCAT;
A[6](1.2.1.3.1.4)+B[6](1.2.4.4.2)	ATGAAGCCTGTAACTCTCTATGACGTGGCGGAG;	CTCCGCCACGTCATAGAGAGTTACAGGCTTCAT;
A[6](1.2.1.3.1.5)+B[1](1.1.1.2.1)	ATGAAGCCTGTAACTCTATATGATGTTGCCGAA;	TTCGGCAACATCATATAGAGTTACAGGCTTCAT;
A[6](1.2.1.3.1.5)+B[2](1.1.1.2.2)	ATGAAGCCTGTAACTCTATATGATGTTGCCGAG;	CTCGGCAACATCATATAGAGTTACAGGCTTCAT;
A[6](1.2.1.3.1.5)+B[1](1.1.1.4.1)	ATGAAGCCTGTAACTCTATATGATGTTGCGGAA;	TTCCGCAACATCATATAGAGTTACAGGCTTCAT;
A[6](1.2.1.3.1.5)+B[1](1.1.3.2.1)	ATGAAGCCTGTAACTCTATATGATGTAGCCGAA;	TTCGGCTACATCATATAGAGTTACAGGCTTCAT;
A[6](1.2.1.3.1.5)+B[2](1.1.3.2.2)	ATGAAGCCTGTAACTCTATATGATGTAGCCGAG;	CTCGGCTACATCATATAGAGTTACAGGCTTCAT;
A[6](1.2.1.3.1.5)+B[1](1.1.3.4.1)	ATGAAGCCTGTAACTCTATATGATGTAGCGGAA;	TTCCGCTACATCATATAGAGTTACAGGCTTCAT;
A[6](1.2.1.3.1.5)+B[2](1.1.3.4.2)	ATGAAGCCTGTAACTCTATATGATGTAGCGGAG;	CTCCGCTACATCATATAGAGTTACAGGCTTCAT;
A[6](1.2.1.3.1.5)+B[3](1.1.4.1.1)	ATGAAGCCTGTAACTCTATATGATGTGGCTGAA;	TTCAGCCACATCATATAGAGTTACAGGCTTCAT;
A[6](1.2.1.3.1.5)+B[3](1.1.4.4.1)	ATGAAGCCTGTAACTCTATATGATGTGGCGGAA;	TTCCGCCACATCATATAGAGTTACAGGCTTCAT;
A[6](1.2.1.3.1.5)+B[6](1.2.1.1.2)	ATGAAGCCTGTAACTCTATATGACGTTGCTGAG;	CTCAGCAACGTCATATAGAGTTACAGGCTTCAT;
A[6](1.2.1.3.1.5)+B[6](1.2.1.2.2)	ATGAAGCCTGTAACTCTATATGACGTTGCCGAG;	CTCGGCAACGTCATATAGAGTTACAGGCTTCAT;
A[6](1.2.1.3.1.5)+B[6](1.2.1.3.2)	ATGAAGCCTGTAACTCTATATGACGTTGCAGAG;	CTCTGCAACGTCATATAGAGTTACAGGCTTCAT;
A[6](1.2.1.3.1.5)+B[6](1.2.1.4.2)	ATGAAGCCTGTAACTCTATATGACGTTGCGGAG;	CTCCGCAACGTCATATAGAGTTACAGGCTTCAT;
A[6](1.2.1.3.1.5)+B[6](1.2.3.1.2)	ATGAAGCCTGTAACTCTATATGACGTAGCTGAG;	CTCAGCTACGTCATATAGAGTTACAGGCTTCAT;
A[6](1.2.1.3.1.5)+B[6](1.2.3.2.2)	ATGAAGCCTGTAACTCTATATGACGTAGCCGAG;	CTCGGCTACGTCATATAGAGTTACAGGCTTCAT;
A[6](1.2.1.3.1.5)+B[6](1.2.3.3.2)	ATGAAGCCTGTAACTCTATATGACGTAGCAGAG;	CTCTGCTACGTCATATAGAGTTACAGGCTTCAT;
A[6](1.2.1.3.1.5)+B[6](1.2.3.4.2)	ATGAAGCCTGTAACTCTATATGACGTAGCGGAG;	CTCCGCTACGTCATATAGAGTTACAGGCTTCAT;
A[6](1.2.1.3.1.5)+B[6](1.2.4.1.2)	ATGAAGCCTGTAACTCTATATGACGTGGCTGAG;	CTCAGCCACGTCATATAGAGTTACAGGCTTCAT;
A[6](1.2.1.3.1.5)+B[6](1.2.4.3.2)	ATGAAGCCTGTAACTCTATATGACGTGGCAGAG;	CTCTGCCACGTCATATAGAGTTACAGGCTTCAT;
A[6](1.2.1.3.1.5)+B[6](1.2.4.4.2)	ATGAAGCCTGTAACTCTATATGACGTGGCGGAG;	CTCCGCCACGTCATATAGAGTTACAGGCTTCAT;
A[6](1.2.1.3.1.6)+B[1](1.1.1.2.1)	ATGAAGCCTGTAACTCTGTATGATGTTGCCGAA;	TTCGGCAACATCATACAGAGTTACAGGCTTCAT;
A[6](1.2.1.3.1.6)+B[2](1.1.1.2.2)	ATGAAGCCTGTAACTCTGTATGATGTTGCCGAG;	CTCGGCAACATCATACAGAGTTACAGGCTTCAT;
A[6](1.2.1.3.1.6)+B[1](1.1.1.4.1)	ATGAAGCCTGTAACTCTGTATGATGTTGCGGAA;	TTCCGCAACATCATACAGAGTTACAGGCTTCAT;
A[6](1.2.1.3.1.6)+B[1](1.1.3.2.1)	ATGAAGCCTGTAACTCTGTATGATGTAGCCGAA;	TTCGGCTACATCATACAGAGTTACAGGCTTCAT;
A[6](1.2.1.3.1.6)+B[2](1.1.3.2.2)	ATGAAGCCTGTAACTCTGTATGATGTAGCCGAG;	CTCGGCTACATCATACAGAGTTACAGGCTTCAT;
A[6](1.2.1.3.1.6)+B[1](1.1.3.4.1)	ATGAAGCCTGTAACTCTGTATGATGTAGCGGAA;	TTCCGCTACATCATACAGAGTTACAGGCTTCAT;
A[6](1.2.1.3.1.6)+B[2](1.1.3.4.2)	ATGAAGCCTGTAACTCTGTATGATGTAGCGGAG;	CTCCGCTACATCATACAGAGTTACAGGCTTCAT;
A[6](1.2.1.3.1.6)+B[3](1.1.4.1.1)	ATGAAGCCTGTAACTCTGTATGATGTGGCTGAA;	TTCAGCCACATCATACAGAGTTACAGGCTTCAT;
A[6](1.2.1.3.1.6)+B[3](1.1.4.4.1)	ATGAAGCCTGTAACTCTGTATGATGTGGCGGAA;	TTCCGCCACATCATACAGAGTTACAGGCTTCAT;
A[6](1.2.1.3.1.6)+B[6](1.2.1.1.2)	ATGAAGCCTGTAACTCTGTATGACGTTGCTGAG;	CTCAGCAACGTCATACAGAGTTACAGGCTTCAT;
A[6](1.2.1.3.1.6)+B[6](1.2.1.2.2)	ATGAAGCCTGTAACTCTGTATGACGTTGCCGAG;	CTCGGCAACGTCATACAGAGTTACAGGCTTCAT;
A[6](1.2.1.3.1.6)+B[6](1.2.1.3.2)	ATGAAGCCTGTAACTCTGTATGACGTTGCAGAG;	CTCTGCAACGTCATACAGAGTTACAGGCTTCAT;
A[6](1.2.1.3.1.6)+B[6](1.2.1.4.2)	ATGAAGCCTGTAACTCTGTATGACGTTGCGGAG;	CTCCGCAACGTCATACAGAGTTACAGGCTTCAT;
A[6](1.2.1.3.1.6)+B[6](1.2.3.1.2)	ATGAAGCCTGTAACTCTGTATGACGTAGCTGAG;	CTCAGCTACGTCATACAGAGTTACAGGCTTCAT;
A[6](1.2.1.3.1.6)+B[6](1.2.3.2.2)	ATGAAGCCTGTAACTCTGTATGACGTAGCCGAG;	CTCGGCTACGTCATACAGAGTTACAGGCTTCAT;
A[6](1.2.1.3.1.6)+B[6](1.2.3.3.2)	ATGAAGCCTGTAACTCTGTATGACGTAGCAGAG;	CTCTGCTACGTCATACAGAGTTACAGGCTTCAT;
A[6](1.2.1.3.1.6)+B[6](1.2.3.4.2)	ATGAAGCCTGTAACTCTGTATGACGTAGCGGAG;	CTCCGCTACGTCATACAGAGTTACAGGCTTCAT;
A[6](1.2.1.3.1.6)+B[6](1.2.4.1.2)	ATGAAGCCTGTAACTCTGTATGACGTGGCTGAG;	CTCAGCCACGTCATACAGAGTTACAGGCTTCAT;
A[6](1.2.1.3.1.6)+B[6](1.2.4.3.2)	ATGAAGCCTGTAACTCTGTATGACGTGGCAGAG;	CTCTGCCACGTCATACAGAGTTACAGGCTTCAT;
A[6](1.2.1.3.1.6)+B[6](1.2.4.4.2)	ATGAAGCCTGTAACTCTGTATGACGTGGCGGAG;	CTCCGCCACGTCATACAGAGTTACAGGCTTCAT;
A[6](1.2.1.3.2.3)+B[1](1.1.1.2.1)	ATGAAGCCTGTAACCCTTTATGATGTTGCCGAA;	TTCGGCAACATCATAAAGGGTTACAGGCTTCAT;
A[6](1.2.1.3.2.3)+B[2](1.1.1.2.2)	ATGAAGCCTGTAACCCTTTATGATGTTGCCGAG;	CTCGGCAACATCATAAAGGGTTACAGGCTTCAT;
A[6](1.2.1.3.2.3)+B[1](1.1.1.4.1)	ATGAAGCCTGTAACCCTTTATGATGTTGCGGAA;	TTCCGCAACATCATAAAGGGTTACAGGCTTCAT;
A[6](1.2.1.3.2.3)+B[1](1.1.3.2.1)	ATGAAGCCTGTAACCCTTTATGATGTAGCCGAA;	TTCGGCTACATCATAAAGGGTTACAGGCTTCAT;
A[6](1.2.1.3.2.3)+B[2](1.1.3.2.2)	ATGAAGCCTGTAACCCTTTATGATGTAGCCGAG;	CTCGGCTACATCATAAAGGGTTACAGGCTTCAT;
A[6](1.2.1.3.2.3)+B[1](1.1.3.4.1)	ATGAAGCCTGTAACCCTTTATGATGTAGCGGAA;	TTCCGCTACATCATAAAGGGTTACAGGCTTCAT;
A[6](1.2.1.3.2.3)+B[2](1.1.3.4.2)	ATGAAGCCTGTAACCCTTTATGATGTAGCGGAG;	CTCCGCTACATCATAAAGGGTTACAGGCTTCAT;
A[6](1.2.1.3.2.3)+B[3](1.1.4.1.1)	ATGAAGCCTGTAACCCTTTATGATGTGGCTGAA;	TTCAGCCACATCATAAAGGGTTACAGGCTTCAT;
A[6](1.2.1.3.2.3)+B[3](1.1.4.4.1)	ATGAAGCCTGTAACCCTTTATGATGTGGCGGAA;	TTCCGCCACATCATAAAGGGTTACAGGCTTCAT;
A[6](1.2.1.3.2.3)+B[6](1.2.1.1.2)	ATGAAGCCTGTAACCCTTTATGACGTTGCTGAG;	CTCAGCAACGTCATAAAGGGTTACAGGCTTCAT;
A[6](1.2.1.3.2.3)+B[6](1.2.1.2.2)	ATGAAGCCTGTAACCCTTTATGACGTTGCCGAG;	CTCGGCAACGTCATAAAGGGTTACAGGCTTCAT;
A[6](1.2.1.3.2.3)+B[6](1.2.1.3.2)	ATGAAGCCTGTAACCCTTTATGACGTTGCAGAG;	CTCTGCAACGTCATAAAGGGTTACAGGCTTCAT;
A[6](1.2.1.3.2.3)+B[6](1.2.1.4.2)	ATGAAGCCTGTAACCCTTTATGACGTTGCGGAG;	CTCCGCAACGTCATAAAGGGTTACAGGCTTCAT;
A[6](1.2.1.3.2.3)+B[6](1.2.3.1.2)	ATGAAGCCTGTAACCCTTTATGACGTAGCTGAG;	CTCAGCTACGTCATAAAGGGTTACAGGCTTCAT;
A[6](1.2.1.3.2.3)+B[6](1.2.3.2.2)	ATGAAGCCTGTAACCCTTTATGACGTAGCCGAG;	CTCGGCTACGTCATAAAGGGTTACAGGCTTCAT;
A[6](1.2.1.3.2.3)+B[6](1.2.3.3.2)	ATGAAGCCTGTAACCCTTTATGACGTAGCAGAG;	CTCTGCTACGTCATAAAGGGTTACAGGCTTCAT;
A[6](1.2.1.3.2.3)+B[6](1.2.3.4.2)	ATGAAGCCTGTAACCCTTTATGACGTAGCGGAG;	CTCCGCTACGTCATAAAGGGTTACAGGCTTCAT;
A[6](1.2.1.3.2.3)+B[6](1.2.4.1.2)	ATGAAGCCTGTAACCCTTTATGACGTGGCTGAG;	CTCAGCCACGTCATAAAGGGTTACAGGCTTCAT;
A[6](1.2.1.3.2.3)+B[6](1.2.4.3.2)	ATGAAGCCTGTAACCCTTTATGACGTGGCAGAG;	CTCTGCCACGTCATAAAGGGTTACAGGCTTCAT;
A[6](1.2.1.3.2.3)+B[6](1.2.4.4.2)	ATGAAGCCTGTAACCCTTTATGACGTGGCGGAG;	CTCCGCCACGTCATAAAGGGTTACAGGCTTCAT;
A[6](1.2.1.3.2.4)+B[1](1.1.1.2.1)	ATGAAGCCTGTAACCCTCTATGATGTTGCCGAA;	TTCGGCAACATCATAGAGGGTTACAGGCTTCAT;
A[6](1.2.1.3.2.4)+B[2](1.1.1.2.2)	ATGAAGCCTGTAACCCTCTATGATGTTGCCGAG;	CTCGGCAACATCATAGAGGGTTACAGGCTTCAT;
A[6](1.2.1.3.2.4)+B[1](1.1.1.4.1)	ATGAAGCCTGTAACCCTCTATGATGTTGCGGAA;	TTCCGCAACATCATAGAGGGTTACAGGCTTCAT;
A[6](1.2.1.3.2.4)+B[1](1.1.3.2.1)	ATGAAGCCTGTAACCCTCTATGATGTAGCCGAA;	TTCGGCTACATCATAGAGGGTTACAGGCTTCAT;
A[6](1.2.1.3.2.4)+B[2](1.1.3.2.2)	ATGAAGCCTGTAACCCTCTATGATGTAGCCGAG;	CTCGGCTACATCATAGAGGGTTACAGGCTTCAT;
A[6](1.2.1.3.2.4)+B[1](1.1.3.4.1)	ATGAAGCCTGTAACCCTCTATGATGTAGCGGAA;	TTCCGCTACATCATAGAGGGTTACAGGCTTCAT;
A[6](1.2.1.3.2.4)+B[2](1.1.3.4.2)	ATGAAGCCTGTAACCCTCTATGATGTAGCGGAG;	CTCCGCTACATCATAGAGGGTTACAGGCTTCAT;
A[6](1.2.1.3.2.4)+B[3](1.1.4.1.1)	ATGAAGCCTGTAACCCTCTATGATGTGGCTGAA;	TTCAGCCACATCATAGAGGGTTACAGGCTTCAT;
A[6](1.2.1.3.2.4)+B[3](1.1.4.4.1)	ATGAAGCCTGTAACCCTCTATGATGTGGCGGAA;	TTCCGCCACATCATAGAGGGTTACAGGCTTCAT;
A[6](1.2.1.3.2.4)+B[6](1.2.1.1.2)	ATGAAGCCTGTAACCCTCTATGACGTTGCTGAG;	CTCAGCAACGTCATAGAGGGTTACAGGCTTCAT;
A[6](1.2.1.3.2.4)+B[6](1.2.1.2.2)	ATGAAGCCTGTAACCCTCTATGACGTTGCCGAG;	CTCGGCAACGTCATAGAGGGTTACAGGCTTCAT;
A[6](1.2.1.3.2.4)+B[6](1.2.1.3.2)	ATGAAGCCTGTAACCCTCTATGACGTTGCAGAG;	CTCTGCAACGTCATAGAGGGTTACAGGCTTCAT;
A[6](1.2.1.3.2.4)+B[6](1.2.1.4.2)	ATGAAGCCTGTAACCCTCTATGACGTTGCGGAG;	CTCCGCAACGTCATAGAGGGTTACAGGCTTCAT;
A[6](1.2.1.3.2.4)+B[6](1.2.3.1.2)	ATGAAGCCTGTAACCCTCTATGACGTAGCTGAG;	CTCAGCTACGTCATAGAGGGTTACAGGCTTCAT;
A[6](1.2.1.3.2.4)+B[6](1.2.3.2.2)	ATGAAGCCTGTAACCCTCTATGACGTAGCCGAG;	CTCGGCTACGTCATAGAGGGTTACAGGCTTCAT;
A[6](1.2.1.3.2.4)+B[6](1.2.3.3.2)	ATGAAGCCTGTAACCCTCTATGACGTAGCAGAG;	CTCTGCTACGTCATAGAGGGTTACAGGCTTCAT;
A[6](1.2.1.3.2.4)+B[6](1.2.3.4.2)	ATGAAGCCTGTAACCCTCTATGACGTAGCGGAG;	CTCCGCTACGTCATAGAGGGTTACAGGCTTCAT;
A[6](1.2.1.3.2.4)+B[6](1.2.4.1.2)	ATGAAGCCTGTAACCCTCTATGACGTGGCTGAG;	CTCAGCCACGTCATAGAGGGTTACAGGCTTCAT;
A[6](1.2.1.3.2.4)+B[6](1.2.4.3.2)	ATGAAGCCTGTAACCCTCTATGACGTGGCAGAG;	CTCTGCCACGTCATAGAGGGTTACAGGCTTCAT;
A[6](1.2.1.3.2.4)+B[6](1.2.4.4.2)	ATGAAGCCTGTAACCCTCTATGACGTGGCGGAG;	CTCCGCCACGTCATAGAGGGTTACAGGCTTCAT;
A[6](1.2.1.3.2.5)+B[1](1.1.1.2.1)	ATGAAGCCTGTAACCCTATATGATGTTGCCGAA;	TTCGGCAACATCATATAGGGTTACAGGCTTCAT;
A[6](1.2.1.3.2.5)+B[2](1.1.1.2.2)	ATGAAGCCTGTAACCCTATATGATGTTGCCGAG;	CTCGGCAACATCATATAGGGTTACAGGCTTCAT;
A[6](1.2.1.3.2.5)+B[1](1.1.1.4.1)	ATGAAGCCTGTAACCCTATATGATGTTGCGGAA;	TTCCGCAACATCATATAGGGTTACAGGCTTCAT;
A[6](1.2.1.3.2.5)+B[1](1.1.3.2.1)	ATGAAGCCTGTAACCCTATATGATGTAGCCGAA;	TTCGGCTACATCATATAGGGTTACAGGCTTCAT;
A[6](1.2.1.3.2.5)+B[2](1.1.3.2.2)	ATGAAGCCTGTAACCCTATATGATGTAGCCGAG;	CTCGGCTACATCATATAGGGTTACAGGCTTCAT;
A[6](1.2.1.3.2.5)+B[1](1.1.3.4.1)	ATGAAGCCTGTAACCCTATATGATGTAGCGGAA;	TTCCGCTACATCATATAGGGTTACAGGCTTCAT;
A[6](1.2.1.3.2.5)+B[2](1.1.3.4.2)	ATGAAGCCTGTAACCCTATATGATGTAGCGGAG;	CTCCGCTACATCATATAGGGTTACAGGCTTCAT;
A[6](1.2.1.3.2.5)+B[3](1.1.4.1.1)	ATGAAGCCTGTAACCCTATATGATGTGGCTGAA;	TTCAGCCACATCATATAGGGTTACAGGCTTCAT;
A[6](1.2.1.3.2.5)+B[3](1.1.4.4.1)	ATGAAGCCTGTAACCCTATATGATGTGGCGGAA;	TTCCGCCACATCATATAGGGTTACAGGCTTCAT;
A[6](1.2.1.3.2.5)+B[6](1.2.1.1.2)	ATGAAGCCTGTAACCCTATATGACGTTGCTGAG;	CTCAGCAACGTCATATAGGGTTACAGGCTTCAT;
A[6](1.2.1.3.2.5)+B[6](1.2.1.2.2)	ATGAAGCCTGTAACCCTATATGACGTTGCCGAG;	CTCGGCAACGTCATATAGGGTTACAGGCTTCAT;
A[6](1.2.1.3.2.5)+B[6](1.2.1.3.2)	ATGAAGCCTGTAACCCTATATGACGTTGCAGAG;	CTCTGCAACGTCATATAGGGTTACAGGCTTCAT;
A[6](1.2.1.3.2.5)+B[6](1.2.1.4.2)	ATGAAGCCTGTAACCCTATATGACGTTGCGGAG;	CTCCGCAACGTCATATAGGGTTACAGGCTTCAT;
A[6](1.2.1.3.2.5)+B[6](1.2.3.1.2)	ATGAAGCCTGTAACCCTATATGACGTAGCTGAG;	CTCAGCTACGTCATATAGGGTTACAGGCTTCAT;
A[6](1.2.1.3.2.5)+B[6](1.2.3.2.2)	ATGAAGCCTGTAACCCTATATGACGTAGCCGAG;	CTCGGCTACGTCATATAGGGTTACAGGCTTCAT;
A[6](1.2.1.3.2.5)+B[6](1.2.3.3.2)	ATGAAGCCTGTAACCCTATATGACGTAGCAGAG;	CTCTGCTACGTCATATAGGGTTACAGGCTTCAT;
A[6](1.2.1.3.2.5)+B[6](1.2.3.4.2)	ATGAAGCCTGTAACCCTATATGACGTAGCGGAG;	CTCCGCTACGTCATATAGGGTTACAGGCTTCAT;
A[6](1.2.1.3.2.5)+B[6](1.2.4.1.2)	ATGAAGCCTGTAACCCTATATGACGTGGCTGAG;	CTCAGCCACGTCATATAGGGTTACAGGCTTCAT;
A[6](1.2.1.3.2.5)+B[6](1.2.4.3.2)	ATGAAGCCTGTAACCCTATATGACGTGGCAGAG;	CTCTGCCACGTCATATAGGGTTACAGGCTTCAT;
A[6](1.2.1.3.2.5)+B[6](1.2.4.4.2)	ATGAAGCCTGTAACCCTATATGACGTGGCGGAG;	CTCCGCCACGTCATATAGGGTTACAGGCTTCAT;
A[6](1.2.1.3.2.6)+B[1](1.1.1.2.1)	ATGAAGCCTGTAACCCTGTATGATGTTGCCGAA;	TTCGGCAACATCATACAGGGTTACAGGCTTCAT;
A[6](1.2.1.3.2.6)+B[2](1.1.1.2.2)	ATGAAGCCTGTAACCCTGTATGATGTTGCCGAG;	CTCGGCAACATCATACAGGGTTACAGGCTTCAT;
A[6](1.2.1.3.2.6)+B[1](1.1.1.4.1)	ATGAAGCCTGTAACCCTGTATGATGTTGCGGAA;	TTCCGCAACATCATACAGGGTTACAGGCTTCAT;
A[6](1.2.1.3.2.6)+B[1](1.1.3.2.1)	ATGAAGCCTGTAACCCTGTATGATGTAGCCGAA;	TTCGGCTACATCATACAGGGTTACAGGCTTCAT;
A[6](1.2.1.3.2.6)+B[2](1.1.3.2.2)	ATGAAGCCTGTAACCCTGTATGATGTAGCCGAG;	CTCGGCTACATCATACAGGGTTACAGGCTTCAT;
A[6](1.2.1.3.2.6)+B[1](1.1.3.4.1)	ATGAAGCCTGTAACCCTGTATGATGTAGCGGAA;	TTCCGCTACATCATACAGGGTTACAGGCTTCAT;
A[6](1.2.1.3.2.6)+B[2](1.1.3.4.2)	ATGAAGCCTGTAACCCTGTATGATGTAGCGGAG;	CTCCGCTACATCATACAGGGTTACAGGCTTCAT;
A[6](1.2.1.3.2.6)+B[3](1.1.4.1.1)	ATGAAGCCTGTAACCCTGTATGATGTGGCTGAA;	TTCAGCCACATCATACAGGGTTACAGGCTTCAT;
A[6](1.2.1.3.2.6)+B[3](1.1.4.4.1)	ATGAAGCCTGTAACCCTGTATGATGTGGCGGAA;	TTCCGCCACATCATACAGGGTTACAGGCTTCAT;
A[6](1.2.1.3.2.6)+B[6](1.2.1.1.2)	ATGAAGCCTGTAACCCTGTATGACGTTGCTGAG;	CTCAGCAACGTCATACAGGGTTACAGGCTTCAT;
A[6](1.2.1.3.2.6)+B[6](1.2.1.2.2)	ATGAAGCCTGTAACCCTGTATGACGTTGCCGAG;	CTCGGCAACGTCATACAGGGTTACAGGCTTCAT;
A[6](1.2.1.3.2.6)+B[6](1.2.1.3.2)	ATGAAGCCTGTAACCCTGTATGACGTTGCAGAG;	CTCTGCAACGTCATACAGGGTTACAGGCTTCAT;
A[6](1.2.1.3.2.6)+B[6](1.2.1.4.2)	ATGAAGCCTGTAACCCTGTATGACGTTGCGGAG;	CTCCGCAACGTCATACAGGGTTACAGGCTTCAT;
A[6](1.2.1.3.2.6)+B[6](1.2.3.1.2)	ATGAAGCCTGTAACCCTGTATGACGTAGCTGAG;	CTCAGCTACGTCATACAGGGTTACAGGCTTCAT;
A[6](1.2.1.3.2.6)+B[6](1.2.3.2.2)	ATGAAGCCTGTAACCCTGTATGACGTAGCCGAG;	CTCGGCTACGTCATACAGGGTTACAGGCTTCAT;
A[6](1.2.1.3.2.6)+B[6](1.2.3.3.2)	ATGAAGCCTGTAACCCTGTATGACGTAGCAGAG;	CTCTGCTACGTCATACAGGGTTACAGGCTTCAT;
A[6](1.2.1.3.2.6)+B[6](1.2.3.4.2)	ATGAAGCCTGTAACCCTGTATGACGTAGCGGAG;	CTCCGCTACGTCATACAGGGTTACAGGCTTCAT;
A[6](1.2.1.3.2.6)+B[6](1.2.4.1.2)	ATGAAGCCTGTAACCCTGTATGACGTGGCTGAG;	CTCAGCCACGTCATACAGGGTTACAGGCTTCAT;
A[6](1.2.1.3.2.6)+B[6](1.2.4.3.2)	ATGAAGCCTGTAACCCTGTATGACGTGGCAGAG;	CTCTGCCACGTCATACAGGGTTACAGGCTTCAT;
A[6](1.2.1.3.2.6)+B[6](1.2.4.4.2)	ATGAAGCCTGTAACCCTGTATGACGTGGCGGAG;	CTCCGCCACGTCATACAGGGTTACAGGCTTCAT;
A[6](1.2.1.3.3.3)+B[1](1.1.1.2.1)	ATGAAGCCTGTAACACTTTATGATGTTGCCGAA;	TTCGGCAACATCATAAAGTGTTACAGGCTTCAT;
A[6](1.2.1.3.3.3)+B[2](1.1.1.2.2)	ATGAAGCCTGTAACACTTTATGATGTTGCCGAG;	CTCGGCAACATCATAAAGTGTTACAGGCTTCAT;
A[6](1.2.1.3.3.3)+B[1](1.1.1.4.1)	ATGAAGCCTGTAACACTTTATGATGTTGCGGAA;	TTCCGCAACATCATAAAGTGTTACAGGCTTCAT;
A[6](1.2.1.3.3.3)+B[1](1.1.3.2.1)	ATGAAGCCTGTAACACTTTATGATGTAGCCGAA;	TTCGGCTACATCATAAAGTGTTACAGGCTTCAT;
A[6](1.2.1.3.3.3)+B[2](1.1.3.2.2)	ATGAAGCCTGTAACACTTTATGATGTAGCCGAG;	CTCGGCTACATCATAAAGTGTTACAGGCTTCAT;
A[6](1.2.1.3.3.3)+B[1](1.1.3.4.1)	ATGAAGCCTGTAACACTTTATGATGTAGCGGAA;	TTCCGCTACATCATAAAGTGTTACAGGCTTCAT;
A[6](1.2.1.3.3.3)+B[2](1.1.3.4.2)	ATGAAGCCTGTAACACTTTATGATGTAGCGGAG;	CTCCGCTACATCATAAAGTGTTACAGGCTTCAT;
A[6](1.2.1.3.3.3)+B[3](1.1.4.1.1)	ATGAAGCCTGTAACACTTTATGATGTGGCTGAA;	TTCAGCCACATCATAAAGTGTTACAGGCTTCAT;
A[6](1.2.1.3.3.3)+B[3](1.1.4.4.1)	ATGAAGCCTGTAACACTTTATGATGTGGCGGAA;	TTCCGCCACATCATAAAGTGTTACAGGCTTCAT;
A[6](1.2.1.3.3.3)+B[6](1.2.1.1.2)	ATGAAGCCTGTAACACTTTATGACGTTGCTGAG;	CTCAGCAACGTCATAAAGTGTTACAGGCTTCAT;
A[6](1.2.1.3.3.3)+B[6](1.2.1.2.2)	ATGAAGCCTGTAACACTTTATGACGTTGCCGAG;	CTCGGCAACGTCATAAAGTGTTACAGGCTTCAT;
A[6](1.2.1.3.3.3)+B[6](1.2.1.3.2)	ATGAAGCCTGTAACACTTTATGACGTTGCAGAG;	CTCTGCAACGTCATAAAGTGTTACAGGCTTCAT;
A[6](1.2.1.3.3.3)+B[6](1.2.1.4.2)	ATGAAGCCTGTAACACTTTATGACGTTGCGGAG;	CTCCGCAACGTCATAAAGTGTTACAGGCTTCAT;
A[6](1.2.1.3.3.3)+B[6](1.2.3.1.2)	ATGAAGCCTGTAACACTTTATGACGTAGCTGAG;	CTCAGCTACGTCATAAAGTGTTACAGGCTTCAT;
A[6](1.2.1.3.3.3)+B[6](1.2.3.2.2)	ATGAAGCCTGTAACACTTTATGACGTAGCCGAG;	CTCGGCTACGTCATAAAGTGTTACAGGCTTCAT;
A[6](1.2.1.3.3.3)+B[6](1.2.3.3.2)	ATGAAGCCTGTAACACTTTATGACGTAGCAGAG;	CTCTGCTACGTCATAAAGTGTTACAGGCTTCAT;
A[6](1.2.1.3.3.3)+B[6](1.2.3.4.2)	ATGAAGCCTGTAACACTTTATGACGTAGCGGAG;	CTCCGCTACGTCATAAAGTGTTACAGGCTTCAT;
A[6](1.2.1.3.3.3)+B[6](1.2.4.1.2)	ATGAAGCCTGTAACACTTTATGACGTGGCTGAG;	CTCAGCCACGTCATAAAGTGTTACAGGCTTCAT;
A[6](1.2.1.3.3.3)+B[6](1.2.4.3.2)	ATGAAGCCTGTAACACTTTATGACGTGGCAGAG;	CTCTGCCACGTCATAAAGTGTTACAGGCTTCAT;
A[6](1.2.1.3.3.3)+B[6](1.2.4.4.2)	ATGAAGCCTGTAACACTTTATGACGTGGCGGAG;	CTCCGCCACGTCATAAAGTGTTACAGGCTTCAT;
A[6](1.2.1.3.3.4)+B[1](1.1.1.2.1)	ATGAAGCCTGTAACACTCTATGATGTTGCCGAA;	TTCGGCAACATCATAGAGTGTTACAGGCTTCAT;
A[6](1.2.1.3.3.4)+B[2](1.1.1.2.2)	ATGAAGCCTGTAACACTCTATGATGTTGCCGAG;	CTCGGCAACATCATAGAGTGTTACAGGCTTCAT;
A[6](1.2.1.3.3.4)+B[1](1.1.1.4.1)	ATGAAGCCTGTAACACTCTATGATGTTGCGGAA;	TTCCGCAACATCATAGAGTGTTACAGGCTTCAT;
A[6](1.2.1.3.3.4)+B[1](1.1.3.2.1)	ATGAAGCCTGTAACACTCTATGATGTAGCCGAA;	TTCGGCTACATCATAGAGTGTTACAGGCTTCAT;
A[6](1.2.1.3.3.4)+B[2](1.1.3.2.2)	ATGAAGCCTGTAACACTCTATGATGTAGCCGAG;	CTCGGCTACATCATAGAGTGTTACAGGCTTCAT;
A[6](1.2.1.3.3.4)+B[1](1.1.3.4.1)	ATGAAGCCTGTAACACTCTATGATGTAGCGGAA;	TTCCGCTACATCATAGAGTGTTACAGGCTTCAT;
A[6](1.2.1.3.3.4)+B[2](1.1.3.4.2)	ATGAAGCCTGTAACACTCTATGATGTAGCGGAG;	CTCCGCTACATCATAGAGTGTTACAGGCTTCAT;
A[6](1.2.1.3.3.4)+B[3](1.1.4.1.1)	ATGAAGCCTGTAACACTCTATGATGTGGCTGAA;	TTCAGCCACATCATAGAGTGTTACAGGCTTCAT;
A[6](1.2.1.3.3.4)+B[3](1.1.4.4.1)	ATGAAGCCTGTAACACTCTATGATGTGGCGGAA;	TTCCGCCACATCATAGAGTGTTACAGGCTTCAT;
A[6](1.2.1.3.3.4)+B[6](1.2.1.1.2)	ATGAAGCCTGTAACACTCTATGACGTTGCTGAG;	CTCAGCAACGTCATAGAGTGTTACAGGCTTCAT;
A[6](1.2.1.3.3.4)+B[6](1.2.1.2.2)	ATGAAGCCTGTAACACTCTATGACGTTGCCGAG;	CTCGGCAACGTCATAGAGTGTTACAGGCTTCAT;
A[6](1.2.1.3.3.4)+B[6](1.2.1.3.2)	ATGAAGCCTGTAACACTCTATGACGTTGCAGAG;	CTCTGCAACGTCATAGAGTGTTACAGGCTTCAT;
A[6](1.2.1.3.3.4)+B[6](1.2.1.4.2)	ATGAAGCCTGTAACACTCTATGACGTTGCGGAG;	CTCCGCAACGTCATAGAGTGTTACAGGCTTCAT;
A[6](1.2.1.3.3.4)+B[6](1.2.3.1.2)	ATGAAGCCTGTAACACTCTATGACGTAGCTGAG;	CTCAGCTACGTCATAGAGTGTTACAGGCTTCAT;
A[6](1.2.1.3.3.4)+B[6](1.2.3.2.2)	ATGAAGCCTGTAACACTCTATGACGTAGCCGAG;	CTCGGCTACGTCATAGAGTGTTACAGGCTTCAT;
A[6](1.2.1.3.3.4)+B[6](1.2.3.3.2)	ATGAAGCCTGTAACACTCTATGACGTAGCAGAG;	CTCTGCTACGTCATAGAGTGTTACAGGCTTCAT;
A[6](1.2.1.3.3.4)+B[6](1.2.3.4.2)	ATGAAGCCTGTAACACTCTATGACGTAGCGGAG;	CTCCGCTACGTCATAGAGTGTTACAGGCTTCAT;
A[6](1.2.1.3.3.4)+B[6](1.2.4.1.2)	ATGAAGCCTGTAACACTCTATGACGTGGCTGAG;	CTCAGCCACGTCATAGAGTGTTACAGGCTTCAT;
A[6](1.2.1.3.3.4)+B[6](1.2.4.3.2)	ATGAAGCCTGTAACACTCTATGACGTGGCAGAG;	CTCTGCCACGTCATAGAGTGTTACAGGCTTCAT;
A[6](1.2.1.3.3.4)+B[6](1.2.4.4.2)	ATGAAGCCTGTAACACTCTATGACGTGGCGGAG;	CTCCGCCACGTCATAGAGTGTTACAGGCTTCAT;
A[6](1.2.1.3.3.5)+B[1](1.1.1.2.1)	ATGAAGCCTGTAACACTATATGATGTTGCCGAA;	TTCGGCAACATCATATAGTGTTACAGGCTTCAT;
A[6](1.2.1.3.3.5)+B[2](1.1.1.2.2)	ATGAAGCCTGTAACACTATATGATGTTGCCGAG;	CTCGGCAACATCATATAGTGTTACAGGCTTCAT;
A[6](1.2.1.3.3.5)+B[1](1.1.1.4.1)	ATGAAGCCTGTAACACTATATGATGTTGCGGAA;	TTCCGCAACATCATATAGTGTTACAGGCTTCAT;
A[6](1.2.1.3.3.5)+B[1](1.1.3.2.1)	ATGAAGCCTGTAACACTATATGATGTAGCCGAA;	TTCGGCTACATCATATAGTGTTACAGGCTTCAT;
A[6](1.2.1.3.3.5)+B[2](1.1.3.2.2)	ATGAAGCCTGTAACACTATATGATGTAGCCGAG;	CTCGGCTACATCATATAGTGTTACAGGCTTCAT;
A[6](1.2.1.3.3.5)+B[1](1.1.3.4.1)	ATGAAGCCTGTAACACTATATGATGTAGCGGAA;	TTCCGCTACATCATATAGTGTTACAGGCTTCAT;
A[6](1.2.1.3.3.5)+B[2](1.1.3.4.2)	ATGAAGCCTGTAACACTATATGATGTAGCGGAG;	CTCCGCTACATCATATAGTGTTACAGGCTTCAT;
A[6](1.2.1.3.3.5)+B[3](1.1.4.1.1)	ATGAAGCCTGTAACACTATATGATGTGGCTGAA;	TTCAGCCACATCATATAGTGTTACAGGCTTCAT;
A[6](1.2.1.3.3.5)+B[3](1.1.4.4.1)	ATGAAGCCTGTAACACTATATGATGTGGCGGAA;	TTCCGCCACATCATATAGTGTTACAGGCTTCAT;
A[6](1.2.1.3.3.5)+B[6](1.2.1.1.2)	ATGAAGCCTGTAACACTATATGACGTTGCTGAG;	CTCAGCAACGTCATATAGTGTTACAGGCTTCAT;
A[6](1.2.1.3.3.5)+B[6](1.2.1.2.2)	ATGAAGCCTGTAACACTATATGACGTTGCCGAG;	CTCGGCAACGTCATATAGTGTTACAGGCTTCAT;
A[6](1.2.1.3.3.5)+B[6](1.2.1.3.2)	ATGAAGCCTGTAACACTATATGACGTTGCAGAG;	CTCTGCAACGTCATATAGTGTTACAGGCTTCAT;
A[6](1.2.1.3.3.5)+B[6](1.2.1.4.2)	ATGAAGCCTGTAACACTATATGACGTTGCGGAG;	CTCCGCAACGTCATATAGTGTTACAGGCTTCAT;
A[6](1.2.1.3.3.5)+B[6](1.2.3.1.2)	ATGAAGCCTGTAACACTATATGACGTAGCTGAG;	CTCAGCTACGTCATATAGTGTTACAGGCTTCAT;
A[6](1.2.1.3.3.5)+B[6](1.2.3.2.2)	ATGAAGCCTGTAACACTATATGACGTAGCCGAG;	CTCGGCTACGTCATATAGTGTTACAGGCTTCAT;
A[6](1.2.1.3.3.5)+B[6](1.2.3.3.2)	ATGAAGCCTGTAACACTATATGACGTAGCAGAG;	CTCTGCTACGTCATATAGTGTTACAGGCTTCAT;
A[6](1.2.1.3.3.5)+B[6](1.2.3.4.2)	ATGAAGCCTGTAACACTATATGACGTAGCGGAG;	CTCCGCTACGTCATATAGTGTTACAGGCTTCAT;
A[6](1.2.1.3.3.5)+B[6](1.2.4.1.2)	ATGAAGCCTGTAACACTATATGACGTGGCTGAG;	CTCAGCCACGTCATATAGTGTTACAGGCTTCAT;
A[6](1.2.1.3.3.5)+B[6](1.2.4.3.2)	ATGAAGCCTGTAACACTATATGACGTGGCAGAG;	CTCTGCCACGTCATATAGTGTTACAGGCTTCAT;
A[6](1.2.1.3.3.5)+B[6](1.2.4.4.2)	ATGAAGCCTGTAACACTATATGACGTGGCGGAG;	CTCCGCCACGTCATATAGTGTTACAGGCTTCAT;
A[6](1.2.1.3.3.6)+B[1](1.1.1.2.1)	ATGAAGCCTGTAACACTGTATGATGTTGCCGAA;	TTCGGCAACATCATACAGTGTTACAGGCTTCAT;
A[6](1.2.1.3.3.6)+B[2](1.1.1.2.2)	ATGAAGCCTGTAACACTGTATGATGTTGCCGAG;	CTCGGCAACATCATACAGTGTTACAGGCTTCAT;
A[6](1.2.1.3.3.6)+B[1](1.1.1.4.1)	ATGAAGCCTGTAACACTGTATGATGTTGCGGAA;	TTCCGCAACATCATACAGTGTTACAGGCTTCAT;
A[6](1.2.1.3.3.6)+B[1](1.1.3.2.1)	ATGAAGCCTGTAACACTGTATGATGTAGCCGAA;	TTCGGCTACATCATACAGTGTTACAGGCTTCAT;
A[6](1.2.1.3.3.6)+B[2](1.1.3.2.2)	ATGAAGCCTGTAACACTGTATGATGTAGCCGAG;	CTCGGCTACATCATACAGTGTTACAGGCTTCAT;
A[6](1.2.1.3.3.6)+B[1](1.1.3.4.1)	ATGAAGCCTGTAACACTGTATGATGTAGCGGAA;	TTCCGCTACATCATACAGTGTTACAGGCTTCAT;
A[6](1.2.1.3.3.6)+B[2](1.1.3.4.2)	ATGAAGCCTGTAACACTGTATGATGTAGCGGAG;	CTCCGCTACATCATACAGTGTTACAGGCTTCAT;
A[6](1.2.1.3.3.6)+B[3](1.1.4.1.1)	ATGAAGCCTGTAACACTGTATGATGTGGCTGAA;	TTCAGCCACATCATACAGTGTTACAGGCTTCAT;
A[6](1.2.1.3.3.6)+B[3](1.1.4.4.1)	ATGAAGCCTGTAACACTGTATGATGTGGCGGAA;	TTCCGCCACATCATACAGTGTTACAGGCTTCAT;
A[6](1.2.1.3.3.6)+B[6](1.2.1.1.2)	ATGAAGCCTGTAACACTGTATGACGTTGCTGAG;	CTCAGCAACGTCATACAGTGTTACAGGCTTCAT;
A[6](1.2.1.3.3.6)+B[6](1.2.1.2.2)	ATGAAGCCTGTAACACTGTATGACGTTGCCGAG;	CTCGGCAACGTCATACAGTGTTACAGGCTTCAT;
A[6](1.2.1.3.3.6)+B[6](1.2.1.3.2)	ATGAAGCCTGTAACACTGTATGACGTTGCAGAG;	CTCTGCAACGTCATACAGTGTTACAGGCTTCAT;
A[6](1.2.1.3.3.6)+B[6](1.2.1.4.2)	ATGAAGCCTGTAACACTGTATGACGTTGCGGAG;	CTCCGCAACGTCATACAGTGTTACAGGCTTCAT;
A[6](1.2.1.3.3.6)+B[6](1.2.3.1.2)	ATGAAGCCTGTAACACTGTATGACGTAGCTGAG;	CTCAGCTACGTCATACAGTGTTACAGGCTTCAT;
A[6](1.2.1.3.3.6)+B[6](1.2.3.2.2)	ATGAAGCCTGTAACACTGTATGACGTAGCCGAG;	CTCGGCTACGTCATACAGTGTTACAGGCTTCAT;
A[6](1.2.1.3.3.6)+B[6](1.2.3.3.2)	ATGAAGCCTGTAACACTGTATGACGTAGCAGAG;	CTCTGCTACGTCATACAGTGTTACAGGCTTCAT;
A[6](1.2.1.3.3.6)+B[6](1.2.3.4.2)	ATGAAGCCTGTAACACTGTATGACGTAGCGGAG;	CTCCGCTACGTCATACAGTGTTACAGGCTTCAT;
A[6](1.2.1.3.3.6)+B[6](1.2.4.1.2)	ATGAAGCCTGTAACACTGTATGACGTGGCTGAG;	CTCAGCCACGTCATACAGTGTTACAGGCTTCAT;
A[6](1.2.1.3.3.6)+B[6](1.2.4.3.2)	ATGAAGCCTGTAACACTGTATGACGTGGCAGAG;	CTCTGCCACGTCATACAGTGTTACAGGCTTCAT;
A[6](1.2.1.3.3.6)+B[6](1.2.4.4.2)	ATGAAGCCTGTAACACTGTATGACGTGGCGGAG;	CTCCGCCACGTCATACAGTGTTACAGGCTTCAT;
A[6](1.2.1.4.1.3)+B[1](1.1.1.2.1)	ATGAAGCCTGTGACTCTTTATGATGTTGCCGAA;	TTCGGCAACATCATAAAGAGTCACAGGCTTCAT;
A[6](1.2.1.4.1.3)+B[2](1.1.1.2.2)	ATGAAGCCTGTGACTCTTTATGATGTTGCCGAG;	CTCGGCAACATCATAAAGAGTCACAGGCTTCAT;
A[6](1.2.1.4.1.3)+B[1](1.1.1.4.1)	ATGAAGCCTGTGACTCTTTATGATGTTGCGGAA;	TTCCGCAACATCATAAAGAGTCACAGGCTTCAT;
A[6](1.2.1.4.1.3)+B[1](1.1.3.2.1)	ATGAAGCCTGTGACTCTTTATGATGTAGCCGAA;	TTCGGCTACATCATAAAGAGTCACAGGCTTCAT;
A[6](1.2.1.4.1.3)+B[2](1.1.3.2.2)	ATGAAGCCTGTGACTCTTTATGATGTAGCCGAG;	CTCGGCTACATCATAAAGAGTCACAGGCTTCAT;
A[6](1.2.1.4.1.3)+B[1](1.1.3.4.1)	ATGAAGCCTGTGACTCTTTATGATGTAGCGGAA;	TTCCGCTACATCATAAAGAGTCACAGGCTTCAT;
A[6](1.2.1.4.1.3)+B[2](1.1.3.4.2)	ATGAAGCCTGTGACTCTTTATGATGTAGCGGAG;	CTCCGCTACATCATAAAGAGTCACAGGCTTCAT;
A[6](1.2.1.4.1.3)+B[3](1.1.4.1.1)	ATGAAGCCTGTGACTCTTTATGATGTGGCTGAA;	TTCAGCCACATCATAAAGAGTCACAGGCTTCAT;
A[6](1.2.1.4.1.3)+B[3](1.1.4.4.1)	ATGAAGCCTGTGACTCTTTATGATGTGGCGGAA;	TTCCGCCACATCATAAAGAGTCACAGGCTTCAT;
A[6](1.2.1.4.1.3)+B[6](1.2.1.1.2)	ATGAAGCCTGTGACTCTTTATGACGTTGCTGAG;	CTCAGCAACGTCATAAAGAGTCACAGGCTTCAT;
A[6](1.2.1.4.1.3)+B[6](1.2.1.2.2)	ATGAAGCCTGTGACTCTTTATGACGTTGCCGAG;	CTCGGCAACGTCATAAAGAGTCACAGGCTTCAT;
A[6](1.2.1.4.1.3)+B[6](1.2.1.3.2)	ATGAAGCCTGTGACTCTTTATGACGTTGCAGAG;	CTCTGCAACGTCATAAAGAGTCACAGGCTTCAT;
A[6](1.2.1.4.1.3)+B[6](1.2.1.4.2)	ATGAAGCCTGTGACTCTTTATGACGTTGCGGAG;	CTCCGCAACGTCATAAAGAGTCACAGGCTTCAT;
A[6](1.2.1.4.1.3)+B[6](1.2.3.1.2)	ATGAAGCCTGTGACTCTTTATGACGTAGCTGAG;	CTCAGCTACGTCATAAAGAGTCACAGGCTTCAT;
A[6](1.2.1.4.1.3)+B[6](1.2.3.2.2)	ATGAAGCCTGTGACTCTTTATGACGTAGCCGAG;	CTCGGCTACGTCATAAAGAGTCACAGGCTTCAT;
A[6](1.2.1.4.1.3)+B[6](1.2.3.3.2)	ATGAAGCCTGTGACTCTTTATGACGTAGCAGAG;	CTCTGCTACGTCATAAAGAGTCACAGGCTTCAT;
A[6](1.2.1.4.1.3)+B[6](1.2.3.4.2)	ATGAAGCCTGTGACTCTTTATGACGTAGCGGAG;	CTCCGCTACGTCATAAAGAGTCACAGGCTTCAT;
A[6](1.2.1.4.1.3)+B[6](1.2.4.1.2)	ATGAAGCCTGTGACTCTTTATGACGTGGCTGAG;	CTCAGCCACGTCATAAAGAGTCACAGGCTTCAT;
A[6](1.2.1.4.1.3)+B[6](1.2.4.3.2)	ATGAAGCCTGTGACTCTTTATGACGTGGCAGAG;	CTCTGCCACGTCATAAAGAGTCACAGGCTTCAT;
A[6](1.2.1.4.1.3)+B[6](1.2.4.4.2)	ATGAAGCCTGTGACTCTTTATGACGTGGCGGAG;	CTCCGCCACGTCATAAAGAGTCACAGGCTTCAT;
A[6](1.2.1.4.1.4)+B[1](1.1.1.2.1)	ATGAAGCCTGTGACTCTCTATGATGTTGCCGAA;	TTCGGCAACATCATAGAGAGTCACAGGCTTCAT;
A[6](1.2.1.4.1.4)+B[2](1.1.1.2.2)	ATGAAGCCTGTGACTCTCTATGATGTTGCCGAG;	CTCGGCAACATCATAGAGAGTCACAGGCTTCAT;
A[6](1.2.1.4.1.4)+B[1](1.1.1.4.1)	ATGAAGCCTGTGACTCTCTATGATGTTGCGGAA;	TTCCGCAACATCATAGAGAGTCACAGGCTTCAT;
A[6](1.2.1.4.1.4)+B[1](1.1.3.2.1)	ATGAAGCCTGTGACTCTCTATGATGTAGCCGAA;	TTCGGCTACATCATAGAGAGTCACAGGCTTCAT;
A[6](1.2.1.4.1.4)+B[2](1.1.3.2.2)	ATGAAGCCTGTGACTCTCTATGATGTAGCCGAG;	CTCGGCTACATCATAGAGAGTCACAGGCTTCAT;
A[6](1.2.1.4.1.4)+B[1](1.1.3.4.1)	ATGAAGCCTGTGACTCTCTATGATGTAGCGGAA;	TTCCGCTACATCATAGAGAGTCACAGGCTTCAT;
A[6](1.2.1.4.1.4)+B[2](1.1.3.4.2)	ATGAAGCCTGTGACTCTCTATGATGTAGCGGAG;	CTCCGCTACATCATAGAGAGTCACAGGCTTCAT;
A[6](1.2.1.4.1.4)+B[3](1.1.4.1.1)	ATGAAGCCTGTGACTCTCTATGATGTGGCTGAA;	TTCAGCCACATCATAGAGAGTCACAGGCTTCAT;
A[6](1.2.1.4.1.4)+B[3](1.1.4.4.1)	ATGAAGCCTGTGACTCTCTATGATGTGGCGGAA;	TTCCGCCACATCATAGAGAGTCACAGGCTTCAT;
A[6](1.2.1.4.1.4)+B[6](1.2.1.1.2)	ATGAAGCCTGTGACTCTCTATGACGTTGCTGAG;	CTCAGCAACGTCATAGAGAGTCACAGGCTTCAT;
A[6](1.2.1.4.1.4)+B[6](1.2.1.2.2)	ATGAAGCCTGTGACTCTCTATGACGTTGCCGAG;	CTCGGCAACGTCATAGAGAGTCACAGGCTTCAT;
A[6](1.2.1.4.1.4)+B[6](1.2.1.3.2)	ATGAAGCCTGTGACTCTCTATGACGTTGCAGAG;	CTCTGCAACGTCATAGAGAGTCACAGGCTTCAT;
A[6](1.2.1.4.1.4)+B[6](1.2.1.4.2)	ATGAAGCCTGTGACTCTCTATGACGTTGCGGAG;	CTCCGCAACGTCATAGAGAGTCACAGGCTTCAT;
A[6](1.2.1.4.1.4)+B[6](1.2.3.1.2)	ATGAAGCCTGTGACTCTCTATGACGTAGCTGAG;	CTCAGCTACGTCATAGAGAGTCACAGGCTTCAT;
A[6](1.2.1.4.1.4)+B[6](1.2.3.2.2)	ATGAAGCCTGTGACTCTCTATGACGTAGCCGAG;	CTCGGCTACGTCATAGAGAGTCACAGGCTTCAT;
A[6](1.2.1.4.1.4)+B[6](1.2.3.3.2)	ATGAAGCCTGTGACTCTCTATGACGTAGCAGAG;	CTCTGCTACGTCATAGAGAGTCACAGGCTTCAT;
A[6](1.2.1.4.1.4)+B[6](1.2.3.4.2)	ATGAAGCCTGTGACTCTCTATGACGTAGCGGAG;	CTCCGCTACGTCATAGAGAGTCACAGGCTTCAT;
A[6](1.2.1.4.1.4)+B[6](1.2.4.1.2)	ATGAAGCCTGTGACTCTCTATGACGTGGCTGAG;	CTCAGCCACGTCATAGAGAGTCACAGGCTTCAT;
A[6](1.2.1.4.1.4)+B[6](1.2.4.3.2)	ATGAAGCCTGTGACTCTCTATGACGTGGCAGAG;	CTCTGCCACGTCATAGAGAGTCACAGGCTTCAT;
A[6](1.2.1.4.1.4)+B[6](1.2.4.4.2)	ATGAAGCCTGTGACTCTCTATGACGTGGCGGAG;	CTCCGCCACGTCATAGAGAGTCACAGGCTTCAT;
A[6](1.2.1.4.1.5)+B[1](1.1.1.2.1)	ATGAAGCCTGTGACTCTATATGATGTTGCCGAA;	TTCGGCAACATCATATAGAGTCACAGGCTTCAT;
A[6](1.2.1.4.1.5)+B[2](1.1.1.2.2)	ATGAAGCCTGTGACTCTATATGATGTTGCCGAG;	CTCGGCAACATCATATAGAGTCACAGGCTTCAT;
A[6](1.2.1.4.1.5)+B[1](1.1.1.4.1)	ATGAAGCCTGTGACTCTATATGATGTTGCGGAA;	TTCCGCAACATCATATAGAGTCACAGGCTTCAT;
A[6](1.2.1.4.1.5)+B[1](1.1.3.2.1)	ATGAAGCCTGTGACTCTATATGATGTAGCCGAA;	TTCGGCTACATCATATAGAGTCACAGGCTTCAT;
A[6](1.2.1.4.1.5)+B[2](1.1.3.2.2)	ATGAAGCCTGTGACTCTATATGATGTAGCCGAG;	CTCGGCTACATCATATAGAGTCACAGGCTTCAT;
A[6](1.2.1.4.1.5)+B[1](1.1.3.4.1)	ATGAAGCCTGTGACTCTATATGATGTAGCGGAA;	TTCCGCTACATCATATAGAGTCACAGGCTTCAT;
A[6](1.2.1.4.1.5)+B[2](1.1.3.4.2)	ATGAAGCCTGTGACTCTATATGATGTAGCGGAG;	CTCCGCTACATCATATAGAGTCACAGGCTTCAT;
A[6](1.2.1.4.1.5)+B[3](1.1.4.1.1)	ATGAAGCCTGTGACTCTATATGATGTGGCTGAA;	TTCAGCCACATCATATAGAGTCACAGGCTTCAT;
A[6](1.2.1.4.1.5)+B[3](1.1.4.4.1)	ATGAAGCCTGTGACTCTATATGATGTGGCGGAA;	TTCCGCCACATCATATAGAGTCACAGGCTTCAT;
A[6](1.2.1.4.1.5)+B[6](1.2.1.1.2)	ATGAAGCCTGTGACTCTATATGACGTTGCTGAG;	CTCAGCAACGTCATATAGAGTCACAGGCTTCAT;
A[6](1.2.1.4.1.5)+B[6](1.2.1.2.2)	ATGAAGCCTGTGACTCTATATGACGTTGCCGAG;	CTCGGCAACGTCATATAGAGTCACAGGCTTCAT;
A[6](1.2.1.4.1.5)+B[6](1.2.1.3.2)	ATGAAGCCTGTGACTCTATATGACGTTGCAGAG;	CTCTGCAACGTCATATAGAGTCACAGGCTTCAT;
A[6](1.2.1.4.1.5)+B[6](1.2.1.4.2)	ATGAAGCCTGTGACTCTATATGACGTTGCGGAG;	CTCCGCAACGTCATATAGAGTCACAGGCTTCAT;
A[6](1.2.1.4.1.5)+B[6](1.2.3.1.2)	ATGAAGCCTGTGACTCTATATGACGTAGCTGAG;	CTCAGCTACGTCATATAGAGTCACAGGCTTCAT;
A[6](1.2.1.4.1.5)+B[6](1.2.3.2.2)	ATGAAGCCTGTGACTCTATATGACGTAGCCGAG;	CTCGGCTACGTCATATAGAGTCACAGGCTTCAT;
A[6](1.2.1.4.1.5)+B[6](1.2.3.3.2)	ATGAAGCCTGTGACTCTATATGACGTAGCAGAG;	CTCTGCTACGTCATATAGAGTCACAGGCTTCAT;
A[6](1.2.1.4.1.5)+B[6](1.2.3.4.2)	ATGAAGCCTGTGACTCTATATGACGTAGCGGAG;	CTCCGCTACGTCATATAGAGTCACAGGCTTCAT;
A[6](1.2.1.4.1.5)+B[6](1.2.4.1.2)	ATGAAGCCTGTGACTCTATATGACGTGGCTGAG;	CTCAGCCACGTCATATAGAGTCACAGGCTTCAT;
A[6](1.2.1.4.1.5)+B[6](1.2.4.3.2)	ATGAAGCCTGTGACTCTATATGACGTGGCAGAG;	CTCTGCCACGTCATATAGAGTCACAGGCTTCAT;
A[6](1.2.1.4.1.5)+B[6](1.2.4.4.2)	ATGAAGCCTGTGACTCTATATGACGTGGCGGAG;	CTCCGCCACGTCATATAGAGTCACAGGCTTCAT;
A[6](1.2.1.4.1.6)+B[1](1.1.1.2.1)	ATGAAGCCTGTGACTCTGTATGATGTTGCCGAA;	TTCGGCAACATCATACAGAGTCACAGGCTTCAT;
A[6](1.2.1.4.1.6)+B[2](1.1.1.2.2)	ATGAAGCCTGTGACTCTGTATGATGTTGCCGAG;	CTCGGCAACATCATACAGAGTCACAGGCTTCAT;
A[6](1.2.1.4.1.6)+B[1](1.1.1.4.1)	ATGAAGCCTGTGACTCTGTATGATGTTGCGGAA;	TTCCGCAACATCATACAGAGTCACAGGCTTCAT;
A[6](1.2.1.4.1.6)+B[1](1.1.3.2.1)	ATGAAGCCTGTGACTCTGTATGATGTAGCCGAA;	TTCGGCTACATCATACAGAGTCACAGGCTTCAT;
A[6](1.2.1.4.1.6)+B[2](1.1.3.2.2)	ATGAAGCCTGTGACTCTGTATGATGTAGCCGAG;	CTCGGCTACATCATACAGAGTCACAGGCTTCAT;
A[6](1.2.1.4.1.6)+B[1](1.1.3.4.1)	ATGAAGCCTGTGACTCTGTATGATGTAGCGGAA;	TTCCGCTACATCATACAGAGTCACAGGCTTCAT;
A[6](1.2.1.4.1.6)+B[2](1.1.3.4.2)	ATGAAGCCTGTGACTCTGTATGATGTAGCGGAG;	CTCCGCTACATCATACAGAGTCACAGGCTTCAT;
A[6](1.2.1.4.1.6)+B[3](1.1.4.1.1)	ATGAAGCCTGTGACTCTGTATGATGTGGCTGAA;	TTCAGCCACATCATACAGAGTCACAGGCTTCAT;
A[6](1.2.1.4.1.6)+B[3](1.1.4.4.1)	ATGAAGCCTGTGACTCTGTATGATGTGGCGGAA;	TTCCGCCACATCATACAGAGTCACAGGCTTCAT;
A[6](1.2.1.4.1.6)+B[6](1.2.1.1.2)	ATGAAGCCTGTGACTCTGTATGACGTTGCTGAG;	CTCAGCAACGTCATACAGAGTCACAGGCTTCAT;
A[6](1.2.1.4.1.6)+B[6](1.2.1.2.2)	ATGAAGCCTGTGACTCTGTATGACGTTGCCGAG;	CTCGGCAACGTCATACAGAGTCACAGGCTTCAT;
A[6](1.2.1.4.1.6)+B[6](1.2.1.3.2)	ATGAAGCCTGTGACTCTGTATGACGTTGCAGAG;	CTCTGCAACGTCATACAGAGTCACAGGCTTCAT;
A[6](1.2.1.4.1.6)+B[6](1.2.1.4.2)	ATGAAGCCTGTGACTCTGTATGACGTTGCGGAG;	CTCCGCAACGTCATACAGAGTCACAGGCTTCAT;
A[6](1.2.1.4.1.6)+B[6](1.2.3.1.2)	ATGAAGCCTGTGACTCTGTATGACGTAGCTGAG;	CTCAGCTACGTCATACAGAGTCACAGGCTTCAT;
A[6](1.2.1.4.1.6)+B[6](1.2.3.2.2)	ATGAAGCCTGTGACTCTGTATGACGTAGCCGAG;	CTCGGCTACGTCATACAGAGTCACAGGCTTCAT;
A[6](1.2.1.4.1.6)+B[6](1.2.3.3.2)	ATGAAGCCTGTGACTCTGTATGACGTAGCAGAG;	CTCTGCTACGTCATACAGAGTCACAGGCTTCAT;
A[6](1.2.1.4.1.6)+B[6](1.2.3.4.2)	ATGAAGCCTGTGACTCTGTATGACGTAGCGGAG;	CTCCGCTACGTCATACAGAGTCACAGGCTTCAT;
A[6](1.2.1.4.1.6)+B[6](1.2.4.1.2)	ATGAAGCCTGTGACTCTGTATGACGTGGCTGAG;	CTCAGCCACGTCATACAGAGTCACAGGCTTCAT;
A[6](1.2.1.4.1.6)+B[6](1.2.4.3.2)	ATGAAGCCTGTGACTCTGTATGACGTGGCAGAG;	CTCTGCCACGTCATACAGAGTCACAGGCTTCAT;
A[6](1.2.1.4.1.6)+B[6](1.2.4.4.2)	ATGAAGCCTGTGACTCTGTATGACGTGGCGGAG;	CTCCGCCACGTCATACAGAGTCACAGGCTTCAT;
A[6](1.2.1.4.2.3)+B[1](1.1.1.2.1)	ATGAAGCCTGTGACCCTTTATGATGTTGCCGAA;	TTCGGCAACATCATAAAGGGTCACAGGCTTCAT;
A[6](1.2.1.4.2.3)+B[2](1.1.1.2.2)	ATGAAGCCTGTGACCCTTTATGATGTTGCCGAG;	CTCGGCAACATCATAAAGGGTCACAGGCTTCAT;
A[6](1.2.1.4.2.3)+B[1](1.1.1.4.1)	ATGAAGCCTGTGACCCTTTATGATGTTGCGGAA;	TTCCGCAACATCATAAAGGGTCACAGGCTTCAT;
A[6](1.2.1.4.2.3)+B[1](1.1.3.2.1)	ATGAAGCCTGTGACCCTTTATGATGTAGCCGAA;	TTCGGCTACATCATAAAGGGTCACAGGCTTCAT;
A[6](1.2.1.4.2.3)+B[2](1.1.3.2.2)	ATGAAGCCTGTGACCCTTTATGATGTAGCCGAG;	CTCGGCTACATCATAAAGGGTCACAGGCTTCAT;
A[6](1.2.1.4.2.3)+B[1](1.1.3.4.1)	ATGAAGCCTGTGACCCTTTATGATGTAGCGGAA;	TTCCGCTACATCATAAAGGGTCACAGGCTTCAT;
A[6](1.2.1.4.2.3)+B[2](1.1.3.4.2)	ATGAAGCCTGTGACCCTTTATGATGTAGCGGAG;	CTCCGCTACATCATAAAGGGTCACAGGCTTCAT;
A[6](1.2.1.4.2.3)+B[3](1.1.4.1.1)	ATGAAGCCTGTGACCCTTTATGATGTGGCTGAA;	TTCAGCCACATCATAAAGGGTCACAGGCTTCAT;
A[6](1.2.1.4.2.3)+B[3](1.1.4.4.1)	ATGAAGCCTGTGACCCTTTATGATGTGGCGGAA;	TTCCGCCACATCATAAAGGGTCACAGGCTTCAT;
A[6](1.2.1.4.2.3)+B[6](1.2.1.1.2)	ATGAAGCCTGTGACCCTTTATGACGTTGCTGAG;	CTCAGCAACGTCATAAAGGGTCACAGGCTTCAT;
A[6](1.2.1.4.2.3)+B[6](1.2.1.2.2)	ATGAAGCCTGTGACCCTTTATGACGTTGCCGAG;	CTCGGCAACGTCATAAAGGGTCACAGGCTTCAT;
A[6](1.2.1.4.2.3)+B[6](1.2.1.3.2)	ATGAAGCCTGTGACCCTTTATGACGTTGCAGAG;	CTCTGCAACGTCATAAAGGGTCACAGGCTTCAT;
A[6](1.2.1.4.2.3)+B[6](1.2.1.4.2)	ATGAAGCCTGTGACCCTTTATGACGTTGCGGAG;	CTCCGCAACGTCATAAAGGGTCACAGGCTTCAT;
A[6](1.2.1.4.2.3)+B[6](1.2.3.1.2)	ATGAAGCCTGTGACCCTTTATGACGTAGCTGAG;	CTCAGCTACGTCATAAAGGGTCACAGGCTTCAT;
A[6](1.2.1.4.2.3)+B[6](1.2.3.2.2)	ATGAAGCCTGTGACCCTTTATGACGTAGCCGAG;	CTCGGCTACGTCATAAAGGGTCACAGGCTTCAT;
A[6](1.2.1.4.2.3)+B[6](1.2.3.3.2)	ATGAAGCCTGTGACCCTTTATGACGTAGCAGAG;	CTCTGCTACGTCATAAAGGGTCACAGGCTTCAT;
A[6](1.2.1.4.2.3)+B[6](1.2.3.4.2)	ATGAAGCCTGTGACCCTTTATGACGTAGCGGAG;	CTCCGCTACGTCATAAAGGGTCACAGGCTTCAT;
A[6](1.2.1.4.2.3)+B[6](1.2.4.1.2)	ATGAAGCCTGTGACCCTTTATGACGTGGCTGAG;	CTCAGCCACGTCATAAAGGGTCACAGGCTTCAT;
A[6](1.2.1.4.2.3)+B[6](1.2.4.3.2)	ATGAAGCCTGTGACCCTTTATGACGTGGCAGAG;	CTCTGCCACGTCATAAAGGGTCACAGGCTTCAT;
A[6](1.2.1.4.2.3)+B[6](1.2.4.4.2)	ATGAAGCCTGTGACCCTTTATGACGTGGCGGAG;	CTCCGCCACGTCATAAAGGGTCACAGGCTTCAT;
A[6](1.2.1.4.2.4)+B[1](1.1.1.2.1)	ATGAAGCCTGTGACCCTCTATGATGTTGCCGAA;	TTCGGCAACATCATAGAGGGTCACAGGCTTCAT;
A[6](1.2.1.4.2.4)+B[2](1.1.1.2.2)	ATGAAGCCTGTGACCCTCTATGATGTTGCCGAG;	CTCGGCAACATCATAGAGGGTCACAGGCTTCAT;
A[6](1.2.1.4.2.4)+B[1](1.1.1.4.1)	ATGAAGCCTGTGACCCTCTATGATGTTGCGGAA;	TTCCGCAACATCATAGAGGGTCACAGGCTTCAT;
A[6](1.2.1.4.2.4)+B[1](1.1.3.2.1)	ATGAAGCCTGTGACCCTCTATGATGTAGCCGAA;	TTCGGCTACATCATAGAGGGTCACAGGCTTCAT;
A[6](1.2.1.4.2.4)+B[2](1.1.3.2.2)	ATGAAGCCTGTGACCCTCTATGATGTAGCCGAG;	CTCGGCTACATCATAGAGGGTCACAGGCTTCAT;
A[6](1.2.1.4.2.4)+B[1](1.1.3.4.1)	ATGAAGCCTGTGACCCTCTATGATGTAGCGGAA;	TTCCGCTACATCATAGAGGGTCACAGGCTTCAT;
A[6](1.2.1.4.2.4)+B[2](1.1.3.4.2)	ATGAAGCCTGTGACCCTCTATGATGTAGCGGAG;	CTCCGCTACATCATAGAGGGTCACAGGCTTCAT;
A[6](1.2.1.4.2.4)+B[3](1.1.4.1.1)	ATGAAGCCTGTGACCCTCTATGATGTGGCTGAA;	TTCAGCCACATCATAGAGGGTCACAGGCTTCAT;
A[6](1.2.1.4.2.4)+B[3](1.1.4.4.1)	ATGAAGCCTGTGACCCTCTATGATGTGGCGGAA;	TTCCGCCACATCATAGAGGGTCACAGGCTTCAT;
A[6](1.2.1.4.2.4)+B[6](1.2.1.1.2)	ATGAAGCCTGTGACCCTCTATGACGTTGCTGAG;	CTCAGCAACGTCATAGAGGGTCACAGGCTTCAT;
A[6](1.2.1.4.2.4)+B[6](1.2.1.2.2)	ATGAAGCCTGTGACCCTCTATGACGTTGCCGAG;	CTCGGCAACGTCATAGAGGGTCACAGGCTTCAT;
A[6](1.2.1.4.2.4)+B[6](1.2.1.3.2)	ATGAAGCCTGTGACCCTCTATGACGTTGCAGAG;	CTCTGCAACGTCATAGAGGGTCACAGGCTTCAT;
A[6](1.2.1.4.2.4)+B[6](1.2.1.4.2)	ATGAAGCCTGTGACCCTCTATGACGTTGCGGAG;	CTCCGCAACGTCATAGAGGGTCACAGGCTTCAT;
A[6](1.2.1.4.2.4)+B[6](1.2.3.1.2)	ATGAAGCCTGTGACCCTCTATGACGTAGCTGAG;	CTCAGCTACGTCATAGAGGGTCACAGGCTTCAT;
A[6](1.2.1.4.2.4)+B[6](1.2.3.2.2)	ATGAAGCCTGTGACCCTCTATGACGTAGCCGAG;	CTCGGCTACGTCATAGAGGGTCACAGGCTTCAT;
A[6](1.2.1.4.2.4)+B[6](1.2.3.3.2)	ATGAAGCCTGTGACCCTCTATGACGTAGCAGAG;	CTCTGCTACGTCATAGAGGGTCACAGGCTTCAT;
A[6](1.2.1.4.2.4)+B[6](1.2.3.4.2)	ATGAAGCCTGTGACCCTCTATGACGTAGCGGAG;	CTCCGCTACGTCATAGAGGGTCACAGGCTTCAT;
A[6](1.2.1.4.2.4)+B[6](1.2.4.1.2)	ATGAAGCCTGTGACCCTCTATGACGTGGCTGAG;	CTCAGCCACGTCATAGAGGGTCACAGGCTTCAT;
A[6](1.2.1.4.2.4)+B[6](1.2.4.3.2)	ATGAAGCCTGTGACCCTCTATGACGTGGCAGAG;	CTCTGCCACGTCATAGAGGGTCACAGGCTTCAT;
A[6](1.2.1.4.2.4)+B[6](1.2.4.4.2)	ATGAAGCCTGTGACCCTCTATGACGTGGCGGAG;	CTCCGCCACGTCATAGAGGGTCACAGGCTTCAT;
A[6](1.2.1.4.2.5)+B[1](1.1.1.2.1)	ATGAAGCCTGTGACCCTATATGATGTTGCCGAA;	TTCGGCAACATCATATAGGGTCACAGGCTTCAT;
A[6](1.2.1.4.2.5)+B[2](1.1.1.2.2)	ATGAAGCCTGTGACCCTATATGATGTTGCCGAG;	CTCGGCAACATCATATAGGGTCACAGGCTTCAT;
A[6](1.2.1.4.2.5)+B[1](1.1.1.4.1)	ATGAAGCCTGTGACCCTATATGATGTTGCGGAA;	TTCCGCAACATCATATAGGGTCACAGGCTTCAT;
A[6](1.2.1.4.2.5)+B[1](1.1.3.2.1)	ATGAAGCCTGTGACCCTATATGATGTAGCCGAA;	TTCGGCTACATCATATAGGGTCACAGGCTTCAT;
A[6](1.2.1.4.2.5)+B[2](1.1.3.2.2)	ATGAAGCCTGTGACCCTATATGATGTAGCCGAG;	CTCGGCTACATCATATAGGGTCACAGGCTTCAT;
A[6](1.2.1.4.2.5)+B[1](1.1.3.4.1)	ATGAAGCCTGTGACCCTATATGATGTAGCGGAA;	TTCCGCTACATCATATAGGGTCACAGGCTTCAT;
A[6](1.2.1.4.2.5)+B[2](1.1.3.4.2)	ATGAAGCCTGTGACCCTATATGATGTAGCGGAG;	CTCCGCTACATCATATAGGGTCACAGGCTTCAT;
A[6](1.2.1.4.2.5)+B[3](1.1.4.1.1)	ATGAAGCCTGTGACCCTATATGATGTGGCTGAA;	TTCAGCCACATCATATAGGGTCACAGGCTTCAT;
A[6](1.2.1.4.2.5)+B[3](1.1.4.4.1)	ATGAAGCCTGTGACCCTATATGATGTGGCGGAA;	TTCCGCCACATCATATAGGGTCACAGGCTTCAT;
A[6](1.2.1.4.2.5)+B[6](1.2.1.1.2)	ATGAAGCCTGTGACCCTATATGACGTTGCTGAG;	CTCAGCAACGTCATATAGGGTCACAGGCTTCAT;
A[6](1.2.1.4.2.5)+B[6](1.2.1.2.2)	ATGAAGCCTGTGACCCTATATGACGTTGCCGAG;	CTCGGCAACGTCATATAGGGTCACAGGCTTCAT;
A[6](1.2.1.4.2.5)+B[6](1.2.1.3.2)	ATGAAGCCTGTGACCCTATATGACGTTGCAGAG;	CTCTGCAACGTCATATAGGGTCACAGGCTTCAT;
A[6](1.2.1.4.2.5)+B[6](1.2.1.4.2)	ATGAAGCCTGTGACCCTATATGACGTTGCGGAG;	CTCCGCAACGTCATATAGGGTCACAGGCTTCAT;
A[6](1.2.1.4.2.5)+B[6](1.2.3.1.2)	ATGAAGCCTGTGACCCTATATGACGTAGCTGAG;	CTCAGCTACGTCATATAGGGTCACAGGCTTCAT;
A[6](1.2.1.4.2.5)+B[6](1.2.3.2.2)	ATGAAGCCTGTGACCCTATATGACGTAGCCGAG;	CTCGGCTACGTCATATAGGGTCACAGGCTTCAT;
A[6](1.2.1.4.2.5)+B[6](1.2.3.3.2)	ATGAAGCCTGTGACCCTATATGACGTAGCAGAG;	CTCTGCTACGTCATATAGGGTCACAGGCTTCAT;
A[6](1.2.1.4.2.5)+B[6](1.2.3.4.2)	ATGAAGCCTGTGACCCTATATGACGTAGCGGAG;	CTCCGCTACGTCATATAGGGTCACAGGCTTCAT;
A[6](1.2.1.4.2.5)+B[6](1.2.4.1.2)	ATGAAGCCTGTGACCCTATATGACGTGGCTGAG;	CTCAGCCACGTCATATAGGGTCACAGGCTTCAT;
A[6](1.2.1.4.2.5)+B[6](1.2.4.3.2)	ATGAAGCCTGTGACCCTATATGACGTGGCAGAG;	CTCTGCCACGTCATATAGGGTCACAGGCTTCAT;
A[6](1.2.1.4.2.5)+B[6](1.2.4.4.2)	ATGAAGCCTGTGACCCTATATGACGTGGCGGAG;	CTCCGCCACGTCATATAGGGTCACAGGCTTCAT;
A[6](1.2.1.4.2.6)+B[1](1.1.1.2.1)	ATGAAGCCTGTGACCCTGTATGATGTTGCCGAA;	TTCGGCAACATCATACAGGGTCACAGGCTTCAT;
A[6](1.2.1.4.2.6)+B[2](1.1.1.2.2)	ATGAAGCCTGTGACCCTGTATGATGTTGCCGAG;	CTCGGCAACATCATACAGGGTCACAGGCTTCAT;
A[6](1.2.1.4.2.6)+B[1](1.1.1.4.1)	ATGAAGCCTGTGACCCTGTATGATGTTGCGGAA;	TTCCGCAACATCATACAGGGTCACAGGCTTCAT;
A[6](1.2.1.4.2.6)+B[1](1.1.3.2.1)	ATGAAGCCTGTGACCCTGTATGATGTAGCCGAA;	TTCGGCTACATCATACAGGGTCACAGGCTTCAT;
A[6](1.2.1.4.2.6)+B[2](1.1.3.2.2)	ATGAAGCCTGTGACCCTGTATGATGTAGCCGAG;	CTCGGCTACATCATACAGGGTCACAGGCTTCAT;
A[6](1.2.1.4.2.6)+B[1](1.1.3.4.1)	ATGAAGCCTGTGACCCTGTATGATGTAGCGGAA;	TTCCGCTACATCATACAGGGTCACAGGCTTCAT;
A[6](1.2.1.4.2.6)+B[2](1.1.3.4.2)	ATGAAGCCTGTGACCCTGTATGATGTAGCGGAG;	CTCCGCTACATCATACAGGGTCACAGGCTTCAT;
A[6](1.2.1.4.2.6)+B[3](1.1.4.1.1)	ATGAAGCCTGTGACCCTGTATGATGTGGCTGAA;	TTCAGCCACATCATACAGGGTCACAGGCTTCAT;
A[6](1.2.1.4.2.6)+B[3](1.1.4.4.1)	ATGAAGCCTGTGACCCTGTATGATGTGGCGGAA;	TTCCGCCACATCATACAGGGTCACAGGCTTCAT;
A[6](1.2.1.4.2.6)+B[6](1.2.1.1.2)	ATGAAGCCTGTGACCCTGTATGACGTTGCTGAG;	CTCAGCAACGTCATACAGGGTCACAGGCTTCAT;
A[6](1.2.1.4.2.6)+B[6](1.2.1.2.2)	ATGAAGCCTGTGACCCTGTATGACGTTGCCGAG;	CTCGGCAACGTCATACAGGGTCACAGGCTTCAT;
A[6](1.2.1.4.2.6)+B[6](1.2.1.3.2)	ATGAAGCCTGTGACCCTGTATGACGTTGCAGAG;	CTCTGCAACGTCATACAGGGTCACAGGCTTCAT;
A[6](1.2.1.4.2.6)+B[6](1.2.1.4.2)	ATGAAGCCTGTGACCCTGTATGACGTTGCGGAG;	CTCCGCAACGTCATACAGGGTCACAGGCTTCAT;
A[6](1.2.1.4.2.6)+B[6](1.2.3.1.2)	ATGAAGCCTGTGACCCTGTATGACGTAGCTGAG;	CTCAGCTACGTCATACAGGGTCACAGGCTTCAT;
A[6](1.2.1.4.2.6)+B[6](1.2.3.2.2)	ATGAAGCCTGTGACCCTGTATGACGTAGCCGAG;	CTCGGCTACGTCATACAGGGTCACAGGCTTCAT;
A[6](1.2.1.4.2.6)+B[6](1.2.3.3.2)	ATGAAGCCTGTGACCCTGTATGACGTAGCAGAG;	CTCTGCTACGTCATACAGGGTCACAGGCTTCAT;
A[6](1.2.1.4.2.6)+B[6](1.2.3.4.2)	ATGAAGCCTGTGACCCTGTATGACGTAGCGGAG;	CTCCGCTACGTCATACAGGGTCACAGGCTTCAT;
A[6](1.2.1.4.2.6)+B[6](1.2.4.1.2)	ATGAAGCCTGTGACCCTGTATGACGTGGCTGAG;	CTCAGCCACGTCATACAGGGTCACAGGCTTCAT;
A[6](1.2.1.4.2.6)+B[6](1.2.4.3.2)	ATGAAGCCTGTGACCCTGTATGACGTGGCAGAG;	CTCTGCCACGTCATACAGGGTCACAGGCTTCAT;
A[6](1.2.1.4.2.6)+B[6](1.2.4.4.2)	ATGAAGCCTGTGACCCTGTATGACGTGGCGGAG;	CTCCGCCACGTCATACAGGGTCACAGGCTTCAT;
A[6](1.2.1.4.4.4)+B[1](1.1.1.2.1)	ATGAAGCCTGTGACGCTCTATGATGTTGCCGAA;	TTCGGCAACATCATAGAGCGTCACAGGCTTCAT;
A[6](1.2.1.4.4.4)+B[2](1.1.1.2.2)	ATGAAGCCTGTGACGCTCTATGATGTTGCCGAG;	CTCGGCAACATCATAGAGCGTCACAGGCTTCAT;
A[6](1.2.1.4.4.4)+B[1](1.1.1.4.1)	ATGAAGCCTGTGACGCTCTATGATGTTGCGGAA;	TTCCGCAACATCATAGAGCGTCACAGGCTTCAT;
A[6](1.2.1.4.4.4)+B[1](1.1.3.2.1)	ATGAAGCCTGTGACGCTCTATGATGTAGCCGAA;	TTCGGCTACATCATAGAGCGTCACAGGCTTCAT;
A[6](1.2.1.4.4.4)+B[2](1.1.3.2.2)	ATGAAGCCTGTGACGCTCTATGATGTAGCCGAG;	CTCGGCTACATCATAGAGCGTCACAGGCTTCAT;
A[6](1.2.1.4.4.4)+B[1](1.1.3.4.1)	ATGAAGCCTGTGACGCTCTATGATGTAGCGGAA;	TTCCGCTACATCATAGAGCGTCACAGGCTTCAT;
A[6](1.2.1.4.4.4)+B[2](1.1.3.4.2)	ATGAAGCCTGTGACGCTCTATGATGTAGCGGAG;	CTCCGCTACATCATAGAGCGTCACAGGCTTCAT;
A[6](1.2.1.4.4.4)+B[3](1.1.4.1.1)	ATGAAGCCTGTGACGCTCTATGATGTGGCTGAA;	TTCAGCCACATCATAGAGCGTCACAGGCTTCAT;
A[6](1.2.1.4.4.4)+B[3](1.1.4.4.1)	ATGAAGCCTGTGACGCTCTATGATGTGGCGGAA;	TTCCGCCACATCATAGAGCGTCACAGGCTTCAT;
A[6](1.2.1.4.4.4)+B[6](1.2.1.1.2)	ATGAAGCCTGTGACGCTCTATGACGTTGCTGAG;	CTCAGCAACGTCATAGAGCGTCACAGGCTTCAT;
A[6](1.2.1.4.4.4)+B[6](1.2.1.2.2)	ATGAAGCCTGTGACGCTCTATGACGTTGCCGAG;	CTCGGCAACGTCATAGAGCGTCACAGGCTTCAT;
A[6](1.2.1.4.4.4)+B[6](1.2.1.3.2)	ATGAAGCCTGTGACGCTCTATGACGTTGCAGAG;	CTCTGCAACGTCATAGAGCGTCACAGGCTTCAT;
A[6](1.2.1.4.4.4)+B[6](1.2.1.4.2)	ATGAAGCCTGTGACGCTCTATGACGTTGCGGAG;	CTCCGCAACGTCATAGAGCGTCACAGGCTTCAT;
A[6](1.2.1.4.4.4)+B[6](1.2.3.1.2)	ATGAAGCCTGTGACGCTCTATGACGTAGCTGAG;	CTCAGCTACGTCATAGAGCGTCACAGGCTTCAT;
A[6](1.2.1.4.4.4)+B[6](1.2.3.2.2)	ATGAAGCCTGTGACGCTCTATGACGTAGCCGAG;	CTCGGCTACGTCATAGAGCGTCACAGGCTTCAT;
A[6](1.2.1.4.4.4)+B[6](1.2.3.3.2)	ATGAAGCCTGTGACGCTCTATGACGTAGCAGAG;	CTCTGCTACGTCATAGAGCGTCACAGGCTTCAT;
A[6](1.2.1.4.4.4)+B[6](1.2.3.4.2)	ATGAAGCCTGTGACGCTCTATGACGTAGCGGAG;	CTCCGCTACGTCATAGAGCGTCACAGGCTTCAT;
A[6](1.2.1.4.4.4)+B[6](1.2.4.1.2)	ATGAAGCCTGTGACGCTCTATGACGTGGCTGAG;	CTCAGCCACGTCATAGAGCGTCACAGGCTTCAT;
A[6](1.2.1.4.4.4)+B[6](1.2.4.3.2)	ATGAAGCCTGTGACGCTCTATGACGTGGCAGAG;	CTCTGCCACGTCATAGAGCGTCACAGGCTTCAT;
A[6](1.2.1.4.4.4)+B[6](1.2.4.4.2)	ATGAAGCCTGTGACGCTCTATGACGTGGCGGAG;	CTCCGCCACGTCATAGAGCGTCACAGGCTTCAT;
A[6](1.2.2.1.1.3)+B[1](1.1.1.2.1)	ATGAAGCCCGTTACTCTTTATGATGTTGCCGAA;	TTCGGCAACATCATAAAGAGTAACGGGCTTCAT;
A[6](1.2.2.1.1.3)+B[2](1.1.1.2.2)	ATGAAGCCCGTTACTCTTTATGATGTTGCCGAG;	CTCGGCAACATCATAAAGAGTAACGGGCTTCAT;
A[6](1.2.2.1.1.3)+B[1](1.1.1.4.1)	ATGAAGCCCGTTACTCTTTATGATGTTGCGGAA;	TTCCGCAACATCATAAAGAGTAACGGGCTTCAT;
A[6](1.2.2.1.1.3)+B[1](1.1.3.2.1)	ATGAAGCCCGTTACTCTTTATGATGTAGCCGAA;	TTCGGCTACATCATAAAGAGTAACGGGCTTCAT;
A[6](1.2.2.1.1.3)+B[2](1.1.3.2.2)	ATGAAGCCCGTTACTCTTTATGATGTAGCCGAG;	CTCGGCTACATCATAAAGAGTAACGGGCTTCAT;
A[6](1.2.2.1.1.3)+B[1](1.1.3.4.1)	ATGAAGCCCGTTACTCTTTATGATGTAGCGGAA;	TTCCGCTACATCATAAAGAGTAACGGGCTTCAT;
A[6](1.2.2.1.1.3)+B[2](1.1.3.4.2)	ATGAAGCCCGTTACTCTTTATGATGTAGCGGAG;	CTCCGCTACATCATAAAGAGTAACGGGCTTCAT;
A[6](1.2.2.1.1.3)+B[3](1.1.4.1.1)	ATGAAGCCCGTTACTCTTTATGATGTGGCTGAA;	TTCAGCCACATCATAAAGAGTAACGGGCTTCAT;
A[6](1.2.2.1.1.3)+B[3](1.1.4.4.1)	ATGAAGCCCGTTACTCTTTATGATGTGGCGGAA;	TTCCGCCACATCATAAAGAGTAACGGGCTTCAT;
A[6](1.2.2.1.1.3)+B[6](1.2.1.1.2)	ATGAAGCCCGTTACTCTTTATGACGTTGCTGAG;	CTCAGCAACGTCATAAAGAGTAACGGGCTTCAT;
A[6](1.2.2.1.1.3)+B[6](1.2.1.2.2)	ATGAAGCCCGTTACTCTTTATGACGTTGCCGAG;	CTCGGCAACGTCATAAAGAGTAACGGGCTTCAT;
A[6](1.2.2.1.1.3)+B[6](1.2.1.3.2)	ATGAAGCCCGTTACTCTTTATGACGTTGCAGAG;	CTCTGCAACGTCATAAAGAGTAACGGGCTTCAT;
A[6](1.2.2.1.1.3)+B[6](1.2.1.4.2)	ATGAAGCCCGTTACTCTTTATGACGTTGCGGAG;	CTCCGCAACGTCATAAAGAGTAACGGGCTTCAT;
A[6](1.2.2.1.1.3)+B[6](1.2.3.1.2)	ATGAAGCCCGTTACTCTTTATGACGTAGCTGAG;	CTCAGCTACGTCATAAAGAGTAACGGGCTTCAT;
A[6](1.2.2.1.1.3)+B[6](1.2.3.2.2)	ATGAAGCCCGTTACTCTTTATGACGTAGCCGAG;	CTCGGCTACGTCATAAAGAGTAACGGGCTTCAT;
A[6](1.2.2.1.1.3)+B[6](1.2.3.3.2)	ATGAAGCCCGTTACTCTTTATGACGTAGCAGAG;	CTCTGCTACGTCATAAAGAGTAACGGGCTTCAT;
A[6](1.2.2.1.1.3)+B[6](1.2.3.4.2)	ATGAAGCCCGTTACTCTTTATGACGTAGCGGAG;	CTCCGCTACGTCATAAAGAGTAACGGGCTTCAT;
A[6](1.2.2.1.1.3)+B[6](1.2.4.1.2)	ATGAAGCCCGTTACTCTTTATGACGTGGCTGAG;	CTCAGCCACGTCATAAAGAGTAACGGGCTTCAT;
A[6](1.2.2.1.1.3)+B[6](1.2.4.3.2)	ATGAAGCCCGTTACTCTTTATGACGTGGCAGAG;	CTCTGCCACGTCATAAAGAGTAACGGGCTTCAT;
A[6](1.2.2.1.1.3)+B[6](1.2.4.4.2)	ATGAAGCCCGTTACTCTTTATGACGTGGCGGAG;	CTCCGCCACGTCATAAAGAGTAACGGGCTTCAT;
A[6](1.2.2.1.1.4)+B[1](1.1.1.2.1)	ATGAAGCCCGTTACTCTCTATGATGTTGCCGAA;	TTCGGCAACATCATAGAGAGTAACGGGCTTCAT;
A[6](1.2.2.1.1.4)+B[2](1.1.1.2.2)	ATGAAGCCCGTTACTCTCTATGATGTTGCCGAG;	CTCGGCAACATCATAGAGAGTAACGGGCTTCAT;
A[6](1.2.2.1.1.4)+B[1](1.1.1.4.1)	ATGAAGCCCGTTACTCTCTATGATGTTGCGGAA;	TTCCGCAACATCATAGAGAGTAACGGGCTTCAT;
A[6](1.2.2.1.1.4)+B[1](1.1.3.2.1)	ATGAAGCCCGTTACTCTCTATGATGTAGCCGAA;	TTCGGCTACATCATAGAGAGTAACGGGCTTCAT;
A[6](1.2.2.1.1.4)+B[2](1.1.3.2.2)	ATGAAGCCCGTTACTCTCTATGATGTAGCCGAG;	CTCGGCTACATCATAGAGAGTAACGGGCTTCAT;
A[6](1.2.2.1.1.4)+B[1](1.1.3.4.1)	ATGAAGCCCGTTACTCTCTATGATGTAGCGGAA;	TTCCGCTACATCATAGAGAGTAACGGGCTTCAT;
A[6](1.2.2.1.1.4)+B[2](1.1.3.4.2)	ATGAAGCCCGTTACTCTCTATGATGTAGCGGAG;	CTCCGCTACATCATAGAGAGTAACGGGCTTCAT;
A[6](1.2.2.1.1.4)+B[3](1.1.4.1.1)	ATGAAGCCCGTTACTCTCTATGATGTGGCTGAA;	TTCAGCCACATCATAGAGAGTAACGGGCTTCAT;
A[6](1.2.2.1.1.4)+B[3](1.1.4.4.1)	ATGAAGCCCGTTACTCTCTATGATGTGGCGGAA;	TTCCGCCACATCATAGAGAGTAACGGGCTTCAT;
A[6](1.2.2.1.1.4)+B[6](1.2.1.1.2)	ATGAAGCCCGTTACTCTCTATGACGTTGCTGAG;	CTCAGCAACGTCATAGAGAGTAACGGGCTTCAT;
A[6](1.2.2.1.1.4)+B[6](1.2.1.2.2)	ATGAAGCCCGTTACTCTCTATGACGTTGCCGAG;	CTCGGCAACGTCATAGAGAGTAACGGGCTTCAT;
A[6](1.2.2.1.1.4)+B[6](1.2.1.3.2)	ATGAAGCCCGTTACTCTCTATGACGTTGCAGAG;	CTCTGCAACGTCATAGAGAGTAACGGGCTTCAT;
A[6](1.2.2.1.1.4)+B[6](1.2.1.4.2)	ATGAAGCCCGTTACTCTCTATGACGTTGCGGAG;	CTCCGCAACGTCATAGAGAGTAACGGGCTTCAT;
A[6](1.2.2.1.1.4)+B[6](1.2.3.1.2)	ATGAAGCCCGTTACTCTCTATGACGTAGCTGAG;	CTCAGCTACGTCATAGAGAGTAACGGGCTTCAT;
A[6](1.2.2.1.1.4)+B[6](1.2.3.2.2)	ATGAAGCCCGTTACTCTCTATGACGTAGCCGAG;	CTCGGCTACGTCATAGAGAGTAACGGGCTTCAT;
A[6](1.2.2.1.1.4)+B[6](1.2.3.3.2)	ATGAAGCCCGTTACTCTCTATGACGTAGCAGAG;	CTCTGCTACGTCATAGAGAGTAACGGGCTTCAT;
A[6](1.2.2.1.1.4)+B[6](1.2.3.4.2)	ATGAAGCCCGTTACTCTCTATGACGTAGCGGAG;	CTCCGCTACGTCATAGAGAGTAACGGGCTTCAT;
A[6](1.2.2.1.1.4)+B[6](1.2.4.1.2)	ATGAAGCCCGTTACTCTCTATGACGTGGCTGAG;	CTCAGCCACGTCATAGAGAGTAACGGGCTTCAT;
A[6](1.2.2.1.1.4)+B[6](1.2.4.3.2)	ATGAAGCCCGTTACTCTCTATGACGTGGCAGAG;	CTCTGCCACGTCATAGAGAGTAACGGGCTTCAT;
A[6](1.2.2.1.1.4)+B[6](1.2.4.4.2)	ATGAAGCCCGTTACTCTCTATGACGTGGCGGAG;	CTCCGCCACGTCATAGAGAGTAACGGGCTTCAT;
A[6](1.2.2.1.1.5)+B[1](1.1.1.2.1)	ATGAAGCCCGTTACTCTATATGATGTTGCCGAA;	TTCGGCAACATCATATAGAGTAACGGGCTTCAT;
A[6](1.2.2.1.1.5)+B[2](1.1.1.2.2)	ATGAAGCCCGTTACTCTATATGATGTTGCCGAG;	CTCGGCAACATCATATAGAGTAACGGGCTTCAT;
A[6](1.2.2.1.1.5)+B[1](1.1.1.4.1)	ATGAAGCCCGTTACTCTATATGATGTTGCGGAA;	TTCCGCAACATCATATAGAGTAACGGGCTTCAT;
A[6](1.2.2.1.1.5)+B[1](1.1.3.2.1)	ATGAAGCCCGTTACTCTATATGATGTAGCCGAA;	TTCGGCTACATCATATAGAGTAACGGGCTTCAT;
A[6](1.2.2.1.1.5)+B[2](1.1.3.2.2)	ATGAAGCCCGTTACTCTATATGATGTAGCCGAG;	CTCGGCTACATCATATAGAGTAACGGGCTTCAT;
A[6](1.2.2.1.1.5)+B[1](1.1.3.4.1)	ATGAAGCCCGTTACTCTATATGATGTAGCGGAA;	TTCCGCTACATCATATAGAGTAACGGGCTTCAT;
A[6](1.2.2.1.1.5)+B[2](1.1.3.4.2)	ATGAAGCCCGTTACTCTATATGATGTAGCGGAG;	CTCCGCTACATCATATAGAGTAACGGGCTTCAT;
A[6](1.2.2.1.1.5)+B[3](1.1.4.1.1)	ATGAAGCCCGTTACTCTATATGATGTGGCTGAA;	TTCAGCCACATCATATAGAGTAACGGGCTTCAT;
A[6](1.2.2.1.1.5)+B[3](1.1.4.4.1)	ATGAAGCCCGTTACTCTATATGATGTGGCGGAA;	TTCCGCCACATCATATAGAGTAACGGGCTTCAT;
A[6](1.2.2.1.1.5)+B[6](1.2.1.1.2)	ATGAAGCCCGTTACTCTATATGACGTTGCTGAG;	CTCAGCAACGTCATATAGAGTAACGGGCTTCAT;
A[6](1.2.2.1.1.5)+B[6](1.2.1.2.2)	ATGAAGCCCGTTACTCTATATGACGTTGCCGAG;	CTCGGCAACGTCATATAGAGTAACGGGCTTCAT;
A[6](1.2.2.1.1.5)+B[6](1.2.1.3.2)	ATGAAGCCCGTTACTCTATATGACGTTGCAGAG;	CTCTGCAACGTCATATAGAGTAACGGGCTTCAT;
A[6](1.2.2.1.1.5)+B[6](1.2.1.4.2)	ATGAAGCCCGTTACTCTATATGACGTTGCGGAG;	CTCCGCAACGTCATATAGAGTAACGGGCTTCAT;
A[6](1.2.2.1.1.5)+B[6](1.2.3.1.2)	ATGAAGCCCGTTACTCTATATGACGTAGCTGAG;	CTCAGCTACGTCATATAGAGTAACGGGCTTCAT;
A[6](1.2.2.1.1.5)+B[6](1.2.3.2.2)	ATGAAGCCCGTTACTCTATATGACGTAGCCGAG;	CTCGGCTACGTCATATAGAGTAACGGGCTTCAT;
A[6](1.2.2.1.1.5)+B[6](1.2.3.3.2)	ATGAAGCCCGTTACTCTATATGACGTAGCAGAG;	CTCTGCTACGTCATATAGAGTAACGGGCTTCAT;
A[6](1.2.2.1.1.5)+B[6](1.2.3.4.2)	ATGAAGCCCGTTACTCTATATGACGTAGCGGAG;	CTCCGCTACGTCATATAGAGTAACGGGCTTCAT;
A[6](1.2.2.1.1.5)+B[6](1.2.4.1.2)	ATGAAGCCCGTTACTCTATATGACGTGGCTGAG;	CTCAGCCACGTCATATAGAGTAACGGGCTTCAT;
A[6](1.2.2.1.1.5)+B[6](1.2.4.3.2)	ATGAAGCCCGTTACTCTATATGACGTGGCAGAG;	CTCTGCCACGTCATATAGAGTAACGGGCTTCAT;
A[6](1.2.2.1.1.5)+B[6](1.2.4.4.2)	ATGAAGCCCGTTACTCTATATGACGTGGCGGAG;	CTCCGCCACGTCATATAGAGTAACGGGCTTCAT;
A[6](1.2.2.1.1.6)+B[1](1.1.1.2.1)	ATGAAGCCCGTTACTCTGTATGATGTTGCCGAA;	TTCGGCAACATCATACAGAGTAACGGGCTTCAT;
A[6](1.2.2.1.1.6)+B[2](1.1.1.2.2)	ATGAAGCCCGTTACTCTGTATGATGTTGCCGAG;	CTCGGCAACATCATACAGAGTAACGGGCTTCAT;
A[6](1.2.2.1.1.6)+B[1](1.1.1.4.1)	ATGAAGCCCGTTACTCTGTATGATGTTGCGGAA;	TTCCGCAACATCATACAGAGTAACGGGCTTCAT;
A[6](1.2.2.1.1.6)+B[1](1.1.3.2.1)	ATGAAGCCCGTTACTCTGTATGATGTAGCCGAA;	TTCGGCTACATCATACAGAGTAACGGGCTTCAT;
A[6](1.2.2.1.1.6)+B[2](1.1.3.2.2)	ATGAAGCCCGTTACTCTGTATGATGTAGCCGAG;	CTCGGCTACATCATACAGAGTAACGGGCTTCAT;
A[6](1.2.2.1.1.6)+B[1](1.1.3.4.1)	ATGAAGCCCGTTACTCTGTATGATGTAGCGGAA;	TTCCGCTACATCATACAGAGTAACGGGCTTCAT;
A[6](1.2.2.1.1.6)+B[2](1.1.3.4.2)	ATGAAGCCCGTTACTCTGTATGATGTAGCGGAG;	CTCCGCTACATCATACAGAGTAACGGGCTTCAT;
A[6](1.2.2.1.1.6)+B[3](1.1.4.1.1)	ATGAAGCCCGTTACTCTGTATGATGTGGCTGAA;	TTCAGCCACATCATACAGAGTAACGGGCTTCAT;
A[6](1.2.2.1.1.6)+B[3](1.1.4.4.1)	ATGAAGCCCGTTACTCTGTATGATGTGGCGGAA;	TTCCGCCACATCATACAGAGTAACGGGCTTCAT;
A[6](1.2.2.1.1.6)+B[6](1.2.1.1.2)	ATGAAGCCCGTTACTCTGTATGACGTTGCTGAG;	CTCAGCAACGTCATACAGAGTAACGGGCTTCAT;
A[6](1.2.2.1.1.6)+B[6](1.2.1.2.2)	ATGAAGCCCGTTACTCTGTATGACGTTGCCGAG;	CTCGGCAACGTCATACAGAGTAACGGGCTTCAT;
A[6](1.2.2.1.1.6)+B[6](1.2.1.3.2)	ATGAAGCCCGTTACTCTGTATGACGTTGCAGAG;	CTCTGCAACGTCATACAGAGTAACGGGCTTCAT;
A[6](1.2.2.1.1.6)+B[6](1.2.1.4.2)	ATGAAGCCCGTTACTCTGTATGACGTTGCGGAG;	CTCCGCAACGTCATACAGAGTAACGGGCTTCAT;
A[6](1.2.2.1.1.6)+B[6](1.2.3.1.2)	ATGAAGCCCGTTACTCTGTATGACGTAGCTGAG;	CTCAGCTACGTCATACAGAGTAACGGGCTTCAT;
A[6](1.2.2.1.1.6)+B[6](1.2.3.2.2)	ATGAAGCCCGTTACTCTGTATGACGTAGCCGAG;	CTCGGCTACGTCATACAGAGTAACGGGCTTCAT;
A[6](1.2.2.1.1.6)+B[6](1.2.3.3.2)	ATGAAGCCCGTTACTCTGTATGACGTAGCAGAG;	CTCTGCTACGTCATACAGAGTAACGGGCTTCAT;
A[6](1.2.2.1.1.6)+B[6](1.2.3.4.2)	ATGAAGCCCGTTACTCTGTATGACGTAGCGGAG;	CTCCGCTACGTCATACAGAGTAACGGGCTTCAT;
A[6](1.2.2.1.1.6)+B[6](1.2.4.1.2)	ATGAAGCCCGTTACTCTGTATGACGTGGCTGAG;	CTCAGCCACGTCATACAGAGTAACGGGCTTCAT;
A[6](1.2.2.1.1.6)+B[6](1.2.4.3.2)	ATGAAGCCCGTTACTCTGTATGACGTGGCAGAG;	CTCTGCCACGTCATACAGAGTAACGGGCTTCAT;
A[6](1.2.2.1.1.6)+B[6](1.2.4.4.2)	ATGAAGCCCGTTACTCTGTATGACGTGGCGGAG;	CTCCGCCACGTCATACAGAGTAACGGGCTTCAT;
A[6](1.2.2.1.2.3)+B[1](1.1.1.2.1)	ATGAAGCCCGTTACCCTTTATGATGTTGCCGAA;	TTCGGCAACATCATAAAGGGTAACGGGCTTCAT;
A[6](1.2.2.1.2.3)+B[2](1.1.1.2.2)	ATGAAGCCCGTTACCCTTTATGATGTTGCCGAG;	CTCGGCAACATCATAAAGGGTAACGGGCTTCAT;
A[6](1.2.2.1.2.3)+B[1](1.1.1.4.1)	ATGAAGCCCGTTACCCTTTATGATGTTGCGGAA;	TTCCGCAACATCATAAAGGGTAACGGGCTTCAT;
A[6](1.2.2.1.2.3)+B[1](1.1.3.2.1)	ATGAAGCCCGTTACCCTTTATGATGTAGCCGAA;	TTCGGCTACATCATAAAGGGTAACGGGCTTCAT;
A[6](1.2.2.1.2.3)+B[2](1.1.3.2.2)	ATGAAGCCCGTTACCCTTTATGATGTAGCCGAG;	CTCGGCTACATCATAAAGGGTAACGGGCTTCAT;
A[6](1.2.2.1.2.3)+B[1](1.1.3.4.1)	ATGAAGCCCGTTACCCTTTATGATGTAGCGGAA;	TTCCGCTACATCATAAAGGGTAACGGGCTTCAT;
A[6](1.2.2.1.2.3)+B[2](1.1.3.4.2)	ATGAAGCCCGTTACCCTTTATGATGTAGCGGAG;	CTCCGCTACATCATAAAGGGTAACGGGCTTCAT;
A[6](1.2.2.1.2.3)+B[3](1.1.4.1.1)	ATGAAGCCCGTTACCCTTTATGATGTGGCTGAA;	TTCAGCCACATCATAAAGGGTAACGGGCTTCAT;
A[6](1.2.2.1.2.3)+B[3](1.1.4.4.1)	ATGAAGCCCGTTACCCTTTATGATGTGGCGGAA;	TTCCGCCACATCATAAAGGGTAACGGGCTTCAT;
A[6](1.2.2.1.2.3)+B[6](1.2.1.1.2)	ATGAAGCCCGTTACCCTTTATGACGTTGCTGAG;	CTCAGCAACGTCATAAAGGGTAACGGGCTTCAT;
A[6](1.2.2.1.2.3)+B[6](1.2.1.2.2)	ATGAAGCCCGTTACCCTTTATGACGTTGCCGAG;	CTCGGCAACGTCATAAAGGGTAACGGGCTTCAT;
A[6](1.2.2.1.2.3)+B[6](1.2.1.3.2)	ATGAAGCCCGTTACCCTTTATGACGTTGCAGAG;	CTCTGCAACGTCATAAAGGGTAACGGGCTTCAT;
A[6](1.2.2.1.2.3)+B[6](1.2.1.4.2)	ATGAAGCCCGTTACCCTTTATGACGTTGCGGAG;	CTCCGCAACGTCATAAAGGGTAACGGGCTTCAT;
A[6](1.2.2.1.2.3)+B[6](1.2.3.1.2)	ATGAAGCCCGTTACCCTTTATGACGTAGCTGAG;	CTCAGCTACGTCATAAAGGGTAACGGGCTTCAT;
A[6](1.2.2.1.2.3)+B[6](1.2.3.2.2)	ATGAAGCCCGTTACCCTTTATGACGTAGCCGAG;	CTCGGCTACGTCATAAAGGGTAACGGGCTTCAT;
A[6](1.2.2.1.2.3)+B[6](1.2.3.3.2)	ATGAAGCCCGTTACCCTTTATGACGTAGCAGAG;	CTCTGCTACGTCATAAAGGGTAACGGGCTTCAT;
A[6](1.2.2.1.2.3)+B[6](1.2.3.4.2)	ATGAAGCCCGTTACCCTTTATGACGTAGCGGAG;	CTCCGCTACGTCATAAAGGGTAACGGGCTTCAT;
A[6](1.2.2.1.2.3)+B[6](1.2.4.1.2)	ATGAAGCCCGTTACCCTTTATGACGTGGCTGAG;	CTCAGCCACGTCATAAAGGGTAACGGGCTTCAT;
A[6](1.2.2.1.2.3)+B[6](1.2.4.3.2)	ATGAAGCCCGTTACCCTTTATGACGTGGCAGAG;	CTCTGCCACGTCATAAAGGGTAACGGGCTTCAT;
A[6](1.2.2.1.2.3)+B[6](1.2.4.4.2)	ATGAAGCCCGTTACCCTTTATGACGTGGCGGAG;	CTCCGCCACGTCATAAAGGGTAACGGGCTTCAT;
A[6](1.2.2.1.2.4)+B[1](1.1.1.2.1)	ATGAAGCCCGTTACCCTCTATGATGTTGCCGAA;	TTCGGCAACATCATAGAGGGTAACGGGCTTCAT;
A[6](1.2.2.1.2.4)+B[2](1.1.1.2.2)	ATGAAGCCCGTTACCCTCTATGATGTTGCCGAG;	CTCGGCAACATCATAGAGGGTAACGGGCTTCAT;
A[6](1.2.2.1.2.4)+B[1](1.1.1.4.1)	ATGAAGCCCGTTACCCTCTATGATGTTGCGGAA;	TTCCGCAACATCATAGAGGGTAACGGGCTTCAT;
A[6](1.2.2.1.2.4)+B[1](1.1.3.2.1)	ATGAAGCCCGTTACCCTCTATGATGTAGCCGAA;	TTCGGCTACATCATAGAGGGTAACGGGCTTCAT;
A[6](1.2.2.1.2.4)+B[2](1.1.3.2.2)	ATGAAGCCCGTTACCCTCTATGATGTAGCCGAG;	CTCGGCTACATCATAGAGGGTAACGGGCTTCAT;
A[6](1.2.2.1.2.4)+B[1](1.1.3.4.1)	ATGAAGCCCGTTACCCTCTATGATGTAGCGGAA;	TTCCGCTACATCATAGAGGGTAACGGGCTTCAT;
A[6](1.2.2.1.2.4)+B[2](1.1.3.4.2)	ATGAAGCCCGTTACCCTCTATGATGTAGCGGAG;	CTCCGCTACATCATAGAGGGTAACGGGCTTCAT;
A[6](1.2.2.1.2.4)+B[3](1.1.4.1.1)	ATGAAGCCCGTTACCCTCTATGATGTGGCTGAA;	TTCAGCCACATCATAGAGGGTAACGGGCTTCAT;
A[6](1.2.2.1.2.4)+B[3](1.1.4.4.1)	ATGAAGCCCGTTACCCTCTATGATGTGGCGGAA;	TTCCGCCACATCATAGAGGGTAACGGGCTTCAT;
A[6](1.2.2.1.2.4)+B[6](1.2.1.1.2)	ATGAAGCCCGTTACCCTCTATGACGTTGCTGAG;	CTCAGCAACGTCATAGAGGGTAACGGGCTTCAT;
A[6](1.2.2.1.2.4)+B[6](1.2.1.2.2)	ATGAAGCCCGTTACCCTCTATGACGTTGCCGAG;	CTCGGCAACGTCATAGAGGGTAACGGGCTTCAT;
A[6](1.2.2.1.2.4)+B[6](1.2.1.3.2)	ATGAAGCCCGTTACCCTCTATGACGTTGCAGAG;	CTCTGCAACGTCATAGAGGGTAACGGGCTTCAT;
A[6](1.2.2.1.2.4)+B[6](1.2.1.4.2)	ATGAAGCCCGTTACCCTCTATGACGTTGCGGAG;	CTCCGCAACGTCATAGAGGGTAACGGGCTTCAT;
A[6](1.2.2.1.2.4)+B[6](1.2.3.1.2)	ATGAAGCCCGTTACCCTCTATGACGTAGCTGAG;	CTCAGCTACGTCATAGAGGGTAACGGGCTTCAT;
A[6](1.2.2.1.2.4)+B[6](1.2.3.2.2)	ATGAAGCCCGTTACCCTCTATGACGTAGCCGAG;	CTCGGCTACGTCATAGAGGGTAACGGGCTTCAT;
A[6](1.2.2.1.2.4)+B[6](1.2.3.3.2)	ATGAAGCCCGTTACCCTCTATGACGTAGCAGAG;	CTCTGCTACGTCATAGAGGGTAACGGGCTTCAT;
A[6](1.2.2.1.2.4)+B[6](1.2.3.4.2)	ATGAAGCCCGTTACCCTCTATGACGTAGCGGAG;	CTCCGCTACGTCATAGAGGGTAACGGGCTTCAT;
A[6](1.2.2.1.2.4)+B[6](1.2.4.1.2)	ATGAAGCCCGTTACCCTCTATGACGTGGCTGAG;	CTCAGCCACGTCATAGAGGGTAACGGGCTTCAT;
A[6](1.2.2.1.2.4)+B[6](1.2.4.3.2)	ATGAAGCCCGTTACCCTCTATGACGTGGCAGAG;	CTCTGCCACGTCATAGAGGGTAACGGGCTTCAT;
A[6](1.2.2.1.2.4)+B[6](1.2.4.4.2)	ATGAAGCCCGTTACCCTCTATGACGTGGCGGAG;	CTCCGCCACGTCATAGAGGGTAACGGGCTTCAT;
A[6](1.2.2.1.2.5)+B[1](1.1.1.2.1)	ATGAAGCCCGTTACCCTATATGATGTTGCCGAA;	TTCGGCAACATCATATAGGGTAACGGGCTTCAT;
A[6](1.2.2.1.2.5)+B[2](1.1.1.2.2)	ATGAAGCCCGTTACCCTATATGATGTTGCCGAG;	CTCGGCAACATCATATAGGGTAACGGGCTTCAT;
A[6](1.2.2.1.2.5)+B[1](1.1.1.4.1)	ATGAAGCCCGTTACCCTATATGATGTTGCGGAA;	TTCCGCAACATCATATAGGGTAACGGGCTTCAT;
A[6](1.2.2.1.2.5)+B[1](1.1.3.2.1)	ATGAAGCCCGTTACCCTATATGATGTAGCCGAA;	TTCGGCTACATCATATAGGGTAACGGGCTTCAT;
A[6](1.2.2.1.2.5)+B[2](1.1.3.2.2)	ATGAAGCCCGTTACCCTATATGATGTAGCCGAG;	CTCGGCTACATCATATAGGGTAACGGGCTTCAT;
A[6](1.2.2.1.2.5)+B[1](1.1.3.4.1)	ATGAAGCCCGTTACCCTATATGATGTAGCGGAA;	TTCCGCTACATCATATAGGGTAACGGGCTTCAT;
A[6](1.2.2.1.2.5)+B[2](1.1.3.4.2)	ATGAAGCCCGTTACCCTATATGATGTAGCGGAG;	CTCCGCTACATCATATAGGGTAACGGGCTTCAT;
A[6](1.2.2.1.2.5)+B[3](1.1.4.1.1)	ATGAAGCCCGTTACCCTATATGATGTGGCTGAA;	TTCAGCCACATCATATAGGGTAACGGGCTTCAT;
A[6](1.2.2.1.2.5)+B[3](1.1.4.4.1)	ATGAAGCCCGTTACCCTATATGATGTGGCGGAA;	TTCCGCCACATCATATAGGGTAACGGGCTTCAT;
A[6](1.2.2.1.2.5)+B[6](1.2.1.1.2)	ATGAAGCCCGTTACCCTATATGACGTTGCTGAG;	CTCAGCAACGTCATATAGGGTAACGGGCTTCAT;
A[6](1.2.2.1.2.5)+B[6](1.2.1.2.2)	ATGAAGCCCGTTACCCTATATGACGTTGCCGAG;	CTCGGCAACGTCATATAGGGTAACGGGCTTCAT;
A[6](1.2.2.1.2.5)+B[6](1.2.1.3.2)	ATGAAGCCCGTTACCCTATATGACGTTGCAGAG;	CTCTGCAACGTCATATAGGGTAACGGGCTTCAT;
A[6](1.2.2.1.2.5)+B[6](1.2.1.4.2)	ATGAAGCCCGTTACCCTATATGACGTTGCGGAG;	CTCCGCAACGTCATATAGGGTAACGGGCTTCAT;
A[6](1.2.2.1.2.5)+B[6](1.2.3.1.2)	ATGAAGCCCGTTACCCTATATGACGTAGCTGAG;	CTCAGCTACGTCATATAGGGTAACGGGCTTCAT;
A[6](1.2.2.1.2.5)+B[6](1.2.3.2.2)	ATGAAGCCCGTTACCCTATATGACGTAGCCGAG;	CTCGGCTACGTCATATAGGGTAACGGGCTTCAT;
A[6](1.2.2.1.2.5)+B[6](1.2.3.3.2)	ATGAAGCCCGTTACCCTATATGACGTAGCAGAG;	CTCTGCTACGTCATATAGGGTAACGGGCTTCAT;
A[6](1.2.2.1.2.5)+B[6](1.2.3.4.2)	ATGAAGCCCGTTACCCTATATGACGTAGCGGAG;	CTCCGCTACGTCATATAGGGTAACGGGCTTCAT;
A[6](1.2.2.1.2.5)+B[6](1.2.4.1.2)	ATGAAGCCCGTTACCCTATATGACGTGGCTGAG;	CTCAGCCACGTCATATAGGGTAACGGGCTTCAT;
A[6](1.2.2.1.2.5)+B[6](1.2.4.3.2)	ATGAAGCCCGTTACCCTATATGACGTGGCAGAG;	CTCTGCCACGTCATATAGGGTAACGGGCTTCAT;
A[6](1.2.2.1.2.5)+B[6](1.2.4.4.2)	ATGAAGCCCGTTACCCTATATGACGTGGCGGAG;	CTCCGCCACGTCATATAGGGTAACGGGCTTCAT;
A[6](1.2.2.1.2.6)+B[1](1.1.1.2.1)	ATGAAGCCCGTTACCCTGTATGATGTTGCCGAA;	TTCGGCAACATCATACAGGGTAACGGGCTTCAT;
A[6](1.2.2.1.2.6)+B[2](1.1.1.2.2)	ATGAAGCCCGTTACCCTGTATGATGTTGCCGAG;	CTCGGCAACATCATACAGGGTAACGGGCTTCAT;
A[6](1.2.2.1.2.6)+B[1](1.1.1.4.1)	ATGAAGCCCGTTACCCTGTATGATGTTGCGGAA;	TTCCGCAACATCATACAGGGTAACGGGCTTCAT;
A[6](1.2.2.1.2.6)+B[1](1.1.3.2.1)	ATGAAGCCCGTTACCCTGTATGATGTAGCCGAA;	TTCGGCTACATCATACAGGGTAACGGGCTTCAT;
A[6](1.2.2.1.2.6)+B[2](1.1.3.2.2)	ATGAAGCCCGTTACCCTGTATGATGTAGCCGAG;	CTCGGCTACATCATACAGGGTAACGGGCTTCAT;
A[6](1.2.2.1.2.6)+B[1](1.1.3.4.1)	ATGAAGCCCGTTACCCTGTATGATGTAGCGGAA;	TTCCGCTACATCATACAGGGTAACGGGCTTCAT;
A[6](1.2.2.1.2.6)+B[2](1.1.3.4.2)	ATGAAGCCCGTTACCCTGTATGATGTAGCGGAG;	CTCCGCTACATCATACAGGGTAACGGGCTTCAT;
A[6](1.2.2.1.2.6)+B[3](1.1.4.1.1)	ATGAAGCCCGTTACCCTGTATGATGTGGCTGAA;	TTCAGCCACATCATACAGGGTAACGGGCTTCAT;
A[6](1.2.2.1.2.6)+B[3](1.1.4.4.1)	ATGAAGCCCGTTACCCTGTATGATGTGGCGGAA;	TTCCGCCACATCATACAGGGTAACGGGCTTCAT;
A[6](1.2.2.1.2.6)+B[6](1.2.1.1.2)	ATGAAGCCCGTTACCCTGTATGACGTTGCTGAG;	CTCAGCAACGTCATACAGGGTAACGGGCTTCAT;
A[6](1.2.2.1.2.6)+B[6](1.2.1.2.2)	ATGAAGCCCGTTACCCTGTATGACGTTGCCGAG;	CTCGGCAACGTCATACAGGGTAACGGGCTTCAT;
A[6](1.2.2.1.2.6)+B[6](1.2.1.3.2)	ATGAAGCCCGTTACCCTGTATGACGTTGCAGAG;	CTCTGCAACGTCATACAGGGTAACGGGCTTCAT;
A[6](1.2.2.1.2.6)+B[6](1.2.1.4.2)	ATGAAGCCCGTTACCCTGTATGACGTTGCGGAG;	CTCCGCAACGTCATACAGGGTAACGGGCTTCAT;
A[6](1.2.2.1.2.6)+B[6](1.2.3.1.2)	ATGAAGCCCGTTACCCTGTATGACGTAGCTGAG;	CTCAGCTACGTCATACAGGGTAACGGGCTTCAT;
A[6](1.2.2.1.2.6)+B[6](1.2.3.2.2)	ATGAAGCCCGTTACCCTGTATGACGTAGCCGAG;	CTCGGCTACGTCATACAGGGTAACGGGCTTCAT;
A[6](1.2.2.1.2.6)+B[6](1.2.3.3.2)	ATGAAGCCCGTTACCCTGTATGACGTAGCAGAG;	CTCTGCTACGTCATACAGGGTAACGGGCTTCAT;
A[6](1.2.2.1.2.6)+B[6](1.2.3.4.2)	ATGAAGCCCGTTACCCTGTATGACGTAGCGGAG;	CTCCGCTACGTCATACAGGGTAACGGGCTTCAT;
A[6](1.2.2.1.2.6)+B[6](1.2.4.1.2)	ATGAAGCCCGTTACCCTGTATGACGTGGCTGAG;	CTCAGCCACGTCATACAGGGTAACGGGCTTCAT;
A[6](1.2.2.1.2.6)+B[6](1.2.4.3.2)	ATGAAGCCCGTTACCCTGTATGACGTGGCAGAG;	CTCTGCCACGTCATACAGGGTAACGGGCTTCAT;
A[6](1.2.2.1.2.6)+B[6](1.2.4.4.2)	ATGAAGCCCGTTACCCTGTATGACGTGGCGGAG;	CTCCGCCACGTCATACAGGGTAACGGGCTTCAT;
A[6](1.2.2.1.3.3)+B[1](1.1.1.2.1)	ATGAAGCCCGTTACACTTTATGATGTTGCCGAA;	TTCGGCAACATCATAAAGTGTAACGGGCTTCAT;
A[6](1.2.2.1.3.3)+B[2](1.1.1.2.2)	ATGAAGCCCGTTACACTTTATGATGTTGCCGAG;	CTCGGCAACATCATAAAGTGTAACGGGCTTCAT;
A[6](1.2.2.1.3.3)+B[1](1.1.1.4.1)	ATGAAGCCCGTTACACTTTATGATGTTGCGGAA;	TTCCGCAACATCATAAAGTGTAACGGGCTTCAT;
A[6](1.2.2.1.3.3)+B[1](1.1.3.2.1)	ATGAAGCCCGTTACACTTTATGATGTAGCCGAA;	TTCGGCTACATCATAAAGTGTAACGGGCTTCAT;
A[6](1.2.2.1.3.3)+B[2](1.1.3.2.2)	ATGAAGCCCGTTACACTTTATGATGTAGCCGAG;	CTCGGCTACATCATAAAGTGTAACGGGCTTCAT;
A[6](1.2.2.1.3.3)+B[1](1.1.3.4.1)	ATGAAGCCCGTTACACTTTATGATGTAGCGGAA;	TTCCGCTACATCATAAAGTGTAACGGGCTTCAT;
A[6](1.2.2.1.3.3)+B[2](1.1.3.4.2)	ATGAAGCCCGTTACACTTTATGATGTAGCGGAG;	CTCCGCTACATCATAAAGTGTAACGGGCTTCAT;
A[6](1.2.2.1.3.3)+B[3](1.1.4.1.1)	ATGAAGCCCGTTACACTTTATGATGTGGCTGAA;	TTCAGCCACATCATAAAGTGTAACGGGCTTCAT;
A[6](1.2.2.1.3.3)+B[3](1.1.4.4.1)	ATGAAGCCCGTTACACTTTATGATGTGGCGGAA;	TTCCGCCACATCATAAAGTGTAACGGGCTTCAT;
A[6](1.2.2.1.3.3)+B[6](1.2.1.1.2)	ATGAAGCCCGTTACACTTTATGACGTTGCTGAG;	CTCAGCAACGTCATAAAGTGTAACGGGCTTCAT;
A[6](1.2.2.1.3.3)+B[6](1.2.1.2.2)	ATGAAGCCCGTTACACTTTATGACGTTGCCGAG;	CTCGGCAACGTCATAAAGTGTAACGGGCTTCAT;
A[6](1.2.2.1.3.3)+B[6](1.2.1.3.2)	ATGAAGCCCGTTACACTTTATGACGTTGCAGAG;	CTCTGCAACGTCATAAAGTGTAACGGGCTTCAT;
A[6](1.2.2.1.3.3)+B[6](1.2.1.4.2)	ATGAAGCCCGTTACACTTTATGACGTTGCGGAG;	CTCCGCAACGTCATAAAGTGTAACGGGCTTCAT;
A[6](1.2.2.1.3.3)+B[6](1.2.3.1.2)	ATGAAGCCCGTTACACTTTATGACGTAGCTGAG;	CTCAGCTACGTCATAAAGTGTAACGGGCTTCAT;
A[6](1.2.2.1.3.3)+B[6](1.2.3.2.2)	ATGAAGCCCGTTACACTTTATGACGTAGCCGAG;	CTCGGCTACGTCATAAAGTGTAACGGGCTTCAT;
A[6](1.2.2.1.3.3)+B[6](1.2.3.3.2)	ATGAAGCCCGTTACACTTTATGACGTAGCAGAG;	CTCTGCTACGTCATAAAGTGTAACGGGCTTCAT;
A[6](1.2.2.1.3.3)+B[6](1.2.3.4.2)	ATGAAGCCCGTTACACTTTATGACGTAGCGGAG;	CTCCGCTACGTCATAAAGTGTAACGGGCTTCAT;
A[6](1.2.2.1.3.3)+B[6](1.2.4.1.2)	ATGAAGCCCGTTACACTTTATGACGTGGCTGAG;	CTCAGCCACGTCATAAAGTGTAACGGGCTTCAT;
A[6](1.2.2.1.3.3)+B[6](1.2.4.3.2)	ATGAAGCCCGTTACACTTTATGACGTGGCAGAG;	CTCTGCCACGTCATAAAGTGTAACGGGCTTCAT;
A[6](1.2.2.1.3.3)+B[6](1.2.4.4.2)	ATGAAGCCCGTTACACTTTATGACGTGGCGGAG;	CTCCGCCACGTCATAAAGTGTAACGGGCTTCAT;
A[6](1.2.2.1.3.4)+B[1](1.1.1.2.1)	ATGAAGCCCGTTACACTCTATGATGTTGCCGAA;	TTCGGCAACATCATAGAGTGTAACGGGCTTCAT;
A[6](1.2.2.1.3.4)+B[2](1.1.1.2.2)	ATGAAGCCCGTTACACTCTATGATGTTGCCGAG;	CTCGGCAACATCATAGAGTGTAACGGGCTTCAT;
A[6](1.2.2.1.3.4)+B[1](1.1.1.4.1)	ATGAAGCCCGTTACACTCTATGATGTTGCGGAA;	TTCCGCAACATCATAGAGTGTAACGGGCTTCAT;
A[6](1.2.2.1.3.4)+B[1](1.1.3.2.1)	ATGAAGCCCGTTACACTCTATGATGTAGCCGAA;	TTCGGCTACATCATAGAGTGTAACGGGCTTCAT;
A[6](1.2.2.1.3.4)+B[2](1.1.3.2.2)	ATGAAGCCCGTTACACTCTATGATGTAGCCGAG;	CTCGGCTACATCATAGAGTGTAACGGGCTTCAT;
A[6](1.2.2.1.3.4)+B[1](1.1.3.4.1)	ATGAAGCCCGTTACACTCTATGATGTAGCGGAA;	TTCCGCTACATCATAGAGTGTAACGGGCTTCAT;
A[6](1.2.2.1.3.4)+B[2](1.1.3.4.2)	ATGAAGCCCGTTACACTCTATGATGTAGCGGAG;	CTCCGCTACATCATAGAGTGTAACGGGCTTCAT;
A[6](1.2.2.1.3.4)+B[3](1.1.4.1.1)	ATGAAGCCCGTTACACTCTATGATGTGGCTGAA;	TTCAGCCACATCATAGAGTGTAACGGGCTTCAT;
A[6](1.2.2.1.3.4)+B[3](1.1.4.4.1)	ATGAAGCCCGTTACACTCTATGATGTGGCGGAA;	TTCCGCCACATCATAGAGTGTAACGGGCTTCAT;
A[6](1.2.2.1.3.4)+B[6](1.2.1.1.2)	ATGAAGCCCGTTACACTCTATGACGTTGCTGAG;	CTCAGCAACGTCATAGAGTGTAACGGGCTTCAT;
A[6](1.2.2.1.3.4)+B[6](1.2.1.2.2)	ATGAAGCCCGTTACACTCTATGACGTTGCCGAG;	CTCGGCAACGTCATAGAGTGTAACGGGCTTCAT;
A[6](1.2.2.1.3.4)+B[6](1.2.1.3.2)	ATGAAGCCCGTTACACTCTATGACGTTGCAGAG;	CTCTGCAACGTCATAGAGTGTAACGGGCTTCAT;
A[6](1.2.2.1.3.4)+B[6](1.2.1.4.2)	ATGAAGCCCGTTACACTCTATGACGTTGCGGAG;	CTCCGCAACGTCATAGAGTGTAACGGGCTTCAT;
A[6](1.2.2.1.3.4)+B[6](1.2.3.1.2)	ATGAAGCCCGTTACACTCTATGACGTAGCTGAG;	CTCAGCTACGTCATAGAGTGTAACGGGCTTCAT;
A[6](1.2.2.1.3.4)+B[6](1.2.3.2.2)	ATGAAGCCCGTTACACTCTATGACGTAGCCGAG;	CTCGGCTACGTCATAGAGTGTAACGGGCTTCAT;
A[6](1.2.2.1.3.4)+B[6](1.2.3.3.2)	ATGAAGCCCGTTACACTCTATGACGTAGCAGAG;	CTCTGCTACGTCATAGAGTGTAACGGGCTTCAT;
A[6](1.2.2.1.3.4)+B[6](1.2.3.4.2)	ATGAAGCCCGTTACACTCTATGACGTAGCGGAG;	CTCCGCTACGTCATAGAGTGTAACGGGCTTCAT;
A[6](1.2.2.1.3.4)+B[6](1.2.4.1.2)	ATGAAGCCCGTTACACTCTATGACGTGGCTGAG;	CTCAGCCACGTCATAGAGTGTAACGGGCTTCAT;
A[6](1.2.2.1.3.4)+B[6](1.2.4.3.2)	ATGAAGCCCGTTACACTCTATGACGTGGCAGAG;	CTCTGCCACGTCATAGAGTGTAACGGGCTTCAT;
A[6](1.2.2.1.3.4)+B[6](1.2.4.4.2)	ATGAAGCCCGTTACACTCTATGACGTGGCGGAG;	CTCCGCCACGTCATAGAGTGTAACGGGCTTCAT;
A[6](1.2.2.1.3.5)+B[1](1.1.1.2.1)	ATGAAGCCCGTTACACTATATGATGTTGCCGAA;	TTCGGCAACATCATATAGTGTAACGGGCTTCAT;
A[6](1.2.2.1.3.5)+B[2](1.1.1.2.2)	ATGAAGCCCGTTACACTATATGATGTTGCCGAG;	CTCGGCAACATCATATAGTGTAACGGGCTTCAT;
A[6](1.2.2.1.3.5)+B[1](1.1.1.4.1)	ATGAAGCCCGTTACACTATATGATGTTGCGGAA;	TTCCGCAACATCATATAGTGTAACGGGCTTCAT;
A[6](1.2.2.1.3.5)+B[1](1.1.3.2.1)	ATGAAGCCCGTTACACTATATGATGTAGCCGAA;	TTCGGCTACATCATATAGTGTAACGGGCTTCAT;
A[6](1.2.2.1.3.5)+B[2](1.1.3.2.2)	ATGAAGCCCGTTACACTATATGATGTAGCCGAG;	CTCGGCTACATCATATAGTGTAACGGGCTTCAT;
A[6](1.2.2.1.3.5)+B[1](1.1.3.4.1)	ATGAAGCCCGTTACACTATATGATGTAGCGGAA;	TTCCGCTACATCATATAGTGTAACGGGCTTCAT;
A[6](1.2.2.1.3.5)+B[2](1.1.3.4.2)	ATGAAGCCCGTTACACTATATGATGTAGCGGAG;	CTCCGCTACATCATATAGTGTAACGGGCTTCAT;
A[6](1.2.2.1.3.5)+B[3](1.1.4.1.1)	ATGAAGCCCGTTACACTATATGATGTGGCTGAA;	TTCAGCCACATCATATAGTGTAACGGGCTTCAT;
A[6](1.2.2.1.3.5)+B[3](1.1.4.4.1)	ATGAAGCCCGTTACACTATATGATGTGGCGGAA;	TTCCGCCACATCATATAGTGTAACGGGCTTCAT;
A[6](1.2.2.1.3.5)+B[6](1.2.1.1.2)	ATGAAGCCCGTTACACTATATGACGTTGCTGAG;	CTCAGCAACGTCATATAGTGTAACGGGCTTCAT;
A[6](1.2.2.1.3.5)+B[6](1.2.1.2.2)	ATGAAGCCCGTTACACTATATGACGTTGCCGAG;	CTCGGCAACGTCATATAGTGTAACGGGCTTCAT;
A[6](1.2.2.1.3.5)+B[6](1.2.1.3.2)	ATGAAGCCCGTTACACTATATGACGTTGCAGAG;	CTCTGCAACGTCATATAGTGTAACGGGCTTCAT;
A[6](1.2.2.1.3.5)+B[6](1.2.1.4.2)	ATGAAGCCCGTTACACTATATGACGTTGCGGAG;	CTCCGCAACGTCATATAGTGTAACGGGCTTCAT;
A[6](1.2.2.1.3.5)+B[6](1.2.3.1.2)	ATGAAGCCCGTTACACTATATGACGTAGCTGAG;	CTCAGCTACGTCATATAGTGTAACGGGCTTCAT;
A[6](1.2.2.1.3.5)+B[6](1.2.3.2.2)	ATGAAGCCCGTTACACTATATGACGTAGCCGAG;	CTCGGCTACGTCATATAGTGTAACGGGCTTCAT;
A[6](1.2.2.1.3.5)+B[6](1.2.3.3.2)	ATGAAGCCCGTTACACTATATGACGTAGCAGAG;	CTCTGCTACGTCATATAGTGTAACGGGCTTCAT;
A[6](1.2.2.1.3.5)+B[6](1.2.3.4.2)	ATGAAGCCCGTTACACTATATGACGTAGCGGAG;	CTCCGCTACGTCATATAGTGTAACGGGCTTCAT;
A[6](1.2.2.1.3.5)+B[6](1.2.4.1.2)	ATGAAGCCCGTTACACTATATGACGTGGCTGAG;	CTCAGCCACGTCATATAGTGTAACGGGCTTCAT;
A[6](1.2.2.1.3.5)+B[6](1.2.4.3.2)	ATGAAGCCCGTTACACTATATGACGTGGCAGAG;	CTCTGCCACGTCATATAGTGTAACGGGCTTCAT;
A[6](1.2.2.1.3.5)+B[6](1.2.4.4.2)	ATGAAGCCCGTTACACTATATGACGTGGCGGAG;	CTCCGCCACGTCATATAGTGTAACGGGCTTCAT;
A[6](1.2.2.1.3.6)+B[1](1.1.1.2.1)	ATGAAGCCCGTTACACTGTATGATGTTGCCGAA;	TTCGGCAACATCATACAGTGTAACGGGCTTCAT;
A[6](1.2.2.1.3.6)+B[2](1.1.1.2.2)	ATGAAGCCCGTTACACTGTATGATGTTGCCGAG;	CTCGGCAACATCATACAGTGTAACGGGCTTCAT;
A[6](1.2.2.1.3.6)+B[1](1.1.1.4.1)	ATGAAGCCCGTTACACTGTATGATGTTGCGGAA;	TTCCGCAACATCATACAGTGTAACGGGCTTCAT;
A[6](1.2.2.1.3.6)+B[1](1.1.3.2.1)	ATGAAGCCCGTTACACTGTATGATGTAGCCGAA;	TTCGGCTACATCATACAGTGTAACGGGCTTCAT;
A[6](1.2.2.1.3.6)+B[2](1.1.3.2.2)	ATGAAGCCCGTTACACTGTATGATGTAGCCGAG;	CTCGGCTACATCATACAGTGTAACGGGCTTCAT;
A[6](1.2.2.1.3.6)+B[1](1.1.3.4.1)	ATGAAGCCCGTTACACTGTATGATGTAGCGGAA;	TTCCGCTACATCATACAGTGTAACGGGCTTCAT;
A[6](1.2.2.1.3.6)+B[2](1.1.3.4.2)	ATGAAGCCCGTTACACTGTATGATGTAGCGGAG;	CTCCGCTACATCATACAGTGTAACGGGCTTCAT;
A[6](1.2.2.1.3.6)+B[3](1.1.4.1.1)	ATGAAGCCCGTTACACTGTATGATGTGGCTGAA;	TTCAGCCACATCATACAGTGTAACGGGCTTCAT;
A[6](1.2.2.1.3.6)+B[3](1.1.4.4.1)	ATGAAGCCCGTTACACTGTATGATGTGGCGGAA;	TTCCGCCACATCATACAGTGTAACGGGCTTCAT;
A[6](1.2.2.1.3.6)+B[6](1.2.1.1.2)	ATGAAGCCCGTTACACTGTATGACGTTGCTGAG;	CTCAGCAACGTCATACAGTGTAACGGGCTTCAT;
A[6](1.2.2.1.3.6)+B[6](1.2.1.2.2)	ATGAAGCCCGTTACACTGTATGACGTTGCCGAG;	CTCGGCAACGTCATACAGTGTAACGGGCTTCAT;
A[6](1.2.2.1.3.6)+B[6](1.2.1.3.2)	ATGAAGCCCGTTACACTGTATGACGTTGCAGAG;	CTCTGCAACGTCATACAGTGTAACGGGCTTCAT;
A[6](1.2.2.1.3.6)+B[6](1.2.1.4.2)	ATGAAGCCCGTTACACTGTATGACGTTGCGGAG;	CTCCGCAACGTCATACAGTGTAACGGGCTTCAT;
A[6](1.2.2.1.3.6)+B[6](1.2.3.1.2)	ATGAAGCCCGTTACACTGTATGACGTAGCTGAG;	CTCAGCTACGTCATACAGTGTAACGGGCTTCAT;
A[6](1.2.2.1.3.6)+B[6](1.2.3.2.2)	ATGAAGCCCGTTACACTGTATGACGTAGCCGAG;	CTCGGCTACGTCATACAGTGTAACGGGCTTCAT;
A[6](1.2.2.1.3.6)+B[6](1.2.3.3.2)	ATGAAGCCCGTTACACTGTATGACGTAGCAGAG;	CTCTGCTACGTCATACAGTGTAACGGGCTTCAT;
A[6](1.2.2.1.3.6)+B[6](1.2.3.4.2)	ATGAAGCCCGTTACACTGTATGACGTAGCGGAG;	CTCCGCTACGTCATACAGTGTAACGGGCTTCAT;
A[6](1.2.2.1.3.6)+B[6](1.2.4.1.2)	ATGAAGCCCGTTACACTGTATGACGTGGCTGAG;	CTCAGCCACGTCATACAGTGTAACGGGCTTCAT;
A[6](1.2.2.1.3.6)+B[6](1.2.4.3.2)	ATGAAGCCCGTTACACTGTATGACGTGGCAGAG;	CTCTGCCACGTCATACAGTGTAACGGGCTTCAT;
A[6](1.2.2.1.3.6)+B[6](1.2.4.4.2)	ATGAAGCCCGTTACACTGTATGACGTGGCGGAG;	CTCCGCCACGTCATACAGTGTAACGGGCTTCAT;
A[6](1.2.2.2.1.3)+B[1](1.1.1.2.1)	ATGAAGCCCGTCACTCTTTATGATGTTGCCGAA;	TTCGGCAACATCATAAAGAGTGACGGGCTTCAT;
A[6](1.2.2.2.1.3)+B[2](1.1.1.2.2)	ATGAAGCCCGTCACTCTTTATGATGTTGCCGAG;	CTCGGCAACATCATAAAGAGTGACGGGCTTCAT;
A[6](1.2.2.2.1.3)+B[1](1.1.1.4.1)	ATGAAGCCCGTCACTCTTTATGATGTTGCGGAA;	TTCCGCAACATCATAAAGAGTGACGGGCTTCAT;
A[6](1.2.2.2.1.3)+B[1](1.1.3.2.1)	ATGAAGCCCGTCACTCTTTATGATGTAGCCGAA;	TTCGGCTACATCATAAAGAGTGACGGGCTTCAT;
A[6](1.2.2.2.1.3)+B[2](1.1.3.2.2)	ATGAAGCCCGTCACTCTTTATGATGTAGCCGAG;	CTCGGCTACATCATAAAGAGTGACGGGCTTCAT;
A[6](1.2.2.2.1.3)+B[1](1.1.3.4.1)	ATGAAGCCCGTCACTCTTTATGATGTAGCGGAA;	TTCCGCTACATCATAAAGAGTGACGGGCTTCAT;
A[6](1.2.2.2.1.3)+B[2](1.1.3.4.2)	ATGAAGCCCGTCACTCTTTATGATGTAGCGGAG;	CTCCGCTACATCATAAAGAGTGACGGGCTTCAT;
A[6](1.2.2.2.1.3)+B[3](1.1.4.1.1)	ATGAAGCCCGTCACTCTTTATGATGTGGCTGAA;	TTCAGCCACATCATAAAGAGTGACGGGCTTCAT;
A[6](1.2.2.2.1.3)+B[3](1.1.4.4.1)	ATGAAGCCCGTCACTCTTTATGATGTGGCGGAA;	TTCCGCCACATCATAAAGAGTGACGGGCTTCAT;
A[6](1.2.2.2.1.3)+B[6](1.2.1.1.2)	ATGAAGCCCGTCACTCTTTATGACGTTGCTGAG;	CTCAGCAACGTCATAAAGAGTGACGGGCTTCAT;
A[6](1.2.2.2.1.3)+B[6](1.2.1.2.2)	ATGAAGCCCGTCACTCTTTATGACGTTGCCGAG;	CTCGGCAACGTCATAAAGAGTGACGGGCTTCAT;
A[6](1.2.2.2.1.3)+B[6](1.2.1.3.2)	ATGAAGCCCGTCACTCTTTATGACGTTGCAGAG;	CTCTGCAACGTCATAAAGAGTGACGGGCTTCAT;
A[6](1.2.2.2.1.3)+B[6](1.2.1.4.2)	ATGAAGCCCGTCACTCTTTATGACGTTGCGGAG;	CTCCGCAACGTCATAAAGAGTGACGGGCTTCAT;
A[6](1.2.2.2.1.3)+B[6](1.2.3.1.2)	ATGAAGCCCGTCACTCTTTATGACGTAGCTGAG;	CTCAGCTACGTCATAAAGAGTGACGGGCTTCAT;
A[6](1.2.2.2.1.3)+B[6](1.2.3.2.2)	ATGAAGCCCGTCACTCTTTATGACGTAGCCGAG;	CTCGGCTACGTCATAAAGAGTGACGGGCTTCAT;
A[6](1.2.2.2.1.3)+B[6](1.2.3.3.2)	ATGAAGCCCGTCACTCTTTATGACGTAGCAGAG;	CTCTGCTACGTCATAAAGAGTGACGGGCTTCAT;
A[6](1.2.2.2.1.3)+B[6](1.2.3.4.2)	ATGAAGCCCGTCACTCTTTATGACGTAGCGGAG;	CTCCGCTACGTCATAAAGAGTGACGGGCTTCAT;
A[6](1.2.2.2.1.3)+B[6](1.2.4.1.2)	ATGAAGCCCGTCACTCTTTATGACGTGGCTGAG;	CTCAGCCACGTCATAAAGAGTGACGGGCTTCAT;
A[6](1.2.2.2.1.3)+B[6](1.2.4.3.2)	ATGAAGCCCGTCACTCTTTATGACGTGGCAGAG;	CTCTGCCACGTCATAAAGAGTGACGGGCTTCAT;
A[6](1.2.2.2.1.3)+B[6](1.2.4.4.2)	ATGAAGCCCGTCACTCTTTATGACGTGGCGGAG;	CTCCGCCACGTCATAAAGAGTGACGGGCTTCAT;
A[6](1.2.2.2.1.4)+B[1](1.1.1.2.1)	ATGAAGCCCGTCACTCTCTATGATGTTGCCGAA;	TTCGGCAACATCATAGAGAGTGACGGGCTTCAT;
A[6](1.2.2.2.1.4)+B[2](1.1.1.2.2)	ATGAAGCCCGTCACTCTCTATGATGTTGCCGAG;	CTCGGCAACATCATAGAGAGTGACGGGCTTCAT;
A[6](1.2.2.2.1.4)+B[1](1.1.1.4.1)	ATGAAGCCCGTCACTCTCTATGATGTTGCGGAA;	TTCCGCAACATCATAGAGAGTGACGGGCTTCAT;
A[6](1.2.2.2.1.4)+B[1](1.1.3.2.1)	ATGAAGCCCGTCACTCTCTATGATGTAGCCGAA;	TTCGGCTACATCATAGAGAGTGACGGGCTTCAT;
A[6](1.2.2.2.1.4)+B[2](1.1.3.2.2)	ATGAAGCCCGTCACTCTCTATGATGTAGCCGAG;	CTCGGCTACATCATAGAGAGTGACGGGCTTCAT;
A[6](1.2.2.2.1.4)+B[1](1.1.3.4.1)	ATGAAGCCCGTCACTCTCTATGATGTAGCGGAA;	TTCCGCTACATCATAGAGAGTGACGGGCTTCAT;
A[6](1.2.2.2.1.4)+B[2](1.1.3.4.2)	ATGAAGCCCGTCACTCTCTATGATGTAGCGGAG;	CTCCGCTACATCATAGAGAGTGACGGGCTTCAT;
A[6](1.2.2.2.1.4)+B[3](1.1.4.1.1)	ATGAAGCCCGTCACTCTCTATGATGTGGCTGAA;	TTCAGCCACATCATAGAGAGTGACGGGCTTCAT;
A[6](1.2.2.2.1.4)+B[3](1.1.4.4.1)	ATGAAGCCCGTCACTCTCTATGATGTGGCGGAA;	TTCCGCCACATCATAGAGAGTGACGGGCTTCAT;
A[6](1.2.2.2.1.4)+B[6](1.2.1.1.2)	ATGAAGCCCGTCACTCTCTATGACGTTGCTGAG;	CTCAGCAACGTCATAGAGAGTGACGGGCTTCAT;
A[6](1.2.2.2.1.4)+B[6](1.2.1.2.2)	ATGAAGCCCGTCACTCTCTATGACGTTGCCGAG;	CTCGGCAACGTCATAGAGAGTGACGGGCTTCAT;
A[6](1.2.2.2.1.4)+B[6](1.2.1.3.2)	ATGAAGCCCGTCACTCTCTATGACGTTGCAGAG;	CTCTGCAACGTCATAGAGAGTGACGGGCTTCAT;
A[6](1.2.2.2.1.4)+B[6](1.2.1.4.2)	ATGAAGCCCGTCACTCTCTATGACGTTGCGGAG;	CTCCGCAACGTCATAGAGAGTGACGGGCTTCAT;
A[6](1.2.2.2.1.4)+B[6](1.2.3.1.2)	ATGAAGCCCGTCACTCTCTATGACGTAGCTGAG;	CTCAGCTACGTCATAGAGAGTGACGGGCTTCAT;
A[6](1.2.2.2.1.4)+B[6](1.2.3.2.2)	ATGAAGCCCGTCACTCTCTATGACGTAGCCGAG;	CTCGGCTACGTCATAGAGAGTGACGGGCTTCAT;
A[6](1.2.2.2.1.4)+B[6](1.2.3.3.2)	ATGAAGCCCGTCACTCTCTATGACGTAGCAGAG;	CTCTGCTACGTCATAGAGAGTGACGGGCTTCAT;
A[6](1.2.2.2.1.4)+B[6](1.2.3.4.2)	ATGAAGCCCGTCACTCTCTATGACGTAGCGGAG;	CTCCGCTACGTCATAGAGAGTGACGGGCTTCAT;
A[6](1.2.2.2.1.4)+B[6](1.2.4.1.2)	ATGAAGCCCGTCACTCTCTATGACGTGGCTGAG;	CTCAGCCACGTCATAGAGAGTGACGGGCTTCAT;
A[6](1.2.2.2.1.4)+B[6](1.2.4.3.2)	ATGAAGCCCGTCACTCTCTATGACGTGGCAGAG;	CTCTGCCACGTCATAGAGAGTGACGGGCTTCAT;
A[6](1.2.2.2.1.4)+B[6](1.2.4.4.2)	ATGAAGCCCGTCACTCTCTATGACGTGGCGGAG;	CTCCGCCACGTCATAGAGAGTGACGGGCTTCAT;
A[6](1.2.2.2.1.5)+B[1](1.1.1.2.1)	ATGAAGCCCGTCACTCTATATGATGTTGCCGAA;	TTCGGCAACATCATATAGAGTGACGGGCTTCAT;
A[6](1.2.2.2.1.5)+B[2](1.1.1.2.2)	ATGAAGCCCGTCACTCTATATGATGTTGCCGAG;	CTCGGCAACATCATATAGAGTGACGGGCTTCAT;
A[6](1.2.2.2.1.5)+B[1](1.1.1.4.1)	ATGAAGCCCGTCACTCTATATGATGTTGCGGAA;	TTCCGCAACATCATATAGAGTGACGGGCTTCAT;
A[6](1.2.2.2.1.5)+B[1](1.1.3.2.1)	ATGAAGCCCGTCACTCTATATGATGTAGCCGAA;	TTCGGCTACATCATATAGAGTGACGGGCTTCAT;
A[6](1.2.2.2.1.5)+B[2](1.1.3.2.2)	ATGAAGCCCGTCACTCTATATGATGTAGCCGAG;	CTCGGCTACATCATATAGAGTGACGGGCTTCAT;
A[6](1.2.2.2.1.5)+B[1](1.1.3.4.1)	ATGAAGCCCGTCACTCTATATGATGTAGCGGAA;	TTCCGCTACATCATATAGAGTGACGGGCTTCAT;
A[6](1.2.2.2.1.5)+B[2](1.1.3.4.2)	ATGAAGCCCGTCACTCTATATGATGTAGCGGAG;	CTCCGCTACATCATATAGAGTGACGGGCTTCAT;
A[6](1.2.2.2.1.5)+B[3](1.1.4.1.1)	ATGAAGCCCGTCACTCTATATGATGTGGCTGAA;	TTCAGCCACATCATATAGAGTGACGGGCTTCAT;
A[6](1.2.2.2.1.5)+B[3](1.1.4.4.1)	ATGAAGCCCGTCACTCTATATGATGTGGCGGAA;	TTCCGCCACATCATATAGAGTGACGGGCTTCAT;
A[6](1.2.2.2.1.5)+B[6](1.2.1.1.2)	ATGAAGCCCGTCACTCTATATGACGTTGCTGAG;	CTCAGCAACGTCATATAGAGTGACGGGCTTCAT;
A[6](1.2.2.2.1.5)+B[6](1.2.1.2.2)	ATGAAGCCCGTCACTCTATATGACGTTGCCGAG;	CTCGGCAACGTCATATAGAGTGACGGGCTTCAT;
A[6](1.2.2.2.1.5)+B[6](1.2.1.3.2)	ATGAAGCCCGTCACTCTATATGACGTTGCAGAG;	CTCTGCAACGTCATATAGAGTGACGGGCTTCAT;
A[6](1.2.2.2.1.5)+B[6](1.2.1.4.2)	ATGAAGCCCGTCACTCTATATGACGTTGCGGAG;	CTCCGCAACGTCATATAGAGTGACGGGCTTCAT;
A[6](1.2.2.2.1.5)+B[6](1.2.3.1.2)	ATGAAGCCCGTCACTCTATATGACGTAGCTGAG;	CTCAGCTACGTCATATAGAGTGACGGGCTTCAT;
A[6](1.2.2.2.1.5)+B[6](1.2.3.2.2)	ATGAAGCCCGTCACTCTATATGACGTAGCCGAG;	CTCGGCTACGTCATATAGAGTGACGGGCTTCAT;
A[6](1.2.2.2.1.5)+B[6](1.2.3.3.2)	ATGAAGCCCGTCACTCTATATGACGTAGCAGAG;	CTCTGCTACGTCATATAGAGTGACGGGCTTCAT;
A[6](1.2.2.2.1.5)+B[6](1.2.3.4.2)	ATGAAGCCCGTCACTCTATATGACGTAGCGGAG;	CTCCGCTACGTCATATAGAGTGACGGGCTTCAT;
A[6](1.2.2.2.1.5)+B[6](1.2.4.1.2)	ATGAAGCCCGTCACTCTATATGACGTGGCTGAG;	CTCAGCCACGTCATATAGAGTGACGGGCTTCAT;
A[6](1.2.2.2.1.5)+B[6](1.2.4.3.2)	ATGAAGCCCGTCACTCTATATGACGTGGCAGAG;	CTCTGCCACGTCATATAGAGTGACGGGCTTCAT;
A[6](1.2.2.2.1.5)+B[6](1.2.4.4.2)	ATGAAGCCCGTCACTCTATATGACGTGGCGGAG;	CTCCGCCACGTCATATAGAGTGACGGGCTTCAT;
A[6](1.2.2.2.1.6)+B[1](1.1.1.2.1)	ATGAAGCCCGTCACTCTGTATGATGTTGCCGAA;	TTCGGCAACATCATACAGAGTGACGGGCTTCAT;
A[6](1.2.2.2.1.6)+B[2](1.1.1.2.2)	ATGAAGCCCGTCACTCTGTATGATGTTGCCGAG;	CTCGGCAACATCATACAGAGTGACGGGCTTCAT;
A[6](1.2.2.2.1.6)+B[1](1.1.1.4.1)	ATGAAGCCCGTCACTCTGTATGATGTTGCGGAA;	TTCCGCAACATCATACAGAGTGACGGGCTTCAT;
A[6](1.2.2.2.1.6)+B[1](1.1.3.2.1)	ATGAAGCCCGTCACTCTGTATGATGTAGCCGAA;	TTCGGCTACATCATACAGAGTGACGGGCTTCAT;
A[6](1.2.2.2.1.6)+B[2](1.1.3.2.2)	ATGAAGCCCGTCACTCTGTATGATGTAGCCGAG;	CTCGGCTACATCATACAGAGTGACGGGCTTCAT;
A[6](1.2.2.2.1.6)+B[1](1.1.3.4.1)	ATGAAGCCCGTCACTCTGTATGATGTAGCGGAA;	TTCCGCTACATCATACAGAGTGACGGGCTTCAT;
A[6](1.2.2.2.1.6)+B[2](1.1.3.4.2)	ATGAAGCCCGTCACTCTGTATGATGTAGCGGAG;	CTCCGCTACATCATACAGAGTGACGGGCTTCAT;
A[6](1.2.2.2.1.6)+B[3](1.1.4.1.1)	ATGAAGCCCGTCACTCTGTATGATGTGGCTGAA;	TTCAGCCACATCATACAGAGTGACGGGCTTCAT;
A[6](1.2.2.2.1.6)+B[3](1.1.4.4.1)	ATGAAGCCCGTCACTCTGTATGATGTGGCGGAA;	TTCCGCCACATCATACAGAGTGACGGGCTTCAT;
A[6](1.2.2.2.1.6)+B[6](1.2.1.1.2)	ATGAAGCCCGTCACTCTGTATGACGTTGCTGAG;	CTCAGCAACGTCATACAGAGTGACGGGCTTCAT;
A[6](1.2.2.2.1.6)+B[6](1.2.1.2.2)	ATGAAGCCCGTCACTCTGTATGACGTTGCCGAG;	CTCGGCAACGTCATACAGAGTGACGGGCTTCAT;
A[6](1.2.2.2.1.6)+B[6](1.2.1.3.2)	ATGAAGCCCGTCACTCTGTATGACGTTGCAGAG;	CTCTGCAACGTCATACAGAGTGACGGGCTTCAT;
A[6](1.2.2.2.1.6)+B[6](1.2.1.4.2)	ATGAAGCCCGTCACTCTGTATGACGTTGCGGAG;	CTCCGCAACGTCATACAGAGTGACGGGCTTCAT;
A[6](1.2.2.2.1.6)+B[6](1.2.3.1.2)	ATGAAGCCCGTCACTCTGTATGACGTAGCTGAG;	CTCAGCTACGTCATACAGAGTGACGGGCTTCAT;
A[6](1.2.2.2.1.6)+B[6](1.2.3.2.2)	ATGAAGCCCGTCACTCTGTATGACGTAGCCGAG;	CTCGGCTACGTCATACAGAGTGACGGGCTTCAT;
A[6](1.2.2.2.1.6)+B[6](1.2.3.3.2)	ATGAAGCCCGTCACTCTGTATGACGTAGCAGAG;	CTCTGCTACGTCATACAGAGTGACGGGCTTCAT;
A[6](1.2.2.2.1.6)+B[6](1.2.3.4.2)	ATGAAGCCCGTCACTCTGTATGACGTAGCGGAG;	CTCCGCTACGTCATACAGAGTGACGGGCTTCAT;
A[6](1.2.2.2.1.6)+B[6](1.2.4.1.2)	ATGAAGCCCGTCACTCTGTATGACGTGGCTGAG;	CTCAGCCACGTCATACAGAGTGACGGGCTTCAT;
A[6](1.2.2.2.1.6)+B[6](1.2.4.3.2)	ATGAAGCCCGTCACTCTGTATGACGTGGCAGAG;	CTCTGCCACGTCATACAGAGTGACGGGCTTCAT;
A[6](1.2.2.2.1.6)+B[6](1.2.4.4.2)	ATGAAGCCCGTCACTCTGTATGACGTGGCGGAG;	CTCCGCCACGTCATACAGAGTGACGGGCTTCAT;
A[6](1.2.2.2.2.3)+B[1](1.1.1.2.1)	ATGAAGCCCGTCACCCTTTATGATGTTGCCGAA;	TTCGGCAACATCATAAAGGGTGACGGGCTTCAT;
A[6](1.2.2.2.2.3)+B[2](1.1.1.2.2)	ATGAAGCCCGTCACCCTTTATGATGTTGCCGAG;	CTCGGCAACATCATAAAGGGTGACGGGCTTCAT;
A[6](1.2.2.2.2.3)+B[1](1.1.1.4.1)	ATGAAGCCCGTCACCCTTTATGATGTTGCGGAA;	TTCCGCAACATCATAAAGGGTGACGGGCTTCAT;
A[6](1.2.2.2.2.3)+B[1](1.1.3.2.1)	ATGAAGCCCGTCACCCTTTATGATGTAGCCGAA;	TTCGGCTACATCATAAAGGGTGACGGGCTTCAT;
A[6](1.2.2.2.2.3)+B[2](1.1.3.2.2)	ATGAAGCCCGTCACCCTTTATGATGTAGCCGAG;	CTCGGCTACATCATAAAGGGTGACGGGCTTCAT;
A[6](1.2.2.2.2.3)+B[1](1.1.3.4.1)	ATGAAGCCCGTCACCCTTTATGATGTAGCGGAA;	TTCCGCTACATCATAAAGGGTGACGGGCTTCAT;
A[6](1.2.2.2.2.3)+B[2](1.1.3.4.2)	ATGAAGCCCGTCACCCTTTATGATGTAGCGGAG;	CTCCGCTACATCATAAAGGGTGACGGGCTTCAT;
A[6](1.2.2.2.2.3)+B[3](1.1.4.1.1)	ATGAAGCCCGTCACCCTTTATGATGTGGCTGAA;	TTCAGCCACATCATAAAGGGTGACGGGCTTCAT;
A[6](1.2.2.2.2.3)+B[3](1.1.4.4.1)	ATGAAGCCCGTCACCCTTTATGATGTGGCGGAA;	TTCCGCCACATCATAAAGGGTGACGGGCTTCAT;
A[6](1.2.2.2.2.3)+B[6](1.2.1.1.2)	ATGAAGCCCGTCACCCTTTATGACGTTGCTGAG;	CTCAGCAACGTCATAAAGGGTGACGGGCTTCAT;
A[6](1.2.2.2.2.3)+B[6](1.2.1.2.2)	ATGAAGCCCGTCACCCTTTATGACGTTGCCGAG;	CTCGGCAACGTCATAAAGGGTGACGGGCTTCAT;
A[6](1.2.2.2.2.3)+B[6](1.2.1.3.2)	ATGAAGCCCGTCACCCTTTATGACGTTGCAGAG;	CTCTGCAACGTCATAAAGGGTGACGGGCTTCAT;
A[6](1.2.2.2.2.3)+B[6](1.2.1.4.2)	ATGAAGCCCGTCACCCTTTATGACGTTGCGGAG;	CTCCGCAACGTCATAAAGGGTGACGGGCTTCAT;
A[6](1.2.2.2.2.3)+B[6](1.2.3.1.2)	ATGAAGCCCGTCACCCTTTATGACGTAGCTGAG;	CTCAGCTACGTCATAAAGGGTGACGGGCTTCAT;
A[6](1.2.2.2.2.3)+B[6](1.2.3.2.2)	ATGAAGCCCGTCACCCTTTATGACGTAGCCGAG;	CTCGGCTACGTCATAAAGGGTGACGGGCTTCAT;
A[6](1.2.2.2.2.3)+B[6](1.2.3.3.2)	ATGAAGCCCGTCACCCTTTATGACGTAGCAGAG;	CTCTGCTACGTCATAAAGGGTGACGGGCTTCAT;
A[6](1.2.2.2.2.3)+B[6](1.2.3.4.2)	ATGAAGCCCGTCACCCTTTATGACGTAGCGGAG;	CTCCGCTACGTCATAAAGGGTGACGGGCTTCAT;
A[6](1.2.2.2.2.3)+B[6](1.2.4.1.2)	ATGAAGCCCGTCACCCTTTATGACGTGGCTGAG;	CTCAGCCACGTCATAAAGGGTGACGGGCTTCAT;
A[6](1.2.2.2.2.3)+B[6](1.2.4.3.2)	ATGAAGCCCGTCACCCTTTATGACGTGGCAGAG;	CTCTGCCACGTCATAAAGGGTGACGGGCTTCAT;
A[6](1.2.2.2.2.3)+B[6](1.2.4.4.2)	ATGAAGCCCGTCACCCTTTATGACGTGGCGGAG;	CTCCGCCACGTCATAAAGGGTGACGGGCTTCAT;
A[6](1.2.2.2.2.4)+B[1](1.1.1.2.1)	ATGAAGCCCGTCACCCTCTATGATGTTGCCGAA;	TTCGGCAACATCATAGAGGGTGACGGGCTTCAT;
A[6](1.2.2.2.2.4)+B[2](1.1.1.2.2)	ATGAAGCCCGTCACCCTCTATGATGTTGCCGAG;	CTCGGCAACATCATAGAGGGTGACGGGCTTCAT;
A[6](1.2.2.2.2.4)+B[1](1.1.1.4.1)	ATGAAGCCCGTCACCCTCTATGATGTTGCGGAA;	TTCCGCAACATCATAGAGGGTGACGGGCTTCAT;
A[6](1.2.2.2.2.4)+B[1](1.1.3.2.1)	ATGAAGCCCGTCACCCTCTATGATGTAGCCGAA;	TTCGGCTACATCATAGAGGGTGACGGGCTTCAT;
A[6](1.2.2.2.2.4)+B[2](1.1.3.2.2)	ATGAAGCCCGTCACCCTCTATGATGTAGCCGAG;	CTCGGCTACATCATAGAGGGTGACGGGCTTCAT;
A[6](1.2.2.2.2.4)+B[1](1.1.3.4.1)	ATGAAGCCCGTCACCCTCTATGATGTAGCGGAA;	TTCCGCTACATCATAGAGGGTGACGGGCTTCAT;
A[6](1.2.2.2.2.4)+B[2](1.1.3.4.2)	ATGAAGCCCGTCACCCTCTATGATGTAGCGGAG;	CTCCGCTACATCATAGAGGGTGACGGGCTTCAT;
A[6](1.2.2.2.2.4)+B[3](1.1.4.1.1)	ATGAAGCCCGTCACCCTCTATGATGTGGCTGAA;	TTCAGCCACATCATAGAGGGTGACGGGCTTCAT;
A[6](1.2.2.2.2.4)+B[3](1.1.4.4.1)	ATGAAGCCCGTCACCCTCTATGATGTGGCGGAA;	TTCCGCCACATCATAGAGGGTGACGGGCTTCAT;
A[6](1.2.2.2.2.4)+B[6](1.2.1.1.2)	ATGAAGCCCGTCACCCTCTATGACGTTGCTGAG;	CTCAGCAACGTCATAGAGGGTGACGGGCTTCAT;
A[6](1.2.2.2.2.4)+B[6](1.2.1.2.2)	ATGAAGCCCGTCACCCTCTATGACGTTGCCGAG;	CTCGGCAACGTCATAGAGGGTGACGGGCTTCAT;
A[6](1.2.2.2.2.4)+B[6](1.2.1.3.2)	ATGAAGCCCGTCACCCTCTATGACGTTGCAGAG;	CTCTGCAACGTCATAGAGGGTGACGGGCTTCAT;
A[6](1.2.2.2.2.4)+B[6](1.2.1.4.2)	ATGAAGCCCGTCACCCTCTATGACGTTGCGGAG;	CTCCGCAACGTCATAGAGGGTGACGGGCTTCAT;
A[6](1.2.2.2.2.4)+B[6](1.2.3.1.2)	ATGAAGCCCGTCACCCTCTATGACGTAGCTGAG;	CTCAGCTACGTCATAGAGGGTGACGGGCTTCAT;
A[6](1.2.2.2.2.4)+B[6](1.2.3.2.2)	ATGAAGCCCGTCACCCTCTATGACGTAGCCGAG;	CTCGGCTACGTCATAGAGGGTGACGGGCTTCAT;
A[6](1.2.2.2.2.4)+B[6](1.2.3.3.2)	ATGAAGCCCGTCACCCTCTATGACGTAGCAGAG;	CTCTGCTACGTCATAGAGGGTGACGGGCTTCAT;
A[6](1.2.2.2.2.4)+B[6](1.2.3.4.2)	ATGAAGCCCGTCACCCTCTATGACGTAGCGGAG;	CTCCGCTACGTCATAGAGGGTGACGGGCTTCAT;
A[6](1.2.2.2.2.4)+B[6](1.2.4.1.2)	ATGAAGCCCGTCACCCTCTATGACGTGGCTGAG;	CTCAGCCACGTCATAGAGGGTGACGGGCTTCAT;
A[6](1.2.2.2.2.4)+B[6](1.2.4.3.2)	ATGAAGCCCGTCACCCTCTATGACGTGGCAGAG;	CTCTGCCACGTCATAGAGGGTGACGGGCTTCAT;
A[6](1.2.2.2.2.4)+B[6](1.2.4.4.2)	ATGAAGCCCGTCACCCTCTATGACGTGGCGGAG;	CTCCGCCACGTCATAGAGGGTGACGGGCTTCAT;
A[6](1.2.2.2.2.5)+B[1](1.1.1.2.1)	ATGAAGCCCGTCACCCTATATGATGTTGCCGAA;	TTCGGCAACATCATATAGGGTGACGGGCTTCAT;
A[6](1.2.2.2.2.5)+B[2](1.1.1.2.2)	ATGAAGCCCGTCACCCTATATGATGTTGCCGAG;	CTCGGCAACATCATATAGGGTGACGGGCTTCAT;
A[6](1.2.2.2.2.5)+B[1](1.1.1.4.1)	ATGAAGCCCGTCACCCTATATGATGTTGCGGAA;	TTCCGCAACATCATATAGGGTGACGGGCTTCAT;
A[6](1.2.2.2.2.5)+B[1](1.1.3.2.1)	ATGAAGCCCGTCACCCTATATGATGTAGCCGAA;	TTCGGCTACATCATATAGGGTGACGGGCTTCAT;
A[6](1.2.2.2.2.5)+B[2](1.1.3.2.2)	ATGAAGCCCGTCACCCTATATGATGTAGCCGAG;	CTCGGCTACATCATATAGGGTGACGGGCTTCAT;
A[6](1.2.2.2.2.5)+B[1](1.1.3.4.1)	ATGAAGCCCGTCACCCTATATGATGTAGCGGAA;	TTCCGCTACATCATATAGGGTGACGGGCTTCAT;
A[6](1.2.2.2.2.5)+B[2](1.1.3.4.2)	ATGAAGCCCGTCACCCTATATGATGTAGCGGAG;	CTCCGCTACATCATATAGGGTGACGGGCTTCAT;
A[6](1.2.2.2.2.5)+B[3](1.1.4.1.1)	ATGAAGCCCGTCACCCTATATGATGTGGCTGAA;	TTCAGCCACATCATATAGGGTGACGGGCTTCAT;
A[6](1.2.2.2.2.5)+B[3](1.1.4.4.1)	ATGAAGCCCGTCACCCTATATGATGTGGCGGAA;	TTCCGCCACATCATATAGGGTGACGGGCTTCAT;
A[6](1.2.2.2.2.5)+B[6](1.2.1.1.2)	ATGAAGCCCGTCACCCTATATGACGTTGCTGAG;	CTCAGCAACGTCATATAGGGTGACGGGCTTCAT;
A[6](1.2.2.2.2.5)+B[6](1.2.1.2.2)	ATGAAGCCCGTCACCCTATATGACGTTGCCGAG;	CTCGGCAACGTCATATAGGGTGACGGGCTTCAT;
A[6](1.2.2.2.2.5)+B[6](1.2.1.3.2)	ATGAAGCCCGTCACCCTATATGACGTTGCAGAG;	CTCTGCAACGTCATATAGGGTGACGGGCTTCAT;
A[6](1.2.2.2.2.5)+B[6](1.2.1.4.2)	ATGAAGCCCGTCACCCTATATGACGTTGCGGAG;	CTCCGCAACGTCATATAGGGTGACGGGCTTCAT;
A[6](1.2.2.2.2.5)+B[6](1.2.3.1.2)	ATGAAGCCCGTCACCCTATATGACGTAGCTGAG;	CTCAGCTACGTCATATAGGGTGACGGGCTTCAT;
A[6](1.2.2.2.2.5)+B[6](1.2.3.2.2)	ATGAAGCCCGTCACCCTATATGACGTAGCCGAG;	CTCGGCTACGTCATATAGGGTGACGGGCTTCAT;
A[6](1.2.2.2.2.5)+B[6](1.2.3.3.2)	ATGAAGCCCGTCACCCTATATGACGTAGCAGAG;	CTCTGCTACGTCATATAGGGTGACGGGCTTCAT;
A[6](1.2.2.2.2.5)+B[6](1.2.3.4.2)	ATGAAGCCCGTCACCCTATATGACGTAGCGGAG;	CTCCGCTACGTCATATAGGGTGACGGGCTTCAT;
A[6](1.2.2.2.2.5)+B[6](1.2.4.1.2)	ATGAAGCCCGTCACCCTATATGACGTGGCTGAG;	CTCAGCCACGTCATATAGGGTGACGGGCTTCAT;
A[6](1.2.2.2.2.5)+B[6](1.2.4.3.2)	ATGAAGCCCGTCACCCTATATGACGTGGCAGAG;	CTCTGCCACGTCATATAGGGTGACGGGCTTCAT;
A[6](1.2.2.2.2.5)+B[6](1.2.4.4.2)	ATGAAGCCCGTCACCCTATATGACGTGGCGGAG;	CTCCGCCACGTCATATAGGGTGACGGGCTTCAT;
A[6](1.2.2.2.2.6)+B[1](1.1.1.2.1)	ATGAAGCCCGTCACCCTGTATGATGTTGCCGAA;	TTCGGCAACATCATACAGGGTGACGGGCTTCAT;
A[6](1.2.2.2.2.6)+B[2](1.1.1.2.2)	ATGAAGCCCGTCACCCTGTATGATGTTGCCGAG;	CTCGGCAACATCATACAGGGTGACGGGCTTCAT;
A[6](1.2.2.2.2.6)+B[1](1.1.1.4.1)	ATGAAGCCCGTCACCCTGTATGATGTTGCGGAA;	TTCCGCAACATCATACAGGGTGACGGGCTTCAT;
A[6](1.2.2.2.2.6)+B[1](1.1.3.2.1)	ATGAAGCCCGTCACCCTGTATGATGTAGCCGAA;	TTCGGCTACATCATACAGGGTGACGGGCTTCAT;
A[6](1.2.2.2.2.6)+B[2](1.1.3.2.2)	ATGAAGCCCGTCACCCTGTATGATGTAGCCGAG;	CTCGGCTACATCATACAGGGTGACGGGCTTCAT;
A[6](1.2.2.2.2.6)+B[1](1.1.3.4.1)	ATGAAGCCCGTCACCCTGTATGATGTAGCGGAA;	TTCCGCTACATCATACAGGGTGACGGGCTTCAT;
A[6](1.2.2.2.2.6)+B[2](1.1.3.4.2)	ATGAAGCCCGTCACCCTGTATGATGTAGCGGAG;	CTCCGCTACATCATACAGGGTGACGGGCTTCAT;
A[6](1.2.2.2.2.6)+B[3](1.1.4.1.1)	ATGAAGCCCGTCACCCTGTATGATGTGGCTGAA;	TTCAGCCACATCATACAGGGTGACGGGCTTCAT;
A[6](1.2.2.2.2.6)+B[3](1.1.4.4.1)	ATGAAGCCCGTCACCCTGTATGATGTGGCGGAA;	TTCCGCCACATCATACAGGGTGACGGGCTTCAT;
A[6](1.2.2.2.2.6)+B[6](1.2.1.1.2)	ATGAAGCCCGTCACCCTGTATGACGTTGCTGAG;	CTCAGCAACGTCATACAGGGTGACGGGCTTCAT;
A[6](1.2.2.2.2.6)+B[6](1.2.1.2.2)	ATGAAGCCCGTCACCCTGTATGACGTTGCCGAG;	CTCGGCAACGTCATACAGGGTGACGGGCTTCAT;
A[6](1.2.2.2.2.6)+B[6](1.2.1.3.2)	ATGAAGCCCGTCACCCTGTATGACGTTGCAGAG;	CTCTGCAACGTCATACAGGGTGACGGGCTTCAT;
A[6](1.2.2.2.2.6)+B[6](1.2.1.4.2)	ATGAAGCCCGTCACCCTGTATGACGTTGCGGAG;	CTCCGCAACGTCATACAGGGTGACGGGCTTCAT;
A[6](1.2.2.2.2.6)+B[6](1.2.3.1.2)	ATGAAGCCCGTCACCCTGTATGACGTAGCTGAG;	CTCAGCTACGTCATACAGGGTGACGGGCTTCAT;
A[6](1.2.2.2.2.6)+B[6](1.2.3.2.2)	ATGAAGCCCGTCACCCTGTATGACGTAGCCGAG;	CTCGGCTACGTCATACAGGGTGACGGGCTTCAT;
A[6](1.2.2.2.2.6)+B[6](1.2.3.3.2)	ATGAAGCCCGTCACCCTGTATGACGTAGCAGAG;	CTCTGCTACGTCATACAGGGTGACGGGCTTCAT;
A[6](1.2.2.2.2.6)+B[6](1.2.3.4.2)	ATGAAGCCCGTCACCCTGTATGACGTAGCGGAG;	CTCCGCTACGTCATACAGGGTGACGGGCTTCAT;
A[6](1.2.2.2.2.6)+B[6](1.2.4.1.2)	ATGAAGCCCGTCACCCTGTATGACGTGGCTGAG;	CTCAGCCACGTCATACAGGGTGACGGGCTTCAT;
A[6](1.2.2.2.2.6)+B[6](1.2.4.3.2)	ATGAAGCCCGTCACCCTGTATGACGTGGCAGAG;	CTCTGCCACGTCATACAGGGTGACGGGCTTCAT;
A[6](1.2.2.2.2.6)+B[6](1.2.4.4.2)	ATGAAGCCCGTCACCCTGTATGACGTGGCGGAG;	CTCCGCCACGTCATACAGGGTGACGGGCTTCAT;
A[6](1.2.2.2.3.3)+B[1](1.1.1.2.1)	ATGAAGCCCGTCACACTTTATGATGTTGCCGAA;	TTCGGCAACATCATAAAGTGTGACGGGCTTCAT;
A[6](1.2.2.2.3.3)+B[2](1.1.1.2.2)	ATGAAGCCCGTCACACTTTATGATGTTGCCGAG;	CTCGGCAACATCATAAAGTGTGACGGGCTTCAT;
A[6](1.2.2.2.3.3)+B[1](1.1.1.4.1)	ATGAAGCCCGTCACACTTTATGATGTTGCGGAA;	TTCCGCAACATCATAAAGTGTGACGGGCTTCAT;
A[6](1.2.2.2.3.3)+B[1](1.1.3.2.1)	ATGAAGCCCGTCACACTTTATGATGTAGCCGAA;	TTCGGCTACATCATAAAGTGTGACGGGCTTCAT;
A[6](1.2.2.2.3.3)+B[2](1.1.3.2.2)	ATGAAGCCCGTCACACTTTATGATGTAGCCGAG;	CTCGGCTACATCATAAAGTGTGACGGGCTTCAT;
A[6](1.2.2.2.3.3)+B[1](1.1.3.4.1)	ATGAAGCCCGTCACACTTTATGATGTAGCGGAA;	TTCCGCTACATCATAAAGTGTGACGGGCTTCAT;
A[6](1.2.2.2.3.3)+B[2](1.1.3.4.2)	ATGAAGCCCGTCACACTTTATGATGTAGCGGAG;	CTCCGCTACATCATAAAGTGTGACGGGCTTCAT;
A[6](1.2.2.2.3.3)+B[3](1.1.4.1.1)	ATGAAGCCCGTCACACTTTATGATGTGGCTGAA;	TTCAGCCACATCATAAAGTGTGACGGGCTTCAT;
A[6](1.2.2.2.3.3)+B[3](1.1.4.4.1)	ATGAAGCCCGTCACACTTTATGATGTGGCGGAA;	TTCCGCCACATCATAAAGTGTGACGGGCTTCAT;
A[6](1.2.2.2.3.3)+B[6](1.2.1.1.2)	ATGAAGCCCGTCACACTTTATGACGTTGCTGAG;	CTCAGCAACGTCATAAAGTGTGACGGGCTTCAT;
A[6](1.2.2.2.3.3)+B[6](1.2.1.2.2)	ATGAAGCCCGTCACACTTTATGACGTTGCCGAG;	CTCGGCAACGTCATAAAGTGTGACGGGCTTCAT;
A[6](1.2.2.2.3.3)+B[6](1.2.1.3.2)	ATGAAGCCCGTCACACTTTATGACGTTGCAGAG;	CTCTGCAACGTCATAAAGTGTGACGGGCTTCAT;
A[6](1.2.2.2.3.3)+B[6](1.2.1.4.2)	ATGAAGCCCGTCACACTTTATGACGTTGCGGAG;	CTCCGCAACGTCATAAAGTGTGACGGGCTTCAT;
A[6](1.2.2.2.3.3)+B[6](1.2.3.1.2)	ATGAAGCCCGTCACACTTTATGACGTAGCTGAG;	CTCAGCTACGTCATAAAGTGTGACGGGCTTCAT;
A[6](1.2.2.2.3.3)+B[6](1.2.3.2.2)	ATGAAGCCCGTCACACTTTATGACGTAGCCGAG;	CTCGGCTACGTCATAAAGTGTGACGGGCTTCAT;
A[6](1.2.2.2.3.3)+B[6](1.2.3.3.2)	ATGAAGCCCGTCACACTTTATGACGTAGCAGAG;	CTCTGCTACGTCATAAAGTGTGACGGGCTTCAT;
A[6](1.2.2.2.3.3)+B[6](1.2.3.4.2)	ATGAAGCCCGTCACACTTTATGACGTAGCGGAG;	CTCCGCTACGTCATAAAGTGTGACGGGCTTCAT;
A[6](1.2.2.2.3.3)+B[6](1.2.4.1.2)	ATGAAGCCCGTCACACTTTATGACGTGGCTGAG;	CTCAGCCACGTCATAAAGTGTGACGGGCTTCAT;
A[6](1.2.2.2.3.3)+B[6](1.2.4.3.2)	ATGAAGCCCGTCACACTTTATGACGTGGCAGAG;	CTCTGCCACGTCATAAAGTGTGACGGGCTTCAT;
A[6](1.2.2.2.3.3)+B[6](1.2.4.4.2)	ATGAAGCCCGTCACACTTTATGACGTGGCGGAG;	CTCCGCCACGTCATAAAGTGTGACGGGCTTCAT;
A[6](1.2.2.2.3.4)+B[1](1.1.1.2.1)	ATGAAGCCCGTCACACTCTATGATGTTGCCGAA;	TTCGGCAACATCATAGAGTGTGACGGGCTTCAT;
A[6](1.2.2.2.3.4)+B[2](1.1.1.2.2)	ATGAAGCCCGTCACACTCTATGATGTTGCCGAG;	CTCGGCAACATCATAGAGTGTGACGGGCTTCAT;
A[6](1.2.2.2.3.4)+B[1](1.1.1.4.1)	ATGAAGCCCGTCACACTCTATGATGTTGCGGAA;	TTCCGCAACATCATAGAGTGTGACGGGCTTCAT;
A[6](1.2.2.2.3.4)+B[1](1.1.3.2.1)	ATGAAGCCCGTCACACTCTATGATGTAGCCGAA;	TTCGGCTACATCATAGAGTGTGACGGGCTTCAT;
A[6](1.2.2.2.3.4)+B[2](1.1.3.2.2)	ATGAAGCCCGTCACACTCTATGATGTAGCCGAG;	CTCGGCTACATCATAGAGTGTGACGGGCTTCAT;
A[6](1.2.2.2.3.4)+B[1](1.1.3.4.1)	ATGAAGCCCGTCACACTCTATGATGTAGCGGAA;	TTCCGCTACATCATAGAGTGTGACGGGCTTCAT;
A[6](1.2.2.2.3.4)+B[2](1.1.3.4.2)	ATGAAGCCCGTCACACTCTATGATGTAGCGGAG;	CTCCGCTACATCATAGAGTGTGACGGGCTTCAT;
A[6](1.2.2.2.3.4)+B[3](1.1.4.1.1)	ATGAAGCCCGTCACACTCTATGATGTGGCTGAA;	TTCAGCCACATCATAGAGTGTGACGGGCTTCAT;
A[6](1.2.2.2.3.4)+B[3](1.1.4.4.1)	ATGAAGCCCGTCACACTCTATGATGTGGCGGAA;	TTCCGCCACATCATAGAGTGTGACGGGCTTCAT;
A[6](1.2.2.2.3.4)+B[6](1.2.1.1.2)	ATGAAGCCCGTCACACTCTATGACGTTGCTGAG;	CTCAGCAACGTCATAGAGTGTGACGGGCTTCAT;
A[6](1.2.2.2.3.4)+B[6](1.2.1.2.2)	ATGAAGCCCGTCACACTCTATGACGTTGCCGAG;	CTCGGCAACGTCATAGAGTGTGACGGGCTTCAT;
A[6](1.2.2.2.3.4)+B[6](1.2.1.3.2)	ATGAAGCCCGTCACACTCTATGACGTTGCAGAG;	CTCTGCAACGTCATAGAGTGTGACGGGCTTCAT;
A[6](1.2.2.2.3.4)+B[6](1.2.1.4.2)	ATGAAGCCCGTCACACTCTATGACGTTGCGGAG;	CTCCGCAACGTCATAGAGTGTGACGGGCTTCAT;
A[6](1.2.2.2.3.4)+B[6](1.2.3.1.2)	ATGAAGCCCGTCACACTCTATGACGTAGCTGAG;	CTCAGCTACGTCATAGAGTGTGACGGGCTTCAT;
A[6](1.2.2.2.3.4)+B[6](1.2.3.2.2)	ATGAAGCCCGTCACACTCTATGACGTAGCCGAG;	CTCGGCTACGTCATAGAGTGTGACGGGCTTCAT;
A[6](1.2.2.2.3.4)+B[6](1.2.3.3.2)	ATGAAGCCCGTCACACTCTATGACGTAGCAGAG;	CTCTGCTACGTCATAGAGTGTGACGGGCTTCAT;
A[6](1.2.2.2.3.4)+B[6](1.2.3.4.2)	ATGAAGCCCGTCACACTCTATGACGTAGCGGAG;	CTCCGCTACGTCATAGAGTGTGACGGGCTTCAT;
A[6](1.2.2.2.3.4)+B[6](1.2.4.1.2)	ATGAAGCCCGTCACACTCTATGACGTGGCTGAG;	CTCAGCCACGTCATAGAGTGTGACGGGCTTCAT;
A[6](1.2.2.2.3.4)+B[6](1.2.4.3.2)	ATGAAGCCCGTCACACTCTATGACGTGGCAGAG;	CTCTGCCACGTCATAGAGTGTGACGGGCTTCAT;
A[6](1.2.2.2.3.4)+B[6](1.2.4.4.2)	ATGAAGCCCGTCACACTCTATGACGTGGCGGAG;	CTCCGCCACGTCATAGAGTGTGACGGGCTTCAT;
A[6](1.2.2.2.3.5)+B[1](1.1.1.2.1)	ATGAAGCCCGTCACACTATATGATGTTGCCGAA;	TTCGGCAACATCATATAGTGTGACGGGCTTCAT;
A[6](1.2.2.2.3.5)+B[2](1.1.1.2.2)	ATGAAGCCCGTCACACTATATGATGTTGCCGAG;	CTCGGCAACATCATATAGTGTGACGGGCTTCAT;
A[6](1.2.2.2.3.5)+B[1](1.1.1.4.1)	ATGAAGCCCGTCACACTATATGATGTTGCGGAA;	TTCCGCAACATCATATAGTGTGACGGGCTTCAT;
A[6](1.2.2.2.3.5)+B[1](1.1.3.2.1)	ATGAAGCCCGTCACACTATATGATGTAGCCGAA;	TTCGGCTACATCATATAGTGTGACGGGCTTCAT;
A[6](1.2.2.2.3.5)+B[2](1.1.3.2.2)	ATGAAGCCCGTCACACTATATGATGTAGCCGAG;	CTCGGCTACATCATATAGTGTGACGGGCTTCAT;
A[6](1.2.2.2.3.5)+B[1](1.1.3.4.1)	ATGAAGCCCGTCACACTATATGATGTAGCGGAA;	TTCCGCTACATCATATAGTGTGACGGGCTTCAT;
A[6](1.2.2.2.3.5)+B[2](1.1.3.4.2)	ATGAAGCCCGTCACACTATATGATGTAGCGGAG;	CTCCGCTACATCATATAGTGTGACGGGCTTCAT;
A[6](1.2.2.2.3.5)+B[3](1.1.4.1.1)	ATGAAGCCCGTCACACTATATGATGTGGCTGAA;	TTCAGCCACATCATATAGTGTGACGGGCTTCAT;
A[6](1.2.2.2.3.5)+B[3](1.1.4.4.1)	ATGAAGCCCGTCACACTATATGATGTGGCGGAA;	TTCCGCCACATCATATAGTGTGACGGGCTTCAT;
A[6](1.2.2.2.3.5)+B[6](1.2.1.1.2)	ATGAAGCCCGTCACACTATATGACGTTGCTGAG;	CTCAGCAACGTCATATAGTGTGACGGGCTTCAT;
A[6](1.2.2.2.3.5)+B[6](1.2.1.2.2)	ATGAAGCCCGTCACACTATATGACGTTGCCGAG;	CTCGGCAACGTCATATAGTGTGACGGGCTTCAT;
A[6](1.2.2.2.3.5)+B[6](1.2.1.3.2)	ATGAAGCCCGTCACACTATATGACGTTGCAGAG;	CTCTGCAACGTCATATAGTGTGACGGGCTTCAT;
A[6](1.2.2.2.3.5)+B[6](1.2.1.4.2)	ATGAAGCCCGTCACACTATATGACGTTGCGGAG;	CTCCGCAACGTCATATAGTGTGACGGGCTTCAT;
A[6](1.2.2.2.3.5)+B[6](1.2.3.1.2)	ATGAAGCCCGTCACACTATATGACGTAGCTGAG;	CTCAGCTACGTCATATAGTGTGACGGGCTTCAT;
A[6](1.2.2.2.3.5)+B[6](1.2.3.2.2)	ATGAAGCCCGTCACACTATATGACGTAGCCGAG;	CTCGGCTACGTCATATAGTGTGACGGGCTTCAT;
A[6](1.2.2.2.3.5)+B[6](1.2.3.3.2)	ATGAAGCCCGTCACACTATATGACGTAGCAGAG;	CTCTGCTACGTCATATAGTGTGACGGGCTTCAT;
A[6](1.2.2.2.3.5)+B[6](1.2.3.4.2)	ATGAAGCCCGTCACACTATATGACGTAGCGGAG;	CTCCGCTACGTCATATAGTGTGACGGGCTTCAT;
A[6](1.2.2.2.3.5)+B[6](1.2.4.1.2)	ATGAAGCCCGTCACACTATATGACGTGGCTGAG;	CTCAGCCACGTCATATAGTGTGACGGGCTTCAT;
A[6](1.2.2.2.3.5)+B[6](1.2.4.3.2)	ATGAAGCCCGTCACACTATATGACGTGGCAGAG;	CTCTGCCACGTCATATAGTGTGACGGGCTTCAT;
A[6](1.2.2.2.3.5)+B[6](1.2.4.4.2)	ATGAAGCCCGTCACACTATATGACGTGGCGGAG;	CTCCGCCACGTCATATAGTGTGACGGGCTTCAT;
A[6](1.2.2.2.3.6)+B[1](1.1.1.2.1)	ATGAAGCCCGTCACACTGTATGATGTTGCCGAA;	TTCGGCAACATCATACAGTGTGACGGGCTTCAT;
A[6](1.2.2.2.3.6)+B[2](1.1.1.2.2)	ATGAAGCCCGTCACACTGTATGATGTTGCCGAG;	CTCGGCAACATCATACAGTGTGACGGGCTTCAT;
A[6](1.2.2.2.3.6)+B[1](1.1.1.4.1)	ATGAAGCCCGTCACACTGTATGATGTTGCGGAA;	TTCCGCAACATCATACAGTGTGACGGGCTTCAT;
A[6](1.2.2.2.3.6)+B[1](1.1.3.2.1)	ATGAAGCCCGTCACACTGTATGATGTAGCCGAA;	TTCGGCTACATCATACAGTGTGACGGGCTTCAT;
A[6](1.2.2.2.3.6)+B[2](1.1.3.2.2)	ATGAAGCCCGTCACACTGTATGATGTAGCCGAG;	CTCGGCTACATCATACAGTGTGACGGGCTTCAT;
A[6](1.2.2.2.3.6)+B[1](1.1.3.4.1)	ATGAAGCCCGTCACACTGTATGATGTAGCGGAA;	TTCCGCTACATCATACAGTGTGACGGGCTTCAT;
A[6](1.2.2.2.3.6)+B[2](1.1.3.4.2)	ATGAAGCCCGTCACACTGTATGATGTAGCGGAG;	CTCCGCTACATCATACAGTGTGACGGGCTTCAT;
A[6](1.2.2.2.3.6)+B[3](1.1.4.1.1)	ATGAAGCCCGTCACACTGTATGATGTGGCTGAA;	TTCAGCCACATCATACAGTGTGACGGGCTTCAT;
A[6](1.2.2.2.3.6)+B[3](1.1.4.4.1)	ATGAAGCCCGTCACACTGTATGATGTGGCGGAA;	TTCCGCCACATCATACAGTGTGACGGGCTTCAT;
A[6](1.2.2.2.3.6)+B[6](1.2.1.1.2)	ATGAAGCCCGTCACACTGTATGACGTTGCTGAG;	CTCAGCAACGTCATACAGTGTGACGGGCTTCAT;
A[6](1.2.2.2.3.6)+B[6](1.2.1.2.2)	ATGAAGCCCGTCACACTGTATGACGTTGCCGAG;	CTCGGCAACGTCATACAGTGTGACGGGCTTCAT;
A[6](1.2.2.2.3.6)+B[6](1.2.1.3.2)	ATGAAGCCCGTCACACTGTATGACGTTGCAGAG;	CTCTGCAACGTCATACAGTGTGACGGGCTTCAT;
A[6](1.2.2.2.3.6)+B[6](1.2.1.4.2)	ATGAAGCCCGTCACACTGTATGACGTTGCGGAG;	CTCCGCAACGTCATACAGTGTGACGGGCTTCAT;
A[6](1.2.2.2.3.6)+B[6](1.2.3.1.2)	ATGAAGCCCGTCACACTGTATGACGTAGCTGAG;	CTCAGCTACGTCATACAGTGTGACGGGCTTCAT;
A[6](1.2.2.2.3.6)+B[6](1.2.3.2.2)	ATGAAGCCCGTCACACTGTATGACGTAGCCGAG;	CTCGGCTACGTCATACAGTGTGACGGGCTTCAT;
A[6](1.2.2.2.3.6)+B[6](1.2.3.3.2)	ATGAAGCCCGTCACACTGTATGACGTAGCAGAG;	CTCTGCTACGTCATACAGTGTGACGGGCTTCAT;
A[6](1.2.2.2.3.6)+B[6](1.2.3.4.2)	ATGAAGCCCGTCACACTGTATGACGTAGCGGAG;	CTCCGCTACGTCATACAGTGTGACGGGCTTCAT;
A[6](1.2.2.2.3.6)+B[6](1.2.4.1.2)	ATGAAGCCCGTCACACTGTATGACGTGGCTGAG;	CTCAGCCACGTCATACAGTGTGACGGGCTTCAT;
A[6](1.2.2.2.3.6)+B[6](1.2.4.3.2)	ATGAAGCCCGTCACACTGTATGACGTGGCAGAG;	CTCTGCCACGTCATACAGTGTGACGGGCTTCAT;
A[6](1.2.2.2.3.6)+B[6](1.2.4.4.2)	ATGAAGCCCGTCACACTGTATGACGTGGCGGAG;	CTCCGCCACGTCATACAGTGTGACGGGCTTCAT;
A[6](1.2.2.3.1.3)+B[1](1.1.1.2.1)	ATGAAGCCCGTAACTCTTTATGATGTTGCCGAA;	TTCGGCAACATCATAAAGAGTTACGGGCTTCAT;
A[6](1.2.2.3.1.3)+B[2](1.1.1.2.2)	ATGAAGCCCGTAACTCTTTATGATGTTGCCGAG;	CTCGGCAACATCATAAAGAGTTACGGGCTTCAT;
A[6](1.2.2.3.1.3)+B[1](1.1.1.4.1)	ATGAAGCCCGTAACTCTTTATGATGTTGCGGAA;	TTCCGCAACATCATAAAGAGTTACGGGCTTCAT;
A[6](1.2.2.3.1.3)+B[1](1.1.3.2.1)	ATGAAGCCCGTAACTCTTTATGATGTAGCCGAA;	TTCGGCTACATCATAAAGAGTTACGGGCTTCAT;
A[6](1.2.2.3.1.3)+B[2](1.1.3.2.2)	ATGAAGCCCGTAACTCTTTATGATGTAGCCGAG;	CTCGGCTACATCATAAAGAGTTACGGGCTTCAT;
A[6](1.2.2.3.1.3)+B[1](1.1.3.4.1)	ATGAAGCCCGTAACTCTTTATGATGTAGCGGAA;	TTCCGCTACATCATAAAGAGTTACGGGCTTCAT;
A[6](1.2.2.3.1.3)+B[2](1.1.3.4.2)	ATGAAGCCCGTAACTCTTTATGATGTAGCGGAG;	CTCCGCTACATCATAAAGAGTTACGGGCTTCAT;
A[6](1.2.2.3.1.3)+B[3](1.1.4.1.1)	ATGAAGCCCGTAACTCTTTATGATGTGGCTGAA;	TTCAGCCACATCATAAAGAGTTACGGGCTTCAT;
A[6](1.2.2.3.1.3)+B[3](1.1.4.4.1)	ATGAAGCCCGTAACTCTTTATGATGTGGCGGAA;	TTCCGCCACATCATAAAGAGTTACGGGCTTCAT;
A[6](1.2.2.3.1.3)+B[6](1.2.1.1.2)	ATGAAGCCCGTAACTCTTTATGACGTTGCTGAG;	CTCAGCAACGTCATAAAGAGTTACGGGCTTCAT;
A[6](1.2.2.3.1.3)+B[6](1.2.1.2.2)	ATGAAGCCCGTAACTCTTTATGACGTTGCCGAG;	CTCGGCAACGTCATAAAGAGTTACGGGCTTCAT;
A[6](1.2.2.3.1.3)+B[6](1.2.1.3.2)	ATGAAGCCCGTAACTCTTTATGACGTTGCAGAG;	CTCTGCAACGTCATAAAGAGTTACGGGCTTCAT;
A[6](1.2.2.3.1.3)+B[6](1.2.1.4.2)	ATGAAGCCCGTAACTCTTTATGACGTTGCGGAG;	CTCCGCAACGTCATAAAGAGTTACGGGCTTCAT;
A[6](1.2.2.3.1.3)+B[6](1.2.3.1.2)	ATGAAGCCCGTAACTCTTTATGACGTAGCTGAG;	CTCAGCTACGTCATAAAGAGTTACGGGCTTCAT;
A[6](1.2.2.3.1.3)+B[6](1.2.3.2.2)	ATGAAGCCCGTAACTCTTTATGACGTAGCCGAG;	CTCGGCTACGTCATAAAGAGTTACGGGCTTCAT;
A[6](1.2.2.3.1.3)+B[6](1.2.3.3.2)	ATGAAGCCCGTAACTCTTTATGACGTAGCAGAG;	CTCTGCTACGTCATAAAGAGTTACGGGCTTCAT;
A[6](1.2.2.3.1.3)+B[6](1.2.3.4.2)	ATGAAGCCCGTAACTCTTTATGACGTAGCGGAG;	CTCCGCTACGTCATAAAGAGTTACGGGCTTCAT;
A[6](1.2.2.3.1.3)+B[6](1.2.4.1.2)	ATGAAGCCCGTAACTCTTTATGACGTGGCTGAG;	CTCAGCCACGTCATAAAGAGTTACGGGCTTCAT;
A[6](1.2.2.3.1.3)+B[6](1.2.4.3.2)	ATGAAGCCCGTAACTCTTTATGACGTGGCAGAG;	CTCTGCCACGTCATAAAGAGTTACGGGCTTCAT;
A[6](1.2.2.3.1.3)+B[6](1.2.4.4.2)	ATGAAGCCCGTAACTCTTTATGACGTGGCGGAG;	CTCCGCCACGTCATAAAGAGTTACGGGCTTCAT;
A[6](1.2.2.3.1.4)+B[1](1.1.1.2.1)	ATGAAGCCCGTAACTCTCTATGATGTTGCCGAA;	TTCGGCAACATCATAGAGAGTTACGGGCTTCAT;
A[6](1.2.2.3.1.4)+B[2](1.1.1.2.2)	ATGAAGCCCGTAACTCTCTATGATGTTGCCGAG;	CTCGGCAACATCATAGAGAGTTACGGGCTTCAT;
A[6](1.2.2.3.1.4)+B[1](1.1.1.4.1)	ATGAAGCCCGTAACTCTCTATGATGTTGCGGAA;	TTCCGCAACATCATAGAGAGTTACGGGCTTCAT;
A[6](1.2.2.3.1.4)+B[1](1.1.3.2.1)	ATGAAGCCCGTAACTCTCTATGATGTAGCCGAA;	TTCGGCTACATCATAGAGAGTTACGGGCTTCAT;
A[6](1.2.2.3.1.4)+B[2](1.1.3.2.2)	ATGAAGCCCGTAACTCTCTATGATGTAGCCGAG;	CTCGGCTACATCATAGAGAGTTACGGGCTTCAT;
A[6](1.2.2.3.1.4)+B[1](1.1.3.4.1)	ATGAAGCCCGTAACTCTCTATGATGTAGCGGAA;	TTCCGCTACATCATAGAGAGTTACGGGCTTCAT;
A[6](1.2.2.3.1.4)+B[2](1.1.3.4.2)	ATGAAGCCCGTAACTCTCTATGATGTAGCGGAG;	CTCCGCTACATCATAGAGAGTTACGGGCTTCAT;
A[6](1.2.2.3.1.4)+B[3](1.1.4.1.1)	ATGAAGCCCGTAACTCTCTATGATGTGGCTGAA;	TTCAGCCACATCATAGAGAGTTACGGGCTTCAT;
A[6](1.2.2.3.1.4)+B[3](1.1.4.4.1)	ATGAAGCCCGTAACTCTCTATGATGTGGCGGAA;	TTCCGCCACATCATAGAGAGTTACGGGCTTCAT;
A[6](1.2.2.3.1.4)+B[6](1.2.1.1.2)	ATGAAGCCCGTAACTCTCTATGACGTTGCTGAG;	CTCAGCAACGTCATAGAGAGTTACGGGCTTCAT;
A[6](1.2.2.3.1.4)+B[6](1.2.1.2.2)	ATGAAGCCCGTAACTCTCTATGACGTTGCCGAG;	CTCGGCAACGTCATAGAGAGTTACGGGCTTCAT;
A[6](1.2.2.3.1.4)+B[6](1.2.1.3.2)	ATGAAGCCCGTAACTCTCTATGACGTTGCAGAG;	CTCTGCAACGTCATAGAGAGTTACGGGCTTCAT;
A[6](1.2.2.3.1.4)+B[6](1.2.1.4.2)	ATGAAGCCCGTAACTCTCTATGACGTTGCGGAG;	CTCCGCAACGTCATAGAGAGTTACGGGCTTCAT;
A[6](1.2.2.3.1.4)+B[6](1.2.3.1.2)	ATGAAGCCCGTAACTCTCTATGACGTAGCTGAG;	CTCAGCTACGTCATAGAGAGTTACGGGCTTCAT;
A[6](1.2.2.3.1.4)+B[6](1.2.3.2.2)	ATGAAGCCCGTAACTCTCTATGACGTAGCCGAG;	CTCGGCTACGTCATAGAGAGTTACGGGCTTCAT;
A[6](1.2.2.3.1.4)+B[6](1.2.3.3.2)	ATGAAGCCCGTAACTCTCTATGACGTAGCAGAG;	CTCTGCTACGTCATAGAGAGTTACGGGCTTCAT;
A[6](1.2.2.3.1.4)+B[6](1.2.3.4.2)	ATGAAGCCCGTAACTCTCTATGACGTAGCGGAG;	CTCCGCTACGTCATAGAGAGTTACGGGCTTCAT;
A[6](1.2.2.3.1.4)+B[6](1.2.4.1.2)	ATGAAGCCCGTAACTCTCTATGACGTGGCTGAG;	CTCAGCCACGTCATAGAGAGTTACGGGCTTCAT;
A[6](1.2.2.3.1.4)+B[6](1.2.4.3.2)	ATGAAGCCCGTAACTCTCTATGACGTGGCAGAG;	CTCTGCCACGTCATAGAGAGTTACGGGCTTCAT;
A[6](1.2.2.3.1.4)+B[6](1.2.4.4.2)	ATGAAGCCCGTAACTCTCTATGACGTGGCGGAG;	CTCCGCCACGTCATAGAGAGTTACGGGCTTCAT;
A[6](1.2.2.3.1.5)+B[1](1.1.1.2.1)	ATGAAGCCCGTAACTCTATATGATGTTGCCGAA;	TTCGGCAACATCATATAGAGTTACGGGCTTCAT;
A[6](1.2.2.3.1.5)+B[2](1.1.1.2.2)	ATGAAGCCCGTAACTCTATATGATGTTGCCGAG;	CTCGGCAACATCATATAGAGTTACGGGCTTCAT;
A[6](1.2.2.3.1.5)+B[1](1.1.1.4.1)	ATGAAGCCCGTAACTCTATATGATGTTGCGGAA;	TTCCGCAACATCATATAGAGTTACGGGCTTCAT;
A[6](1.2.2.3.1.5)+B[1](1.1.3.2.1)	ATGAAGCCCGTAACTCTATATGATGTAGCCGAA;	TTCGGCTACATCATATAGAGTTACGGGCTTCAT;
A[6](1.2.2.3.1.5)+B[2](1.1.3.2.2)	ATGAAGCCCGTAACTCTATATGATGTAGCCGAG;	CTCGGCTACATCATATAGAGTTACGGGCTTCAT;
A[6](1.2.2.3.1.5)+B[1](1.1.3.4.1)	ATGAAGCCCGTAACTCTATATGATGTAGCGGAA;	TTCCGCTACATCATATAGAGTTACGGGCTTCAT;
A[6](1.2.2.3.1.5)+B[2](1.1.3.4.2)	ATGAAGCCCGTAACTCTATATGATGTAGCGGAG;	CTCCGCTACATCATATAGAGTTACGGGCTTCAT;
A[6](1.2.2.3.1.5)+B[3](1.1.4.1.1)	ATGAAGCCCGTAACTCTATATGATGTGGCTGAA;	TTCAGCCACATCATATAGAGTTACGGGCTTCAT;
A[6](1.2.2.3.1.5)+B[3](1.1.4.4.1)	ATGAAGCCCGTAACTCTATATGATGTGGCGGAA;	TTCCGCCACATCATATAGAGTTACGGGCTTCAT;
A[6](1.2.2.3.1.5)+B[6](1.2.1.1.2)	ATGAAGCCCGTAACTCTATATGACGTTGCTGAG;	CTCAGCAACGTCATATAGAGTTACGGGCTTCAT;
A[6](1.2.2.3.1.5)+B[6](1.2.1.2.2)	ATGAAGCCCGTAACTCTATATGACGTTGCCGAG;	CTCGGCAACGTCATATAGAGTTACGGGCTTCAT;
A[6](1.2.2.3.1.5)+B[6](1.2.1.3.2)	ATGAAGCCCGTAACTCTATATGACGTTGCAGAG;	CTCTGCAACGTCATATAGAGTTACGGGCTTCAT;
A[6](1.2.2.3.1.5)+B[6](1.2.1.4.2)	ATGAAGCCCGTAACTCTATATGACGTTGCGGAG;	CTCCGCAACGTCATATAGAGTTACGGGCTTCAT;
A[6](1.2.2.3.1.5)+B[6](1.2.3.1.2)	ATGAAGCCCGTAACTCTATATGACGTAGCTGAG;	CTCAGCTACGTCATATAGAGTTACGGGCTTCAT;
A[6](1.2.2.3.1.5)+B[6](1.2.3.2.2)	ATGAAGCCCGTAACTCTATATGACGTAGCCGAG;	CTCGGCTACGTCATATAGAGTTACGGGCTTCAT;
A[6](1.2.2.3.1.5)+B[6](1.2.3.3.2)	ATGAAGCCCGTAACTCTATATGACGTAGCAGAG;	CTCTGCTACGTCATATAGAGTTACGGGCTTCAT;
A[6](1.2.2.3.1.5)+B[6](1.2.3.4.2)	ATGAAGCCCGTAACTCTATATGACGTAGCGGAG;	CTCCGCTACGTCATATAGAGTTACGGGCTTCAT;
A[6](1.2.2.3.1.5)+B[6](1.2.4.1.2)	ATGAAGCCCGTAACTCTATATGACGTGGCTGAG;	CTCAGCCACGTCATATAGAGTTACGGGCTTCAT;
A[6](1.2.2.3.1.5)+B[6](1.2.4.3.2)	ATGAAGCCCGTAACTCTATATGACGTGGCAGAG;	CTCTGCCACGTCATATAGAGTTACGGGCTTCAT;
A[6](1.2.2.3.1.5)+B[6](1.2.4.4.2)	ATGAAGCCCGTAACTCTATATGACGTGGCGGAG;	CTCCGCCACGTCATATAGAGTTACGGGCTTCAT;
A[6](1.2.2.3.1.6)+B[1](1.1.1.2.1)	ATGAAGCCCGTAACTCTGTATGATGTTGCCGAA;	TTCGGCAACATCATACAGAGTTACGGGCTTCAT;
A[6](1.2.2.3.1.6)+B[2](1.1.1.2.2)	ATGAAGCCCGTAACTCTGTATGATGTTGCCGAG;	CTCGGCAACATCATACAGAGTTACGGGCTTCAT;
A[6](1.2.2.3.1.6)+B[1](1.1.1.4.1)	ATGAAGCCCGTAACTCTGTATGATGTTGCGGAA;	TTCCGCAACATCATACAGAGTTACGGGCTTCAT;
A[6](1.2.2.3.1.6)+B[1](1.1.3.2.1)	ATGAAGCCCGTAACTCTGTATGATGTAGCCGAA;	TTCGGCTACATCATACAGAGTTACGGGCTTCAT;
A[6](1.2.2.3.1.6)+B[2](1.1.3.2.2)	ATGAAGCCCGTAACTCTGTATGATGTAGCCGAG;	CTCGGCTACATCATACAGAGTTACGGGCTTCAT;
A[6](1.2.2.3.1.6)+B[1](1.1.3.4.1)	ATGAAGCCCGTAACTCTGTATGATGTAGCGGAA;	TTCCGCTACATCATACAGAGTTACGGGCTTCAT;
A[6](1.2.2.3.1.6)+B[2](1.1.3.4.2)	ATGAAGCCCGTAACTCTGTATGATGTAGCGGAG;	CTCCGCTACATCATACAGAGTTACGGGCTTCAT;
A[6](1.2.2.3.1.6)+B[3](1.1.4.1.1)	ATGAAGCCCGTAACTCTGTATGATGTGGCTGAA;	TTCAGCCACATCATACAGAGTTACGGGCTTCAT;
A[6](1.2.2.3.1.6)+B[3](1.1.4.4.1)	ATGAAGCCCGTAACTCTGTATGATGTGGCGGAA;	TTCCGCCACATCATACAGAGTTACGGGCTTCAT;
A[6](1.2.2.3.1.6)+B[6](1.2.1.1.2)	ATGAAGCCCGTAACTCTGTATGACGTTGCTGAG;	CTCAGCAACGTCATACAGAGTTACGGGCTTCAT;
A[6](1.2.2.3.1.6)+B[6](1.2.1.2.2)	ATGAAGCCCGTAACTCTGTATGACGTTGCCGAG;	CTCGGCAACGTCATACAGAGTTACGGGCTTCAT;
A[6](1.2.2.3.1.6)+B[6](1.2.1.3.2)	ATGAAGCCCGTAACTCTGTATGACGTTGCAGAG;	CTCTGCAACGTCATACAGAGTTACGGGCTTCAT;
A[6](1.2.2.3.1.6)+B[6](1.2.1.4.2)	ATGAAGCCCGTAACTCTGTATGACGTTGCGGAG;	CTCCGCAACGTCATACAGAGTTACGGGCTTCAT;
A[6](1.2.2.3.1.6)+B[6](1.2.3.1.2)	ATGAAGCCCGTAACTCTGTATGACGTAGCTGAG;	CTCAGCTACGTCATACAGAGTTACGGGCTTCAT;
A[6](1.2.2.3.1.6)+B[6](1.2.3.2.2)	ATGAAGCCCGTAACTCTGTATGACGTAGCCGAG;	CTCGGCTACGTCATACAGAGTTACGGGCTTCAT;
A[6](1.2.2.3.1.6)+B[6](1.2.3.3.2)	ATGAAGCCCGTAACTCTGTATGACGTAGCAGAG;	CTCTGCTACGTCATACAGAGTTACGGGCTTCAT;
A[6](1.2.2.3.1.6)+B[6](1.2.3.4.2)	ATGAAGCCCGTAACTCTGTATGACGTAGCGGAG;	CTCCGCTACGTCATACAGAGTTACGGGCTTCAT;
A[6](1.2.2.3.1.6)+B[6](1.2.4.1.2)	ATGAAGCCCGTAACTCTGTATGACGTGGCTGAG;	CTCAGCCACGTCATACAGAGTTACGGGCTTCAT;
A[6](1.2.2.3.1.6)+B[6](1.2.4.3.2)	ATGAAGCCCGTAACTCTGTATGACGTGGCAGAG;	CTCTGCCACGTCATACAGAGTTACGGGCTTCAT;
A[6](1.2.2.3.1.6)+B[6](1.2.4.4.2)	ATGAAGCCCGTAACTCTGTATGACGTGGCGGAG;	CTCCGCCACGTCATACAGAGTTACGGGCTTCAT;
A[6](1.2.2.3.2.3)+B[1](1.1.1.2.1)	ATGAAGCCCGTAACCCTTTATGATGTTGCCGAA;	TTCGGCAACATCATAAAGGGTTACGGGCTTCAT;
A[6](1.2.2.3.2.3)+B[2](1.1.1.2.2)	ATGAAGCCCGTAACCCTTTATGATGTTGCCGAG;	CTCGGCAACATCATAAAGGGTTACGGGCTTCAT;
A[6](1.2.2.3.2.3)+B[1](1.1.1.4.1)	ATGAAGCCCGTAACCCTTTATGATGTTGCGGAA;	TTCCGCAACATCATAAAGGGTTACGGGCTTCAT;
A[6](1.2.2.3.2.3)+B[1](1.1.3.2.1)	ATGAAGCCCGTAACCCTTTATGATGTAGCCGAA;	TTCGGCTACATCATAAAGGGTTACGGGCTTCAT;
A[6](1.2.2.3.2.3)+B[2](1.1.3.2.2)	ATGAAGCCCGTAACCCTTTATGATGTAGCCGAG;	CTCGGCTACATCATAAAGGGTTACGGGCTTCAT;
A[6](1.2.2.3.2.3)+B[1](1.1.3.4.1)	ATGAAGCCCGTAACCCTTTATGATGTAGCGGAA;	TTCCGCTACATCATAAAGGGTTACGGGCTTCAT;
A[6](1.2.2.3.2.3)+B[2](1.1.3.4.2)	ATGAAGCCCGTAACCCTTTATGATGTAGCGGAG;	CTCCGCTACATCATAAAGGGTTACGGGCTTCAT;
A[6](1.2.2.3.2.3)+B[3](1.1.4.1.1)	ATGAAGCCCGTAACCCTTTATGATGTGGCTGAA;	TTCAGCCACATCATAAAGGGTTACGGGCTTCAT;
A[6](1.2.2.3.2.3)+B[3](1.1.4.4.1)	ATGAAGCCCGTAACCCTTTATGATGTGGCGGAA;	TTCCGCCACATCATAAAGGGTTACGGGCTTCAT;
A[6](1.2.2.3.2.3)+B[6](1.2.1.1.2)	ATGAAGCCCGTAACCCTTTATGACGTTGCTGAG;	CTCAGCAACGTCATAAAGGGTTACGGGCTTCAT;
A[6](1.2.2.3.2.3)+B[6](1.2.1.2.2)	ATGAAGCCCGTAACCCTTTATGACGTTGCCGAG;	CTCGGCAACGTCATAAAGGGTTACGGGCTTCAT;
A[6](1.2.2.3.2.3)+B[6](1.2.1.3.2)	ATGAAGCCCGTAACCCTTTATGACGTTGCAGAG;	CTCTGCAACGTCATAAAGGGTTACGGGCTTCAT;
A[6](1.2.2.3.2.3)+B[6](1.2.1.4.2)	ATGAAGCCCGTAACCCTTTATGACGTTGCGGAG;	CTCCGCAACGTCATAAAGGGTTACGGGCTTCAT;
A[6](1.2.2.3.2.3)+B[6](1.2.3.1.2)	ATGAAGCCCGTAACCCTTTATGACGTAGCTGAG;	CTCAGCTACGTCATAAAGGGTTACGGGCTTCAT;
A[6](1.2.2.3.2.3)+B[6](1.2.3.2.2)	ATGAAGCCCGTAACCCTTTATGACGTAGCCGAG;	CTCGGCTACGTCATAAAGGGTTACGGGCTTCAT;
A[6](1.2.2.3.2.3)+B[6](1.2.3.3.2)	ATGAAGCCCGTAACCCTTTATGACGTAGCAGAG;	CTCTGCTACGTCATAAAGGGTTACGGGCTTCAT;
A[6](1.2.2.3.2.3)+B[6](1.2.3.4.2)	ATGAAGCCCGTAACCCTTTATGACGTAGCGGAG;	CTCCGCTACGTCATAAAGGGTTACGGGCTTCAT;
A[6](1.2.2.3.2.3)+B[6](1.2.4.1.2)	ATGAAGCCCGTAACCCTTTATGACGTGGCTGAG;	CTCAGCCACGTCATAAAGGGTTACGGGCTTCAT;
A[6](1.2.2.3.2.3)+B[6](1.2.4.3.2)	ATGAAGCCCGTAACCCTTTATGACGTGGCAGAG;	CTCTGCCACGTCATAAAGGGTTACGGGCTTCAT;
A[6](1.2.2.3.2.3)+B[6](1.2.4.4.2)	ATGAAGCCCGTAACCCTTTATGACGTGGCGGAG;	CTCCGCCACGTCATAAAGGGTTACGGGCTTCAT;
A[6](1.2.2.3.2.4)+B[1](1.1.1.2.1)	ATGAAGCCCGTAACCCTCTATGATGTTGCCGAA;	TTCGGCAACATCATAGAGGGTTACGGGCTTCAT;
A[6](1.2.2.3.2.4)+B[2](1.1.1.2.2)	ATGAAGCCCGTAACCCTCTATGATGTTGCCGAG;	CTCGGCAACATCATAGAGGGTTACGGGCTTCAT;
A[6](1.2.2.3.2.4)+B[1](1.1.1.4.1)	ATGAAGCCCGTAACCCTCTATGATGTTGCGGAA;	TTCCGCAACATCATAGAGGGTTACGGGCTTCAT;
A[6](1.2.2.3.2.4)+B[1](1.1.3.2.1)	ATGAAGCCCGTAACCCTCTATGATGTAGCCGAA;	TTCGGCTACATCATAGAGGGTTACGGGCTTCAT;
A[6](1.2.2.3.2.4)+B[2](1.1.3.2.2)	ATGAAGCCCGTAACCCTCTATGATGTAGCCGAG;	CTCGGCTACATCATAGAGGGTTACGGGCTTCAT;
A[6](1.2.2.3.2.4)+B[1](1.1.3.4.1)	ATGAAGCCCGTAACCCTCTATGATGTAGCGGAA;	TTCCGCTACATCATAGAGGGTTACGGGCTTCAT;
A[6](1.2.2.3.2.4)+B[2](1.1.3.4.2)	ATGAAGCCCGTAACCCTCTATGATGTAGCGGAG;	CTCCGCTACATCATAGAGGGTTACGGGCTTCAT;
A[6](1.2.2.3.2.4)+B[3](1.1.4.1.1)	ATGAAGCCCGTAACCCTCTATGATGTGGCTGAA;	TTCAGCCACATCATAGAGGGTTACGGGCTTCAT;
A[6](1.2.2.3.2.4)+B[3](1.1.4.4.1)	ATGAAGCCCGTAACCCTCTATGATGTGGCGGAA;	TTCCGCCACATCATAGAGGGTTACGGGCTTCAT;
A[6](1.2.2.3.2.4)+B[6](1.2.1.1.2)	ATGAAGCCCGTAACCCTCTATGACGTTGCTGAG;	CTCAGCAACGTCATAGAGGGTTACGGGCTTCAT;
A[6](1.2.2.3.2.4)+B[6](1.2.1.2.2)	ATGAAGCCCGTAACCCTCTATGACGTTGCCGAG;	CTCGGCAACGTCATAGAGGGTTACGGGCTTCAT;
A[6](1.2.2.3.2.4)+B[6](1.2.1.3.2)	ATGAAGCCCGTAACCCTCTATGACGTTGCAGAG;	CTCTGCAACGTCATAGAGGGTTACGGGCTTCAT;
A[6](1.2.2.3.2.4)+B[6](1.2.1.4.2)	ATGAAGCCCGTAACCCTCTATGACGTTGCGGAG;	CTCCGCAACGTCATAGAGGGTTACGGGCTTCAT;
A[6](1.2.2.3.2.4)+B[6](1.2.3.1.2)	ATGAAGCCCGTAACCCTCTATGACGTAGCTGAG;	CTCAGCTACGTCATAGAGGGTTACGGGCTTCAT;
A[6](1.2.2.3.2.4)+B[6](1.2.3.2.2)	ATGAAGCCCGTAACCCTCTATGACGTAGCCGAG;	CTCGGCTACGTCATAGAGGGTTACGGGCTTCAT;
A[6](1.2.2.3.2.4)+B[6](1.2.3.3.2)	ATGAAGCCCGTAACCCTCTATGACGTAGCAGAG;	CTCTGCTACGTCATAGAGGGTTACGGGCTTCAT;
A[6](1.2.2.3.2.4)+B[6](1.2.3.4.2)	ATGAAGCCCGTAACCCTCTATGACGTAGCGGAG;	CTCCGCTACGTCATAGAGGGTTACGGGCTTCAT;
A[6](1.2.2.3.2.4)+B[6](1.2.4.1.2)	ATGAAGCCCGTAACCCTCTATGACGTGGCTGAG;	CTCAGCCACGTCATAGAGGGTTACGGGCTTCAT;
A[6](1.2.2.3.2.4)+B[6](1.2.4.3.2)	ATGAAGCCCGTAACCCTCTATGACGTGGCAGAG;	CTCTGCCACGTCATAGAGGGTTACGGGCTTCAT;
A[6](1.2.2.3.2.4)+B[6](1.2.4.4.2)	ATGAAGCCCGTAACCCTCTATGACGTGGCGGAG;	CTCCGCCACGTCATAGAGGGTTACGGGCTTCAT;
A[6](1.2.2.3.2.5)+B[1](1.1.1.2.1)	ATGAAGCCCGTAACCCTATATGATGTTGCCGAA;	TTCGGCAACATCATATAGGGTTACGGGCTTCAT;
A[6](1.2.2.3.2.5)+B[2](1.1.1.2.2)	ATGAAGCCCGTAACCCTATATGATGTTGCCGAG;	CTCGGCAACATCATATAGGGTTACGGGCTTCAT;
A[6](1.2.2.3.2.5)+B[1](1.1.1.4.1)	ATGAAGCCCGTAACCCTATATGATGTTGCGGAA;	TTCCGCAACATCATATAGGGTTACGGGCTTCAT;
A[6](1.2.2.3.2.5)+B[1](1.1.3.2.1)	ATGAAGCCCGTAACCCTATATGATGTAGCCGAA;	TTCGGCTACATCATATAGGGTTACGGGCTTCAT;
A[6](1.2.2.3.2.5)+B[2](1.1.3.2.2)	ATGAAGCCCGTAACCCTATATGATGTAGCCGAG;	CTCGGCTACATCATATAGGGTTACGGGCTTCAT;
A[6](1.2.2.3.2.5)+B[1](1.1.3.4.1)	ATGAAGCCCGTAACCCTATATGATGTAGCGGAA;	TTCCGCTACATCATATAGGGTTACGGGCTTCAT;
A[6](1.2.2.3.2.5)+B[2](1.1.3.4.2)	ATGAAGCCCGTAACCCTATATGATGTAGCGGAG;	CTCCGCTACATCATATAGGGTTACGGGCTTCAT;
A[6](1.2.2.3.2.5)+B[3](1.1.4.1.1)	ATGAAGCCCGTAACCCTATATGATGTGGCTGAA;	TTCAGCCACATCATATAGGGTTACGGGCTTCAT;
A[6](1.2.2.3.2.5)+B[3](1.1.4.4.1)	ATGAAGCCCGTAACCCTATATGATGTGGCGGAA;	TTCCGCCACATCATATAGGGTTACGGGCTTCAT;
A[6](1.2.2.3.2.5)+B[6](1.2.1.1.2)	ATGAAGCCCGTAACCCTATATGACGTTGCTGAG;	CTCAGCAACGTCATATAGGGTTACGGGCTTCAT;
A[6](1.2.2.3.2.5)+B[6](1.2.1.2.2)	ATGAAGCCCGTAACCCTATATGACGTTGCCGAG;	CTCGGCAACGTCATATAGGGTTACGGGCTTCAT;
A[6](1.2.2.3.2.5)+B[6](1.2.1.3.2)	ATGAAGCCCGTAACCCTATATGACGTTGCAGAG;	CTCTGCAACGTCATATAGGGTTACGGGCTTCAT;
A[6](1.2.2.3.2.5)+B[6](1.2.1.4.2)	ATGAAGCCCGTAACCCTATATGACGTTGCGGAG;	CTCCGCAACGTCATATAGGGTTACGGGCTTCAT;
A[6](1.2.2.3.2.5)+B[6](1.2.3.1.2)	ATGAAGCCCGTAACCCTATATGACGTAGCTGAG;	CTCAGCTACGTCATATAGGGTTACGGGCTTCAT;
A[6](1.2.2.3.2.5)+B[6](1.2.3.2.2)	ATGAAGCCCGTAACCCTATATGACGTAGCCGAG;	CTCGGCTACGTCATATAGGGTTACGGGCTTCAT;
A[6](1.2.2.3.2.5)+B[6](1.2.3.3.2)	ATGAAGCCCGTAACCCTATATGACGTAGCAGAG;	CTCTGCTACGTCATATAGGGTTACGGGCTTCAT;
A[6](1.2.2.3.2.5)+B[6](1.2.3.4.2)	ATGAAGCCCGTAACCCTATATGACGTAGCGGAG;	CTCCGCTACGTCATATAGGGTTACGGGCTTCAT;
A[6](1.2.2.3.2.5)+B[6](1.2.4.1.2)	ATGAAGCCCGTAACCCTATATGACGTGGCTGAG;	CTCAGCCACGTCATATAGGGTTACGGGCTTCAT;
A[6](1.2.2.3.2.5)+B[6](1.2.4.3.2)	ATGAAGCCCGTAACCCTATATGACGTGGCAGAG;	CTCTGCCACGTCATATAGGGTTACGGGCTTCAT;
A[6](1.2.2.3.2.5)+B[6](1.2.4.4.2)	ATGAAGCCCGTAACCCTATATGACGTGGCGGAG;	CTCCGCCACGTCATATAGGGTTACGGGCTTCAT;
A[6](1.2.2.3.2.6)+B[1](1.1.1.2.1)	ATGAAGCCCGTAACCCTGTATGATGTTGCCGAA;	TTCGGCAACATCATACAGGGTTACGGGCTTCAT;
A[6](1.2.2.3.2.6)+B[2](1.1.1.2.2)	ATGAAGCCCGTAACCCTGTATGATGTTGCCGAG;	CTCGGCAACATCATACAGGGTTACGGGCTTCAT;
A[6](1.2.2.3.2.6)+B[1](1.1.1.4.1)	ATGAAGCCCGTAACCCTGTATGATGTTGCGGAA;	TTCCGCAACATCATACAGGGTTACGGGCTTCAT;
A[6](1.2.2.3.2.6)+B[1](1.1.3.2.1)	ATGAAGCCCGTAACCCTGTATGATGTAGCCGAA;	TTCGGCTACATCATACAGGGTTACGGGCTTCAT;
A[6](1.2.2.3.2.6)+B[2](1.1.3.2.2)	ATGAAGCCCGTAACCCTGTATGATGTAGCCGAG;	CTCGGCTACATCATACAGGGTTACGGGCTTCAT;
A[6](1.2.2.3.2.6)+B[1](1.1.3.4.1)	ATGAAGCCCGTAACCCTGTATGATGTAGCGGAA;	TTCCGCTACATCATACAGGGTTACGGGCTTCAT;
A[6](1.2.2.3.2.6)+B[2](1.1.3.4.2)	ATGAAGCCCGTAACCCTGTATGATGTAGCGGAG;	CTCCGCTACATCATACAGGGTTACGGGCTTCAT;
A[6](1.2.2.3.2.6)+B[3](1.1.4.1.1)	ATGAAGCCCGTAACCCTGTATGATGTGGCTGAA;	TTCAGCCACATCATACAGGGTTACGGGCTTCAT;
A[6](1.2.2.3.2.6)+B[3](1.1.4.4.1)	ATGAAGCCCGTAACCCTGTATGATGTGGCGGAA;	TTCCGCCACATCATACAGGGTTACGGGCTTCAT;
A[6](1.2.2.3.2.6)+B[6](1.2.1.1.2)	ATGAAGCCCGTAACCCTGTATGACGTTGCTGAG;	CTCAGCAACGTCATACAGGGTTACGGGCTTCAT;
A[6](1.2.2.3.2.6)+B[6](1.2.1.2.2)	ATGAAGCCCGTAACCCTGTATGACGTTGCCGAG;	CTCGGCAACGTCATACAGGGTTACGGGCTTCAT;
A[6](1.2.2.3.2.6)+B[6](1.2.1.3.2)	ATGAAGCCCGTAACCCTGTATGACGTTGCAGAG;	CTCTGCAACGTCATACAGGGTTACGGGCTTCAT;
A[6](1.2.2.3.2.6)+B[6](1.2.1.4.2)	ATGAAGCCCGTAACCCTGTATGACGTTGCGGAG;	CTCCGCAACGTCATACAGGGTTACGGGCTTCAT;
A[6](1.2.2.3.2.6)+B[6](1.2.3.1.2)	ATGAAGCCCGTAACCCTGTATGACGTAGCTGAG;	CTCAGCTACGTCATACAGGGTTACGGGCTTCAT;
A[6](1.2.2.3.2.6)+B[6](1.2.3.2.2)	ATGAAGCCCGTAACCCTGTATGACGTAGCCGAG;	CTCGGCTACGTCATACAGGGTTACGGGCTTCAT;
A[6](1.2.2.3.2.6)+B[6](1.2.3.3.2)	ATGAAGCCCGTAACCCTGTATGACGTAGCAGAG;	CTCTGCTACGTCATACAGGGTTACGGGCTTCAT;
A[6](1.2.2.3.2.6)+B[6](1.2.3.4.2)	ATGAAGCCCGTAACCCTGTATGACGTAGCGGAG;	CTCCGCTACGTCATACAGGGTTACGGGCTTCAT;
A[6](1.2.2.3.2.6)+B[6](1.2.4.1.2)	ATGAAGCCCGTAACCCTGTATGACGTGGCTGAG;	CTCAGCCACGTCATACAGGGTTACGGGCTTCAT;
A[6](1.2.2.3.2.6)+B[6](1.2.4.3.2)	ATGAAGCCCGTAACCCTGTATGACGTGGCAGAG;	CTCTGCCACGTCATACAGGGTTACGGGCTTCAT;
A[6](1.2.2.3.2.6)+B[6](1.2.4.4.2)	ATGAAGCCCGTAACCCTGTATGACGTGGCGGAG;	CTCCGCCACGTCATACAGGGTTACGGGCTTCAT;
A[6](1.2.2.3.3.3)+B[1](1.1.1.2.1)	ATGAAGCCCGTAACACTTTATGATGTTGCCGAA;	TTCGGCAACATCATAAAGTGTTACGGGCTTCAT;
A[6](1.2.2.3.3.3)+B[2](1.1.1.2.2)	ATGAAGCCCGTAACACTTTATGATGTTGCCGAG;	CTCGGCAACATCATAAAGTGTTACGGGCTTCAT;
A[6](1.2.2.3.3.3)+B[1](1.1.1.4.1)	ATGAAGCCCGTAACACTTTATGATGTTGCGGAA;	TTCCGCAACATCATAAAGTGTTACGGGCTTCAT;
A[6](1.2.2.3.3.3)+B[1](1.1.3.2.1)	ATGAAGCCCGTAACACTTTATGATGTAGCCGAA;	TTCGGCTACATCATAAAGTGTTACGGGCTTCAT;
A[6](1.2.2.3.3.3)+B[2](1.1.3.2.2)	ATGAAGCCCGTAACACTTTATGATGTAGCCGAG;	CTCGGCTACATCATAAAGTGTTACGGGCTTCAT;
A[6](1.2.2.3.3.3)+B[1](1.1.3.4.1)	ATGAAGCCCGTAACACTTTATGATGTAGCGGAA;	TTCCGCTACATCATAAAGTGTTACGGGCTTCAT;
A[6](1.2.2.3.3.3)+B[2](1.1.3.4.2)	ATGAAGCCCGTAACACTTTATGATGTAGCGGAG;	CTCCGCTACATCATAAAGTGTTACGGGCTTCAT;
A[6](1.2.2.3.3.3)+B[3](1.1.4.1.1)	ATGAAGCCCGTAACACTTTATGATGTGGCTGAA;	TTCAGCCACATCATAAAGTGTTACGGGCTTCAT;
A[6](1.2.2.3.3.3)+B[3](1.1.4.4.1)	ATGAAGCCCGTAACACTTTATGATGTGGCGGAA;	TTCCGCCACATCATAAAGTGTTACGGGCTTCAT;
A[6](1.2.2.3.3.3)+B[6](1.2.1.1.2)	ATGAAGCCCGTAACACTTTATGACGTTGCTGAG;	CTCAGCAACGTCATAAAGTGTTACGGGCTTCAT;
A[6](1.2.2.3.3.3)+B[6](1.2.1.2.2)	ATGAAGCCCGTAACACTTTATGACGTTGCCGAG;	CTCGGCAACGTCATAAAGTGTTACGGGCTTCAT;
A[6](1.2.2.3.3.3)+B[6](1.2.1.3.2)	ATGAAGCCCGTAACACTTTATGACGTTGCAGAG;	CTCTGCAACGTCATAAAGTGTTACGGGCTTCAT;
A[6](1.2.2.3.3.3)+B[6](1.2.1.4.2)	ATGAAGCCCGTAACACTTTATGACGTTGCGGAG;	CTCCGCAACGTCATAAAGTGTTACGGGCTTCAT;
A[6](1.2.2.3.3.3)+B[6](1.2.3.1.2)	ATGAAGCCCGTAACACTTTATGACGTAGCTGAG;	CTCAGCTACGTCATAAAGTGTTACGGGCTTCAT;
A[6](1.2.2.3.3.3)+B[6](1.2.3.2.2)	ATGAAGCCCGTAACACTTTATGACGTAGCCGAG;	CTCGGCTACGTCATAAAGTGTTACGGGCTTCAT;
A[6](1.2.2.3.3.3)+B[6](1.2.3.3.2)	ATGAAGCCCGTAACACTTTATGACGTAGCAGAG;	CTCTGCTACGTCATAAAGTGTTACGGGCTTCAT;
A[6](1.2.2.3.3.3)+B[6](1.2.3.4.2)	ATGAAGCCCGTAACACTTTATGACGTAGCGGAG;	CTCCGCTACGTCATAAAGTGTTACGGGCTTCAT;
A[6](1.2.2.3.3.3)+B[6](1.2.4.1.2)	ATGAAGCCCGTAACACTTTATGACGTGGCTGAG;	CTCAGCCACGTCATAAAGTGTTACGGGCTTCAT;
A[6](1.2.2.3.3.3)+B[6](1.2.4.3.2)	ATGAAGCCCGTAACACTTTATGACGTGGCAGAG;	CTCTGCCACGTCATAAAGTGTTACGGGCTTCAT;
A[6](1.2.2.3.3.3)+B[6](1.2.4.4.2)	ATGAAGCCCGTAACACTTTATGACGTGGCGGAG;	CTCCGCCACGTCATAAAGTGTTACGGGCTTCAT;
A[6](1.2.2.3.3.4)+B[1](1.1.1.2.1)	ATGAAGCCCGTAACACTCTATGATGTTGCCGAA;	TTCGGCAACATCATAGAGTGTTACGGGCTTCAT;
A[6](1.2.2.3.3.4)+B[2](1.1.1.2.2)	ATGAAGCCCGTAACACTCTATGATGTTGCCGAG;	CTCGGCAACATCATAGAGTGTTACGGGCTTCAT;
A[6](1.2.2.3.3.4)+B[1](1.1.1.4.1)	ATGAAGCCCGTAACACTCTATGATGTTGCGGAA;	TTCCGCAACATCATAGAGTGTTACGGGCTTCAT;
A[6](1.2.2.3.3.4)+B[1](1.1.3.2.1)	ATGAAGCCCGTAACACTCTATGATGTAGCCGAA;	TTCGGCTACATCATAGAGTGTTACGGGCTTCAT;
A[6](1.2.2.3.3.4)+B[2](1.1.3.2.2)	ATGAAGCCCGTAACACTCTATGATGTAGCCGAG;	CTCGGCTACATCATAGAGTGTTACGGGCTTCAT;
A[6](1.2.2.3.3.4)+B[1](1.1.3.4.1)	ATGAAGCCCGTAACACTCTATGATGTAGCGGAA;	TTCCGCTACATCATAGAGTGTTACGGGCTTCAT;
A[6](1.2.2.3.3.4)+B[2](1.1.3.4.2)	ATGAAGCCCGTAACACTCTATGATGTAGCGGAG;	CTCCGCTACATCATAGAGTGTTACGGGCTTCAT;
A[6](1.2.2.3.3.4)+B[3](1.1.4.1.1)	ATGAAGCCCGTAACACTCTATGATGTGGCTGAA;	TTCAGCCACATCATAGAGTGTTACGGGCTTCAT;
A[6](1.2.2.3.3.4)+B[3](1.1.4.4.1)	ATGAAGCCCGTAACACTCTATGATGTGGCGGAA;	TTCCGCCACATCATAGAGTGTTACGGGCTTCAT;
A[6](1.2.2.3.3.4)+B[6](1.2.1.1.2)	ATGAAGCCCGTAACACTCTATGACGTTGCTGAG;	CTCAGCAACGTCATAGAGTGTTACGGGCTTCAT;
A[6](1.2.2.3.3.4)+B[6](1.2.1.2.2)	ATGAAGCCCGTAACACTCTATGACGTTGCCGAG;	CTCGGCAACGTCATAGAGTGTTACGGGCTTCAT;
A[6](1.2.2.3.3.4)+B[6](1.2.1.3.2)	ATGAAGCCCGTAACACTCTATGACGTTGCAGAG;	CTCTGCAACGTCATAGAGTGTTACGGGCTTCAT;
A[6](1.2.2.3.3.4)+B[6](1.2.1.4.2)	ATGAAGCCCGTAACACTCTATGACGTTGCGGAG;	CTCCGCAACGTCATAGAGTGTTACGGGCTTCAT;
A[6](1.2.2.3.3.4)+B[6](1.2.3.1.2)	ATGAAGCCCGTAACACTCTATGACGTAGCTGAG;	CTCAGCTACGTCATAGAGTGTTACGGGCTTCAT;
A[6](1.2.2.3.3.4)+B[6](1.2.3.2.2)	ATGAAGCCCGTAACACTCTATGACGTAGCCGAG;	CTCGGCTACGTCATAGAGTGTTACGGGCTTCAT;
A[6](1.2.2.3.3.4)+B[6](1.2.3.3.2)	ATGAAGCCCGTAACACTCTATGACGTAGCAGAG;	CTCTGCTACGTCATAGAGTGTTACGGGCTTCAT;
A[6](1.2.2.3.3.4)+B[6](1.2.3.4.2)	ATGAAGCCCGTAACACTCTATGACGTAGCGGAG;	CTCCGCTACGTCATAGAGTGTTACGGGCTTCAT;
A[6](1.2.2.3.3.4)+B[6](1.2.4.1.2)	ATGAAGCCCGTAACACTCTATGACGTGGCTGAG;	CTCAGCCACGTCATAGAGTGTTACGGGCTTCAT;
A[6](1.2.2.3.3.4)+B[6](1.2.4.3.2)	ATGAAGCCCGTAACACTCTATGACGTGGCAGAG;	CTCTGCCACGTCATAGAGTGTTACGGGCTTCAT;
[truncated: 29,282 more rows]
