# Supplementary material for: TReSR: A PCR-compatible DNA sequence design method for engineering proteins containing tandem repeats
Source: PLoS One. 2023 Apr 12;18(4):e0281228. doi: 10.1371/journal.pone.0281228 (PMC10096509; doi:10.1371/journal.pone.0281228)
Supplement: S2 File — (ZIP) [file pone.0281228.s002.zip › TReSR_code/evaluated_adjacent_grouped_segments.csv]

Segment[Group](Codons)	FWD	REV	T(FF)	T(RR)	T(FR)
A[1](1.1.1.2.1.2)+B[1](1.1.1.2.1)	ATGAAACCTGTCACTTTGTATGATGTTGCCGAA;	TTCGGCAACATCATACAAAGTGACAGGTTTCAT;	-12.4	-4.3	81.6
A[1](1.1.1.2.1.2)+B[2](1.1.1.2.2)	ATGAAACCTGTCACTTTGTATGATGTTGCCGAG;	CTCGGCAACATCATACAAAGTGACAGGTTTCAT;	-12.4	-4.3	81.7
A[1](1.1.1.2.1.2)+B[1](1.1.1.4.1)	ATGAAACCTGTCACTTTGTATGATGTTGCGGAA;	TTCCGCAACATCATACAAAGTGACAGGTTTCAT;	1.6	-1.6	81.6
A[1](1.1.1.2.1.2)+B[1](1.1.3.2.1)	ATGAAACCTGTCACTTTGTATGATGTAGCCGAA;	TTCGGCTACATCATACAAAGTGACAGGTTTCAT;	-12.4	-1.6	80.9
A[1](1.1.1.2.1.2)+B[2](1.1.3.2.2)	ATGAAACCTGTCACTTTGTATGATGTAGCCGAG;	CTCGGCTACATCATACAAAGTGACAGGTTTCAT;	-12.4	-1.6	81
A[1](1.1.1.2.1.2)+B[1](1.1.3.4.1)	ATGAAACCTGTCACTTTGTATGATGTAGCGGAA;	TTCCGCTACATCATACAAAGTGACAGGTTTCAT;	-13.2	-1.6	80.9
A[1](1.1.1.2.1.2)+B[2](1.1.3.4.2)	ATGAAACCTGTCACTTTGTATGATGTAGCGGAG;	CTCCGCTACATCATACAAAGTGACAGGTTTCAT;	-13.2	-1.6	81
A[1](1.1.1.2.1.2)+B[3](1.1.4.1.1)	ATGAAACCTGTCACTTTGTATGATGTGGCTGAA;	TTCAGCCACATCATACAAAGTGACAGGTTTCAT;	27.4	5.2	81.3
A[1](1.1.1.2.1.2)+B[3](1.1.4.4.1)	ATGAAACCTGTCACTTTGTATGATGTGGCGGAA;	TTCCGCCACATCATACAAAGTGACAGGTTTCAT;	34.9	5.2	82.9
A[1](1.1.1.2.1.2)+B[6](1.2.1.1.2)	ATGAAACCTGTCACTTTGTATGACGTTGCTGAG;	CTCAGCAACGTCATACAAAGTGACAGGTTTCAT;	-1.4	25.7	81.5
A[1](1.1.1.2.1.2)+B[6](1.2.1.2.2)	ATGAAACCTGTCACTTTGTATGACGTTGCCGAG;	CTCGGCAACGTCATACAAAGTGACAGGTTTCAT;	-1.4	25.7	83
A[1](1.1.1.2.1.2)+B[6](1.2.1.3.2)	ATGAAACCTGTCACTTTGTATGACGTTGCAGAG;	CTCTGCAACGTCATACAAAGTGACAGGTTTCAT;	-1.4	25.7	81.5
A[1](1.1.1.2.1.2)+B[6](1.2.1.4.2)	ATGAAACCTGTCACTTTGTATGACGTTGCGGAG;	CTCCGCAACGTCATACAAAGTGACAGGTTTCAT;	-1.4	25.7	83
A[1](1.1.1.2.1.2)+B[6](1.2.3.1.2)	ATGAAACCTGTCACTTTGTATGACGTAGCTGAG;	CTCAGCTACGTCATACAAAGTGACAGGTTTCAT;	11.8	9.2	80.8
A[1](1.1.1.2.1.2)+B[6](1.2.3.2.2)	ATGAAACCTGTCACTTTGTATGACGTAGCCGAG;	CTCGGCTACGTCATACAAAGTGACAGGTTTCAT;	11.8	9.2	82.4
A[1](1.1.1.2.1.2)+B[6](1.2.3.3.2)	ATGAAACCTGTCACTTTGTATGACGTAGCAGAG;	CTCTGCTACGTCATACAAAGTGACAGGTTTCAT;	11.8	9.2	80.8
A[1](1.1.1.2.1.2)+B[6](1.2.3.4.2)	ATGAAACCTGTCACTTTGTATGACGTAGCGGAG;	CTCCGCTACGTCATACAAAGTGACAGGTTTCAT;	11.8	9.2	82.4
A[1](1.1.1.2.1.2)+B[6](1.2.4.1.2)	ATGAAACCTGTCACTTTGTATGACGTGGCTGAG;	CTCAGCCACGTCATACAAAGTGACAGGTTTCAT;	13.7	30.9	82.8
A[1](1.1.1.2.1.2)+B[6](1.2.4.3.2)	ATGAAACCTGTCACTTTGTATGACGTGGCAGAG;	CTCTGCCACGTCATACAAAGTGACAGGTTTCAT;	44.2	30.9	82.8
A[1](1.1.1.2.1.2)+B[6](1.2.4.4.2)	ATGAAACCTGTCACTTTGTATGACGTGGCGGAG;	CTCCGCCACGTCATACAAAGTGACAGGTTTCAT;	31.1	30.9	84.3
A[3](1.1.1.2.2.1)+B[1](1.1.1.2.1)	ATGAAACCTGTCACCTTATATGATGTTGCCGAA;	TTCGGCAACATCATATAAGGTGACAGGTTTCAT;	-12.4	19.5	81.1
A[3](1.1.1.2.2.1)+B[2](1.1.1.2.2)	ATGAAACCTGTCACCTTATATGATGTTGCCGAG;	CTCGGCAACATCATATAAGGTGACAGGTTTCAT;	-12.4	19.5	81.2
A[3](1.1.1.2.2.1)+B[1](1.1.1.4.1)	ATGAAACCTGTCACCTTATATGATGTTGCGGAA;	TTCCGCAACATCATATAAGGTGACAGGTTTCAT;	1.6	19.5	81.1
A[3](1.1.1.2.2.1)+B[1](1.1.3.2.1)	ATGAAACCTGTCACCTTATATGATGTAGCCGAA;	TTCGGCTACATCATATAAGGTGACAGGTTTCAT;	-12.4	19.5	80.5
A[3](1.1.1.2.2.1)+B[2](1.1.3.2.2)	ATGAAACCTGTCACCTTATATGATGTAGCCGAG;	CTCGGCTACATCATATAAGGTGACAGGTTTCAT;	-12.4	19.5	80.6
A[3](1.1.1.2.2.1)+B[1](1.1.3.4.1)	ATGAAACCTGTCACCTTATATGATGTAGCGGAA;	TTCCGCTACATCATATAAGGTGACAGGTTTCAT;	-1.5	19.5	80.5
A[3](1.1.1.2.2.1)+B[2](1.1.3.4.2)	ATGAAACCTGTCACCTTATATGATGTAGCGGAG;	CTCCGCTACATCATATAAGGTGACAGGTTTCAT;	-1.5	19.5	80.6
A[3](1.1.1.2.2.1)+B[3](1.1.4.1.1)	ATGAAACCTGTCACCTTATATGATGTGGCTGAA;	TTCAGCCACATCATATAAGGTGACAGGTTTCAT;	28.7	19.5	80.9
A[3](1.1.1.2.2.1)+B[3](1.1.4.4.1)	ATGAAACCTGTCACCTTATATGATGTGGCGGAA;	TTCCGCCACATCATATAAGGTGACAGGTTTCAT;	36.6	19.5	82.4
A[3](1.1.1.2.2.1)+B[6](1.2.1.1.2)	ATGAAACCTGTCACCTTATATGACGTTGCTGAG;	CTCAGCAACGTCATATAAGGTGACAGGTTTCAT;	-1.4	29.5	81
A[3](1.1.1.2.2.1)+B[6](1.2.1.2.2)	ATGAAACCTGTCACCTTATATGACGTTGCCGAG;	CTCGGCAACGTCATATAAGGTGACAGGTTTCAT;	-1.4	29.5	82.6
A[3](1.1.1.2.2.1)+B[6](1.2.1.3.2)	ATGAAACCTGTCACCTTATATGACGTTGCAGAG;	CTCTGCAACGTCATATAAGGTGACAGGTTTCAT;	-1.4	29.5	81
A[3](1.1.1.2.2.1)+B[6](1.2.1.4.2)	ATGAAACCTGTCACCTTATATGACGTTGCGGAG;	CTCCGCAACGTCATATAAGGTGACAGGTTTCAT;	-1.4	29.5	82.6
A[3](1.1.1.2.2.1)+B[6](1.2.3.1.2)	ATGAAACCTGTCACCTTATATGACGTAGCTGAG;	CTCAGCTACGTCATATAAGGTGACAGGTTTCAT;	11.8	34.4	80.4
A[3](1.1.1.2.2.1)+B[6](1.2.3.2.2)	ATGAAACCTGTCACCTTATATGACGTAGCCGAG;	CTCGGCTACGTCATATAAGGTGACAGGTTTCAT;	11.8	29.5	81.9
A[3](1.1.1.2.2.1)+B[6](1.2.3.3.2)	ATGAAACCTGTCACCTTATATGACGTAGCAGAG;	CTCTGCTACGTCATATAAGGTGACAGGTTTCAT;	11.8	29.5	80.4
A[3](1.1.1.2.2.1)+B[6](1.2.3.4.2)	ATGAAACCTGTCACCTTATATGACGTAGCGGAG;	CTCCGCTACGTCATATAAGGTGACAGGTTTCAT;	11.8	29.5	81.9
A[3](1.1.1.2.2.1)+B[6](1.2.4.1.2)	ATGAAACCTGTCACCTTATATGACGTGGCTGAG;	CTCAGCCACGTCATATAAGGTGACAGGTTTCAT;	13.7	33.2	82.3
A[3](1.1.1.2.2.1)+B[6](1.2.4.3.2)	ATGAAACCTGTCACCTTATATGACGTGGCAGAG;	CTCTGCCACGTCATATAAGGTGACAGGTTTCAT;	44	33.2	82.3
A[3](1.1.1.2.2.1)+B[6](1.2.4.4.2)	ATGAAACCTGTCACCTTATATGACGTGGCGGAG;	CTCCGCCACGTCATATAAGGTGACAGGTTTCAT;	32	33.2	83.9
A[3](1.1.1.2.2.2)+B[1](1.1.1.2.1)	ATGAAACCTGTCACCTTGTATGATGTTGCCGAA;	TTCGGCAACATCATACAAGGTGACAGGTTTCAT;	-12.4	-4.3	82.9
A[3](1.1.1.2.2.2)+B[2](1.1.1.2.2)	ATGAAACCTGTCACCTTGTATGATGTTGCCGAG;	CTCGGCAACATCATACAAGGTGACAGGTTTCAT;	-12.4	-4.3	83
A[3](1.1.1.2.2.2)+B[1](1.1.1.4.1)	ATGAAACCTGTCACCTTGTATGATGTTGCGGAA;	TTCCGCAACATCATACAAGGTGACAGGTTTCAT;	1.6	-1.5	82.9
A[3](1.1.1.2.2.2)+B[1](1.1.3.2.1)	ATGAAACCTGTCACCTTGTATGATGTAGCCGAA;	TTCGGCTACATCATACAAGGTGACAGGTTTCAT;	-12.4	-25.6	82.2
A[3](1.1.1.2.2.2)+B[2](1.1.3.2.2)	ATGAAACCTGTCACCTTGTATGATGTAGCCGAG;	CTCGGCTACATCATACAAGGTGACAGGTTTCAT;	-12.4	-25.6	82.3
A[3](1.1.1.2.2.2)+B[1](1.1.3.4.1)	ATGAAACCTGTCACCTTGTATGATGTAGCGGAA;	TTCCGCTACATCATACAAGGTGACAGGTTTCAT;	-13.2	-1.5	82.2
A[3](1.1.1.2.2.2)+B[2](1.1.3.4.2)	ATGAAACCTGTCACCTTGTATGATGTAGCGGAG;	CTCCGCTACATCATACAAGGTGACAGGTTTCAT;	-13.2	-1.5	82.3
A[3](1.1.1.2.2.2)+B[3](1.1.4.1.1)	ATGAAACCTGTCACCTTGTATGATGTGGCTGAA;	TTCAGCCACATCATACAAGGTGACAGGTTTCAT;	5.3	5.2	82.6
A[3](1.1.1.2.2.2)+B[3](1.1.4.4.1)	ATGAAACCTGTCACCTTGTATGATGTGGCGGAA;	TTCCGCCACATCATACAAGGTGACAGGTTTCAT;	29.1	4.9	84.2
A[3](1.1.1.2.2.2)+B[6](1.2.1.1.2)	ATGAAACCTGTCACCTTGTATGACGTTGCTGAG;	CTCAGCAACGTCATACAAGGTGACAGGTTTCAT;	-1.4	25.7	82.8
A[3](1.1.1.2.2.2)+B[6](1.2.1.2.2)	ATGAAACCTGTCACCTTGTATGACGTTGCCGAG;	CTCGGCAACGTCATACAAGGTGACAGGTTTCAT;	-1.4	25.7	84.3
A[3](1.1.1.2.2.2)+B[6](1.2.1.3.2)	ATGAAACCTGTCACCTTGTATGACGTTGCAGAG;	CTCTGCAACGTCATACAAGGTGACAGGTTTCAT;	-1.4	25.7	82.8
A[3](1.1.1.2.2.2)+B[6](1.2.1.4.2)	ATGAAACCTGTCACCTTGTATGACGTTGCGGAG;	CTCCGCAACGTCATACAAGGTGACAGGTTTCAT;	-1.4	25.7	84.3
A[3](1.1.1.2.2.2)+B[6](1.2.3.1.2)	ATGAAACCTGTCACCTTGTATGACGTAGCTGAG;	CTCAGCTACGTCATACAAGGTGACAGGTTTCAT;	11.8	34.4	82.1
A[3](1.1.1.2.2.2)+B[6](1.2.3.2.2)	ATGAAACCTGTCACCTTGTATGACGTAGCCGAG;	CTCGGCTACGTCATACAAGGTGACAGGTTTCAT;	11.8	22.4	83.7
A[3](1.1.1.2.2.2)+B[6](1.2.3.3.2)	ATGAAACCTGTCACCTTGTATGACGTAGCAGAG;	CTCTGCTACGTCATACAAGGTGACAGGTTTCAT;	11.8	9.2	82.1
A[3](1.1.1.2.2.2)+B[6](1.2.3.4.2)	ATGAAACCTGTCACCTTGTATGACGTAGCGGAG;	CTCCGCTACGTCATACAAGGTGACAGGTTTCAT;	11.8	9.2	83.7
A[3](1.1.1.2.2.2)+B[6](1.2.4.1.2)	ATGAAACCTGTCACCTTGTATGACGTGGCTGAG;	CTCAGCCACGTCATACAAGGTGACAGGTTTCAT;	13.7	30.9	84.1
A[3](1.1.1.2.2.2)+B[6](1.2.4.3.2)	ATGAAACCTGTCACCTTGTATGACGTGGCAGAG;	CTCTGCCACGTCATACAAGGTGACAGGTTTCAT;	41.3	30.9	84.1
A[3](1.1.1.2.2.2)+B[6](1.2.4.4.2)	ATGAAACCTGTCACCTTGTATGACGTGGCGGAG;	CTCCGCCACGTCATACAAGGTGACAGGTTTCAT;	13.7	30.9	85.6
A[1](1.1.1.4.1.2)+B[1](1.1.1.2.1)	ATGAAACCTGTGACTTTGTATGATGTTGCCGAA;	TTCGGCAACATCATACAAAGTCACAGGTTTCAT;	-12.4	-4.3	81.6
A[1](1.1.1.4.1.2)+B[2](1.1.1.2.2)	ATGAAACCTGTGACTTTGTATGATGTTGCCGAG;	CTCGGCAACATCATACAAAGTCACAGGTTTCAT;	-12.4	-4.3	81.7
A[1](1.1.1.4.1.2)+B[1](1.1.1.4.1)	ATGAAACCTGTGACTTTGTATGATGTTGCGGAA;	TTCCGCAACATCATACAAAGTCACAGGTTTCAT;	1.6	-7.5	81.6
A[1](1.1.1.4.1.2)+B[1](1.1.3.2.1)	ATGAAACCTGTGACTTTGTATGATGTAGCCGAA;	TTCGGCTACATCATACAAAGTCACAGGTTTCAT;	-12.4	-10.9	80.9
A[1](1.1.1.4.1.2)+B[2](1.1.3.2.2)	ATGAAACCTGTGACTTTGTATGATGTAGCCGAG;	CTCGGCTACATCATACAAAGTCACAGGTTTCAT;	-12.4	-10.9	81
A[1](1.1.1.4.1.2)+B[1](1.1.3.4.1)	ATGAAACCTGTGACTTTGTATGATGTAGCGGAA;	TTCCGCTACATCATACAAAGTCACAGGTTTCAT;	-13.2	-14.1	80.9
A[1](1.1.1.4.1.2)+B[2](1.1.3.4.2)	ATGAAACCTGTGACTTTGTATGATGTAGCGGAG;	CTCCGCTACATCATACAAAGTCACAGGTTTCAT;	-13.2	-14.1	81
A[1](1.1.1.4.1.2)+B[3](1.1.4.1.1)	ATGAAACCTGTGACTTTGTATGATGTGGCTGAA;	TTCAGCCACATCATACAAAGTCACAGGTTTCAT;	-10.9	-13	81.3
A[1](1.1.1.4.1.2)+B[3](1.1.4.4.1)	ATGAAACCTGTGACTTTGTATGATGTGGCGGAA;	TTCCGCCACATCATACAAAGTCACAGGTTTCAT;	-13.2	-13	82.9
A[1](1.1.1.4.1.2)+B[6](1.2.1.1.2)	ATGAAACCTGTGACTTTGTATGACGTTGCTGAG;	CTCAGCAACGTCATACAAAGTCACAGGTTTCAT;	-1.4	-21.1	81.5
A[1](1.1.1.4.1.2)+B[6](1.2.1.2.2)	ATGAAACCTGTGACTTTGTATGACGTTGCCGAG;	CTCGGCAACGTCATACAAAGTCACAGGTTTCAT;	-1.4	-21.1	83
A[1](1.1.1.4.1.2)+B[6](1.2.1.3.2)	ATGAAACCTGTGACTTTGTATGACGTTGCAGAG;	CTCTGCAACGTCATACAAAGTCACAGGTTTCAT;	30.1	-21.1	81.5
A[1](1.1.1.4.1.2)+B[6](1.2.1.4.2)	ATGAAACCTGTGACTTTGTATGACGTTGCGGAG;	CTCCGCAACGTCATACAAAGTCACAGGTTTCAT;	-1.4	-21.1	83
A[1](1.1.1.4.1.2)+B[6](1.2.3.1.2)	ATGAAACCTGTGACTTTGTATGACGTAGCTGAG;	CTCAGCTACGTCATACAAAGTCACAGGTTTCAT;	11.8	9.2	80.8
A[1](1.1.1.4.1.2)+B[6](1.2.3.2.2)	ATGAAACCTGTGACTTTGTATGACGTAGCCGAG;	CTCGGCTACGTCATACAAAGTCACAGGTTTCAT;	11.8	9.2	82.4
A[1](1.1.1.4.1.2)+B[6](1.2.3.3.2)	ATGAAACCTGTGACTTTGTATGACGTAGCAGAG;	CTCTGCTACGTCATACAAAGTCACAGGTTTCAT;	11.8	9.2	80.8
A[1](1.1.1.4.1.2)+B[6](1.2.3.4.2)	ATGAAACCTGTGACTTTGTATGACGTAGCGGAG;	CTCCGCTACGTCATACAAAGTCACAGGTTTCAT;	11.8	9.2	82.4
A[1](1.1.1.4.1.2)+B[6](1.2.4.1.2)	ATGAAACCTGTGACTTTGTATGACGTGGCTGAG;	CTCAGCCACGTCATACAAAGTCACAGGTTTCAT;	13.7	-26.8	82.8
A[1](1.1.1.4.1.2)+B[6](1.2.4.3.2)	ATGAAACCTGTGACTTTGTATGACGTGGCAGAG;	CTCTGCCACGTCATACAAAGTCACAGGTTTCAT;	13.7	-26.8	82.8
A[1](1.1.1.4.1.2)+B[6](1.2.4.4.2)	ATGAAACCTGTGACTTTGTATGACGTGGCGGAG;	CTCCGCCACGTCATACAAAGTCACAGGTTTCAT;	13.7	-26.8	84.3
A[3](1.1.1.4.2.1)+B[1](1.1.1.2.1)	ATGAAACCTGTGACCTTATATGATGTTGCCGAA;	TTCGGCAACATCATATAAGGTCACAGGTTTCAT;	-12.4	-4.3	81.1
A[3](1.1.1.4.2.1)+B[2](1.1.1.2.2)	ATGAAACCTGTGACCTTATATGATGTTGCCGAG;	CTCGGCAACATCATATAAGGTCACAGGTTTCAT;	-12.4	-4.3	81.2
A[3](1.1.1.4.2.1)+B[1](1.1.1.4.1)	ATGAAACCTGTGACCTTATATGATGTTGCGGAA;	TTCCGCAACATCATATAAGGTCACAGGTTTCAT;	1.6	-7.5	81.1
A[3](1.1.1.4.2.1)+B[1](1.1.3.2.1)	ATGAAACCTGTGACCTTATATGATGTAGCCGAA;	TTCGGCTACATCATATAAGGTCACAGGTTTCAT;	-12.4	-10.9	80.5
A[3](1.1.1.4.2.1)+B[2](1.1.3.2.2)	ATGAAACCTGTGACCTTATATGATGTAGCCGAG;	CTCGGCTACATCATATAAGGTCACAGGTTTCAT;	-12.4	-10.9	80.6
A[3](1.1.1.4.2.1)+B[1](1.1.3.4.1)	ATGAAACCTGTGACCTTATATGATGTAGCGGAA;	TTCCGCTACATCATATAAGGTCACAGGTTTCAT;	-1.5	-37.6	80.5
A[3](1.1.1.4.2.1)+B[2](1.1.3.4.2)	ATGAAACCTGTGACCTTATATGATGTAGCGGAG;	CTCCGCTACATCATATAAGGTCACAGGTTTCAT;	-1.5	-37.6	80.6
A[3](1.1.1.4.2.1)+B[3](1.1.4.1.1)	ATGAAACCTGTGACCTTATATGATGTGGCTGAA;	TTCAGCCACATCATATAAGGTCACAGGTTTCAT;	-1.5	-13	80.9
A[3](1.1.1.4.2.1)+B[3](1.1.4.4.1)	ATGAAACCTGTGACCTTATATGATGTGGCGGAA;	TTCCGCCACATCATATAAGGTCACAGGTTTCAT;	-1.5	-13	82.4
A[3](1.1.1.4.2.1)+B[6](1.2.1.1.2)	ATGAAACCTGTGACCTTATATGACGTTGCTGAG;	CTCAGCAACGTCATATAAGGTCACAGGTTTCAT;	-1.4	-21.1	81
A[3](1.1.1.4.2.1)+B[6](1.2.1.2.2)	ATGAAACCTGTGACCTTATATGACGTTGCCGAG;	CTCGGCAACGTCATATAAGGTCACAGGTTTCAT;	-1.4	-21.1	82.6
A[3](1.1.1.4.2.1)+B[6](1.2.1.3.2)	ATGAAACCTGTGACCTTATATGACGTTGCAGAG;	CTCTGCAACGTCATATAAGGTCACAGGTTTCAT;	31	-21.1	81
A[3](1.1.1.4.2.1)+B[6](1.2.1.4.2)	ATGAAACCTGTGACCTTATATGACGTTGCGGAG;	CTCCGCAACGTCATATAAGGTCACAGGTTTCAT;	-1.4	-21.1	82.6
A[3](1.1.1.4.2.1)+B[6](1.2.3.1.2)	ATGAAACCTGTGACCTTATATGACGTAGCTGAG;	CTCAGCTACGTCATATAAGGTCACAGGTTTCAT;	11.8	9.2	80.4
A[3](1.1.1.4.2.1)+B[6](1.2.3.2.2)	ATGAAACCTGTGACCTTATATGACGTAGCCGAG;	CTCGGCTACGTCATATAAGGTCACAGGTTTCAT;	11.8	9.2	81.9
A[3](1.1.1.4.2.1)+B[6](1.2.3.3.2)	ATGAAACCTGTGACCTTATATGACGTAGCAGAG;	CTCTGCTACGTCATATAAGGTCACAGGTTTCAT;	11.8	9.2	80.4
A[3](1.1.1.4.2.1)+B[6](1.2.3.4.2)	ATGAAACCTGTGACCTTATATGACGTAGCGGAG;	CTCCGCTACGTCATATAAGGTCACAGGTTTCAT;	11.8	9.2	81.9
A[3](1.1.1.4.2.1)+B[6](1.2.4.1.2)	ATGAAACCTGTGACCTTATATGACGTGGCTGAG;	CTCAGCCACGTCATATAAGGTCACAGGTTTCAT;	13.7	-26.8	82.3
A[3](1.1.1.4.2.1)+B[6](1.2.4.3.2)	ATGAAACCTGTGACCTTATATGACGTGGCAGAG;	CTCTGCCACGTCATATAAGGTCACAGGTTTCAT;	13.7	-26.8	82.3
A[3](1.1.1.4.2.1)+B[6](1.2.4.4.2)	ATGAAACCTGTGACCTTATATGACGTGGCGGAG;	CTCCGCCACGTCATATAAGGTCACAGGTTTCAT;	13.7	-26.8	83.9
A[3](1.1.1.4.2.2)+B[1](1.1.1.2.1)	ATGAAACCTGTGACCTTGTATGATGTTGCCGAA;	TTCGGCAACATCATACAAGGTCACAGGTTTCAT;	-12.4	-4.3	82.9
A[3](1.1.1.4.2.2)+B[2](1.1.1.2.2)	ATGAAACCTGTGACCTTGTATGATGTTGCCGAG;	CTCGGCAACATCATACAAGGTCACAGGTTTCAT;	-12.4	-4.3	83
A[3](1.1.1.4.2.2)+B[1](1.1.1.4.1)	ATGAAACCTGTGACCTTGTATGATGTTGCGGAA;	TTCCGCAACATCATACAAGGTCACAGGTTTCAT;	1.6	-7.5	82.9
A[3](1.1.1.4.2.2)+B[1](1.1.3.2.1)	ATGAAACCTGTGACCTTGTATGATGTAGCCGAA;	TTCGGCTACATCATACAAGGTCACAGGTTTCAT;	-12.4	-10.9	82.2
A[3](1.1.1.4.2.2)+B[2](1.1.3.2.2)	ATGAAACCTGTGACCTTGTATGATGTAGCCGAG;	CTCGGCTACATCATACAAGGTCACAGGTTTCAT;	-12.4	-10.9	82.3
A[3](1.1.1.4.2.2)+B[1](1.1.3.4.1)	ATGAAACCTGTGACCTTGTATGATGTAGCGGAA;	TTCCGCTACATCATACAAGGTCACAGGTTTCAT;	-13.2	-14.1	82.2
A[3](1.1.1.4.2.2)+B[2](1.1.3.4.2)	ATGAAACCTGTGACCTTGTATGATGTAGCGGAG;	CTCCGCTACATCATACAAGGTCACAGGTTTCAT;	-13.2	-14.1	82.3
A[3](1.1.1.4.2.2)+B[3](1.1.4.1.1)	ATGAAACCTGTGACCTTGTATGATGTGGCTGAA;	TTCAGCCACATCATACAAGGTCACAGGTTTCAT;	-10.9	-13	82.6
A[3](1.1.1.4.2.2)+B[3](1.1.4.4.1)	ATGAAACCTGTGACCTTGTATGATGTGGCGGAA;	TTCCGCCACATCATACAAGGTCACAGGTTTCAT;	-13.2	-13	84.2
A[3](1.1.1.4.2.2)+B[6](1.2.1.1.2)	ATGAAACCTGTGACCTTGTATGACGTTGCTGAG;	CTCAGCAACGTCATACAAGGTCACAGGTTTCAT;	-1.4	-21.1	82.8
A[3](1.1.1.4.2.2)+B[6](1.2.1.2.2)	ATGAAACCTGTGACCTTGTATGACGTTGCCGAG;	CTCGGCAACGTCATACAAGGTCACAGGTTTCAT;	-1.4	-21.1	84.3
A[3](1.1.1.4.2.2)+B[6](1.2.1.3.2)	ATGAAACCTGTGACCTTGTATGACGTTGCAGAG;	CTCTGCAACGTCATACAAGGTCACAGGTTTCAT;	-1.4	-21.1	82.8
A[3](1.1.1.4.2.2)+B[6](1.2.1.4.2)	ATGAAACCTGTGACCTTGTATGACGTTGCGGAG;	CTCCGCAACGTCATACAAGGTCACAGGTTTCAT;	-1.4	-21.1	84.3
A[3](1.1.1.4.2.2)+B[6](1.2.3.1.2)	ATGAAACCTGTGACCTTGTATGACGTAGCTGAG;	CTCAGCTACGTCATACAAGGTCACAGGTTTCAT;	11.8	9.2	82.1
A[3](1.1.1.4.2.2)+B[6](1.2.3.2.2)	ATGAAACCTGTGACCTTGTATGACGTAGCCGAG;	CTCGGCTACGTCATACAAGGTCACAGGTTTCAT;	11.8	9.2	83.7
A[3](1.1.1.4.2.2)+B[6](1.2.3.3.2)	ATGAAACCTGTGACCTTGTATGACGTAGCAGAG;	CTCTGCTACGTCATACAAGGTCACAGGTTTCAT;	11.8	9.2	82.1
A[3](1.1.1.4.2.2)+B[6](1.2.3.4.2)	ATGAAACCTGTGACCTTGTATGACGTAGCGGAG;	CTCCGCTACGTCATACAAGGTCACAGGTTTCAT;	11.8	9.2	83.7
A[3](1.1.1.4.2.2)+B[6](1.2.4.1.2)	ATGAAACCTGTGACCTTGTATGACGTGGCTGAG;	CTCAGCCACGTCATACAAGGTCACAGGTTTCAT;	13.7	-26.8	84.1
A[3](1.1.1.4.2.2)+B[6](1.2.4.3.2)	ATGAAACCTGTGACCTTGTATGACGTGGCAGAG;	CTCTGCCACGTCATACAAGGTCACAGGTTTCAT;	13.7	-26.8	84.1
A[3](1.1.1.4.2.2)+B[6](1.2.4.4.2)	ATGAAACCTGTGACCTTGTATGACGTGGCGGAG;	CTCCGCCACGTCATACAAGGTCACAGGTTTCAT;	13.7	-26.8	85.6
A[4](1.1.2.1.1.1)+B[1](1.1.1.2.1)	ATGAAACCCGTTACTTTATATGATGTTGCCGAA;	TTCGGCAACATCATATAAAGTAACGGGTTTCAT;	-12.4	11.1	79.9
A[4](1.1.2.1.1.1)+B[2](1.1.1.2.2)	ATGAAACCCGTTACTTTATATGATGTTGCCGAG;	CTCGGCAACATCATATAAAGTAACGGGTTTCAT;	-12.4	11.1	80
A[4](1.1.2.1.1.1)+B[1](1.1.1.4.1)	ATGAAACCCGTTACTTTATATGATGTTGCGGAA;	TTCCGCAACATCATATAAAGTAACGGGTTTCAT;	42.5	8.9	79.9
A[4](1.1.2.1.1.1)+B[1](1.1.3.2.1)	ATGAAACCCGTTACTTTATATGATGTAGCCGAA;	TTCGGCTACATCATATAAAGTAACGGGTTTCAT;	27.9	11.1	79.2
A[4](1.1.2.1.1.1)+B[2](1.1.3.2.2)	ATGAAACCCGTTACTTTATATGATGTAGCCGAG;	CTCGGCTACATCATATAAAGTAACGGGTTTCAT;	27.9	11.1	79.3
A[4](1.1.2.1.1.1)+B[1](1.1.3.4.1)	ATGAAACCCGTTACTTTATATGATGTAGCGGAA;	TTCCGCTACATCATATAAAGTAACGGGTTTCAT;	49.3	31.4	79.2
A[4](1.1.2.1.1.1)+B[2](1.1.3.4.2)	ATGAAACCCGTTACTTTATATGATGTAGCGGAG;	CTCCGCTACATCATATAAAGTAACGGGTTTCAT;	49.3	31.4	79.3
A[4](1.1.2.1.1.1)+B[3](1.1.4.1.1)	ATGAAACCCGTTACTTTATATGATGTGGCTGAA;	TTCAGCCACATCATATAAAGTAACGGGTTTCAT;	17.5	11.1	79.6
A[4](1.1.2.1.1.1)+B[3](1.1.4.4.1)	ATGAAACCCGTTACTTTATATGATGTGGCGGAA;	TTCCGCCACATCATATAAAGTAACGGGTTTCAT;	45.6	8.9	81.2
A[4](1.1.2.1.1.1)+B[6](1.2.1.1.2)	ATGAAACCCGTTACTTTATATGACGTTGCTGAG;	CTCAGCAACGTCATATAAAGTAACGGGTTTCAT;	-1.4	-21.1	79.8
A[4](1.1.2.1.1.1)+B[6](1.2.1.2.2)	ATGAAACCCGTTACTTTATATGACGTTGCCGAG;	CTCGGCAACGTCATATAAAGTAACGGGTTTCAT;	-1.4	-21.1	81.3
A[4](1.1.2.1.1.1)+B[6](1.2.1.3.2)	ATGAAACCCGTTACTTTATATGACGTTGCAGAG;	CTCTGCAACGTCATATAAAGTAACGGGTTTCAT;	-1.4	-21.1	79.8
A[4](1.1.2.1.1.1)+B[6](1.2.1.4.2)	ATGAAACCCGTTACTTTATATGACGTTGCGGAG;	CTCCGCAACGTCATATAAAGTAACGGGTTTCAT;	40.3	-21.1	81.3
A[4](1.1.2.1.1.1)+B[6](1.2.3.1.2)	ATGAAACCCGTTACTTTATATGACGTAGCTGAG;	CTCAGCTACGTCATATAAAGTAACGGGTTTCAT;	11.8	9.2	79.1
A[4](1.1.2.1.1.1)+B[6](1.2.3.2.2)	ATGAAACCCGTTACTTTATATGACGTAGCCGAG;	CTCGGCTACGTCATATAAAGTAACGGGTTTCAT;	11.8	9.2	80.7
A[4](1.1.2.1.1.1)+B[6](1.2.3.3.2)	ATGAAACCCGTTACTTTATATGACGTAGCAGAG;	CTCTGCTACGTCATATAAAGTAACGGGTTTCAT;	11.8	9.2	79.1
A[4](1.1.2.1.1.1)+B[6](1.2.3.4.2)	ATGAAACCCGTTACTTTATATGACGTAGCGGAG;	CTCCGCTACGTCATATAAAGTAACGGGTTTCAT;	48.1	31.7	80.7
A[4](1.1.2.1.1.1)+B[6](1.2.4.1.2)	ATGAAACCCGTTACTTTATATGACGTGGCTGAG;	CTCAGCCACGTCATATAAAGTAACGGGTTTCAT;	13.7	-26.8	81.1
A[4](1.1.2.1.1.1)+B[6](1.2.4.3.2)	ATGAAACCCGTTACTTTATATGACGTGGCAGAG;	CTCTGCCACGTCATATAAAGTAACGGGTTTCAT;	13.7	-26.8	81.1
A[4](1.1.2.1.1.1)+B[6](1.2.4.4.2)	ATGAAACCCGTTACTTTATATGACGTGGCGGAG;	CTCCGCCACGTCATATAAAGTAACGGGTTTCAT;	43.5	8.9	82.6
A[4](1.1.2.1.1.2)+B[1](1.1.1.2.1)	ATGAAACCCGTTACTTTGTATGATGTTGCCGAA;	TTCGGCAACATCATACAAAGTAACGGGTTTCAT;	-12.4	11.1	81.6
A[4](1.1.2.1.1.2)+B[2](1.1.1.2.2)	ATGAAACCCGTTACTTTGTATGATGTTGCCGAG;	CTCGGCAACATCATACAAAGTAACGGGTTTCAT;	-12.4	11.1	81.7
A[4](1.1.2.1.1.2)+B[1](1.1.1.4.1)	ATGAAACCCGTTACTTTGTATGATGTTGCGGAA;	TTCCGCAACATCATACAAAGTAACGGGTTTCAT;	36.8	8.9	81.6
A[4](1.1.2.1.1.2)+B[1](1.1.3.2.1)	ATGAAACCCGTTACTTTGTATGATGTAGCCGAA;	TTCGGCTACATCATACAAAGTAACGGGTTTCAT;	-12.4	11.1	81
A[4](1.1.2.1.1.2)+B[2](1.1.3.2.2)	ATGAAACCCGTTACTTTGTATGATGTAGCCGAG;	CTCGGCTACATCATACAAAGTAACGGGTTTCAT;	-12.4	11.1	81.1
A[4](1.1.2.1.1.2)+B[1](1.1.3.4.1)	ATGAAACCCGTTACTTTGTATGATGTAGCGGAA;	TTCCGCTACATCATACAAAGTAACGGGTTTCAT;	44.3	31.4	81
A[4](1.1.2.1.1.2)+B[2](1.1.3.4.2)	ATGAAACCCGTTACTTTGTATGATGTAGCGGAG;	CTCCGCTACATCATACAAAGTAACGGGTTTCAT;	44.3	31.4	81.1
A[4](1.1.2.1.1.2)+B[3](1.1.4.1.1)	ATGAAACCCGTTACTTTGTATGATGTGGCTGAA;	TTCAGCCACATCATACAAAGTAACGGGTTTCAT;	1.2	11.1	81.4
A[4](1.1.2.1.1.2)+B[3](1.1.4.4.1)	ATGAAACCCGTTACTTTGTATGATGTGGCGGAA;	TTCCGCCACATCATACAAAGTAACGGGTTTCAT;	39.3	8.9	82.9
A[4](1.1.2.1.1.2)+B[6](1.2.1.1.2)	ATGAAACCCGTTACTTTGTATGACGTTGCTGAG;	CTCAGCAACGTCATACAAAGTAACGGGTTTCAT;	-1.4	-21.1	81.5
A[4](1.1.2.1.1.2)+B[6](1.2.1.2.2)	ATGAAACCCGTTACTTTGTATGACGTTGCCGAG;	CTCGGCAACGTCATACAAAGTAACGGGTTTCAT;	-1.4	-21.1	83
A[4](1.1.2.1.1.2)+B[6](1.2.1.3.2)	ATGAAACCCGTTACTTTGTATGACGTTGCAGAG;	CTCTGCAACGTCATACAAAGTAACGGGTTTCAT;	-1.4	-21.1	81.5
A[4](1.1.2.1.1.2)+B[6](1.2.1.4.2)	ATGAAACCCGTTACTTTGTATGACGTTGCGGAG;	CTCCGCAACGTCATACAAAGTAACGGGTTTCAT;	33.8	-21.1	83
A[4](1.1.2.1.1.2)+B[6](1.2.3.1.2)	ATGAAACCCGTTACTTTGTATGACGTAGCTGAG;	CTCAGCTACGTCATACAAAGTAACGGGTTTCAT;	11.8	9.2	80.9
A[4](1.1.2.1.1.2)+B[6](1.2.3.2.2)	ATGAAACCCGTTACTTTGTATGACGTAGCCGAG;	CTCGGCTACGTCATACAAAGTAACGGGTTTCAT;	11.8	9.2	82.4
A[4](1.1.2.1.1.2)+B[6](1.2.3.3.2)	ATGAAACCCGTTACTTTGTATGACGTAGCAGAG;	CTCTGCTACGTCATACAAAGTAACGGGTTTCAT;	11.8	9.2	80.9
A[4](1.1.2.1.1.2)+B[6](1.2.3.4.2)	ATGAAACCCGTTACTTTGTATGACGTAGCGGAG;	CTCCGCTACGTCATACAAAGTAACGGGTTTCAT;	42.5	31.7	82.4
A[4](1.1.2.1.1.2)+B[6](1.2.4.1.2)	ATGAAACCCGTTACTTTGTATGACGTGGCTGAG;	CTCAGCCACGTCATACAAAGTAACGGGTTTCAT;	13.7	-26.8	82.8
A[4](1.1.2.1.1.2)+B[6](1.2.4.3.2)	ATGAAACCCGTTACTTTGTATGACGTGGCAGAG;	CTCTGCCACGTCATACAAAGTAACGGGTTTCAT;	13.7	-26.8	82.8
A[4](1.1.2.1.1.2)+B[6](1.2.4.4.2)	ATGAAACCCGTTACTTTGTATGACGTGGCGGAG;	CTCCGCCACGTCATACAAAGTAACGGGTTTCAT;	36.2	8.9	84.3
A[4](1.1.2.1.2.1)+B[1](1.1.1.2.1)	ATGAAACCCGTTACCTTATATGATGTTGCCGAA;	TTCGGCAACATCATATAAGGTAACGGGTTTCAT;	-12.4	11.1	81.2
A[4](1.1.2.1.2.1)+B[2](1.1.1.2.2)	ATGAAACCCGTTACCTTATATGATGTTGCCGAG;	CTCGGCAACATCATATAAGGTAACGGGTTTCAT;	-12.4	11.1	81.3
A[4](1.1.2.1.2.1)+B[1](1.1.1.4.1)	ATGAAACCCGTTACCTTATATGATGTTGCGGAA;	TTCCGCAACATCATATAAGGTAACGGGTTTCAT;	38.4	8.9	81.2
A[4](1.1.2.1.2.1)+B[1](1.1.3.2.1)	ATGAAACCCGTTACCTTATATGATGTAGCCGAA;	TTCGGCTACATCATATAAGGTAACGGGTTTCAT;	-12.4	11.1	80.5
A[4](1.1.2.1.2.1)+B[2](1.1.3.2.2)	ATGAAACCCGTTACCTTATATGATGTAGCCGAG;	CTCGGCTACATCATATAAGGTAACGGGTTTCAT;	-12.4	11.1	80.6
A[4](1.1.2.1.2.1)+B[1](1.1.3.4.1)	ATGAAACCCGTTACCTTATATGATGTAGCGGAA;	TTCCGCTACATCATATAAGGTAACGGGTTTCAT;	46.1	30.8	80.5
A[4](1.1.2.1.2.1)+B[2](1.1.3.4.2)	ATGAAACCCGTTACCTTATATGATGTAGCGGAG;	CTCCGCTACATCATATAAGGTAACGGGTTTCAT;	46.1	30.8	80.6
A[4](1.1.2.1.2.1)+B[3](1.1.4.1.1)	ATGAAACCCGTTACCTTATATGATGTGGCTGAA;	TTCAGCCACATCATATAAGGTAACGGGTTTCAT;	1.2	11.1	80.9
A[4](1.1.2.1.2.1)+B[3](1.1.4.4.1)	ATGAAACCCGTTACCTTATATGATGTGGCGGAA;	TTCCGCCACATCATATAAGGTAACGGGTTTCAT;	41.2	8.9	82.5
A[4](1.1.2.1.2.1)+B[6](1.2.1.1.2)	ATGAAACCCGTTACCTTATATGACGTTGCTGAG;	CTCAGCAACGTCATATAAGGTAACGGGTTTCAT;	-1.4	-21.1	81.1
A[4](1.1.2.1.2.1)+B[6](1.2.1.2.2)	ATGAAACCCGTTACCTTATATGACGTTGCCGAG;	CTCGGCAACGTCATATAAGGTAACGGGTTTCAT;	-1.4	-21.1	82.6
A[4](1.1.2.1.2.1)+B[6](1.2.1.3.2)	ATGAAACCCGTTACCTTATATGACGTTGCAGAG;	CTCTGCAACGTCATATAAGGTAACGGGTTTCAT;	-1.4	-21.1	81.1
A[4](1.1.2.1.2.1)+B[6](1.2.1.4.2)	ATGAAACCCGTTACCTTATATGACGTTGCGGAG;	CTCCGCAACGTCATATAAGGTAACGGGTTTCAT;	34.3	-21.1	82.6
A[4](1.1.2.1.2.1)+B[6](1.2.3.1.2)	ATGAAACCCGTTACCTTATATGACGTAGCTGAG;	CTCAGCTACGTCATATAAGGTAACGGGTTTCAT;	11.8	9.2	80.4
A[4](1.1.2.1.2.1)+B[6](1.2.3.2.2)	ATGAAACCCGTTACCTTATATGACGTAGCCGAG;	CTCGGCTACGTCATATAAGGTAACGGGTTTCAT;	11.8	9.2	82
A[4](1.1.2.1.2.1)+B[6](1.2.3.3.2)	ATGAAACCCGTTACCTTATATGACGTAGCAGAG;	CTCTGCTACGTCATATAAGGTAACGGGTTTCAT;	11.8	9.2	80.4
A[4](1.1.2.1.2.1)+B[6](1.2.3.4.2)	ATGAAACCCGTTACCTTATATGACGTAGCGGAG;	CTCCGCTACGTCATATAAGGTAACGGGTTTCAT;	42.3	30.7	82
A[4](1.1.2.1.2.1)+B[6](1.2.4.1.2)	ATGAAACCCGTTACCTTATATGACGTGGCTGAG;	CTCAGCCACGTCATATAAGGTAACGGGTTTCAT;	13.7	-26.8	82.4
A[4](1.1.2.1.2.1)+B[6](1.2.4.3.2)	ATGAAACCCGTTACCTTATATGACGTGGCAGAG;	CTCTGCCACGTCATATAAGGTAACGGGTTTCAT;	13.7	-26.8	82.4
A[4](1.1.2.1.2.1)+B[6](1.2.4.4.2)	ATGAAACCCGTTACCTTATATGACGTGGCGGAG;	CTCCGCCACGTCATATAAGGTAACGGGTTTCAT;	36.6	8.9	83.9
A[4](1.1.2.1.2.2)+B[1](1.1.1.2.1)	ATGAAACCCGTTACCTTGTATGATGTTGCCGAA;	TTCGGCAACATCATACAAGGTAACGGGTTTCAT;	-12.4	11.1	82.9
A[4](1.1.2.1.2.2)+B[2](1.1.1.2.2)	ATGAAACCCGTTACCTTGTATGATGTTGCCGAG;	CTCGGCAACATCATACAAGGTAACGGGTTTCAT;	-12.4	11.1	83
A[4](1.1.2.1.2.2)+B[1](1.1.1.4.1)	ATGAAACCCGTTACCTTGTATGATGTTGCGGAA;	TTCCGCAACATCATACAAGGTAACGGGTTTCAT;	31.9	8.9	82.9
A[4](1.1.2.1.2.2)+B[1](1.1.3.2.1)	ATGAAACCCGTTACCTTGTATGATGTAGCCGAA;	TTCGGCTACATCATACAAGGTAACGGGTTTCAT;	-12.4	11.1	82.3
A[4](1.1.2.1.2.2)+B[2](1.1.3.2.2)	ATGAAACCCGTTACCTTGTATGATGTAGCCGAG;	CTCGGCTACATCATACAAGGTAACGGGTTTCAT;	-12.4	11.1	82.4
A[4](1.1.2.1.2.2)+B[1](1.1.3.4.1)	ATGAAACCCGTTACCTTGTATGATGTAGCGGAA;	TTCCGCTACATCATACAAGGTAACGGGTTTCAT;	40.5	30.8	82.3
A[4](1.1.2.1.2.2)+B[2](1.1.3.4.2)	ATGAAACCCGTTACCTTGTATGATGTAGCGGAG;	CTCCGCTACATCATACAAGGTAACGGGTTTCAT;	40.5	30.8	82.4
A[4](1.1.2.1.2.2)+B[3](1.1.4.1.1)	ATGAAACCCGTTACCTTGTATGATGTGGCTGAA;	TTCAGCCACATCATACAAGGTAACGGGTTTCAT;	1.2	11.1	82.7
A[4](1.1.2.1.2.2)+B[3](1.1.4.4.1)	ATGAAACCCGTTACCTTGTATGATGTGGCGGAA;	TTCCGCCACATCATACAAGGTAACGGGTTTCAT;	34	8.9	84.2
A[4](1.1.2.1.2.2)+B[6](1.2.1.1.2)	ATGAAACCCGTTACCTTGTATGACGTTGCTGAG;	CTCAGCAACGTCATACAAGGTAACGGGTTTCAT;	-1.4	-21.1	82.8
A[4](1.1.2.1.2.2)+B[6](1.2.1.2.2)	ATGAAACCCGTTACCTTGTATGACGTTGCCGAG;	CTCGGCAACGTCATACAAGGTAACGGGTTTCAT;	-1.4	-21.1	84.3
A[4](1.1.2.1.2.2)+B[6](1.2.1.3.2)	ATGAAACCCGTTACCTTGTATGACGTTGCAGAG;	CTCTGCAACGTCATACAAGGTAACGGGTTTCAT;	-1.4	-21.1	82.8
A[4](1.1.2.1.2.2)+B[6](1.2.1.4.2)	ATGAAACCCGTTACCTTGTATGACGTTGCGGAG;	CTCCGCAACGTCATACAAGGTAACGGGTTTCAT;	32.3	-21.1	84.3
A[4](1.1.2.1.2.2)+B[6](1.2.3.1.2)	ATGAAACCCGTTACCTTGTATGACGTAGCTGAG;	CTCAGCTACGTCATACAAGGTAACGGGTTTCAT;	11.8	9.2	82.2
A[4](1.1.2.1.2.2)+B[6](1.2.3.2.2)	ATGAAACCCGTTACCTTGTATGACGTAGCCGAG;	CTCGGCTACGTCATACAAGGTAACGGGTTTCAT;	11.8	9.2	83.7
A[4](1.1.2.1.2.2)+B[6](1.2.3.3.2)	ATGAAACCCGTTACCTTGTATGACGTAGCAGAG;	CTCTGCTACGTCATACAAGGTAACGGGTTTCAT;	11.8	9.2	82.2
A[4](1.1.2.1.2.2)+B[6](1.2.3.4.2)	ATGAAACCCGTTACCTTGTATGACGTAGCGGAG;	CTCCGCTACGTCATACAAGGTAACGGGTTTCAT;	39.5	30.7	83.7
A[4](1.1.2.1.2.2)+B[6](1.2.4.1.2)	ATGAAACCCGTTACCTTGTATGACGTGGCTGAG;	CTCAGCCACGTCATACAAGGTAACGGGTTTCAT;	13.7	-26.8	84.1
A[4](1.1.2.1.2.2)+B[6](1.2.4.3.2)	ATGAAACCCGTTACCTTGTATGACGTGGCAGAG;	CTCTGCCACGTCATACAAGGTAACGGGTTTCAT;	13.7	-26.8	84.1
A[4](1.1.2.1.2.2)+B[6](1.2.4.4.2)	ATGAAACCCGTTACCTTGTATGACGTGGCGGAG;	CTCCGCCACGTCATACAAGGTAACGGGTTTCAT;	30.8	8.9	85.6
A[4](1.1.2.2.1.1)+B[1](1.1.1.2.1)	ATGAAACCCGTCACTTTATATGATGTTGCCGAA;	TTCGGCAACATCATATAAAGTGACGGGTTTCAT;	-12.4	19.8	81.4
A[4](1.1.2.2.1.1)+B[2](1.1.1.2.2)	ATGAAACCCGTCACTTTATATGATGTTGCCGAG;	CTCGGCAACATCATATAAAGTGACGGGTTTCAT;	-12.4	19.8	81.5
A[4](1.1.2.2.1.1)+B[1](1.1.1.4.1)	ATGAAACCCGTCACTTTATATGATGTTGCGGAA;	TTCCGCAACATCATATAAAGTGACGGGTTTCAT;	38.1	8.9	81.4
A[4](1.1.2.2.1.1)+B[1](1.1.3.2.1)	ATGAAACCCGTCACTTTATATGATGTAGCCGAA;	TTCGGCTACATCATATAAAGTGACGGGTTTCAT;	-12.4	-2.6	80.7
A[4](1.1.2.2.1.1)+B[2](1.1.3.2.2)	ATGAAACCCGTCACTTTATATGATGTAGCCGAG;	CTCGGCTACATCATATAAAGTGACGGGTTTCAT;	-12.4	-2.6	80.8
A[4](1.1.2.2.1.1)+B[1](1.1.3.4.1)	ATGAAACCCGTCACTTTATATGATGTAGCGGAA;	TTCCGCTACATCATATAAAGTGACGGGTTTCAT;	36.2	8.9	80.7
A[4](1.1.2.2.1.1)+B[2](1.1.3.4.2)	ATGAAACCCGTCACTTTATATGATGTAGCGGAG;	CTCCGCTACATCATATAAAGTGACGGGTTTCAT;	36.2	8.9	80.8
A[4](1.1.2.2.1.1)+B[3](1.1.4.1.1)	ATGAAACCCGTCACTTTATATGATGTGGCTGAA;	TTCAGCCACATCATATAAAGTGACGGGTTTCAT;	32.8	5.2	81.1
A[4](1.1.2.2.1.1)+B[3](1.1.4.4.1)	ATGAAACCCGTCACTTTATATGATGTGGCGGAA;	TTCCGCCACATCATATAAAGTGACGGGTTTCAT;	57.7	38.1	82.7
A[4](1.1.2.2.1.1)+B[6](1.2.1.1.2)	ATGAAACCCGTCACTTTATATGACGTTGCTGAG;	CTCAGCAACGTCATATAAAGTGACGGGTTTCAT;	40.3	44.9	81.3
A[4](1.1.2.2.1.1)+B[6](1.2.1.2.2)	ATGAAACCCGTCACTTTATATGACGTTGCCGAG;	CTCGGCAACGTCATATAAAGTGACGGGTTTCAT;	40.3	44.9	82.8
A[4](1.1.2.2.1.1)+B[6](1.2.1.3.2)	ATGAAACCCGTCACTTTATATGACGTTGCAGAG;	CTCTGCAACGTCATATAAAGTGACGGGTTTCAT;	40.3	44.9	81.3
A[4](1.1.2.2.1.1)+B[6](1.2.1.4.2)	ATGAAACCCGTCACTTTATATGACGTTGCGGAG;	CTCCGCAACGTCATATAAAGTGACGGGTTTCAT;	40.3	44.9	82.8
A[4](1.1.2.2.1.1)+B[6](1.2.3.1.2)	ATGAAACCCGTCACTTTATATGACGTAGCTGAG;	CTCAGCTACGTCATATAAAGTGACGGGTTTCAT;	40.3	44.9	80.6
A[4](1.1.2.2.1.1)+B[6](1.2.3.2.2)	ATGAAACCCGTCACTTTATATGACGTAGCCGAG;	CTCGGCTACGTCATATAAAGTGACGGGTTTCAT;	40.3	44.9	82.2
A[4](1.1.2.2.1.1)+B[6](1.2.3.3.2)	ATGAAACCCGTCACTTTATATGACGTAGCAGAG;	CTCTGCTACGTCATATAAAGTGACGGGTTTCAT;	40.3	44.9	80.6
A[4](1.1.2.2.1.1)+B[6](1.2.3.4.2)	ATGAAACCCGTCACTTTATATGACGTAGCGGAG;	CTCCGCTACGTCATATAAAGTGACGGGTTTCAT;	40.3	44.9	82.2
A[4](1.1.2.2.1.1)+B[6](1.2.4.1.2)	ATGAAACCCGTCACTTTATATGACGTGGCTGAG;	CTCAGCCACGTCATATAAAGTGACGGGTTTCAT;	40.3	44.9	82.6
A[4](1.1.2.2.1.1)+B[6](1.2.4.3.2)	ATGAAACCCGTCACTTTATATGACGTGGCAGAG;	CTCTGCCACGTCATATAAAGTGACGGGTTTCAT;	40.3	44.9	82.6
A[4](1.1.2.2.1.1)+B[6](1.2.4.4.2)	ATGAAACCCGTCACTTTATATGACGTGGCGGAG;	CTCCGCCACGTCATATAAAGTGACGGGTTTCAT;	57.5	44.9	84.1
A[4](1.1.2.2.1.2)+B[1](1.1.1.2.1)	ATGAAACCCGTCACTTTGTATGATGTTGCCGAA;	TTCGGCAACATCATACAAAGTGACGGGTTTCAT;	-12.4	19.8	83.1
A[4](1.1.2.2.1.2)+B[2](1.1.1.2.2)	ATGAAACCCGTCACTTTGTATGATGTTGCCGAG;	CTCGGCAACATCATACAAAGTGACGGGTTTCAT;	-12.4	19.8	83.2
A[4](1.1.2.2.1.2)+B[1](1.1.1.4.1)	ATGAAACCCGTCACTTTGTATGATGTTGCGGAA;	TTCCGCAACATCATACAAAGTGACGGGTTTCAT;	32.3	8.9	83.1
A[4](1.1.2.2.1.2)+B[1](1.1.3.2.1)	ATGAAACCCGTCACTTTGTATGATGTAGCCGAA;	TTCGGCTACATCATACAAAGTGACGGGTTTCAT;	-12.4	-2.6	82.5
A[4](1.1.2.2.1.2)+B[2](1.1.3.2.2)	ATGAAACCCGTCACTTTGTATGATGTAGCCGAG;	CTCGGCTACATCATACAAAGTGACGGGTTTCAT;	-12.4	-2.6	82.6
A[4](1.1.2.2.1.2)+B[1](1.1.3.4.1)	ATGAAACCCGTCACTTTGTATGATGTAGCGGAA;	TTCCGCTACATCATACAAAGTGACGGGTTTCAT;	30.4	8.9	82.5
A[4](1.1.2.2.1.2)+B[2](1.1.3.4.2)	ATGAAACCCGTCACTTTGTATGATGTAGCGGAG;	CTCCGCTACATCATACAAAGTGACGGGTTTCAT;	30.4	8.9	82.6
A[4](1.1.2.2.1.2)+B[3](1.1.4.1.1)	ATGAAACCCGTCACTTTGTATGATGTGGCTGAA;	TTCAGCCACATCATACAAAGTGACGGGTTTCAT;	25.4	5.2	82.9
A[4](1.1.2.2.1.2)+B[3](1.1.4.4.1)	ATGAAACCCGTCACTTTGTATGATGTGGCGGAA;	TTCCGCCACATCATACAAAGTGACGGGTTTCAT;	52.9	38.1	84.4
A[4](1.1.2.2.1.2)+B[6](1.2.1.1.2)	ATGAAACCCGTCACTTTGTATGACGTTGCTGAG;	CTCAGCAACGTCATACAAAGTGACGGGTTTCAT;	40.3	43.5	83
A[4](1.1.2.2.1.2)+B[6](1.2.1.2.2)	ATGAAACCCGTCACTTTGTATGACGTTGCCGAG;	CTCGGCAACGTCATACAAAGTGACGGGTTTCAT;	40.3	43.5	84.5
A[4](1.1.2.2.1.2)+B[6](1.2.1.3.2)	ATGAAACCCGTCACTTTGTATGACGTTGCAGAG;	CTCTGCAACGTCATACAAAGTGACGGGTTTCAT;	40.3	43.5	83
A[4](1.1.2.2.1.2)+B[6](1.2.1.4.2)	ATGAAACCCGTCACTTTGTATGACGTTGCGGAG;	CTCCGCAACGTCATACAAAGTGACGGGTTTCAT;	40.3	43.5	84.5
A[4](1.1.2.2.1.2)+B[6](1.2.3.1.2)	ATGAAACCCGTCACTTTGTATGACGTAGCTGAG;	CTCAGCTACGTCATACAAAGTGACGGGTTTCAT;	40.3	43.5	82.4
A[4](1.1.2.2.1.2)+B[6](1.2.3.2.2)	ATGAAACCCGTCACTTTGTATGACGTAGCCGAG;	CTCGGCTACGTCATACAAAGTGACGGGTTTCAT;	40.3	43.5	83.9
A[4](1.1.2.2.1.2)+B[6](1.2.3.3.2)	ATGAAACCCGTCACTTTGTATGACGTAGCAGAG;	CTCTGCTACGTCATACAAAGTGACGGGTTTCAT;	40.3	43.5	82.4
A[4](1.1.2.2.1.2)+B[6](1.2.3.4.2)	ATGAAACCCGTCACTTTGTATGACGTAGCGGAG;	CTCCGCTACGTCATACAAAGTGACGGGTTTCAT;	40.3	43.5	83.9
A[4](1.1.2.2.1.2)+B[6](1.2.4.1.2)	ATGAAACCCGTCACTTTGTATGACGTGGCTGAG;	CTCAGCCACGTCATACAAAGTGACGGGTTTCAT;	40.3	43.5	84.3
A[4](1.1.2.2.1.2)+B[6](1.2.4.3.2)	ATGAAACCCGTCACTTTGTATGACGTGGCAGAG;	CTCTGCCACGTCATACAAAGTGACGGGTTTCAT;	40.3	43.5	84.3
A[4](1.1.2.2.1.2)+B[6](1.2.4.4.2)	ATGAAACCCGTCACTTTGTATGACGTGGCGGAG;	CTCCGCCACGTCATACAAAGTGACGGGTTTCAT;	52	43.5	85.8
A[4](1.1.2.2.2.1)+B[1](1.1.1.2.1)	ATGAAACCCGTCACCTTATATGATGTTGCCGAA;	TTCGGCAACATCATATAAGGTGACGGGTTTCAT;	-12.4	19.5	82.7
A[4](1.1.2.2.2.1)+B[2](1.1.1.2.2)	ATGAAACCCGTCACCTTATATGATGTTGCCGAG;	CTCGGCAACATCATATAAGGTGACGGGTTTCAT;	-12.4	19.5	82.8
A[4](1.1.2.2.2.1)+B[1](1.1.1.4.1)	ATGAAACCCGTCACCTTATATGATGTTGCGGAA;	TTCCGCAACATCATATAAGGTGACGGGTTTCAT;	33.6	32.2	82.7
A[4](1.1.2.2.2.1)+B[1](1.1.3.2.1)	ATGAAACCCGTCACCTTATATGATGTAGCCGAA;	TTCGGCTACATCATATAAGGTGACGGGTTTCAT;	-12.4	19.5	82
A[4](1.1.2.2.2.1)+B[2](1.1.3.2.2)	ATGAAACCCGTCACCTTATATGATGTAGCCGAG;	CTCGGCTACATCATATAAGGTGACGGGTTTCAT;	-12.4	19.5	82.1
A[4](1.1.2.2.2.1)+B[1](1.1.3.4.1)	ATGAAACCCGTCACCTTATATGATGTAGCGGAA;	TTCCGCTACATCATATAAGGTGACGGGTTTCAT;	31.6	32.2	82
A[4](1.1.2.2.2.1)+B[2](1.1.3.4.2)	ATGAAACCCGTCACCTTATATGATGTAGCGGAG;	CTCCGCTACATCATATAAGGTGACGGGTTTCAT;	31.6	32.2	82.1
A[4](1.1.2.2.2.1)+B[3](1.1.4.1.1)	ATGAAACCCGTCACCTTATATGATGTGGCTGAA;	TTCAGCCACATCATATAAGGTGACGGGTTTCAT;	26.6	19.5	82.4
A[4](1.1.2.2.2.1)+B[3](1.1.4.4.1)	ATGAAACCCGTCACCTTATATGATGTGGCGGAA;	TTCCGCCACATCATATAAGGTGACGGGTTTCAT;	55.1	37.4	84
A[4](1.1.2.2.2.1)+B[6](1.2.1.1.2)	ATGAAACCCGTCACCTTATATGACGTTGCTGAG;	CTCAGCAACGTCATATAAGGTGACGGGTTTCAT;	40.3	44.9	82.6
A[4](1.1.2.2.2.1)+B[6](1.2.1.2.2)	ATGAAACCCGTCACCTTATATGACGTTGCCGAG;	CTCGGCAACGTCATATAAGGTGACGGGTTTCAT;	40.3	44.9	84.1
A[4](1.1.2.2.2.1)+B[6](1.2.1.3.2)	ATGAAACCCGTCACCTTATATGACGTTGCAGAG;	CTCTGCAACGTCATATAAGGTGACGGGTTTCAT;	40.3	44.9	82.6
A[4](1.1.2.2.2.1)+B[6](1.2.1.4.2)	ATGAAACCCGTCACCTTATATGACGTTGCGGAG;	CTCCGCAACGTCATATAAGGTGACGGGTTTCAT;	40.3	44.9	84.1
A[4](1.1.2.2.2.1)+B[6](1.2.3.1.2)	ATGAAACCCGTCACCTTATATGACGTAGCTGAG;	CTCAGCTACGTCATATAAGGTGACGGGTTTCAT;	40.3	44.9	81.9
A[4](1.1.2.2.2.1)+B[6](1.2.3.2.2)	ATGAAACCCGTCACCTTATATGACGTAGCCGAG;	CTCGGCTACGTCATATAAGGTGACGGGTTTCAT;	40.3	44.9	83.5
A[4](1.1.2.2.2.1)+B[6](1.2.3.3.2)	ATGAAACCCGTCACCTTATATGACGTAGCAGAG;	CTCTGCTACGTCATATAAGGTGACGGGTTTCAT;	40.3	44.9	81.9
A[4](1.1.2.2.2.1)+B[6](1.2.3.4.2)	ATGAAACCCGTCACCTTATATGACGTAGCGGAG;	CTCCGCTACGTCATATAAGGTGACGGGTTTCAT;	40.3	44.9	83.5
A[4](1.1.2.2.2.1)+B[6](1.2.4.1.2)	ATGAAACCCGTCACCTTATATGACGTGGCTGAG;	CTCAGCCACGTCATATAAGGTGACGGGTTTCAT;	40.3	44.9	83.9
A[4](1.1.2.2.2.1)+B[6](1.2.4.3.2)	ATGAAACCCGTCACCTTATATGACGTGGCAGAG;	CTCTGCCACGTCATATAAGGTGACGGGTTTCAT;	40.3	44.9	83.9
A[4](1.1.2.2.2.1)+B[6](1.2.4.4.2)	ATGAAACCCGTCACCTTATATGACGTGGCGGAG;	CTCCGCCACGTCATATAAGGTGACGGGTTTCAT;	51.2	44.9	85.4
A[4](1.1.2.2.2.2)+B[1](1.1.1.2.1)	ATGAAACCCGTCACCTTGTATGATGTTGCCGAA;	TTCGGCAACATCATACAAGGTGACGGGTTTCAT;	-12.4	19.8	84.4
A[4](1.1.2.2.2.2)+B[2](1.1.1.2.2)	ATGAAACCCGTCACCTTGTATGATGTTGCCGAG;	CTCGGCAACATCATACAAGGTGACGGGTTTCAT;	-12.4	19.8	84.5
A[4](1.1.2.2.2.2)+B[1](1.1.1.4.1)	ATGAAACCCGTCACCTTGTATGATGTTGCGGAA;	TTCCGCAACATCATACAAGGTGACGGGTTTCAT;	12.4	8.9	84.4
A[4](1.1.2.2.2.2)+B[1](1.1.3.2.1)	ATGAAACCCGTCACCTTGTATGATGTAGCCGAA;	TTCGGCTACATCATACAAGGTGACGGGTTTCAT;	-12.4	-25.6	83.8
A[4](1.1.2.2.2.2)+B[2](1.1.3.2.2)	ATGAAACCCGTCACCTTGTATGATGTAGCCGAG;	CTCGGCTACATCATACAAGGTGACGGGTTTCAT;	-12.4	-25.6	83.9
A[4](1.1.2.2.2.2)+B[1](1.1.3.4.1)	ATGAAACCCGTCACCTTGTATGATGTAGCGGAA;	TTCCGCTACATCATACAAGGTGACGGGTTTCAT;	12.4	8.9	83.8
A[4](1.1.2.2.2.2)+B[2](1.1.3.4.2)	ATGAAACCCGTCACCTTGTATGATGTAGCGGAG;	CTCCGCTACATCATACAAGGTGACGGGTTTCAT;	12.4	8.9	83.9
A[4](1.1.2.2.2.2)+B[3](1.1.4.1.1)	ATGAAACCCGTCACCTTGTATGATGTGGCTGAA;	TTCAGCCACATCATACAAGGTGACGGGTTTCAT;	2.6	5.2	84.2
A[4](1.1.2.2.2.2)+B[3](1.1.4.4.1)	ATGAAACCCGTCACCTTGTATGATGTGGCGGAA;	TTCCGCCACATCATACAAGGTGACGGGTTTCAT;	49.7	37.4	85.7
A[4](1.1.2.2.2.2)+B[6](1.2.1.1.2)	ATGAAACCCGTCACCTTGTATGACGTTGCTGAG;	CTCAGCAACGTCATACAAGGTGACGGGTTTCAT;	40.3	43.5	84.3
A[4](1.1.2.2.2.2)+B[6](1.2.1.2.2)	ATGAAACCCGTCACCTTGTATGACGTTGCCGAG;	CTCGGCAACGTCATACAAGGTGACGGGTTTCAT;	40.3	43.5	85.8
A[4](1.1.2.2.2.2)+B[6](1.2.1.3.2)	ATGAAACCCGTCACCTTGTATGACGTTGCAGAG;	CTCTGCAACGTCATACAAGGTGACGGGTTTCAT;	40.3	43.5	84.3
A[4](1.1.2.2.2.2)+B[6](1.2.1.4.2)	ATGAAACCCGTCACCTTGTATGACGTTGCGGAG;	CTCCGCAACGTCATACAAGGTGACGGGTTTCAT;	40.3	43.5	85.8
A[4](1.1.2.2.2.2)+B[6](1.2.3.1.2)	ATGAAACCCGTCACCTTGTATGACGTAGCTGAG;	CTCAGCTACGTCATACAAGGTGACGGGTTTCAT;	40.3	43.5	83.7
A[4](1.1.2.2.2.2)+B[6](1.2.3.2.2)	ATGAAACCCGTCACCTTGTATGACGTAGCCGAG;	CTCGGCTACGTCATACAAGGTGACGGGTTTCAT;	40.3	43.5	85.2
A[4](1.1.2.2.2.2)+B[6](1.2.3.3.2)	ATGAAACCCGTCACCTTGTATGACGTAGCAGAG;	CTCTGCTACGTCATACAAGGTGACGGGTTTCAT;	40.3	43.5	83.7
A[4](1.1.2.2.2.2)+B[6](1.2.3.4.2)	ATGAAACCCGTCACCTTGTATGACGTAGCGGAG;	CTCCGCTACGTCATACAAGGTGACGGGTTTCAT;	40.3	43.5	85.2
A[4](1.1.2.2.2.2)+B[6](1.2.4.1.2)	ATGAAACCCGTCACCTTGTATGACGTGGCTGAG;	CTCAGCCACGTCATACAAGGTGACGGGTTTCAT;	40.3	43.5	85.6
A[4](1.1.2.2.2.2)+B[6](1.2.4.3.2)	ATGAAACCCGTCACCTTGTATGACGTGGCAGAG;	CTCTGCCACGTCATACAAGGTGACGGGTTTCAT;	40.3	43.5	85.6
A[4](1.1.2.2.2.2)+B[6](1.2.4.4.2)	ATGAAACCCGTCACCTTGTATGACGTGGCGGAG;	CTCCGCCACGTCATACAAGGTGACGGGTTTCAT;	50.6	43.5	87.1
A[4](1.1.2.2.3.1)+B[1](1.1.1.2.1)	ATGAAACCCGTCACATTATATGATGTTGCCGAA;	TTCGGCAACATCATATAATGTGACGGGTTTCAT;	37.9	33.2	81.5
A[4](1.1.2.2.3.1)+B[2](1.1.1.2.2)	ATGAAACCCGTCACATTATATGATGTTGCCGAG;	CTCGGCAACATCATATAATGTGACGGGTTTCAT;	37.9	33.2	81.6
A[4](1.1.2.2.3.1)+B[1](1.1.1.4.1)	ATGAAACCCGTCACATTATATGATGTTGCGGAA;	TTCCGCAACATCATATAATGTGACGGGTTTCAT;	52.4	44.2	81.5
A[4](1.1.2.2.3.1)+B[1](1.1.3.2.1)	ATGAAACCCGTCACATTATATGATGTAGCCGAA;	TTCGGCTACATCATATAATGTGACGGGTTTCAT;	39.6	28.1	80.8
A[4](1.1.2.2.3.1)+B[2](1.1.3.2.2)	ATGAAACCCGTCACATTATATGATGTAGCCGAG;	CTCGGCTACATCATATAATGTGACGGGTTTCAT;	39.6	28.1	80.9
A[4](1.1.2.2.3.1)+B[1](1.1.3.4.1)	ATGAAACCCGTCACATTATATGATGTAGCGGAA;	TTCCGCTACATCATATAATGTGACGGGTTTCAT;	50.6	38.7	80.8
A[4](1.1.2.2.3.1)+B[2](1.1.3.4.2)	ATGAAACCCGTCACATTATATGATGTAGCGGAG;	CTCCGCTACATCATATAATGTGACGGGTTTCAT;	50.6	38.7	80.9
A[4](1.1.2.2.3.1)+B[3](1.1.4.1.1)	ATGAAACCCGTCACATTATATGATGTGGCTGAA;	TTCAGCCACATCATATAATGTGACGGGTTTCAT;	50.2	43.9	81.2
A[4](1.1.2.2.3.1)+B[3](1.1.4.4.1)	ATGAAACCCGTCACATTATATGATGTGGCGGAA;	TTCCGCCACATCATATAATGTGACGGGTTTCAT;	70.1	56.1	82.8
A[4](1.1.2.2.3.1)+B[6](1.2.1.1.2)	ATGAAACCCGTCACATTATATGACGTTGCTGAG;	CTCAGCAACGTCATATAATGTGACGGGTTTCAT;	44.4	54.4	81.4
A[4](1.1.2.2.3.1)+B[6](1.2.1.2.2)	ATGAAACCCGTCACATTATATGACGTTGCCGAG;	CTCGGCAACGTCATATAATGTGACGGGTTTCAT;	44.4	54.4	82.9
A[4](1.1.2.2.3.1)+B[6](1.2.1.3.2)	ATGAAACCCGTCACATTATATGACGTTGCAGAG;	CTCTGCAACGTCATATAATGTGACGGGTTTCAT;	44.4	54.4	81.4
A[4](1.1.2.2.3.1)+B[6](1.2.1.4.2)	ATGAAACCCGTCACATTATATGACGTTGCGGAG;	CTCCGCAACGTCATATAATGTGACGGGTTTCAT;	44.4	54.4	82.9
A[4](1.1.2.2.3.1)+B[6](1.2.3.1.2)	ATGAAACCCGTCACATTATATGACGTAGCTGAG;	CTCAGCTACGTCATATAATGTGACGGGTTTCAT;	44.4	54.4	80.7
A[4](1.1.2.2.3.1)+B[6](1.2.3.2.2)	ATGAAACCCGTCACATTATATGACGTAGCCGAG;	CTCGGCTACGTCATATAATGTGACGGGTTTCAT;	44.4	54.4	82.3
A[4](1.1.2.2.3.1)+B[6](1.2.3.3.2)	ATGAAACCCGTCACATTATATGACGTAGCAGAG;	CTCTGCTACGTCATATAATGTGACGGGTTTCAT;	44.4	54.4	80.7
A[4](1.1.2.2.3.1)+B[6](1.2.3.4.2)	ATGAAACCCGTCACATTATATGACGTAGCGGAG;	CTCCGCTACGTCATATAATGTGACGGGTTTCAT;	44.4	54.4	82.3
A[4](1.1.2.2.3.1)+B[6](1.2.4.1.2)	ATGAAACCCGTCACATTATATGACGTGGCTGAG;	CTCAGCCACGTCATATAATGTGACGGGTTTCAT;	44.4	54.4	82.7
A[4](1.1.2.2.3.1)+B[6](1.2.4.3.2)	ATGAAACCCGTCACATTATATGACGTGGCAGAG;	CTCTGCCACGTCATATAATGTGACGGGTTTCAT;	44.4	54.4	82.7
A[4](1.1.2.2.3.1)+B[6](1.2.4.4.2)	ATGAAACCCGTCACATTATATGACGTGGCGGAG;	CTCCGCCACGTCATATAATGTGACGGGTTTCAT;	57.6	54.4	84.2
A[4](1.1.2.2.3.2)+B[1](1.1.1.2.1)	ATGAAACCCGTCACATTGTATGATGTTGCCGAA;	TTCGGCAACATCATACAATGTGACGGGTTTCAT;	26.5	19.6	83.2
A[4](1.1.2.2.3.2)+B[2](1.1.1.2.2)	ATGAAACCCGTCACATTGTATGATGTTGCCGAG;	CTCGGCAACATCATACAATGTGACGGGTTTCAT;	26.5	19.6	83.3
A[4](1.1.2.2.3.2)+B[1](1.1.1.4.1)	ATGAAACCCGTCACATTGTATGATGTTGCGGAA;	TTCCGCAACATCATACAATGTGACGGGTTTCAT;	47.6	39.7	83.2
A[4](1.1.2.2.3.2)+B[1](1.1.3.2.1)	ATGAAACCCGTCACATTGTATGATGTAGCCGAA;	TTCGGCTACATCATACAATGTGACGGGTTTCAT;	29.5	19.6	82.6
A[4](1.1.2.2.3.2)+B[2](1.1.3.2.2)	ATGAAACCCGTCACATTGTATGATGTAGCCGAG;	CTCGGCTACATCATACAATGTGACGGGTTTCAT;	29.5	19.6	82.7
A[4](1.1.2.2.3.2)+B[1](1.1.3.4.1)	ATGAAACCCGTCACATTGTATGATGTAGCGGAA;	TTCCGCTACATCATACAATGTGACGGGTTTCAT;	45.8	34.6	82.6
A[4](1.1.2.2.3.2)+B[2](1.1.3.4.2)	ATGAAACCCGTCACATTGTATGATGTAGCGGAG;	CTCCGCTACATCATACAATGTGACGGGTTTCAT;	45.8	34.6	82.7
A[4](1.1.2.2.3.2)+B[3](1.1.4.1.1)	ATGAAACCCGTCACATTGTATGATGTGGCTGAA;	TTCAGCCACATCATACAATGTGACGGGTTTCAT;	44.4	37.7	83
A[4](1.1.2.2.3.2)+B[3](1.1.4.4.1)	ATGAAACCCGTCACATTGTATGATGTGGCGGAA;	TTCCGCCACATCATACAATGTGACGGGTTTCAT;	66.1	49.6	84.5
A[4](1.1.2.2.3.2)+B[6](1.2.1.1.2)	ATGAAACCCGTCACATTGTATGACGTTGCTGAG;	CTCAGCAACGTCATACAATGTGACGGGTTTCAT;	40.3	43.2	83.1
A[4](1.1.2.2.3.2)+B[6](1.2.1.2.2)	ATGAAACCCGTCACATTGTATGACGTTGCCGAG;	CTCGGCAACGTCATACAATGTGACGGGTTTCAT;	40.3	43.2	84.6
A[4](1.1.2.2.3.2)+B[6](1.2.1.3.2)	ATGAAACCCGTCACATTGTATGACGTTGCAGAG;	CTCTGCAACGTCATACAATGTGACGGGTTTCAT;	40.3	43.2	83.1
A[4](1.1.2.2.3.2)+B[6](1.2.1.4.2)	ATGAAACCCGTCACATTGTATGACGTTGCGGAG;	CTCCGCAACGTCATACAATGTGACGGGTTTCAT;	40.3	43.2	84.6
A[4](1.1.2.2.3.2)+B[6](1.2.3.1.2)	ATGAAACCCGTCACATTGTATGACGTAGCTGAG;	CTCAGCTACGTCATACAATGTGACGGGTTTCAT;	40.3	43.2	82.5
A[4](1.1.2.2.3.2)+B[6](1.2.3.2.2)	ATGAAACCCGTCACATTGTATGACGTAGCCGAG;	CTCGGCTACGTCATACAATGTGACGGGTTTCAT;	40.3	43.2	84
A[4](1.1.2.2.3.2)+B[6](1.2.3.3.2)	ATGAAACCCGTCACATTGTATGACGTAGCAGAG;	CTCTGCTACGTCATACAATGTGACGGGTTTCAT;	40.3	43.2	82.5
A[4](1.1.2.2.3.2)+B[6](1.2.3.4.2)	ATGAAACCCGTCACATTGTATGACGTAGCGGAG;	CTCCGCTACGTCATACAATGTGACGGGTTTCAT;	40.3	43.2	84
A[4](1.1.2.2.3.2)+B[6](1.2.4.1.2)	ATGAAACCCGTCACATTGTATGACGTGGCTGAG;	CTCAGCCACGTCATACAATGTGACGGGTTTCAT;	40.3	43.2	84.4
A[4](1.1.2.2.3.2)+B[6](1.2.4.3.2)	ATGAAACCCGTCACATTGTATGACGTGGCAGAG;	CTCTGCCACGTCATACAATGTGACGGGTTTCAT;	40.3	43.2	84.4
A[4](1.1.2.2.3.2)+B[6](1.2.4.4.2)	ATGAAACCCGTCACATTGTATGACGTGGCGGAG;	CTCCGCCACGTCATACAATGTGACGGGTTTCAT;	52.6	43.2	85.9
A[4](1.1.2.4.1.1)+B[1](1.1.1.2.1)	ATGAAACCCGTGACTTTATATGATGTTGCCGAA;	TTCGGCAACATCATATAAAGTCACGGGTTTCAT;	-12.4	-4.3	81.4
A[4](1.1.2.4.1.1)+B[2](1.1.1.2.2)	ATGAAACCCGTGACTTTATATGATGTTGCCGAG;	CTCGGCAACATCATATAAAGTCACGGGTTTCAT;	-12.4	-4.3	81.5
A[4](1.1.2.4.1.1)+B[1](1.1.1.4.1)	ATGAAACCCGTGACTTTATATGATGTTGCGGAA;	TTCCGCAACATCATATAAAGTCACGGGTTTCAT;	46	8.9	81.4
A[4](1.1.2.4.1.1)+B[1](1.1.3.2.1)	ATGAAACCCGTGACTTTATATGATGTAGCCGAA;	TTCGGCTACATCATATAAAGTCACGGGTTTCAT;	-12.4	-2.6	80.7
A[4](1.1.2.4.1.1)+B[2](1.1.3.2.2)	ATGAAACCCGTGACTTTATATGATGTAGCCGAG;	CTCGGCTACATCATATAAAGTCACGGGTTTCAT;	-12.4	-2.6	80.8
A[4](1.1.2.4.1.1)+B[1](1.1.3.4.1)	ATGAAACCCGTGACTTTATATGATGTAGCGGAA;	TTCCGCTACATCATATAAAGTCACGGGTTTCAT;	42.7	8.9	80.7
A[4](1.1.2.4.1.1)+B[2](1.1.3.4.2)	ATGAAACCCGTGACTTTATATGATGTAGCGGAG;	CTCCGCTACATCATATAAAGTCACGGGTTTCAT;	42.7	8.9	80.8
A[4](1.1.2.4.1.1)+B[3](1.1.4.1.1)	ATGAAACCCGTGACTTTATATGATGTGGCTGAA;	TTCAGCCACATCATATAAAGTCACGGGTTTCAT;	13.1	-2.6	81.1
A[4](1.1.2.4.1.1)+B[3](1.1.4.4.1)	ATGAAACCCGTGACTTTATATGATGTGGCGGAA;	TTCCGCCACATCATATAAAGTCACGGGTTTCAT;	43.8	8.9	82.7
A[4](1.1.2.4.1.1)+B[6](1.2.1.1.2)	ATGAAACCCGTGACTTTATATGACGTTGCTGAG;	CTCAGCAACGTCATATAAAGTCACGGGTTTCAT;	-1.4	-21.1	81.3
A[4](1.1.2.4.1.1)+B[6](1.2.1.2.2)	ATGAAACCCGTGACTTTATATGACGTTGCCGAG;	CTCGGCAACGTCATATAAAGTCACGGGTTTCAT;	-1.4	-21.1	82.8
A[4](1.1.2.4.1.1)+B[6](1.2.1.3.2)	ATGAAACCCGTGACTTTATATGACGTTGCAGAG;	CTCTGCAACGTCATATAAAGTCACGGGTTTCAT;	-1.4	-21.1	81.3
A[4](1.1.2.4.1.1)+B[6](1.2.1.4.2)	ATGAAACCCGTGACTTTATATGACGTTGCGGAG;	CTCCGCAACGTCATATAAAGTCACGGGTTTCAT;	44.4	-21.1	82.8
A[4](1.1.2.4.1.1)+B[6](1.2.3.1.2)	ATGAAACCCGTGACTTTATATGACGTAGCTGAG;	CTCAGCTACGTCATATAAAGTCACGGGTTTCAT;	11.8	9.2	80.6
A[4](1.1.2.4.1.1)+B[6](1.2.3.2.2)	ATGAAACCCGTGACTTTATATGACGTAGCCGAG;	CTCGGCTACGTCATATAAAGTCACGGGTTTCAT;	11.8	9.2	82.2
A[4](1.1.2.4.1.1)+B[6](1.2.3.3.2)	ATGAAACCCGTGACTTTATATGACGTAGCAGAG;	CTCTGCTACGTCATATAAAGTCACGGGTTTCAT;	11.8	9.2	80.6
A[4](1.1.2.4.1.1)+B[6](1.2.3.4.2)	ATGAAACCCGTGACTTTATATGACGTAGCGGAG;	CTCCGCTACGTCATATAAAGTCACGGGTTTCAT;	40.5	9.2	82.2
A[4](1.1.2.4.1.1)+B[6](1.2.4.1.2)	ATGAAACCCGTGACTTTATATGACGTGGCTGAG;	CTCAGCCACGTCATATAAAGTCACGGGTTTCAT;	13.7	-26.8	82.6
A[4](1.1.2.4.1.1)+B[6](1.2.4.3.2)	ATGAAACCCGTGACTTTATATGACGTGGCAGAG;	CTCTGCCACGTCATATAAAGTCACGGGTTTCAT;	13.7	-26.8	82.6
A[4](1.1.2.4.1.1)+B[6](1.2.4.4.2)	ATGAAACCCGTGACTTTATATGACGTGGCGGAG;	CTCCGCCACGTCATATAAAGTCACGGGTTTCAT;	41.8	8.9	84.1
A[4](1.1.2.4.1.2)+B[1](1.1.1.2.1)	ATGAAACCCGTGACTTTGTATGATGTTGCCGAA;	TTCGGCAACATCATACAAAGTCACGGGTTTCAT;	-12.4	-4.3	83.1
A[4](1.1.2.4.1.2)+B[2](1.1.1.2.2)	ATGAAACCCGTGACTTTGTATGATGTTGCCGAG;	CTCGGCAACATCATACAAAGTCACGGGTTTCAT;	-12.4	-4.3	83.2
A[4](1.1.2.4.1.2)+B[1](1.1.1.4.1)	ATGAAACCCGTGACTTTGTATGATGTTGCGGAA;	TTCCGCAACATCATACAAAGTCACGGGTTTCAT;	40.7	8.9	83.1
A[4](1.1.2.4.1.2)+B[1](1.1.3.2.1)	ATGAAACCCGTGACTTTGTATGATGTAGCCGAA;	TTCGGCTACATCATACAAAGTCACGGGTTTCAT;	-12.4	-2.6	82.5
A[4](1.1.2.4.1.2)+B[2](1.1.3.2.2)	ATGAAACCCGTGACTTTGTATGATGTAGCCGAG;	CTCGGCTACATCATACAAAGTCACGGGTTTCAT;	-12.4	-2.6	82.6
A[4](1.1.2.4.1.2)+B[1](1.1.3.4.1)	ATGAAACCCGTGACTTTGTATGATGTAGCGGAA;	TTCCGCTACATCATACAAAGTCACGGGTTTCAT;	37	8.9	82.5
A[4](1.1.2.4.1.2)+B[2](1.1.3.4.2)	ATGAAACCCGTGACTTTGTATGATGTAGCGGAG;	CTCCGCTACATCATACAAAGTCACGGGTTTCAT;	37	8.9	82.6
A[4](1.1.2.4.1.2)+B[3](1.1.4.1.1)	ATGAAACCCGTGACTTTGTATGATGTGGCTGAA;	TTCAGCCACATCATACAAAGTCACGGGTTTCAT;	-10.9	-2.6	82.9
A[4](1.1.2.4.1.2)+B[3](1.1.4.4.1)	ATGAAACCCGTGACTTTGTATGATGTGGCGGAA;	TTCCGCCACATCATACAAAGTCACGGGTTTCAT;	38.1	8.9	84.4
A[4](1.1.2.4.1.2)+B[6](1.2.1.1.2)	ATGAAACCCGTGACTTTGTATGACGTTGCTGAG;	CTCAGCAACGTCATACAAAGTCACGGGTTTCAT;	-1.4	-21.1	83
A[4](1.1.2.4.1.2)+B[6](1.2.1.2.2)	ATGAAACCCGTGACTTTGTATGACGTTGCCGAG;	CTCGGCAACGTCATACAAAGTCACGGGTTTCAT;	-1.4	-21.1	84.5
A[4](1.1.2.4.1.2)+B[6](1.2.1.3.2)	ATGAAACCCGTGACTTTGTATGACGTTGCAGAG;	CTCTGCAACGTCATACAAAGTCACGGGTTTCAT;	-1.4	-21.1	83
A[4](1.1.2.4.1.2)+B[6](1.2.1.4.2)	ATGAAACCCGTGACTTTGTATGACGTTGCGGAG;	CTCCGCAACGTCATACAAAGTCACGGGTTTCAT;	38.2	-21.1	84.5
A[4](1.1.2.4.1.2)+B[6](1.2.3.1.2)	ATGAAACCCGTGACTTTGTATGACGTAGCTGAG;	CTCAGCTACGTCATACAAAGTCACGGGTTTCAT;	11.8	9.2	82.4
A[4](1.1.2.4.1.2)+B[6](1.2.3.2.2)	ATGAAACCCGTGACTTTGTATGACGTAGCCGAG;	CTCGGCTACGTCATACAAAGTCACGGGTTTCAT;	11.8	9.2	83.9
A[4](1.1.2.4.1.2)+B[6](1.2.3.3.2)	ATGAAACCCGTGACTTTGTATGACGTAGCAGAG;	CTCTGCTACGTCATACAAAGTCACGGGTTTCAT;	11.8	9.2	82.4
A[4](1.1.2.4.1.2)+B[6](1.2.3.4.2)	ATGAAACCCGTGACTTTGTATGACGTAGCGGAG;	CTCCGCTACGTCATACAAAGTCACGGGTTTCAT;	33.9	9.2	83.9
A[4](1.1.2.4.1.2)+B[6](1.2.4.1.2)	ATGAAACCCGTGACTTTGTATGACGTGGCTGAG;	CTCAGCCACGTCATACAAAGTCACGGGTTTCAT;	13.7	-26.8	84.3
A[4](1.1.2.4.1.2)+B[6](1.2.4.3.2)	ATGAAACCCGTGACTTTGTATGACGTGGCAGAG;	CTCTGCCACGTCATACAAAGTCACGGGTTTCAT;	13.7	-26.8	84.3
A[4](1.1.2.4.1.2)+B[6](1.2.4.4.2)	ATGAAACCCGTGACTTTGTATGACGTGGCGGAG;	CTCCGCCACGTCATACAAAGTCACGGGTTTCAT;	35.2	8.9	85.8
A[4](1.1.2.4.2.1)+B[1](1.1.1.2.1)	ATGAAACCCGTGACCTTATATGATGTTGCCGAA;	TTCGGCAACATCATATAAGGTCACGGGTTTCAT;	-12.4	-4.3	82.7
A[4](1.1.2.4.2.1)+B[2](1.1.1.2.2)	ATGAAACCCGTGACCTTATATGATGTTGCCGAG;	CTCGGCAACATCATATAAGGTCACGGGTTTCAT;	-12.4	-4.3	82.8
A[4](1.1.2.4.2.1)+B[1](1.1.1.4.1)	ATGAAACCCGTGACCTTATATGATGTTGCGGAA;	TTCCGCAACATCATATAAGGTCACGGGTTTCAT;	42.4	8.9	82.7
A[4](1.1.2.4.2.1)+B[1](1.1.3.2.1)	ATGAAACCCGTGACCTTATATGATGTAGCCGAA;	TTCGGCTACATCATATAAGGTCACGGGTTTCAT;	-12.4	-2.6	82
A[4](1.1.2.4.2.1)+B[2](1.1.3.2.2)	ATGAAACCCGTGACCTTATATGATGTAGCCGAG;	CTCGGCTACATCATATAAGGTCACGGGTTTCAT;	-12.4	-2.6	82.1
A[4](1.1.2.4.2.1)+B[1](1.1.3.4.1)	ATGAAACCCGTGACCTTATATGATGTAGCGGAA;	TTCCGCTACATCATATAAGGTCACGGGTTTCAT;	38.6	8.9	82
A[4](1.1.2.4.2.1)+B[2](1.1.3.4.2)	ATGAAACCCGTGACCTTATATGATGTAGCGGAG;	CTCCGCTACATCATATAAGGTCACGGGTTTCAT;	38.6	8.9	82.1
A[4](1.1.2.4.2.1)+B[3](1.1.4.1.1)	ATGAAACCCGTGACCTTATATGATGTGGCTGAA;	TTCAGCCACATCATATAAGGTCACGGGTTTCAT;	-1.5	-2.6	82.4
A[4](1.1.2.4.2.1)+B[3](1.1.4.4.1)	ATGAAACCCGTGACCTTATATGATGTGGCGGAA;	TTCCGCCACATCATATAAGGTCACGGGTTTCAT;	39.8	8.9	84
A[4](1.1.2.4.2.1)+B[6](1.2.1.1.2)	ATGAAACCCGTGACCTTATATGACGTTGCTGAG;	CTCAGCAACGTCATATAAGGTCACGGGTTTCAT;	-1.4	-21.1	82.6
A[4](1.1.2.4.2.1)+B[6](1.2.1.2.2)	ATGAAACCCGTGACCTTATATGACGTTGCCGAG;	CTCGGCAACGTCATATAAGGTCACGGGTTTCAT;	-1.4	-21.1	84.1
A[4](1.1.2.4.2.1)+B[6](1.2.1.3.2)	ATGAAACCCGTGACCTTATATGACGTTGCAGAG;	CTCTGCAACGTCATATAAGGTCACGGGTTTCAT;	-1.4	-21.1	82.6
A[4](1.1.2.4.2.1)+B[6](1.2.1.4.2)	ATGAAACCCGTGACCTTATATGACGTTGCGGAG;	CTCCGCAACGTCATATAAGGTCACGGGTTTCAT;	38.4	-21.1	84.1
A[4](1.1.2.4.2.1)+B[6](1.2.3.1.2)	ATGAAACCCGTGACCTTATATGACGTAGCTGAG;	CTCAGCTACGTCATATAAGGTCACGGGTTTCAT;	11.8	9.2	81.9
A[4](1.1.2.4.2.1)+B[6](1.2.3.2.2)	ATGAAACCCGTGACCTTATATGACGTAGCCGAG;	CTCGGCTACGTCATATAAGGTCACGGGTTTCAT;	11.8	9.2	83.5
A[4](1.1.2.4.2.1)+B[6](1.2.3.3.2)	ATGAAACCCGTGACCTTATATGACGTAGCAGAG;	CTCTGCTACGTCATATAAGGTCACGGGTTTCAT;	11.8	9.2	81.9
A[4](1.1.2.4.2.1)+B[6](1.2.3.4.2)	ATGAAACCCGTGACCTTATATGACGTAGCGGAG;	CTCCGCTACGTCATATAAGGTCACGGGTTTCAT;	34.5	9.2	83.5
A[4](1.1.2.4.2.1)+B[6](1.2.4.1.2)	ATGAAACCCGTGACCTTATATGACGTGGCTGAG;	CTCAGCCACGTCATATAAGGTCACGGGTTTCAT;	13.7	-26.8	83.9
A[4](1.1.2.4.2.1)+B[6](1.2.4.3.2)	ATGAAACCCGTGACCTTATATGACGTGGCAGAG;	CTCTGCCACGTCATATAAGGTCACGGGTTTCAT;	13.7	-26.8	83.9
A[4](1.1.2.4.2.1)+B[6](1.2.4.4.2)	ATGAAACCCGTGACCTTATATGACGTGGCGGAG;	CTCCGCCACGTCATATAAGGTCACGGGTTTCAT;	35.7	8.9	85.4
A[4](1.1.2.4.2.2)+B[1](1.1.1.2.1)	ATGAAACCCGTGACCTTGTATGATGTTGCCGAA;	TTCGGCAACATCATACAAGGTCACGGGTTTCAT;	-12.4	-4.3	84.4
A[4](1.1.2.4.2.2)+B[2](1.1.1.2.2)	ATGAAACCCGTGACCTTGTATGATGTTGCCGAG;	CTCGGCAACATCATACAAGGTCACGGGTTTCAT;	-12.4	-4.3	84.5
A[4](1.1.2.4.2.2)+B[1](1.1.1.4.1)	ATGAAACCCGTGACCTTGTATGATGTTGCGGAA;	TTCCGCAACATCATACAAGGTCACGGGTTTCAT;	36.3	8.9	84.4
A[4](1.1.2.4.2.2)+B[1](1.1.3.2.1)	ATGAAACCCGTGACCTTGTATGATGTAGCCGAA;	TTCGGCTACATCATACAAGGTCACGGGTTTCAT;	-12.4	-2.6	83.8
A[4](1.1.2.4.2.2)+B[2](1.1.3.2.2)	ATGAAACCCGTGACCTTGTATGATGTAGCCGAG;	CTCGGCTACATCATACAAGGTCACGGGTTTCAT;	-12.4	-2.6	83.9
A[4](1.1.2.4.2.2)+B[1](1.1.3.4.1)	ATGAAACCCGTGACCTTGTATGATGTAGCGGAA;	TTCCGCTACATCATACAAGGTCACGGGTTTCAT;	32.1	8.9	83.8
A[4](1.1.2.4.2.2)+B[2](1.1.3.4.2)	ATGAAACCCGTGACCTTGTATGATGTAGCGGAG;	CTCCGCTACATCATACAAGGTCACGGGTTTCAT;	32.1	8.9	83.9
A[4](1.1.2.4.2.2)+B[3](1.1.4.1.1)	ATGAAACCCGTGACCTTGTATGATGTGGCTGAA;	TTCAGCCACATCATACAAGGTCACGGGTTTCAT;	-10.9	-2.6	84.2
A[4](1.1.2.4.2.2)+B[3](1.1.4.4.1)	ATGAAACCCGTGACCTTGTATGATGTGGCGGAA;	TTCCGCCACATCATACAAGGTCACGGGTTTCAT;	33.3	8.9	85.7
A[4](1.1.2.4.2.2)+B[6](1.2.1.1.2)	ATGAAACCCGTGACCTTGTATGACGTTGCTGAG;	CTCAGCAACGTCATACAAGGTCACGGGTTTCAT;	-1.4	-21.1	84.3
A[4](1.1.2.4.2.2)+B[6](1.2.1.2.2)	ATGAAACCCGTGACCTTGTATGACGTTGCCGAG;	CTCGGCAACGTCATACAAGGTCACGGGTTTCAT;	-1.4	-21.1	85.8
A[4](1.1.2.4.2.2)+B[6](1.2.1.3.2)	ATGAAACCCGTGACCTTGTATGACGTTGCAGAG;	CTCTGCAACGTCATACAAGGTCACGGGTTTCAT;	-1.4	-21.1	84.3
A[4](1.1.2.4.2.2)+B[6](1.2.1.4.2)	ATGAAACCCGTGACCTTGTATGACGTTGCGGAG;	CTCCGCAACGTCATACAAGGTCACGGGTTTCAT;	34.3	-21.1	85.8
A[4](1.1.2.4.2.2)+B[6](1.2.3.1.2)	ATGAAACCCGTGACCTTGTATGACGTAGCTGAG;	CTCAGCTACGTCATACAAGGTCACGGGTTTCAT;	11.8	9.2	83.7
A[4](1.1.2.4.2.2)+B[6](1.2.3.2.2)	ATGAAACCCGTGACCTTGTATGACGTAGCCGAG;	CTCGGCTACGTCATACAAGGTCACGGGTTTCAT;	11.8	9.2	85.2
A[4](1.1.2.4.2.2)+B[6](1.2.3.3.2)	ATGAAACCCGTGACCTTGTATGACGTAGCAGAG;	CTCTGCTACGTCATACAAGGTCACGGGTTTCAT;	11.8	9.2	83.7
A[4](1.1.2.4.2.2)+B[6](1.2.3.4.2)	ATGAAACCCGTGACCTTGTATGACGTAGCGGAG;	CTCCGCTACGTCATACAAGGTCACGGGTTTCAT;	29	9.2	85.2
A[4](1.1.2.4.2.2)+B[6](1.2.4.1.2)	ATGAAACCCGTGACCTTGTATGACGTGGCTGAG;	CTCAGCCACGTCATACAAGGTCACGGGTTTCAT;	13.7	-26.8	85.6
A[4](1.1.2.4.2.2)+B[6](1.2.4.3.2)	ATGAAACCCGTGACCTTGTATGACGTGGCAGAG;	CTCTGCCACGTCATACAAGGTCACGGGTTTCAT;	13.7	-26.8	85.6
A[4](1.1.2.4.2.2)+B[6](1.2.4.4.2)	ATGAAACCCGTGACCTTGTATGACGTGGCGGAG;	CTCCGCCACGTCATACAAGGTCACGGGTTTCAT;	30.5	8.9	87.1
A[4](1.1.2.4.3.1)+B[1](1.1.1.2.1)	ATGAAACCCGTGACATTATATGATGTTGCCGAA;	TTCGGCAACATCATATAATGTCACGGGTTTCAT;	38.6	13.4	81.5
A[4](1.1.2.4.3.1)+B[2](1.1.1.2.2)	ATGAAACCCGTGACATTATATGATGTTGCCGAG;	CTCGGCAACATCATATAATGTCACGGGTTTCAT;	38.6	13.4	81.6
A[4](1.1.2.4.3.1)+B[1](1.1.1.4.1)	ATGAAACCCGTGACATTATATGATGTTGCGGAA;	TTCCGCAACATCATATAATGTCACGGGTTTCAT;	59.4	43.6	81.5
A[4](1.1.2.4.3.1)+B[1](1.1.3.2.1)	ATGAAACCCGTGACATTATATGATGTAGCCGAA;	TTCGGCTACATCATATAATGTCACGGGTTTCAT;	41.2	22.3	80.8
A[4](1.1.2.4.3.1)+B[2](1.1.3.2.2)	ATGAAACCCGTGACATTATATGATGTAGCCGAG;	CTCGGCTACATCATATAATGTCACGGGTTTCAT;	41.2	22.3	80.9
A[4](1.1.2.4.3.1)+B[1](1.1.3.4.1)	ATGAAACCCGTGACATTATATGATGTAGCGGAA;	TTCCGCTACATCATATAATGTCACGGGTTTCAT;	56.8	43.1	80.8
A[4](1.1.2.4.3.1)+B[2](1.1.3.4.2)	ATGAAACCCGTGACATTATATGATGTAGCGGAG;	CTCCGCTACATCATATAATGTCACGGGTTTCAT;	56.8	43.1	80.9
A[4](1.1.2.4.3.1)+B[3](1.1.4.1.1)	ATGAAACCCGTGACATTATATGATGTGGCTGAA;	TTCAGCCACATCATATAATGTCACGGGTTTCAT;	41.3	11.4	81.2
A[4](1.1.2.4.3.1)+B[3](1.1.4.4.1)	ATGAAACCCGTGACATTATATGATGTGGCGGAA;	TTCCGCCACATCATATAATGTCACGGGTTTCAT;	57.9	42.5	82.8
A[4](1.1.2.4.3.1)+B[6](1.2.1.1.2)	ATGAAACCCGTGACATTATATGACGTTGCTGAG;	CTCAGCAACGTCATATAATGTCACGGGTTTCAT;	-1.4	-21.1	81.4
A[4](1.1.2.4.3.1)+B[6](1.2.1.2.2)	ATGAAACCCGTGACATTATATGACGTTGCCGAG;	CTCGGCAACGTCATATAATGTCACGGGTTTCAT;	-1.4	-21.1	82.9
A[4](1.1.2.4.3.1)+B[6](1.2.1.3.2)	ATGAAACCCGTGACATTATATGACGTTGCAGAG;	CTCTGCAACGTCATATAATGTCACGGGTTTCAT;	-1.4	-21.1	81.4
A[4](1.1.2.4.3.1)+B[6](1.2.1.4.2)	ATGAAACCCGTGACATTATATGACGTTGCGGAG;	CTCCGCAACGTCATATAATGTCACGGGTTTCAT;	42.3	32.1	82.9
A[4](1.1.2.4.3.1)+B[6](1.2.3.1.2)	ATGAAACCCGTGACATTATATGACGTAGCTGAG;	CTCAGCTACGTCATATAATGTCACGGGTTTCAT;	11.8	9.2	80.7
A[4](1.1.2.4.3.1)+B[6](1.2.3.2.2)	ATGAAACCCGTGACATTATATGACGTAGCCGAG;	CTCGGCTACGTCATATAATGTCACGGGTTTCAT;	11.8	9.2	82.3
A[4](1.1.2.4.3.1)+B[6](1.2.3.3.2)	ATGAAACCCGTGACATTATATGACGTAGCAGAG;	CTCTGCTACGTCATATAATGTCACGGGTTTCAT;	11.8	9.2	80.7
A[4](1.1.2.4.3.1)+B[6](1.2.3.4.2)	ATGAAACCCGTGACATTATATGACGTAGCGGAG;	CTCCGCTACGTCATATAATGTCACGGGTTTCAT;	37.6	31.5	82.3
A[4](1.1.2.4.3.1)+B[6](1.2.4.1.2)	ATGAAACCCGTGACATTATATGACGTGGCTGAG;	CTCAGCCACGTCATATAATGTCACGGGTTTCAT;	13.7	-26.8	82.7
A[4](1.1.2.4.3.1)+B[6](1.2.4.3.2)	ATGAAACCCGTGACATTATATGACGTGGCAGAG;	CTCTGCCACGTCATATAATGTCACGGGTTTCAT;	13.7	-26.8	82.7
A[4](1.1.2.4.3.1)+B[6](1.2.4.4.2)	ATGAAACCCGTGACATTATATGACGTGGCGGAG;	CTCCGCCACGTCATATAATGTCACGGGTTTCAT;	39.1	30.9	84.2
A[4](1.1.2.4.3.2)+B[1](1.1.1.2.1)	ATGAAACCCGTGACATTGTATGATGTTGCCGAA;	TTCGGCAACATCATACAATGTCACGGGTTTCAT;	33	8.5	83.2
A[4](1.1.2.4.3.2)+B[2](1.1.1.2.2)	ATGAAACCCGTGACATTGTATGATGTTGCCGAG;	CTCGGCAACATCATACAATGTCACGGGTTTCAT;	33	8.5	83.3
A[4](1.1.2.4.3.2)+B[1](1.1.1.4.1)	ATGAAACCCGTGACATTGTATGATGTTGCGGAA;	TTCCGCAACATCATACAATGTCACGGGTTTCAT;	55	39.2	83.2
A[4](1.1.2.4.3.2)+B[1](1.1.3.2.1)	ATGAAACCCGTGACATTGTATGATGTAGCCGAA;	TTCGGCTACATCATACAATGTCACGGGTTTCAT;	31.7	8.5	82.6
A[4](1.1.2.4.3.2)+B[2](1.1.3.2.2)	ATGAAACCCGTGACATTGTATGATGTAGCCGAG;	CTCGGCTACATCATACAATGTCACGGGTTTCAT;	31.7	8.5	82.7
A[4](1.1.2.4.3.2)+B[1](1.1.3.4.1)	ATGAAACCCGTGACATTGTATGATGTAGCGGAA;	TTCCGCTACATCATACAATGTCACGGGTTTCAT;	52.1	38.7	82.6
A[4](1.1.2.4.3.2)+B[2](1.1.3.4.2)	ATGAAACCCGTGACATTGTATGATGTAGCGGAG;	CTCCGCTACATCATACAATGTCACGGGTTTCAT;	52.1	38.7	82.7
A[4](1.1.2.4.3.2)+B[3](1.1.4.1.1)	ATGAAACCCGTGACATTGTATGATGTGGCTGAA;	TTCAGCCACATCATACAATGTCACGGGTTTCAT;	32	8.5	83
A[4](1.1.2.4.3.2)+B[3](1.1.4.4.1)	ATGAAACCCGTGACATTGTATGATGTGGCGGAA;	TTCCGCCACATCATACAATGTCACGGGTTTCAT;	53.2	38.2	84.5
A[4](1.1.2.4.3.2)+B[6](1.2.1.1.2)	ATGAAACCCGTGACATTGTATGACGTTGCTGAG;	CTCAGCAACGTCATACAATGTCACGGGTTTCAT;	-1.4	29.7	83.1
A[4](1.1.2.4.3.2)+B[6](1.2.1.2.2)	ATGAAACCCGTGACATTGTATGACGTTGCCGAG;	CTCGGCAACGTCATACAATGTCACGGGTTTCAT;	-1.4	29.7	84.6
A[4](1.1.2.4.3.2)+B[6](1.2.1.3.2)	ATGAAACCCGTGACATTGTATGACGTTGCAGAG;	CTCTGCAACGTCATACAATGTCACGGGTTTCAT;	-1.4	29.7	83.1
A[4](1.1.2.4.3.2)+B[6](1.2.1.4.2)	ATGAAACCCGTGACATTGTATGACGTTGCGGAG;	CTCCGCAACGTCATACAATGTCACGGGTTTCAT;	36.5	29.7	84.6
A[4](1.1.2.4.3.2)+B[6](1.2.3.1.2)	ATGAAACCCGTGACATTGTATGACGTAGCTGAG;	CTCAGCTACGTCATACAATGTCACGGGTTTCAT;	11.8	29.7	82.5
A[4](1.1.2.4.3.2)+B[6](1.2.3.2.2)	ATGAAACCCGTGACATTGTATGACGTAGCCGAG;	CTCGGCTACGTCATACAATGTCACGGGTTTCAT;	11.8	29.7	84
A[4](1.1.2.4.3.2)+B[6](1.2.3.3.2)	ATGAAACCCGTGACATTGTATGACGTAGCAGAG;	CTCTGCTACGTCATACAATGTCACGGGTTTCAT;	11.8	29.7	82.5
A[4](1.1.2.4.3.2)+B[6](1.2.3.4.2)	ATGAAACCCGTGACATTGTATGACGTAGCGGAG;	CTCCGCTACGTCATACAATGTCACGGGTTTCAT;	31.3	29.7	84
A[4](1.1.2.4.3.2)+B[6](1.2.4.1.2)	ATGAAACCCGTGACATTGTATGACGTGGCTGAG;	CTCAGCCACGTCATACAATGTCACGGGTTTCAT;	13.7	29.7	84.4
A[4](1.1.2.4.3.2)+B[6](1.2.4.3.2)	ATGAAACCCGTGACATTGTATGACGTGGCAGAG;	CTCTGCCACGTCATACAATGTCACGGGTTTCAT;	13.7	29.7	84.4
A[4](1.1.2.4.3.2)+B[6](1.2.4.4.2)	ATGAAACCCGTGACATTGTATGACGTGGCGGAG;	CTCCGCCACGTCATACAATGTCACGGGTTTCAT;	32.8	29.7	85.9
A[6](1.2.1.1.1.3)+B[1](1.1.1.2.1)	ATGAAGCCTGTTACTCTTTATGATGTTGCCGAA;	TTCGGCAACATCATAAAGAGTAACAGGCTTCAT;	-12.4	-15.2	81.2
A[6](1.2.1.1.1.3)+B[2](1.1.1.2.2)	ATGAAGCCTGTTACTCTTTATGATGTTGCCGAG;	CTCGGCAACATCATAAAGAGTAACAGGCTTCAT;	-12.4	-15.2	81.3
A[6](1.2.1.1.1.3)+B[1](1.1.1.4.1)	ATGAAGCCTGTTACTCTTTATGATGTTGCGGAA;	TTCCGCAACATCATAAAGAGTAACAGGCTTCAT;	1.6	-15.2	81.2
A[6](1.2.1.1.1.3)+B[1](1.1.3.2.1)	ATGAAGCCTGTTACTCTTTATGATGTAGCCGAA;	TTCGGCTACATCATAAAGAGTAACAGGCTTCAT;	-12.4	-15.2	80.5
A[6](1.2.1.1.1.3)+B[2](1.1.3.2.2)	ATGAAGCCTGTTACTCTTTATGATGTAGCCGAG;	CTCGGCTACATCATAAAGAGTAACAGGCTTCAT;	-12.4	-15.2	80.6
A[6](1.2.1.1.1.3)+B[1](1.1.3.4.1)	ATGAAGCCTGTTACTCTTTATGATGTAGCGGAA;	TTCCGCTACATCATAAAGAGTAACAGGCTTCAT;	8.8	-15.2	80.5
A[6](1.2.1.1.1.3)+B[2](1.1.3.4.2)	ATGAAGCCTGTTACTCTTTATGATGTAGCGGAG;	CTCCGCTACATCATAAAGAGTAACAGGCTTCAT;	8.8	-15.2	80.6
A[6](1.2.1.1.1.3)+B[3](1.1.4.1.1)	ATGAAGCCTGTTACTCTTTATGATGTGGCTGAA;	TTCAGCCACATCATAAAGAGTAACAGGCTTCAT;	19.8	16.6	80.9
A[6](1.2.1.1.1.3)+B[3](1.1.4.4.1)	ATGAAGCCTGTTACTCTTTATGATGTGGCGGAA;	TTCCGCCACATCATAAAGAGTAACAGGCTTCAT;	7.2	12.4	82.5
A[6](1.2.1.1.1.3)+B[6](1.2.1.1.2)	ATGAAGCCTGTTACTCTTTATGACGTTGCTGAG;	CTCAGCAACGTCATAAAGAGTAACAGGCTTCAT;	-1.4	-21.1	81.1
A[6](1.2.1.1.1.3)+B[6](1.2.1.2.2)	ATGAAGCCTGTTACTCTTTATGACGTTGCCGAG;	CTCGGCAACGTCATAAAGAGTAACAGGCTTCAT;	-1.4	-21.1	82.6
A[6](1.2.1.1.1.3)+B[6](1.2.1.3.2)	ATGAAGCCTGTTACTCTTTATGACGTTGCAGAG;	CTCTGCAACGTCATAAAGAGTAACAGGCTTCAT;	-1.4	-21.1	81.1
A[6](1.2.1.1.1.3)+B[6](1.2.1.4.2)	ATGAAGCCTGTTACTCTTTATGACGTTGCGGAG;	CTCCGCAACGTCATAAAGAGTAACAGGCTTCAT;	-1.4	-21.1	82.6
A[6](1.2.1.1.1.3)+B[6](1.2.3.1.2)	ATGAAGCCTGTTACTCTTTATGACGTAGCTGAG;	CTCAGCTACGTCATAAAGAGTAACAGGCTTCAT;	11.8	9.2	80.4
A[6](1.2.1.1.1.3)+B[6](1.2.3.2.2)	ATGAAGCCTGTTACTCTTTATGACGTAGCCGAG;	CTCGGCTACGTCATAAAGAGTAACAGGCTTCAT;	11.8	9.2	82
A[6](1.2.1.1.1.3)+B[6](1.2.3.3.2)	ATGAAGCCTGTTACTCTTTATGACGTAGCAGAG;	CTCTGCTACGTCATAAAGAGTAACAGGCTTCAT;	31.4	9.2	80.4
A[6](1.2.1.1.1.3)+B[6](1.2.3.4.2)	ATGAAGCCTGTTACTCTTTATGACGTAGCGGAG;	CTCCGCTACGTCATAAAGAGTAACAGGCTTCAT;	11.8	9.2	82
A[6](1.2.1.1.1.3)+B[6](1.2.4.1.2)	ATGAAGCCTGTTACTCTTTATGACGTGGCTGAG;	CTCAGCCACGTCATAAAGAGTAACAGGCTTCAT;	34.9	31.7	82.4
A[6](1.2.1.1.1.3)+B[6](1.2.4.3.2)	ATGAAGCCTGTTACTCTTTATGACGTGGCAGAG;	CTCTGCCACGTCATAAAGAGTAACAGGCTTCAT;	28.6	26.7	82.4
A[6](1.2.1.1.1.3)+B[6](1.2.4.4.2)	ATGAAGCCTGTTACTCTTTATGACGTGGCGGAG;	CTCCGCCACGTCATAAAGAGTAACAGGCTTCAT;	13.7	12.4	83.9
A[6](1.2.1.1.1.4)+B[1](1.1.1.2.1)	ATGAAGCCTGTTACTCTCTATGATGTTGCCGAA;	TTCGGCAACATCATAGAGAGTAACAGGCTTCAT;	-12.4	-15.2	82.1
A[6](1.2.1.1.1.4)+B[2](1.1.1.2.2)	ATGAAGCCTGTTACTCTCTATGATGTTGCCGAG;	CTCGGCAACATCATAGAGAGTAACAGGCTTCAT;	-12.4	-15.2	82.2
A[6](1.2.1.1.1.4)+B[1](1.1.1.4.1)	ATGAAGCCTGTTACTCTCTATGATGTTGCGGAA;	TTCCGCAACATCATAGAGAGTAACAGGCTTCAT;	1.6	-15.2	82.1
A[6](1.2.1.1.1.4)+B[1](1.1.3.2.1)	ATGAAGCCTGTTACTCTCTATGATGTAGCCGAA;	TTCGGCTACATCATAGAGAGTAACAGGCTTCAT;	-12.4	-15.2	81.4
A[6](1.2.1.1.1.4)+B[2](1.1.3.2.2)	ATGAAGCCTGTTACTCTCTATGATGTAGCCGAG;	CTCGGCTACATCATAGAGAGTAACAGGCTTCAT;	-12.4	-15.2	81.5
A[6](1.2.1.1.1.4)+B[1](1.1.3.4.1)	ATGAAGCCTGTTACTCTCTATGATGTAGCGGAA;	TTCCGCTACATCATAGAGAGTAACAGGCTTCAT;	8.8	-15.2	81.4
A[6](1.2.1.1.1.4)+B[2](1.1.3.4.2)	ATGAAGCCTGTTACTCTCTATGATGTAGCGGAG;	CTCCGCTACATCATAGAGAGTAACAGGCTTCAT;	8.8	-15.2	81.5
A[6](1.2.1.1.1.4)+B[3](1.1.4.1.1)	ATGAAGCCTGTTACTCTCTATGATGTGGCTGAA;	TTCAGCCACATCATAGAGAGTAACAGGCTTCAT;	19.8	16.6	81.8
A[6](1.2.1.1.1.4)+B[3](1.1.4.4.1)	ATGAAGCCTGTTACTCTCTATGATGTGGCGGAA;	TTCCGCCACATCATAGAGAGTAACAGGCTTCAT;	7.2	12.4	83.4
A[6](1.2.1.1.1.4)+B[6](1.2.1.1.2)	ATGAAGCCTGTTACTCTCTATGACGTTGCTGAG;	CTCAGCAACGTCATAGAGAGTAACAGGCTTCAT;	-1.4	-21.1	82
A[6](1.2.1.1.1.4)+B[6](1.2.1.2.2)	ATGAAGCCTGTTACTCTCTATGACGTTGCCGAG;	CTCGGCAACGTCATAGAGAGTAACAGGCTTCAT;	-1.4	-21.1	83.5
A[6](1.2.1.1.1.4)+B[6](1.2.1.3.2)	ATGAAGCCTGTTACTCTCTATGACGTTGCAGAG;	CTCTGCAACGTCATAGAGAGTAACAGGCTTCAT;	29.9	35	82
A[6](1.2.1.1.1.4)+B[6](1.2.1.4.2)	ATGAAGCCTGTTACTCTCTATGACGTTGCGGAG;	CTCCGCAACGTCATAGAGAGTAACAGGCTTCAT;	-1.4	-21.1	83.5
A[6](1.2.1.1.1.4)+B[6](1.2.3.1.2)	ATGAAGCCTGTTACTCTCTATGACGTAGCTGAG;	CTCAGCTACGTCATAGAGAGTAACAGGCTTCAT;	33.6	9.2	81.3
A[6](1.2.1.1.1.4)+B[6](1.2.3.2.2)	ATGAAGCCTGTTACTCTCTATGACGTAGCCGAG;	CTCGGCTACGTCATAGAGAGTAACAGGCTTCAT;	32.5	9.2	82.9
A[6](1.2.1.1.1.4)+B[6](1.2.3.3.2)	ATGAAGCCTGTTACTCTCTATGACGTAGCAGAG;	CTCTGCTACGTCATAGAGAGTAACAGGCTTCAT;	34.4	34.3	81.3
A[6](1.2.1.1.1.4)+B[6](1.2.3.4.2)	ATGAAGCCTGTTACTCTCTATGACGTAGCGGAG;	CTCCGCTACGTCATAGAGAGTAACAGGCTTCAT;	30.7	9.2	82.9
A[6](1.2.1.1.1.4)+B[6](1.2.4.1.2)	ATGAAGCCTGTTACTCTCTATGACGTGGCTGAG;	CTCAGCCACGTCATAGAGAGTAACAGGCTTCAT;	34.9	31.7	83.3
A[6](1.2.1.1.1.4)+B[6](1.2.4.3.2)	ATGAAGCCTGTTACTCTCTATGACGTGGCAGAG;	CTCTGCCACGTCATAGAGAGTAACAGGCTTCAT;	28.6	33.6	83.3
A[6](1.2.1.1.1.4)+B[6](1.2.4.4.2)	ATGAAGCCTGTTACTCTCTATGACGTGGCGGAG;	CTCCGCCACGTCATAGAGAGTAACAGGCTTCAT;	13.7	12.4	84.8
A[6](1.2.1.1.1.5)+B[1](1.1.1.2.1)	ATGAAGCCTGTTACTCTATATGATGTTGCCGAA;	TTCGGCAACATCATATAGAGTAACAGGCTTCAT;	-12.4	-15.2	80.6
A[6](1.2.1.1.1.5)+B[2](1.1.1.2.2)	ATGAAGCCTGTTACTCTATATGATGTTGCCGAG;	CTCGGCAACATCATATAGAGTAACAGGCTTCAT;	-12.4	-15.2	80.7
A[6](1.2.1.1.1.5)+B[1](1.1.1.4.1)	ATGAAGCCTGTTACTCTATATGATGTTGCGGAA;	TTCCGCAACATCATATAGAGTAACAGGCTTCAT;	1.6	-15.2	80.6
A[6](1.2.1.1.1.5)+B[1](1.1.3.2.1)	ATGAAGCCTGTTACTCTATATGATGTAGCCGAA;	TTCGGCTACATCATATAGAGTAACAGGCTTCAT;	14.7	-15.2	79.9
A[6](1.2.1.1.1.5)+B[2](1.1.3.2.2)	ATGAAGCCTGTTACTCTATATGATGTAGCCGAG;	CTCGGCTACATCATATAGAGTAACAGGCTTCAT;	14.7	-15.2	80.1
A[6](1.2.1.1.1.5)+B[1](1.1.3.4.1)	ATGAAGCCTGTTACTCTATATGATGTAGCGGAA;	TTCCGCTACATCATATAGAGTAACAGGCTTCAT;	25.2	-15.2	79.9
A[6](1.2.1.1.1.5)+B[2](1.1.3.4.2)	ATGAAGCCTGTTACTCTATATGATGTAGCGGAG;	CTCCGCTACATCATATAGAGTAACAGGCTTCAT;	25.2	-15.2	80.1
A[6](1.2.1.1.1.5)+B[3](1.1.4.1.1)	ATGAAGCCTGTTACTCTATATGATGTGGCTGAA;	TTCAGCCACATCATATAGAGTAACAGGCTTCAT;	19.8	16.6	80.3
A[6](1.2.1.1.1.5)+B[3](1.1.4.4.1)	ATGAAGCCTGTTACTCTATATGATGTGGCGGAA;	TTCCGCCACATCATATAGAGTAACAGGCTTCAT;	7.2	12.4	81.9
A[6](1.2.1.1.1.5)+B[6](1.2.1.1.2)	ATGAAGCCTGTTACTCTATATGACGTTGCTGAG;	CTCAGCAACGTCATATAGAGTAACAGGCTTCAT;	-1.4	-21.1	80.5
A[6](1.2.1.1.1.5)+B[6](1.2.1.2.2)	ATGAAGCCTGTTACTCTATATGACGTTGCCGAG;	CTCGGCAACGTCATATAGAGTAACAGGCTTCAT;	-1.4	-21.1	82.1
A[6](1.2.1.1.1.5)+B[6](1.2.1.3.2)	ATGAAGCCTGTTACTCTATATGACGTTGCAGAG;	CTCTGCAACGTCATATAGAGTAACAGGCTTCAT;	-1.4	-21.1	80.5
A[6](1.2.1.1.1.5)+B[6](1.2.1.4.2)	ATGAAGCCTGTTACTCTATATGACGTTGCGGAG;	CTCCGCAACGTCATATAGAGTAACAGGCTTCAT;	-1.4	-21.1	82.1
A[6](1.2.1.1.1.5)+B[6](1.2.3.1.2)	ATGAAGCCTGTTACTCTATATGACGTAGCTGAG;	CTCAGCTACGTCATATAGAGTAACAGGCTTCAT;	11.8	9.2	79.9
A[6](1.2.1.1.1.5)+B[6](1.2.3.2.2)	ATGAAGCCTGTTACTCTATATGACGTAGCCGAG;	CTCGGCTACGTCATATAGAGTAACAGGCTTCAT;	11.8	9.2	81.4
A[6](1.2.1.1.1.5)+B[6](1.2.3.3.2)	ATGAAGCCTGTTACTCTATATGACGTAGCAGAG;	CTCTGCTACGTCATATAGAGTAACAGGCTTCAT;	36.3	9.2	79.9
A[6](1.2.1.1.1.5)+B[6](1.2.3.4.2)	ATGAAGCCTGTTACTCTATATGACGTAGCGGAG;	CTCCGCTACGTCATATAGAGTAACAGGCTTCAT;	11.8	9.2	81.4
A[6](1.2.1.1.1.5)+B[6](1.2.4.1.2)	ATGAAGCCTGTTACTCTATATGACGTGGCTGAG;	CTCAGCCACGTCATATAGAGTAACAGGCTTCAT;	34.9	31.7	81.8
A[6](1.2.1.1.1.5)+B[6](1.2.4.3.2)	ATGAAGCCTGTTACTCTATATGACGTGGCAGAG;	CTCTGCCACGTCATATAGAGTAACAGGCTTCAT;	28.6	26.7	81.8
A[6](1.2.1.1.1.5)+B[6](1.2.4.4.2)	ATGAAGCCTGTTACTCTATATGACGTGGCGGAG;	CTCCGCCACGTCATATAGAGTAACAGGCTTCAT;	13.7	12.4	83.4
A[6](1.2.1.1.1.6)+B[1](1.1.1.2.1)	ATGAAGCCTGTTACTCTGTATGATGTTGCCGAA;	TTCGGCAACATCATACAGAGTAACAGGCTTCAT;	-12.4	-15.2	82.4
A[6](1.2.1.1.1.6)+B[2](1.1.1.2.2)	ATGAAGCCTGTTACTCTGTATGATGTTGCCGAG;	CTCGGCAACATCATACAGAGTAACAGGCTTCAT;	-12.4	-15.2	82.5
A[6](1.2.1.1.1.6)+B[1](1.1.1.4.1)	ATGAAGCCTGTTACTCTGTATGATGTTGCGGAA;	TTCCGCAACATCATACAGAGTAACAGGCTTCAT;	1.6	-15.2	82.4
A[6](1.2.1.1.1.6)+B[1](1.1.3.2.1)	ATGAAGCCTGTTACTCTGTATGATGTAGCCGAA;	TTCGGCTACATCATACAGAGTAACAGGCTTCAT;	-12.4	-15.2	81.7
A[6](1.2.1.1.1.6)+B[2](1.1.3.2.2)	ATGAAGCCTGTTACTCTGTATGATGTAGCCGAG;	CTCGGCTACATCATACAGAGTAACAGGCTTCAT;	-12.4	-15.2	81.8
A[6](1.2.1.1.1.6)+B[1](1.1.3.4.1)	ATGAAGCCTGTTACTCTGTATGATGTAGCGGAA;	TTCCGCTACATCATACAGAGTAACAGGCTTCAT;	8.8	-15.2	81.7
A[6](1.2.1.1.1.6)+B[2](1.1.3.4.2)	ATGAAGCCTGTTACTCTGTATGATGTAGCGGAG;	CTCCGCTACATCATACAGAGTAACAGGCTTCAT;	19.8	-15.2	81.8
A[6](1.2.1.1.1.6)+B[3](1.1.4.1.1)	ATGAAGCCTGTTACTCTGTATGATGTGGCTGAA;	TTCAGCCACATCATACAGAGTAACAGGCTTCAT;	19.8	16.6	82.1
A[6](1.2.1.1.1.6)+B[3](1.1.4.4.1)	ATGAAGCCTGTTACTCTGTATGATGTGGCGGAA;	TTCCGCCACATCATACAGAGTAACAGGCTTCAT;	7.2	12.4	83.7
A[6](1.2.1.1.1.6)+B[6](1.2.1.1.2)	ATGAAGCCTGTTACTCTGTATGACGTTGCTGAG;	CTCAGCAACGTCATACAGAGTAACAGGCTTCAT;	30.8	-21.1	82.3
A[6](1.2.1.1.1.6)+B[6](1.2.1.2.2)	ATGAAGCCTGTTACTCTGTATGACGTTGCCGAG;	CTCGGCAACGTCATACAGAGTAACAGGCTTCAT;	-1.4	-21.1	83.8
A[6](1.2.1.1.1.6)+B[6](1.2.1.3.2)	ATGAAGCCTGTTACTCTGTATGACGTTGCAGAG;	CTCTGCAACGTCATACAGAGTAACAGGCTTCAT;	43.8	36.7	82.3
A[6](1.2.1.1.1.6)+B[6](1.2.1.4.2)	ATGAAGCCTGTTACTCTGTATGACGTTGCGGAG;	CTCCGCAACGTCATACAGAGTAACAGGCTTCAT;	33.6	-21.1	83.8
A[6](1.2.1.1.1.6)+B[6](1.2.3.1.2)	ATGAAGCCTGTTACTCTGTATGACGTAGCTGAG;	CTCAGCTACGTCATACAGAGTAACAGGCTTCAT;	11.8	9.2	81.6
A[6](1.2.1.1.1.6)+B[6](1.2.3.2.2)	ATGAAGCCTGTTACTCTGTATGACGTAGCCGAG;	CTCGGCTACGTCATACAGAGTAACAGGCTTCAT;	11.8	9.2	83.2
A[6](1.2.1.1.1.6)+B[6](1.2.3.3.2)	ATGAAGCCTGTTACTCTGTATGACGTAGCAGAG;	CTCTGCTACGTCATACAGAGTAACAGGCTTCAT;	43.7	36.7	81.6
A[6](1.2.1.1.1.6)+B[6](1.2.3.4.2)	ATGAAGCCTGTTACTCTGTATGACGTAGCGGAG;	CTCCGCTACGTCATACAGAGTAACAGGCTTCAT;	32.7	9.2	83.2
A[6](1.2.1.1.1.6)+B[6](1.2.4.1.2)	ATGAAGCCTGTTACTCTGTATGACGTGGCTGAG;	CTCAGCCACGTCATACAGAGTAACAGGCTTCAT;	34.9	31.7	83.6
A[6](1.2.1.1.1.6)+B[6](1.2.4.3.2)	ATGAAGCCTGTTACTCTGTATGACGTGGCAGAG;	CTCTGCCACGTCATACAGAGTAACAGGCTTCAT;	43.2	35	83.6
A[6](1.2.1.1.1.6)+B[6](1.2.4.4.2)	ATGAAGCCTGTTACTCTGTATGACGTGGCGGAG;	CTCCGCCACGTCATACAGAGTAACAGGCTTCAT;	32	12.4	85.1
A[6](1.2.1.1.2.3)+B[1](1.1.1.2.1)	ATGAAGCCTGTTACCCTTTATGATGTTGCCGAA;	TTCGGCAACATCATAAAGGGTAACAGGCTTCAT;	-12.4	-15.2	82.9
A[6](1.2.1.1.2.3)+B[2](1.1.1.2.2)	ATGAAGCCTGTTACCCTTTATGATGTTGCCGAG;	CTCGGCAACATCATAAAGGGTAACAGGCTTCAT;	-12.4	-15.2	83
A[6](1.2.1.1.2.3)+B[1](1.1.1.4.1)	ATGAAGCCTGTTACCCTTTATGATGTTGCGGAA;	TTCCGCAACATCATAAAGGGTAACAGGCTTCAT;	1.6	-15.2	82.9
A[6](1.2.1.1.2.3)+B[1](1.1.3.2.1)	ATGAAGCCTGTTACCCTTTATGATGTAGCCGAA;	TTCGGCTACATCATAAAGGGTAACAGGCTTCAT;	-12.4	-15.2	82.3
A[6](1.2.1.1.2.3)+B[2](1.1.3.2.2)	ATGAAGCCTGTTACCCTTTATGATGTAGCCGAG;	CTCGGCTACATCATAAAGGGTAACAGGCTTCAT;	-12.4	-15.2	82.4
A[6](1.2.1.1.2.3)+B[1](1.1.3.4.1)	ATGAAGCCTGTTACCCTTTATGATGTAGCGGAA;	TTCCGCTACATCATAAAGGGTAACAGGCTTCAT;	5.8	-15.2	82.3
A[6](1.2.1.1.2.3)+B[2](1.1.3.4.2)	ATGAAGCCTGTTACCCTTTATGATGTAGCGGAG;	CTCCGCTACATCATAAAGGGTAACAGGCTTCAT;	5.8	-15.2	82.4
A[6](1.2.1.1.2.3)+B[3](1.1.4.1.1)	ATGAAGCCTGTTACCCTTTATGATGTGGCTGAA;	TTCAGCCACATCATAAAGGGTAACAGGCTTCAT;	19.8	16.6	82.7
A[6](1.2.1.1.2.3)+B[3](1.1.4.4.1)	ATGAAGCCTGTTACCCTTTATGATGTGGCGGAA;	TTCCGCCACATCATAAAGGGTAACAGGCTTCAT;	7.2	12.4	84.2
A[6](1.2.1.1.2.3)+B[6](1.2.1.1.2)	ATGAAGCCTGTTACCCTTTATGACGTTGCTGAG;	CTCAGCAACGTCATAAAGGGTAACAGGCTTCAT;	-1.4	-21.1	82.8
A[6](1.2.1.1.2.3)+B[6](1.2.1.2.2)	ATGAAGCCTGTTACCCTTTATGACGTTGCCGAG;	CTCGGCAACGTCATAAAGGGTAACAGGCTTCAT;	-1.4	-21.1	84.4
A[6](1.2.1.1.2.3)+B[6](1.2.1.3.2)	ATGAAGCCTGTTACCCTTTATGACGTTGCAGAG;	CTCTGCAACGTCATAAAGGGTAACAGGCTTCAT;	-1.4	-21.1	82.8
A[6](1.2.1.1.2.3)+B[6](1.2.1.4.2)	ATGAAGCCTGTTACCCTTTATGACGTTGCGGAG;	CTCCGCAACGTCATAAAGGGTAACAGGCTTCAT;	-1.4	-21.1	84.4
A[6](1.2.1.1.2.3)+B[6](1.2.3.1.2)	ATGAAGCCTGTTACCCTTTATGACGTAGCTGAG;	CTCAGCTACGTCATAAAGGGTAACAGGCTTCAT;	11.8	9.2	82.2
A[6](1.2.1.1.2.3)+B[6](1.2.3.2.2)	ATGAAGCCTGTTACCCTTTATGACGTAGCCGAG;	CTCGGCTACGTCATAAAGGGTAACAGGCTTCAT;	11.8	9.2	83.7
A[6](1.2.1.1.2.3)+B[6](1.2.3.3.2)	ATGAAGCCTGTTACCCTTTATGACGTAGCAGAG;	CTCTGCTACGTCATAAAGGGTAACAGGCTTCAT;	30.5	9.2	82.2
A[6](1.2.1.1.2.3)+B[6](1.2.3.4.2)	ATGAAGCCTGTTACCCTTTATGACGTAGCGGAG;	CTCCGCTACGTCATAAAGGGTAACAGGCTTCAT;	11.8	9.2	83.7
A[6](1.2.1.1.2.3)+B[6](1.2.4.1.2)	ATGAAGCCTGTTACCCTTTATGACGTGGCTGAG;	CTCAGCCACGTCATAAAGGGTAACAGGCTTCAT;	34.9	31.7	84.1
A[6](1.2.1.1.2.3)+B[6](1.2.4.3.2)	ATGAAGCCTGTTACCCTTTATGACGTGGCAGAG;	CTCTGCCACGTCATAAAGGGTAACAGGCTTCAT;	28.6	26.7	84.1
A[6](1.2.1.1.2.3)+B[6](1.2.4.4.2)	ATGAAGCCTGTTACCCTTTATGACGTGGCGGAG;	CTCCGCCACGTCATAAAGGGTAACAGGCTTCAT;	13.7	12.4	85.7
A[6](1.2.1.1.2.4)+B[1](1.1.1.2.1)	ATGAAGCCTGTTACCCTCTATGATGTTGCCGAA;	TTCGGCAACATCATAGAGGGTAACAGGCTTCAT;	-12.4	-15.2	83.8
A[6](1.2.1.1.2.4)+B[2](1.1.1.2.2)	ATGAAGCCTGTTACCCTCTATGATGTTGCCGAG;	CTCGGCAACATCATAGAGGGTAACAGGCTTCAT;	-12.4	-15.2	83.9
A[6](1.2.1.1.2.4)+B[1](1.1.1.4.1)	ATGAAGCCTGTTACCCTCTATGATGTTGCGGAA;	TTCCGCAACATCATAGAGGGTAACAGGCTTCAT;	1.6	-15.2	83.8
A[6](1.2.1.1.2.4)+B[1](1.1.3.2.1)	ATGAAGCCTGTTACCCTCTATGATGTAGCCGAA;	TTCGGCTACATCATAGAGGGTAACAGGCTTCAT;	-12.4	-15.2	83.2
A[6](1.2.1.1.2.4)+B[2](1.1.3.2.2)	ATGAAGCCTGTTACCCTCTATGATGTAGCCGAG;	CTCGGCTACATCATAGAGGGTAACAGGCTTCAT;	-12.4	-15.2	83.3
A[6](1.2.1.1.2.4)+B[1](1.1.3.4.1)	ATGAAGCCTGTTACCCTCTATGATGTAGCGGAA;	TTCCGCTACATCATAGAGGGTAACAGGCTTCAT;	5.8	-15.2	83.2
A[6](1.2.1.1.2.4)+B[2](1.1.3.4.2)	ATGAAGCCTGTTACCCTCTATGATGTAGCGGAG;	CTCCGCTACATCATAGAGGGTAACAGGCTTCAT;	5.8	-15.2	83.3
A[6](1.2.1.1.2.4)+B[3](1.1.4.1.1)	ATGAAGCCTGTTACCCTCTATGATGTGGCTGAA;	TTCAGCCACATCATAGAGGGTAACAGGCTTCAT;	19.8	16.6	83.6
A[6](1.2.1.1.2.4)+B[3](1.1.4.4.1)	ATGAAGCCTGTTACCCTCTATGATGTGGCGGAA;	TTCCGCCACATCATAGAGGGTAACAGGCTTCAT;	7.2	12.4	85.1
A[6](1.2.1.1.2.4)+B[6](1.2.1.1.2)	ATGAAGCCTGTTACCCTCTATGACGTTGCTGAG;	CTCAGCAACGTCATAGAGGGTAACAGGCTTCAT;	-1.4	-21.1	83.7
A[6](1.2.1.1.2.4)+B[6](1.2.1.2.2)	ATGAAGCCTGTTACCCTCTATGACGTTGCCGAG;	CTCGGCAACGTCATAGAGGGTAACAGGCTTCAT;	-1.4	-21.1	85.2
A[6](1.2.1.1.2.4)+B[6](1.2.1.3.2)	ATGAAGCCTGTTACCCTCTATGACGTTGCAGAG;	CTCTGCAACGTCATAGAGGGTAACAGGCTTCAT;	29.6	31.8	83.7
A[6](1.2.1.1.2.4)+B[6](1.2.1.4.2)	ATGAAGCCTGTTACCCTCTATGACGTTGCGGAG;	CTCCGCAACGTCATAGAGGGTAACAGGCTTCAT;	-1.4	-21.1	85.2
A[6](1.2.1.1.2.4)+B[6](1.2.3.1.2)	ATGAAGCCTGTTACCCTCTATGACGTAGCTGAG;	CTCAGCTACGTCATAGAGGGTAACAGGCTTCAT;	11.8	9.2	83
A[6](1.2.1.1.2.4)+B[6](1.2.3.2.2)	ATGAAGCCTGTTACCCTCTATGACGTAGCCGAG;	CTCGGCTACGTCATAGAGGGTAACAGGCTTCAT;	11.8	9.2	84.6
A[6](1.2.1.1.2.4)+B[6](1.2.3.3.2)	ATGAAGCCTGTTACCCTCTATGACGTAGCAGAG;	CTCTGCTACGTCATAGAGGGTAACAGGCTTCAT;	30.5	31.1	83
A[6](1.2.1.1.2.4)+B[6](1.2.3.4.2)	ATGAAGCCTGTTACCCTCTATGACGTAGCGGAG;	CTCCGCTACGTCATAGAGGGTAACAGGCTTCAT;	33.8	27.9	84.6
A[6](1.2.1.1.2.4)+B[6](1.2.4.1.2)	ATGAAGCCTGTTACCCTCTATGACGTGGCTGAG;	CTCAGCCACGTCATAGAGGGTAACAGGCTTCAT;	34.9	31.7	85
A[6](1.2.1.1.2.4)+B[6](1.2.4.3.2)	ATGAAGCCTGTTACCCTCTATGACGTGGCAGAG;	CTCTGCCACGTCATAGAGGGTAACAGGCTTCAT;	28.6	30.4	85
A[6](1.2.1.1.2.4)+B[6](1.2.4.4.2)	ATGAAGCCTGTTACCCTCTATGACGTGGCGGAG;	CTCCGCCACGTCATAGAGGGTAACAGGCTTCAT;	13.7	12.4	86.5
A[6](1.2.1.1.2.5)+B[1](1.1.1.2.1)	ATGAAGCCTGTTACCCTATATGATGTTGCCGAA;	TTCGGCAACATCATATAGGGTAACAGGCTTCAT;	-12.4	-15.2	82.4
A[6](1.2.1.1.2.5)+B[2](1.1.1.2.2)	ATGAAGCCTGTTACCCTATATGATGTTGCCGAG;	CTCGGCAACATCATATAGGGTAACAGGCTTCAT;	-12.4	-15.2	82.5
A[6](1.2.1.1.2.5)+B[1](1.1.1.4.1)	ATGAAGCCTGTTACCCTATATGATGTTGCGGAA;	TTCCGCAACATCATATAGGGTAACAGGCTTCAT;	1.6	-15.2	82.4
A[6](1.2.1.1.2.5)+B[1](1.1.3.2.1)	ATGAAGCCTGTTACCCTATATGATGTAGCCGAA;	TTCGGCTACATCATATAGGGTAACAGGCTTCAT;	14.4	-15.2	81.7
A[6](1.2.1.1.2.5)+B[2](1.1.3.2.2)	ATGAAGCCTGTTACCCTATATGATGTAGCCGAG;	CTCGGCTACATCATATAGGGTAACAGGCTTCAT;	14.4	-15.2	81.8
A[6](1.2.1.1.2.5)+B[1](1.1.3.4.1)	ATGAAGCCTGTTACCCTATATGATGTAGCGGAA;	TTCCGCTACATCATATAGGGTAACAGGCTTCAT;	28.3	-15.2	81.7
A[6](1.2.1.1.2.5)+B[2](1.1.3.4.2)	ATGAAGCCTGTTACCCTATATGATGTAGCGGAG;	CTCCGCTACATCATATAGGGTAACAGGCTTCAT;	28.3	-15.2	81.8
A[6](1.2.1.1.2.5)+B[3](1.1.4.1.1)	ATGAAGCCTGTTACCCTATATGATGTGGCTGAA;	TTCAGCCACATCATATAGGGTAACAGGCTTCAT;	19.8	16.6	82.1
A[6](1.2.1.1.2.5)+B[3](1.1.4.4.1)	ATGAAGCCTGTTACCCTATATGATGTGGCGGAA;	TTCCGCCACATCATATAGGGTAACAGGCTTCAT;	7.2	12.4	83.7
A[6](1.2.1.1.2.5)+B[6](1.2.1.1.2)	ATGAAGCCTGTTACCCTATATGACGTTGCTGAG;	CTCAGCAACGTCATATAGGGTAACAGGCTTCAT;	-1.4	-21.1	82.2
A[6](1.2.1.1.2.5)+B[6](1.2.1.2.2)	ATGAAGCCTGTTACCCTATATGACGTTGCCGAG;	CTCGGCAACGTCATATAGGGTAACAGGCTTCAT;	-1.4	-21.1	83.8
A[6](1.2.1.1.2.5)+B[6](1.2.1.3.2)	ATGAAGCCTGTTACCCTATATGACGTTGCAGAG;	CTCTGCAACGTCATATAGGGTAACAGGCTTCAT;	-1.4	-21.1	82.2
A[6](1.2.1.1.2.5)+B[6](1.2.1.4.2)	ATGAAGCCTGTTACCCTATATGACGTTGCGGAG;	CTCCGCAACGTCATATAGGGTAACAGGCTTCAT;	-1.4	-21.1	83.8
A[6](1.2.1.1.2.5)+B[6](1.2.3.1.2)	ATGAAGCCTGTTACCCTATATGACGTAGCTGAG;	CTCAGCTACGTCATATAGGGTAACAGGCTTCAT;	11.8	9.2	81.6
A[6](1.2.1.1.2.5)+B[6](1.2.3.2.2)	ATGAAGCCTGTTACCCTATATGACGTAGCCGAG;	CTCGGCTACGTCATATAGGGTAACAGGCTTCAT;	11.8	9.2	83.2
A[6](1.2.1.1.2.5)+B[6](1.2.3.3.2)	ATGAAGCCTGTTACCCTATATGACGTAGCAGAG;	CTCTGCTACGTCATATAGGGTAACAGGCTTCAT;	35.2	9.2	81.6
A[6](1.2.1.1.2.5)+B[6](1.2.3.4.2)	ATGAAGCCTGTTACCCTATATGACGTAGCGGAG;	CTCCGCTACGTCATATAGGGTAACAGGCTTCAT;	11.8	9.2	83.2
A[6](1.2.1.1.2.5)+B[6](1.2.4.1.2)	ATGAAGCCTGTTACCCTATATGACGTGGCTGAG;	CTCAGCCACGTCATATAGGGTAACAGGCTTCAT;	34.9	31.7	83.6
A[6](1.2.1.1.2.5)+B[6](1.2.4.3.2)	ATGAAGCCTGTTACCCTATATGACGTGGCAGAG;	CTCTGCCACGTCATATAGGGTAACAGGCTTCAT;	28.6	26.7	83.6
A[6](1.2.1.1.2.5)+B[6](1.2.4.4.2)	ATGAAGCCTGTTACCCTATATGACGTGGCGGAG;	CTCCGCCACGTCATATAGGGTAACAGGCTTCAT;	13.7	12.4	85.1
A[6](1.2.1.1.2.6)+B[1](1.1.1.2.1)	ATGAAGCCTGTTACCCTGTATGATGTTGCCGAA;	TTCGGCAACATCATACAGGGTAACAGGCTTCAT;	-12.4	-15.2	84.1
A[6](1.2.1.1.2.6)+B[2](1.1.1.2.2)	ATGAAGCCTGTTACCCTGTATGATGTTGCCGAG;	CTCGGCAACATCATACAGGGTAACAGGCTTCAT;	-12.4	-15.2	84.2
A[6](1.2.1.1.2.6)+B[1](1.1.1.4.1)	ATGAAGCCTGTTACCCTGTATGATGTTGCGGAA;	TTCCGCAACATCATACAGGGTAACAGGCTTCAT;	1.6	-15.2	84.1
A[6](1.2.1.1.2.6)+B[1](1.1.3.2.1)	ATGAAGCCTGTTACCCTGTATGATGTAGCCGAA;	TTCGGCTACATCATACAGGGTAACAGGCTTCAT;	-12.4	-15.2	83.5
A[6](1.2.1.1.2.6)+B[2](1.1.3.2.2)	ATGAAGCCTGTTACCCTGTATGATGTAGCCGAG;	CTCGGCTACATCATACAGGGTAACAGGCTTCAT;	-12.4	-15.2	83.6
A[6](1.2.1.1.2.6)+B[1](1.1.3.4.1)	ATGAAGCCTGTTACCCTGTATGATGTAGCGGAA;	TTCCGCTACATCATACAGGGTAACAGGCTTCAT;	5.8	-15.2	83.5
A[6](1.2.1.1.2.6)+B[2](1.1.3.4.2)	ATGAAGCCTGTTACCCTGTATGATGTAGCGGAG;	CTCCGCTACATCATACAGGGTAACAGGCTTCAT;	5.8	-15.2	83.6
A[6](1.2.1.1.2.6)+B[3](1.1.4.1.1)	ATGAAGCCTGTTACCCTGTATGATGTGGCTGAA;	TTCAGCCACATCATACAGGGTAACAGGCTTCAT;	19.8	16.6	83.9
A[6](1.2.1.1.2.6)+B[3](1.1.4.4.1)	ATGAAGCCTGTTACCCTGTATGATGTGGCGGAA;	TTCCGCCACATCATACAGGGTAACAGGCTTCAT;	7.2	12.4	85.4
A[6](1.2.1.1.2.6)+B[6](1.2.1.1.2)	ATGAAGCCTGTTACCCTGTATGACGTTGCTGAG;	CTCAGCAACGTCATACAGGGTAACAGGCTTCAT;	-1.4	-21.1	84
A[6](1.2.1.1.2.6)+B[6](1.2.1.2.2)	ATGAAGCCTGTTACCCTGTATGACGTTGCCGAG;	CTCGGCAACGTCATACAGGGTAACAGGCTTCAT;	-1.4	-21.1	85.5
A[6](1.2.1.1.2.6)+B[6](1.2.1.3.2)	ATGAAGCCTGTTACCCTGTATGACGTTGCAGAG;	CTCTGCAACGTCATACAGGGTAACAGGCTTCAT;	32.1	-21.1	84
A[6](1.2.1.1.2.6)+B[6](1.2.1.4.2)	ATGAAGCCTGTTACCCTGTATGACGTTGCGGAG;	CTCCGCAACGTCATACAGGGTAACAGGCTTCAT;	-1.4	-21.1	85.5
A[6](1.2.1.1.2.6)+B[6](1.2.3.1.2)	ATGAAGCCTGTTACCCTGTATGACGTAGCTGAG;	CTCAGCTACGTCATACAGGGTAACAGGCTTCAT;	11.8	9.2	83.4
A[6](1.2.1.1.2.6)+B[6](1.2.3.2.2)	ATGAAGCCTGTTACCCTGTATGACGTAGCCGAG;	CTCGGCTACGTCATACAGGGTAACAGGCTTCAT;	11.8	9.2	84.9
A[6](1.2.1.1.2.6)+B[6](1.2.3.3.2)	ATGAAGCCTGTTACCCTGTATGACGTAGCAGAG;	CTCTGCTACGTCATACAGGGTAACAGGCTTCAT;	31	9.2	83.4
A[6](1.2.1.1.2.6)+B[6](1.2.3.4.2)	ATGAAGCCTGTTACCCTGTATGACGTAGCGGAG;	CTCCGCTACGTCATACAGGGTAACAGGCTTCAT;	11.8	9.2	84.9
A[6](1.2.1.1.2.6)+B[6](1.2.4.1.2)	ATGAAGCCTGTTACCCTGTATGACGTGGCTGAG;	CTCAGCCACGTCATACAGGGTAACAGGCTTCAT;	34.9	31.7	85.3
A[6](1.2.1.1.2.6)+B[6](1.2.4.3.2)	ATGAAGCCTGTTACCCTGTATGACGTGGCAGAG;	CTCTGCCACGTCATACAGGGTAACAGGCTTCAT;	30.1	26.7	85.3
A[6](1.2.1.1.2.6)+B[6](1.2.4.4.2)	ATGAAGCCTGTTACCCTGTATGACGTGGCGGAG;	CTCCGCCACGTCATACAGGGTAACAGGCTTCAT;	13.7	12.4	86.8
A[6](1.2.1.1.3.3)+B[1](1.1.1.2.1)	ATGAAGCCTGTTACACTTTATGATGTTGCCGAA;	TTCGGCAACATCATAAAGTGTAACAGGCTTCAT;	-12.4	-15.2	81.5
A[6](1.2.1.1.3.3)+B[2](1.1.1.2.2)	ATGAAGCCTGTTACACTTTATGATGTTGCCGAG;	CTCGGCAACATCATAAAGTGTAACAGGCTTCAT;	-12.4	-15.2	81.6
A[6](1.2.1.1.3.3)+B[1](1.1.1.4.1)	ATGAAGCCTGTTACACTTTATGATGTTGCGGAA;	TTCCGCAACATCATAAAGTGTAACAGGCTTCAT;	1.6	-15.2	81.5
A[6](1.2.1.1.3.3)+B[1](1.1.3.2.1)	ATGAAGCCTGTTACACTTTATGATGTAGCCGAA;	TTCGGCTACATCATAAAGTGTAACAGGCTTCAT;	-12.4	-15.2	80.8
A[6](1.2.1.1.3.3)+B[2](1.1.3.2.2)	ATGAAGCCTGTTACACTTTATGATGTAGCCGAG;	CTCGGCTACATCATAAAGTGTAACAGGCTTCAT;	-12.4	-15.2	81
A[6](1.2.1.1.3.3)+B[1](1.1.3.4.1)	ATGAAGCCTGTTACACTTTATGATGTAGCGGAA;	TTCCGCTACATCATAAAGTGTAACAGGCTTCAT;	28.5	-15.2	80.8
A[6](1.2.1.1.3.3)+B[2](1.1.3.4.2)	ATGAAGCCTGTTACACTTTATGATGTAGCGGAG;	CTCCGCTACATCATAAAGTGTAACAGGCTTCAT;	28.5	-15.2	81
A[6](1.2.1.1.3.3)+B[3](1.1.4.1.1)	ATGAAGCCTGTTACACTTTATGATGTGGCTGAA;	TTCAGCCACATCATAAAGTGTAACAGGCTTCAT;	34.2	30.2	81.2
A[6](1.2.1.1.3.3)+B[3](1.1.4.4.1)	ATGAAGCCTGTTACACTTTATGATGTGGCGGAA;	TTCCGCCACATCATAAAGTGTAACAGGCTTCAT;	26.8	12.4	82.8
A[6](1.2.1.1.3.3)+B[6](1.2.1.1.2)	ATGAAGCCTGTTACACTTTATGACGTTGCTGAG;	CTCAGCAACGTCATAAAGTGTAACAGGCTTCAT;	-1.4	-21.1	81.4
A[6](1.2.1.1.3.3)+B[6](1.2.1.2.2)	ATGAAGCCTGTTACACTTTATGACGTTGCCGAG;	CTCGGCAACGTCATAAAGTGTAACAGGCTTCAT;	-1.4	-21.1	82.9
A[6](1.2.1.1.3.3)+B[6](1.2.1.3.2)	ATGAAGCCTGTTACACTTTATGACGTTGCAGAG;	CTCTGCAACGTCATAAAGTGTAACAGGCTTCAT;	-1.4	-21.1	81.4
A[6](1.2.1.1.3.3)+B[6](1.2.1.4.2)	ATGAAGCCTGTTACACTTTATGACGTTGCGGAG;	CTCCGCAACGTCATAAAGTGTAACAGGCTTCAT;	-1.4	-21.1	82.9
A[6](1.2.1.1.3.3)+B[6](1.2.3.1.2)	ATGAAGCCTGTTACACTTTATGACGTAGCTGAG;	CTCAGCTACGTCATAAAGTGTAACAGGCTTCAT;	11.8	9.2	80.8
A[6](1.2.1.1.3.3)+B[6](1.2.3.2.2)	ATGAAGCCTGTTACACTTTATGACGTAGCCGAG;	CTCGGCTACGTCATAAAGTGTAACAGGCTTCAT;	11.8	9.2	82.3
A[6](1.2.1.1.3.3)+B[6](1.2.3.3.2)	ATGAAGCCTGTTACACTTTATGACGTAGCAGAG;	CTCTGCTACGTCATAAAGTGTAACAGGCTTCAT;	32.7	9.2	80.8
A[6](1.2.1.1.3.3)+B[6](1.2.3.4.2)	ATGAAGCCTGTTACACTTTATGACGTAGCGGAG;	CTCCGCTACGTCATAAAGTGTAACAGGCTTCAT;	11.8	9.2	82.3
A[6](1.2.1.1.3.3)+B[6](1.2.4.1.2)	ATGAAGCCTGTTACACTTTATGACGTGGCTGAG;	CTCAGCCACGTCATAAAGTGTAACAGGCTTCAT;	34.9	31.7	82.7
A[6](1.2.1.1.3.3)+B[6](1.2.4.3.2)	ATGAAGCCTGTTACACTTTATGACGTGGCAGAG;	CTCTGCCACGTCATAAAGTGTAACAGGCTTCAT;	28.6	26.7	82.7
A[6](1.2.1.1.3.3)+B[6](1.2.4.4.2)	ATGAAGCCTGTTACACTTTATGACGTGGCGGAG;	CTCCGCCACGTCATAAAGTGTAACAGGCTTCAT;	13.7	12.4	84.2
A[6](1.2.1.1.3.4)+B[1](1.1.1.2.1)	ATGAAGCCTGTTACACTCTATGATGTTGCCGAA;	TTCGGCAACATCATAGAGTGTAACAGGCTTCAT;	-12.4	-15.2	82.4
A[6](1.2.1.1.3.4)+B[2](1.1.1.2.2)	ATGAAGCCTGTTACACTCTATGATGTTGCCGAG;	CTCGGCAACATCATAGAGTGTAACAGGCTTCAT;	-12.4	-15.2	82.5
A[6](1.2.1.1.3.4)+B[1](1.1.1.4.1)	ATGAAGCCTGTTACACTCTATGATGTTGCGGAA;	TTCCGCAACATCATAGAGTGTAACAGGCTTCAT;	1.6	-15.2	82.4
A[6](1.2.1.1.3.4)+B[1](1.1.3.2.1)	ATGAAGCCTGTTACACTCTATGATGTAGCCGAA;	TTCGGCTACATCATAGAGTGTAACAGGCTTCAT;	-12.4	-15.2	81.7
A[6](1.2.1.1.3.4)+B[2](1.1.3.2.2)	ATGAAGCCTGTTACACTCTATGATGTAGCCGAG;	CTCGGCTACATCATAGAGTGTAACAGGCTTCAT;	-12.4	-15.2	81.8
A[6](1.2.1.1.3.4)+B[1](1.1.3.4.1)	ATGAAGCCTGTTACACTCTATGATGTAGCGGAA;	TTCCGCTACATCATAGAGTGTAACAGGCTTCAT;	28.5	-15.2	81.7
A[6](1.2.1.1.3.4)+B[2](1.1.3.4.2)	ATGAAGCCTGTTACACTCTATGATGTAGCGGAG;	CTCCGCTACATCATAGAGTGTAACAGGCTTCAT;	28.5	-15.2	81.8
A[6](1.2.1.1.3.4)+B[3](1.1.4.1.1)	ATGAAGCCTGTTACACTCTATGATGTGGCTGAA;	TTCAGCCACATCATAGAGTGTAACAGGCTTCAT;	34.2	30.2	82.1
A[6](1.2.1.1.3.4)+B[3](1.1.4.4.1)	ATGAAGCCTGTTACACTCTATGATGTGGCGGAA;	TTCCGCCACATCATAGAGTGTAACAGGCTTCAT;	7.2	12.4	83.7
A[6](1.2.1.1.3.4)+B[6](1.2.1.1.2)	ATGAAGCCTGTTACACTCTATGACGTTGCTGAG;	CTCAGCAACGTCATAGAGTGTAACAGGCTTCAT;	-1.4	-21.1	82.3
A[6](1.2.1.1.3.4)+B[6](1.2.1.2.2)	ATGAAGCCTGTTACACTCTATGACGTTGCCGAG;	CTCGGCAACGTCATAGAGTGTAACAGGCTTCAT;	-1.4	-21.1	83.8
A[6](1.2.1.1.3.4)+B[6](1.2.1.3.2)	ATGAAGCCTGTTACACTCTATGACGTTGCAGAG;	CTCTGCAACGTCATAGAGTGTAACAGGCTTCAT;	32.7	31.2	82.3
A[6](1.2.1.1.3.4)+B[6](1.2.1.4.2)	ATGAAGCCTGTTACACTCTATGACGTTGCGGAG;	CTCCGCAACGTCATAGAGTGTAACAGGCTTCAT;	-1.4	-21.1	83.8
A[6](1.2.1.1.3.4)+B[6](1.2.3.1.2)	ATGAAGCCTGTTACACTCTATGACGTAGCTGAG;	CTCAGCTACGTCATAGAGTGTAACAGGCTTCAT;	11.8	9.2	81.6
A[6](1.2.1.1.3.4)+B[6](1.2.3.2.2)	ATGAAGCCTGTTACACTCTATGACGTAGCCGAG;	CTCGGCTACGTCATAGAGTGTAACAGGCTTCAT;	11.8	9.2	83.2
A[6](1.2.1.1.3.4)+B[6](1.2.3.3.2)	ATGAAGCCTGTTACACTCTATGACGTAGCAGAG;	CTCTGCTACGTCATAGAGTGTAACAGGCTTCAT;	32.7	30.5	81.6
A[6](1.2.1.1.3.4)+B[6](1.2.3.4.2)	ATGAAGCCTGTTACACTCTATGACGTAGCGGAG;	CTCCGCTACGTCATAGAGTGTAACAGGCTTCAT;	11.8	9.2	83.2
A[6](1.2.1.1.3.4)+B[6](1.2.4.1.2)	ATGAAGCCTGTTACACTCTATGACGTGGCTGAG;	CTCAGCCACGTCATAGAGTGTAACAGGCTTCAT;	34.9	31.7	83.6
A[6](1.2.1.1.3.4)+B[6](1.2.4.3.2)	ATGAAGCCTGTTACACTCTATGACGTGGCAGAG;	CTCTGCCACGTCATAGAGTGTAACAGGCTTCAT;	30.7	29.8	83.6
A[6](1.2.1.1.3.4)+B[6](1.2.4.4.2)	ATGAAGCCTGTTACACTCTATGACGTGGCGGAG;	CTCCGCCACGTCATAGAGTGTAACAGGCTTCAT;	13.7	12.4	85.1
A[6](1.2.1.1.3.5)+B[1](1.1.1.2.1)	ATGAAGCCTGTTACACTATATGATGTTGCCGAA;	TTCGGCAACATCATATAGTGTAACAGGCTTCAT;	-12.4	-15.2	80.9
A[6](1.2.1.1.3.5)+B[2](1.1.1.2.2)	ATGAAGCCTGTTACACTATATGATGTTGCCGAG;	CTCGGCAACATCATATAGTGTAACAGGCTTCAT;	-12.4	-15.2	81
A[6](1.2.1.1.3.5)+B[1](1.1.1.4.1)	ATGAAGCCTGTTACACTATATGATGTTGCGGAA;	TTCCGCAACATCATATAGTGTAACAGGCTTCAT;	1.6	-15.2	80.9
A[6](1.2.1.1.3.5)+B[1](1.1.3.2.1)	ATGAAGCCTGTTACACTATATGATGTAGCCGAA;	TTCGGCTACATCATATAGTGTAACAGGCTTCAT;	19.8	-15.2	80.3
A[6](1.2.1.1.3.5)+B[2](1.1.3.2.2)	ATGAAGCCTGTTACACTATATGATGTAGCCGAG;	CTCGGCTACATCATATAGTGTAACAGGCTTCAT;	19.8	-15.2	80.4
A[6](1.2.1.1.3.5)+B[1](1.1.3.4.1)	ATGAAGCCTGTTACACTATATGATGTAGCGGAA;	TTCCGCTACATCATATAGTGTAACAGGCTTCAT;	31.1	-15.2	80.3
A[6](1.2.1.1.3.5)+B[2](1.1.3.4.2)	ATGAAGCCTGTTACACTATATGATGTAGCGGAG;	CTCCGCTACATCATATAGTGTAACAGGCTTCAT;	31.1	-15.2	80.4
A[6](1.2.1.1.3.5)+B[3](1.1.4.1.1)	ATGAAGCCTGTTACACTATATGATGTGGCTGAA;	TTCAGCCACATCATATAGTGTAACAGGCTTCAT;	34.2	30.2	80.7
A[6](1.2.1.1.3.5)+B[3](1.1.4.4.1)	ATGAAGCCTGTTACACTATATGATGTGGCGGAA;	TTCCGCCACATCATATAGTGTAACAGGCTTCAT;	7.2	12.4	82.2
A[6](1.2.1.1.3.5)+B[6](1.2.1.1.2)	ATGAAGCCTGTTACACTATATGACGTTGCTGAG;	CTCAGCAACGTCATATAGTGTAACAGGCTTCAT;	-1.4	-21.1	80.8
A[6](1.2.1.1.3.5)+B[6](1.2.1.2.2)	ATGAAGCCTGTTACACTATATGACGTTGCCGAG;	CTCGGCAACGTCATATAGTGTAACAGGCTTCAT;	-1.4	-21.1	82.4
A[6](1.2.1.1.3.5)+B[6](1.2.1.3.2)	ATGAAGCCTGTTACACTATATGACGTTGCAGAG;	CTCTGCAACGTCATATAGTGTAACAGGCTTCAT;	-1.4	-21.1	80.8
A[6](1.2.1.1.3.5)+B[6](1.2.1.4.2)	ATGAAGCCTGTTACACTATATGACGTTGCGGAG;	CTCCGCAACGTCATATAGTGTAACAGGCTTCAT;	-1.4	-21.1	82.4
A[6](1.2.1.1.3.5)+B[6](1.2.3.1.2)	ATGAAGCCTGTTACACTATATGACGTAGCTGAG;	CTCAGCTACGTCATATAGTGTAACAGGCTTCAT;	11.8	9.2	80.2
A[6](1.2.1.1.3.5)+B[6](1.2.3.2.2)	ATGAAGCCTGTTACACTATATGACGTAGCCGAG;	CTCGGCTACGTCATATAGTGTAACAGGCTTCAT;	11.8	9.2	81.7
A[6](1.2.1.1.3.5)+B[6](1.2.3.3.2)	ATGAAGCCTGTTACACTATATGACGTAGCAGAG;	CTCTGCTACGTCATATAGTGTAACAGGCTTCAT;	36.3	9.2	80.2
A[6](1.2.1.1.3.5)+B[6](1.2.3.4.2)	ATGAAGCCTGTTACACTATATGACGTAGCGGAG;	CTCCGCTACGTCATATAGTGTAACAGGCTTCAT;	11.8	9.2	81.7
A[6](1.2.1.1.3.5)+B[6](1.2.4.1.2)	ATGAAGCCTGTTACACTATATGACGTGGCTGAG;	CTCAGCCACGTCATATAGTGTAACAGGCTTCAT;	34.9	31.7	82.1
A[6](1.2.1.1.3.5)+B[6](1.2.4.3.2)	ATGAAGCCTGTTACACTATATGACGTGGCAGAG;	CTCTGCCACGTCATATAGTGTAACAGGCTTCAT;	28.6	26.7	82.1
A[6](1.2.1.1.3.5)+B[6](1.2.4.4.2)	ATGAAGCCTGTTACACTATATGACGTGGCGGAG;	CTCCGCCACGTCATATAGTGTAACAGGCTTCAT;	13.7	12.4	83.7
A[6](1.2.1.1.3.6)+B[1](1.1.1.2.1)	ATGAAGCCTGTTACACTGTATGATGTTGCCGAA;	TTCGGCAACATCATACAGTGTAACAGGCTTCAT;	10.9	30.9	82.7
A[6](1.2.1.1.3.6)+B[2](1.1.1.2.2)	ATGAAGCCTGTTACACTGTATGATGTTGCCGAG;	CTCGGCAACATCATACAGTGTAACAGGCTTCAT;	10.9	30.9	82.8
A[6](1.2.1.1.3.6)+B[1](1.1.1.4.1)	ATGAAGCCTGTTACACTGTATGATGTTGCGGAA;	TTCCGCAACATCATACAGTGTAACAGGCTTCAT;	1.6	30.9	82.7
A[6](1.2.1.1.3.6)+B[1](1.1.3.2.1)	ATGAAGCCTGTTACACTGTATGATGTAGCCGAA;	TTCGGCTACATCATACAGTGTAACAGGCTTCAT;	10.9	30.9	82
A[6](1.2.1.1.3.6)+B[2](1.1.3.2.2)	ATGAAGCCTGTTACACTGTATGATGTAGCCGAG;	CTCGGCTACATCATACAGTGTAACAGGCTTCAT;	10.9	30.9	82.1
A[6](1.2.1.1.3.6)+B[1](1.1.3.4.1)	ATGAAGCCTGTTACACTGTATGATGTAGCGGAA;	TTCCGCTACATCATACAGTGTAACAGGCTTCAT;	28.5	30.9	82
A[6](1.2.1.1.3.6)+B[2](1.1.3.4.2)	ATGAAGCCTGTTACACTGTATGATGTAGCGGAG;	CTCCGCTACATCATACAGTGTAACAGGCTTCAT;	28.5	30.9	82.1
A[6](1.2.1.1.3.6)+B[3](1.1.4.1.1)	ATGAAGCCTGTTACACTGTATGATGTGGCTGAA;	TTCAGCCACATCATACAGTGTAACAGGCTTCAT;	34.2	43.4	82.4
A[6](1.2.1.1.3.6)+B[3](1.1.4.4.1)	ATGAAGCCTGTTACACTGTATGATGTGGCGGAA;	TTCCGCCACATCATACAGTGTAACAGGCTTCAT;	7.2	37	84
A[6](1.2.1.1.3.6)+B[6](1.2.1.1.2)	ATGAAGCCTGTTACACTGTATGACGTTGCTGAG;	CTCAGCAACGTCATACAGTGTAACAGGCTTCAT;	-1.4	33.2	82.6
A[6](1.2.1.1.3.6)+B[6](1.2.1.2.2)	ATGAAGCCTGTTACACTGTATGACGTTGCCGAG;	CTCGGCAACGTCATACAGTGTAACAGGCTTCAT;	-1.4	30.9	84.1
A[6](1.2.1.1.3.6)+B[6](1.2.1.3.2)	ATGAAGCCTGTTACACTGTATGACGTTGCAGAG;	CTCTGCAACGTCATACAGTGTAACAGGCTTCAT;	35	30.9	82.6
A[6](1.2.1.1.3.6)+B[6](1.2.1.4.2)	ATGAAGCCTGTTACACTGTATGACGTTGCGGAG;	CTCCGCAACGTCATACAGTGTAACAGGCTTCAT;	-1.4	30.9	84.1
A[6](1.2.1.1.3.6)+B[6](1.2.3.1.2)	ATGAAGCCTGTTACACTGTATGACGTAGCTGAG;	CTCAGCTACGTCATACAGTGTAACAGGCTTCAT;	11.8	36.4	81.9
A[6](1.2.1.1.3.6)+B[6](1.2.3.2.2)	ATGAAGCCTGTTACACTGTATGACGTAGCCGAG;	CTCGGCTACGTCATACAGTGTAACAGGCTTCAT;	11.8	30.9	83.5
A[6](1.2.1.1.3.6)+B[6](1.2.3.3.2)	ATGAAGCCTGTTACACTGTATGACGTAGCAGAG;	CTCTGCTACGTCATACAGTGTAACAGGCTTCAT;	34.2	30.9	81.9
A[6](1.2.1.1.3.6)+B[6](1.2.3.4.2)	ATGAAGCCTGTTACACTGTATGACGTAGCGGAG;	CTCCGCTACGTCATACAGTGTAACAGGCTTCAT;	11.8	30.9	83.5
A[6](1.2.1.1.3.6)+B[6](1.2.4.1.2)	ATGAAGCCTGTTACACTGTATGACGTGGCTGAG;	CTCAGCCACGTCATACAGTGTAACAGGCTTCAT;	39.4	47.4	83.9
A[6](1.2.1.1.3.6)+B[6](1.2.4.3.2)	ATGAAGCCTGTTACACTGTATGACGTGGCAGAG;	CTCTGCCACGTCATACAGTGTAACAGGCTTCAT;	35.1	42.2	83.9
A[6](1.2.1.1.3.6)+B[6](1.2.4.4.2)	ATGAAGCCTGTTACACTGTATGACGTGGCGGAG;	CTCCGCCACGTCATACAGTGTAACAGGCTTCAT;	13.7	41	85.4
A[6](1.2.1.1.4.4)+B[1](1.1.1.2.1)	ATGAAGCCTGTTACGCTCTATGATGTTGCCGAA;	TTCGGCAACATCATAGAGCGTAACAGGCTTCAT;	-12.4	-15.2	84.1
A[6](1.2.1.1.4.4)+B[2](1.1.1.2.2)	ATGAAGCCTGTTACGCTCTATGATGTTGCCGAG;	CTCGGCAACATCATAGAGCGTAACAGGCTTCAT;	-12.4	-15.2	84.1
A[6](1.2.1.1.4.4)+B[1](1.1.1.4.1)	ATGAAGCCTGTTACGCTCTATGATGTTGCGGAA;	TTCCGCAACATCATAGAGCGTAACAGGCTTCAT;	30	25.2	84.1
A[6](1.2.1.1.4.4)+B[1](1.1.3.2.1)	ATGAAGCCTGTTACGCTCTATGATGTAGCCGAA;	TTCGGCTACATCATAGAGCGTAACAGGCTTCAT;	-12.4	-15.2	83.4
A[6](1.2.1.1.4.4)+B[2](1.1.3.2.2)	ATGAAGCCTGTTACGCTCTATGATGTAGCCGAG;	CTCGGCTACATCATAGAGCGTAACAGGCTTCAT;	-12.4	-15.2	83.5
A[6](1.2.1.1.4.4)+B[1](1.1.3.4.1)	ATGAAGCCTGTTACGCTCTATGATGTAGCGGAA;	TTCCGCTACATCATAGAGCGTAACAGGCTTCAT;	38.1	34.6	83.4
A[6](1.2.1.1.4.4)+B[2](1.1.3.4.2)	ATGAAGCCTGTTACGCTCTATGATGTAGCGGAG;	CTCCGCTACATCATAGAGCGTAACAGGCTTCAT;	38.1	34.6	83.5
A[6](1.2.1.1.4.4)+B[3](1.1.4.1.1)	ATGAAGCCTGTTACGCTCTATGATGTGGCTGAA;	TTCAGCCACATCATAGAGCGTAACAGGCTTCAT;	19.8	16.6	83.8
A[6](1.2.1.1.4.4)+B[3](1.1.4.4.1)	ATGAAGCCTGTTACGCTCTATGATGTGGCGGAA;	TTCCGCCACATCATAGAGCGTAACAGGCTTCAT;	30.1	23.2	85.4
A[6](1.2.1.1.4.4)+B[6](1.2.1.1.2)	ATGAAGCCTGTTACGCTCTATGACGTTGCTGAG;	CTCAGCAACGTCATAGAGCGTAACAGGCTTCAT;	-1.4	-21.1	83.9
A[6](1.2.1.1.4.4)+B[6](1.2.1.2.2)	ATGAAGCCTGTTACGCTCTATGACGTTGCCGAG;	CTCGGCAACGTCATAGAGCGTAACAGGCTTCAT;	-1.4	-21.1	85.4
A[6](1.2.1.1.4.4)+B[6](1.2.1.3.2)	ATGAAGCCTGTTACGCTCTATGACGTTGCAGAG;	CTCTGCAACGTCATAGAGCGTAACAGGCTTCAT;	39.7	34.4	83.9
A[6](1.2.1.1.4.4)+B[6](1.2.1.4.2)	ATGAAGCCTGTTACGCTCTATGACGTTGCGGAG;	CTCCGCAACGTCATAGAGCGTAACAGGCTTCAT;	36.3	25.2	85.4
A[6](1.2.1.1.4.4)+B[6](1.2.3.1.2)	ATGAAGCCTGTTACGCTCTATGACGTAGCTGAG;	CTCAGCTACGTCATAGAGCGTAACAGGCTTCAT;	30.2	30.1	83.3
A[6](1.2.1.1.4.4)+B[6](1.2.3.2.2)	ATGAAGCCTGTTACGCTCTATGACGTAGCCGAG;	CTCGGCTACGTCATAGAGCGTAACAGGCTTCAT;	34.6	9.2	84.8
A[6](1.2.1.1.4.4)+B[6](1.2.3.3.2)	ATGAAGCCTGTTACGCTCTATGACGTAGCAGAG;	CTCTGCTACGTCATAGAGCGTAACAGGCTTCAT;	47.8	39.3	83.3
A[6](1.2.1.1.4.4)+B[6](1.2.3.4.2)	ATGAAGCCTGTTACGCTCTATGACGTAGCGGAG;	CTCCGCTACGTCATAGAGCGTAACAGGCTTCAT;	46.9	43.5	84.8
A[6](1.2.1.1.4.4)+B[6](1.2.4.1.2)	ATGAAGCCTGTTACGCTCTATGACGTGGCTGAG;	CTCAGCCACGTCATAGAGCGTAACAGGCTTCAT;	39	38.5	85.2
A[6](1.2.1.1.4.4)+B[6](1.2.4.3.2)	ATGAAGCCTGTTACGCTCTATGACGTGGCAGAG;	CTCTGCCACGTCATAGAGCGTAACAGGCTTCAT;	42.9	33.7	85.2
A[6](1.2.1.1.4.4)+B[6](1.2.4.4.2)	ATGAAGCCTGTTACGCTCTATGACGTGGCGGAG;	CTCCGCCACGTCATAGAGCGTAACAGGCTTCAT;	40.8	32.1	86.7
A[6](1.2.1.1.4.5)+B[1](1.1.1.2.1)	ATGAAGCCTGTTACGCTATATGATGTTGCCGAA;	TTCGGCAACATCATATAGCGTAACAGGCTTCAT;	-13.8	-15.2	82.6
A[6](1.2.1.1.4.5)+B[2](1.1.1.2.2)	ATGAAGCCTGTTACGCTATATGATGTTGCCGAG;	CTCGGCAACATCATATAGCGTAACAGGCTTCAT;	-13.8	-15.2	82.7
A[6](1.2.1.1.4.5)+B[1](1.1.1.4.1)	ATGAAGCCTGTTACGCTATATGATGTTGCGGAA;	TTCCGCAACATCATATAGCGTAACAGGCTTCAT;	40.2	25.2	82.6
A[6](1.2.1.1.4.5)+B[1](1.1.3.2.1)	ATGAAGCCTGTTACGCTATATGATGTAGCCGAA;	TTCGGCTACATCATATAGCGTAACAGGCTTCAT;	36.6	-15.2	82
A[6](1.2.1.1.4.5)+B[2](1.1.3.2.2)	ATGAAGCCTGTTACGCTATATGATGTAGCCGAG;	CTCGGCTACATCATATAGCGTAACAGGCTTCAT;	36.6	-15.2	82.1
A[6](1.2.1.1.4.5)+B[1](1.1.3.4.1)	ATGAAGCCTGTTACGCTATATGATGTAGCGGAA;	TTCCGCTACATCATATAGCGTAACAGGCTTCAT;	54.5	41.9	82
A[6](1.2.1.1.4.5)+B[2](1.1.3.4.2)	ATGAAGCCTGTTACGCTATATGATGTAGCGGAG;	CTCCGCTACATCATATAGCGTAACAGGCTTCAT;	54.5	41.9	82.1
A[6](1.2.1.1.4.5)+B[3](1.1.4.1.1)	ATGAAGCCTGTTACGCTATATGATGTGGCTGAA;	TTCAGCCACATCATATAGCGTAACAGGCTTCAT;	19.8	16.6	82.4
A[6](1.2.1.1.4.5)+B[3](1.1.4.4.1)	ATGAAGCCTGTTACGCTATATGATGTGGCGGAA;	TTCCGCCACATCATATAGCGTAACAGGCTTCAT;	43.8	23.2	83.9
A[6](1.2.1.1.4.5)+B[6](1.2.1.1.2)	ATGAAGCCTGTTACGCTATATGACGTTGCTGAG;	CTCAGCAACGTCATATAGCGTAACAGGCTTCAT;	-1.4	26.4	82.5
A[6](1.2.1.1.4.5)+B[6](1.2.1.2.2)	ATGAAGCCTGTTACGCTATATGACGTTGCCGAG;	CTCGGCAACGTCATATAGCGTAACAGGCTTCAT;	-1.4	26.4	84
A[6](1.2.1.1.4.5)+B[6](1.2.1.3.2)	ATGAAGCCTGTTACGCTATATGACGTTGCAGAG;	CTCTGCAACGTCATATAGCGTAACAGGCTTCAT;	39.9	36.8	82.5
A[6](1.2.1.1.4.5)+B[6](1.2.1.4.2)	ATGAAGCCTGTTACGCTATATGACGTTGCGGAG;	CTCCGCAACGTCATATAGCGTAACAGGCTTCAT;	36.3	26.4	84
A[6](1.2.1.1.4.5)+B[6](1.2.3.1.2)	ATGAAGCCTGTTACGCTATATGACGTAGCTGAG;	CTCAGCTACGTCATATAGCGTAACAGGCTTCAT;	31.9	33.6	81.9
A[6](1.2.1.1.4.5)+B[6](1.2.3.2.2)	ATGAAGCCTGTTACGCTATATGACGTAGCCGAG;	CTCGGCTACGTCATATAGCGTAACAGGCTTCAT;	11.8	29.8	83.4
A[6](1.2.1.1.4.5)+B[6](1.2.3.3.2)	ATGAAGCCTGTTACGCTATATGACGTAGCAGAG;	CTCTGCTACGTCATATAGCGTAACAGGCTTCAT;	46.9	41.4	81.9
A[6](1.2.1.1.4.5)+B[6](1.2.3.4.2)	ATGAAGCCTGTTACGCTATATGACGTAGCGGAG;	CTCCGCTACGTCATATAGCGTAACAGGCTTCAT;	46.9	43.5	83.4
A[6](1.2.1.1.4.5)+B[6](1.2.4.1.2)	ATGAAGCCTGTTACGCTATATGACGTGGCTGAG;	CTCAGCCACGTCATATAGCGTAACAGGCTTCAT;	39.4	41.2	83.8
A[6](1.2.1.1.4.5)+B[6](1.2.4.3.2)	ATGAAGCCTGTTACGCTATATGACGTGGCAGAG;	CTCTGCCACGTCATATAGCGTAACAGGCTTCAT;	42.7	36.4	83.8
A[6](1.2.1.1.4.5)+B[6](1.2.4.4.2)	ATGAAGCCTGTTACGCTATATGACGTGGCGGAG;	CTCCGCCACGTCATATAGCGTAACAGGCTTCAT;	40.8	35	85.3
A[6](1.2.1.1.4.6)+B[1](1.1.1.2.1)	ATGAAGCCTGTTACGCTGTATGATGTTGCCGAA;	TTCGGCAACATCATACAGCGTAACAGGCTTCAT;	-12	-15.2	84.4
A[6](1.2.1.1.4.6)+B[2](1.1.1.2.2)	ATGAAGCCTGTTACGCTGTATGATGTTGCCGAG;	CTCGGCAACATCATACAGCGTAACAGGCTTCAT;	-12	-15.2	84.4
A[6](1.2.1.1.4.6)+B[1](1.1.1.4.1)	ATGAAGCCTGTTACGCTGTATGATGTTGCGGAA;	TTCCGCAACATCATACAGCGTAACAGGCTTCAT;	29.2	25.2	84.4
A[6](1.2.1.1.4.6)+B[1](1.1.3.2.1)	ATGAAGCCTGTTACGCTGTATGATGTAGCCGAA;	TTCGGCTACATCATACAGCGTAACAGGCTTCAT;	-0.4	-15.2	83.7
A[6](1.2.1.1.4.6)+B[2](1.1.3.2.2)	ATGAAGCCTGTTACGCTGTATGATGTAGCCGAG;	CTCGGCTACATCATACAGCGTAACAGGCTTCAT;	-0.4	-15.2	83.8
A[6](1.2.1.1.4.6)+B[1](1.1.3.4.1)	ATGAAGCCTGTTACGCTGTATGATGTAGCGGAA;	TTCCGCTACATCATACAGCGTAACAGGCTTCAT;	43.1	33.9	83.7
A[6](1.2.1.1.4.6)+B[2](1.1.3.4.2)	ATGAAGCCTGTTACGCTGTATGATGTAGCGGAG;	CTCCGCTACATCATACAGCGTAACAGGCTTCAT;	43.1	33.9	83.8
A[6](1.2.1.1.4.6)+B[3](1.1.4.1.1)	ATGAAGCCTGTTACGCTGTATGATGTGGCTGAA;	TTCAGCCACATCATACAGCGTAACAGGCTTCAT;	19.8	16.6	84.1
A[6](1.2.1.1.4.6)+B[3](1.1.4.4.1)	ATGAAGCCTGTTACGCTGTATGATGTGGCGGAA;	TTCCGCCACATCATACAGCGTAACAGGCTTCAT;	34.7	23.2	85.7
A[6](1.2.1.1.4.6)+B[6](1.2.1.1.2)	ATGAAGCCTGTTACGCTGTATGACGTTGCTGAG;	CTCAGCAACGTCATACAGCGTAACAGGCTTCAT;	-1.4	-21.1	84.2
A[6](1.2.1.1.4.6)+B[6](1.2.1.2.2)	ATGAAGCCTGTTACGCTGTATGACGTTGCCGAG;	CTCGGCAACGTCATACAGCGTAACAGGCTTCAT;	-1.4	-21.1	85.7
A[6](1.2.1.1.4.6)+B[6](1.2.1.3.2)	ATGAAGCCTGTTACGCTGTATGACGTTGCAGAG;	CTCTGCAACGTCATACAGCGTAACAGGCTTCAT;	39.7	33.9	84.2
A[6](1.2.1.1.4.6)+B[6](1.2.1.4.2)	ATGAAGCCTGTTACGCTGTATGACGTTGCGGAG;	CTCCGCAACGTCATACAGCGTAACAGGCTTCAT;	36.3	25.2	85.7
A[6](1.2.1.1.4.6)+B[6](1.2.3.1.2)	ATGAAGCCTGTTACGCTGTATGACGTAGCTGAG;	CTCAGCTACGTCATACAGCGTAACAGGCTTCAT;	30.2	29.5	83.6
A[6](1.2.1.1.4.6)+B[6](1.2.3.2.2)	ATGAAGCCTGTTACGCTGTATGACGTAGCCGAG;	CTCGGCTACGTCATACAGCGTAACAGGCTTCAT;	11.8	9.2	85.1
A[6](1.2.1.1.4.6)+B[6](1.2.3.3.2)	ATGAAGCCTGTTACGCTGTATGACGTAGCAGAG;	CTCTGCTACGTCATACAGCGTAACAGGCTTCAT;	47.8	38.7	83.6
A[6](1.2.1.1.4.6)+B[6](1.2.3.4.2)	ATGAAGCCTGTTACGCTGTATGACGTAGCGGAG;	CTCCGCTACGTCATACAGCGTAACAGGCTTCAT;	46.9	43.5	85.1
A[6](1.2.1.1.4.6)+B[6](1.2.4.1.2)	ATGAAGCCTGTTACGCTGTATGACGTGGCTGAG;	CTCAGCCACGTCATACAGCGTAACAGGCTTCAT;	39	37.8	85.5
A[6](1.2.1.1.4.6)+B[6](1.2.4.3.2)	ATGAAGCCTGTTACGCTGTATGACGTGGCAGAG;	CTCTGCCACGTCATACAGCGTAACAGGCTTCAT;	42.9	33.1	85.5
A[6](1.2.1.1.4.6)+B[6](1.2.4.4.2)	ATGAAGCCTGTTACGCTGTATGACGTGGCGGAG;	CTCCGCCACGTCATACAGCGTAACAGGCTTCAT;	40.8	31.5	87
A[6](1.2.1.2.1.3)+B[1](1.1.1.2.1)	ATGAAGCCTGTCACTCTTTATGATGTTGCCGAA;	TTCGGCAACATCATAAAGAGTGACAGGCTTCAT;	-12.4	-15.2	82.7
A[6](1.2.1.2.1.3)+B[2](1.1.1.2.2)	ATGAAGCCTGTCACTCTTTATGATGTTGCCGAG;	CTCGGCAACATCATAAAGAGTGACAGGCTTCAT;	-12.4	-15.2	82.8
A[6](1.2.1.2.1.3)+B[1](1.1.1.4.1)	ATGAAGCCTGTCACTCTTTATGATGTTGCGGAA;	TTCCGCAACATCATAAAGAGTGACAGGCTTCAT;	1.6	-15.2	82.7
A[6](1.2.1.2.1.3)+B[1](1.1.3.2.1)	ATGAAGCCTGTCACTCTTTATGATGTAGCCGAA;	TTCGGCTACATCATAAAGAGTGACAGGCTTCAT;	-12.4	-15.2	82.1
A[6](1.2.1.2.1.3)+B[2](1.1.3.2.2)	ATGAAGCCTGTCACTCTTTATGATGTAGCCGAG;	CTCGGCTACATCATAAAGAGTGACAGGCTTCAT;	-12.4	-15.2	82.2
A[6](1.2.1.2.1.3)+B[1](1.1.3.4.1)	ATGAAGCCTGTCACTCTTTATGATGTAGCGGAA;	TTCCGCTACATCATAAAGAGTGACAGGCTTCAT;	-9.4	-15.2	82.1
A[6](1.2.1.2.1.3)+B[2](1.1.3.4.2)	ATGAAGCCTGTCACTCTTTATGATGTAGCGGAG;	CTCCGCTACATCATAAAGAGTGACAGGCTTCAT;	-4.8	-15.2	82.2
A[6](1.2.1.2.1.3)+B[3](1.1.4.1.1)	ATGAAGCCTGTCACTCTTTATGATGTGGCTGAA;	TTCAGCCACATCATAAAGAGTGACAGGCTTCAT;	37.4	32.2	82.5
A[6](1.2.1.2.1.3)+B[3](1.1.4.4.1)	ATGAAGCCTGTCACTCTTTATGATGTGGCGGAA;	TTCCGCCACATCATAAAGAGTGACAGGCTTCAT;	29.1	12.4	84
A[6](1.2.1.2.1.3)+B[6](1.2.1.1.2)	ATGAAGCCTGTCACTCTTTATGACGTTGCTGAG;	CTCAGCAACGTCATAAAGAGTGACAGGCTTCAT;	38.2	30.2	82.6
A[6](1.2.1.2.1.3)+B[6](1.2.1.2.2)	ATGAAGCCTGTCACTCTTTATGACGTTGCCGAG;	CTCGGCAACGTCATAAAGAGTGACAGGCTTCAT;	30.2	25.7	84.1
A[6](1.2.1.2.1.3)+B[6](1.2.1.3.2)	ATGAAGCCTGTCACTCTTTATGACGTTGCAGAG;	CTCTGCAACGTCATAAAGAGTGACAGGCTTCAT;	33.4	25.7	82.6
A[6](1.2.1.2.1.3)+B[6](1.2.1.4.2)	ATGAAGCCTGTCACTCTTTATGACGTTGCGGAG;	CTCCGCAACGTCATAAAGAGTGACAGGCTTCAT;	-1.4	25.7	84.1
A[6](1.2.1.2.1.3)+B[6](1.2.3.1.2)	ATGAAGCCTGTCACTCTTTATGACGTAGCTGAG;	CTCAGCTACGTCATAAAGAGTGACAGGCTTCAT;	38.2	37.2	82
A[6](1.2.1.2.1.3)+B[6](1.2.3.2.2)	ATGAAGCCTGTCACTCTTTATGACGTAGCCGAG;	CTCGGCTACGTCATAAAGAGTGACAGGCTTCAT;	30.2	32.2	83.5
A[6](1.2.1.2.1.3)+B[6](1.2.3.3.2)	ATGAAGCCTGTCACTCTTTATGACGTAGCAGAG;	CTCTGCTACGTCATAAAGAGTGACAGGCTTCAT;	33.4	32.6	82
A[6](1.2.1.2.1.3)+B[6](1.2.3.4.2)	ATGAAGCCTGTCACTCTTTATGACGTAGCGGAG;	CTCCGCTACGTCATAAAGAGTGACAGGCTTCAT;	11.8	31	83.5
A[6](1.2.1.2.1.3)+B[6](1.2.4.1.2)	ATGAAGCCTGTCACTCTTTATGACGTGGCTGAG;	CTCAGCCACGTCATAAAGAGTGACAGGCTTCAT;	48.1	48.9	83.9
A[6](1.2.1.2.1.3)+B[6](1.2.4.3.2)	ATGAAGCCTGTCACTCTTTATGACGTGGCAGAG;	CTCTGCCACGTCATAAAGAGTGACAGGCTTCAT;	43.2	43.2	83.9
A[6](1.2.1.2.1.3)+B[6](1.2.4.4.2)	ATGAAGCCTGTCACTCTTTATGACGTGGCGGAG;	CTCCGCCACGTCATAAAGAGTGACAGGCTTCAT;	39.2	41.9	85.4
A[6](1.2.1.2.1.4)+B[1](1.1.1.2.1)	ATGAAGCCTGTCACTCTCTATGATGTTGCCGAA;	TTCGGCAACATCATAGAGAGTGACAGGCTTCAT;	-12.4	-15.2	83.6
A[6](1.2.1.2.1.4)+B[2](1.1.1.2.2)	ATGAAGCCTGTCACTCTCTATGATGTTGCCGAG;	CTCGGCAACATCATAGAGAGTGACAGGCTTCAT;	-12.4	-15.2	83.7
A[6](1.2.1.2.1.4)+B[1](1.1.1.4.1)	ATGAAGCCTGTCACTCTCTATGATGTTGCGGAA;	TTCCGCAACATCATAGAGAGTGACAGGCTTCAT;	1.6	-15.2	83.6
A[6](1.2.1.2.1.4)+B[1](1.1.3.2.1)	ATGAAGCCTGTCACTCTCTATGATGTAGCCGAA;	TTCGGCTACATCATAGAGAGTGACAGGCTTCAT;	-12.4	-15.2	82.9
A[6](1.2.1.2.1.4)+B[2](1.1.3.2.2)	ATGAAGCCTGTCACTCTCTATGATGTAGCCGAG;	CTCGGCTACATCATAGAGAGTGACAGGCTTCAT;	-12.4	-15.2	83
A[6](1.2.1.2.1.4)+B[1](1.1.3.4.1)	ATGAAGCCTGTCACTCTCTATGATGTAGCGGAA;	TTCCGCTACATCATAGAGAGTGACAGGCTTCAT;	-9.4	-15.2	82.9
A[6](1.2.1.2.1.4)+B[2](1.1.3.4.2)	ATGAAGCCTGTCACTCTCTATGATGTAGCGGAG;	CTCCGCTACATCATAGAGAGTGACAGGCTTCAT;	-4.8	-15.2	83
A[6](1.2.1.2.1.4)+B[3](1.1.4.1.1)	ATGAAGCCTGTCACTCTCTATGATGTGGCTGAA;	TTCAGCCACATCATAGAGAGTGACAGGCTTCAT;	37.4	32.2	83.3
A[6](1.2.1.2.1.4)+B[3](1.1.4.4.1)	ATGAAGCCTGTCACTCTCTATGATGTGGCGGAA;	TTCCGCCACATCATAGAGAGTGACAGGCTTCAT;	31.5	12.4	84.9
A[6](1.2.1.2.1.4)+B[6](1.2.1.1.2)	ATGAAGCCTGTCACTCTCTATGACGTTGCTGAG;	CTCAGCAACGTCATAGAGAGTGACAGGCTTCAT;	38.2	30.2	83.5
A[6](1.2.1.2.1.4)+B[6](1.2.1.2.2)	ATGAAGCCTGTCACTCTCTATGACGTTGCCGAG;	CTCGGCAACGTCATAGAGAGTGACAGGCTTCAT;	30.2	25.7	85
A[6](1.2.1.2.1.4)+B[6](1.2.1.3.2)	ATGAAGCCTGTCACTCTCTATGACGTTGCAGAG;	CTCTGCAACGTCATAGAGAGTGACAGGCTTCAT;	33.4	35	83.5
A[6](1.2.1.2.1.4)+B[6](1.2.1.4.2)	ATGAAGCCTGTCACTCTCTATGACGTTGCGGAG;	CTCCGCAACGTCATAGAGAGTGACAGGCTTCAT;	-1.4	25.7	85
A[6](1.2.1.2.1.4)+B[6](1.2.3.1.2)	ATGAAGCCTGTCACTCTCTATGACGTAGCTGAG;	CTCAGCTACGTCATAGAGAGTGACAGGCTTCAT;	38.2	37.2	82.8
A[6](1.2.1.2.1.4)+B[6](1.2.3.2.2)	ATGAAGCCTGTCACTCTCTATGACGTAGCCGAG;	CTCGGCTACGTCATAGAGAGTGACAGGCTTCAT;	32.5	32.2	84.4
A[6](1.2.1.2.1.4)+B[6](1.2.3.3.2)	ATGAAGCCTGTCACTCTCTATGACGTAGCAGAG;	CTCTGCTACGTCATAGAGAGTGACAGGCTTCAT;	34.4	34.3	82.8
A[6](1.2.1.2.1.4)+B[6](1.2.3.4.2)	ATGAAGCCTGTCACTCTCTATGACGTAGCGGAG;	CTCCGCTACGTCATAGAGAGTGACAGGCTTCAT;	30.7	31	84.4
A[6](1.2.1.2.1.4)+B[6](1.2.4.1.2)	ATGAAGCCTGTCACTCTCTATGACGTGGCTGAG;	CTCAGCCACGTCATAGAGAGTGACAGGCTTCAT;	48.1	48.9	84.8
A[6](1.2.1.2.1.4)+B[6](1.2.4.3.2)	ATGAAGCCTGTCACTCTCTATGACGTGGCAGAG;	CTCTGCCACGTCATAGAGAGTGACAGGCTTCAT;	43.2	43.2	84.8
A[6](1.2.1.2.1.4)+B[6](1.2.4.4.2)	ATGAAGCCTGTCACTCTCTATGACGTGGCGGAG;	CTCCGCCACGTCATAGAGAGTGACAGGCTTCAT;	39.2	41.9	86.3
A[6](1.2.1.2.1.5)+B[1](1.1.1.2.1)	ATGAAGCCTGTCACTCTATATGATGTTGCCGAA;	TTCGGCAACATCATATAGAGTGACAGGCTTCAT;	-12.4	-15.2	82.1
A[6](1.2.1.2.1.5)+B[2](1.1.1.2.2)	ATGAAGCCTGTCACTCTATATGATGTTGCCGAG;	CTCGGCAACATCATATAGAGTGACAGGCTTCAT;	-12.4	-15.2	82.2
A[6](1.2.1.2.1.5)+B[1](1.1.1.4.1)	ATGAAGCCTGTCACTCTATATGATGTTGCGGAA;	TTCCGCAACATCATATAGAGTGACAGGCTTCAT;	1.6	-15.2	82.1
A[6](1.2.1.2.1.5)+B[1](1.1.3.2.1)	ATGAAGCCTGTCACTCTATATGATGTAGCCGAA;	TTCGGCTACATCATATAGAGTGACAGGCTTCAT;	14.7	-15.2	81.5
A[6](1.2.1.2.1.5)+B[2](1.1.3.2.2)	ATGAAGCCTGTCACTCTATATGATGTAGCCGAG;	CTCGGCTACATCATATAGAGTGACAGGCTTCAT;	14.7	-15.2	81.6
A[6](1.2.1.2.1.5)+B[1](1.1.3.4.1)	ATGAAGCCTGTCACTCTATATGATGTAGCGGAA;	TTCCGCTACATCATATAGAGTGACAGGCTTCAT;	14.7	-15.2	81.5
A[6](1.2.1.2.1.5)+B[2](1.1.3.4.2)	ATGAAGCCTGTCACTCTATATGATGTAGCGGAG;	CTCCGCTACATCATATAGAGTGACAGGCTTCAT;	14.7	-15.2	81.6
A[6](1.2.1.2.1.5)+B[3](1.1.4.1.1)	ATGAAGCCTGTCACTCTATATGATGTGGCTGAA;	TTCAGCCACATCATATAGAGTGACAGGCTTCAT;	37.4	34.2	81.9
A[6](1.2.1.2.1.5)+B[3](1.1.4.4.1)	ATGAAGCCTGTCACTCTATATGATGTGGCGGAA;	TTCCGCCACATCATATAGAGTGACAGGCTTCAT;	34.5	28.8	83.5
A[6](1.2.1.2.1.5)+B[6](1.2.1.1.2)	ATGAAGCCTGTCACTCTATATGACGTTGCTGAG;	CTCAGCAACGTCATATAGAGTGACAGGCTTCAT;	38.2	32.4	82
A[6](1.2.1.2.1.5)+B[6](1.2.1.2.2)	ATGAAGCCTGTCACTCTATATGACGTTGCCGAG;	CTCGGCAACGTCATATAGAGTGACAGGCTTCAT;	30.2	28.8	83.6
A[6](1.2.1.2.1.5)+B[6](1.2.1.3.2)	ATGAAGCCTGTCACTCTATATGACGTTGCAGAG;	CTCTGCAACGTCATATAGAGTGACAGGCTTCAT;	33.4	28.8	82
A[6](1.2.1.2.1.5)+B[6](1.2.1.4.2)	ATGAAGCCTGTCACTCTATATGACGTTGCGGAG;	CTCCGCAACGTCATATAGAGTGACAGGCTTCAT;	-1.4	28.8	83.6
A[6](1.2.1.2.1.5)+B[6](1.2.3.1.2)	ATGAAGCCTGTCACTCTATATGACGTAGCTGAG;	CTCAGCTACGTCATATAGAGTGACAGGCTTCAT;	38.2	38.6	81.4
A[6](1.2.1.2.1.5)+B[6](1.2.3.2.2)	ATGAAGCCTGTCACTCTATATGACGTAGCCGAG;	CTCGGCTACGTCATATAGAGTGACAGGCTTCAT;	30.2	33.9	82.9
A[6](1.2.1.2.1.5)+B[6](1.2.3.3.2)	ATGAAGCCTGTCACTCTATATGACGTAGCAGAG;	CTCTGCTACGTCATATAGAGTGACAGGCTTCAT;	33.4	34.2	81.4
A[6](1.2.1.2.1.5)+B[6](1.2.3.4.2)	ATGAAGCCTGTCACTCTATATGACGTAGCGGAG;	CTCCGCTACGTCATATAGAGTGACAGGCTTCAT;	11.8	32.8	82.9
A[6](1.2.1.2.1.5)+B[6](1.2.4.1.2)	ATGAAGCCTGTCACTCTATATGACGTGGCTGAG;	CTCAGCCACGTCATATAGAGTGACAGGCTTCAT;	48.1	49.1	83.3
A[6](1.2.1.2.1.5)+B[6](1.2.4.3.2)	ATGAAGCCTGTCACTCTATATGACGTGGCAGAG;	CTCTGCCACGTCATATAGAGTGACAGGCTTCAT;	44.8	43.8	83.3
A[6](1.2.1.2.1.5)+B[6](1.2.4.4.2)	ATGAAGCCTGTCACTCTATATGACGTGGCGGAG;	CTCCGCCACGTCATATAGAGTGACAGGCTTCAT;	39.2	42.6	84.9
A[6](1.2.1.2.1.6)+B[1](1.1.1.2.1)	ATGAAGCCTGTCACTCTGTATGATGTTGCCGAA;	TTCGGCAACATCATACAGAGTGACAGGCTTCAT;	-12.4	-15.2	83.9
A[6](1.2.1.2.1.6)+B[2](1.1.1.2.2)	ATGAAGCCTGTCACTCTGTATGATGTTGCCGAG;	CTCGGCAACATCATACAGAGTGACAGGCTTCAT;	-12.4	-15.2	84
A[6](1.2.1.2.1.6)+B[1](1.1.1.4.1)	ATGAAGCCTGTCACTCTGTATGATGTTGCGGAA;	TTCCGCAACATCATACAGAGTGACAGGCTTCAT;	1.6	-15.2	83.9
A[6](1.2.1.2.1.6)+B[1](1.1.3.2.1)	ATGAAGCCTGTCACTCTGTATGATGTAGCCGAA;	TTCGGCTACATCATACAGAGTGACAGGCTTCAT;	-12.4	-15.2	83.2
A[6](1.2.1.2.1.6)+B[2](1.1.3.2.2)	ATGAAGCCTGTCACTCTGTATGATGTAGCCGAG;	CTCGGCTACATCATACAGAGTGACAGGCTTCAT;	-12.4	-15.2	83.3
A[6](1.2.1.2.1.6)+B[1](1.1.3.4.1)	ATGAAGCCTGTCACTCTGTATGATGTAGCGGAA;	TTCCGCTACATCATACAGAGTGACAGGCTTCAT;	-9.4	-15.2	83.2
A[6](1.2.1.2.1.6)+B[2](1.1.3.4.2)	ATGAAGCCTGTCACTCTGTATGATGTAGCGGAG;	CTCCGCTACATCATACAGAGTGACAGGCTTCAT;	19.8	-15.2	83.3
A[6](1.2.1.2.1.6)+B[3](1.1.4.1.1)	ATGAAGCCTGTCACTCTGTATGATGTGGCTGAA;	TTCAGCCACATCATACAGAGTGACAGGCTTCAT;	37.4	32.2	83.7
A[6](1.2.1.2.1.6)+B[3](1.1.4.4.1)	ATGAAGCCTGTCACTCTGTATGATGTGGCGGAA;	TTCCGCCACATCATACAGAGTGACAGGCTTCAT;	29.1	12.4	85.2
A[6](1.2.1.2.1.6)+B[6](1.2.1.1.2)	ATGAAGCCTGTCACTCTGTATGACGTTGCTGAG;	CTCAGCAACGTCATACAGAGTGACAGGCTTCAT;	38.2	30.2	83.8
A[6](1.2.1.2.1.6)+B[6](1.2.1.2.2)	ATGAAGCCTGTCACTCTGTATGACGTTGCCGAG;	CTCGGCAACGTCATACAGAGTGACAGGCTTCAT;	30.2	25.7	85.3
A[6](1.2.1.2.1.6)+B[6](1.2.1.3.2)	ATGAAGCCTGTCACTCTGTATGACGTTGCAGAG;	CTCTGCAACGTCATACAGAGTGACAGGCTTCAT;	43.8	36.7	83.8
A[6](1.2.1.2.1.6)+B[6](1.2.1.4.2)	ATGAAGCCTGTCACTCTGTATGACGTTGCGGAG;	CTCCGCAACGTCATACAGAGTGACAGGCTTCAT;	33.6	25.7	85.3
A[6](1.2.1.2.1.6)+B[6](1.2.3.1.2)	ATGAAGCCTGTCACTCTGTATGACGTAGCTGAG;	CTCAGCTACGTCATACAGAGTGACAGGCTTCAT;	38.2	37.2	83.1
A[6](1.2.1.2.1.6)+B[6](1.2.3.2.2)	ATGAAGCCTGTCACTCTGTATGACGTAGCCGAG;	CTCGGCTACGTCATACAGAGTGACAGGCTTCAT;	30.2	32.2	84.7
A[6](1.2.1.2.1.6)+B[6](1.2.3.3.2)	ATGAAGCCTGTCACTCTGTATGACGTAGCAGAG;	CTCTGCTACGTCATACAGAGTGACAGGCTTCAT;	43.7	36.7	83.1
A[6](1.2.1.2.1.6)+B[6](1.2.3.4.2)	ATGAAGCCTGTCACTCTGTATGACGTAGCGGAG;	CTCCGCTACGTCATACAGAGTGACAGGCTTCAT;	32.7	31	84.7
A[6](1.2.1.2.1.6)+B[6](1.2.4.1.2)	ATGAAGCCTGTCACTCTGTATGACGTGGCTGAG;	CTCAGCCACGTCATACAGAGTGACAGGCTTCAT;	48.1	48.9	85.1
A[6](1.2.1.2.1.6)+B[6](1.2.4.3.2)	ATGAAGCCTGTCACTCTGTATGACGTGGCAGAG;	CTCTGCCACGTCATACAGAGTGACAGGCTTCAT;	43.2	43.2	85.1
A[6](1.2.1.2.1.6)+B[6](1.2.4.4.2)	ATGAAGCCTGTCACTCTGTATGACGTGGCGGAG;	CTCCGCCACGTCATACAGAGTGACAGGCTTCAT;	39.2	41.9	86.6
A[6](1.2.1.2.2.3)+B[1](1.1.1.2.1)	ATGAAGCCTGTCACCCTTTATGATGTTGCCGAA;	TTCGGCAACATCATAAAGGGTGACAGGCTTCAT;	-12.4	-15.2	84.5
A[6](1.2.1.2.2.3)+B[2](1.1.1.2.2)	ATGAAGCCTGTCACCCTTTATGATGTTGCCGAG;	CTCGGCAACATCATAAAGGGTGACAGGCTTCAT;	-12.4	-15.2	84.5
A[6](1.2.1.2.2.3)+B[1](1.1.1.4.1)	ATGAAGCCTGTCACCCTTTATGATGTTGCGGAA;	TTCCGCAACATCATAAAGGGTGACAGGCTTCAT;	1.6	-15.2	84.5
A[6](1.2.1.2.2.3)+B[1](1.1.3.2.1)	ATGAAGCCTGTCACCCTTTATGATGTAGCCGAA;	TTCGGCTACATCATAAAGGGTGACAGGCTTCAT;	-12.4	-15.2	83.8
A[6](1.2.1.2.2.3)+B[2](1.1.3.2.2)	ATGAAGCCTGTCACCCTTTATGATGTAGCCGAG;	CTCGGCTACATCATAAAGGGTGACAGGCTTCAT;	-12.4	-15.2	83.9
A[6](1.2.1.2.2.3)+B[1](1.1.3.4.1)	ATGAAGCCTGTCACCCTTTATGATGTAGCGGAA;	TTCCGCTACATCATAAAGGGTGACAGGCTTCAT;	-9.4	-15.2	83.8
A[6](1.2.1.2.2.3)+B[2](1.1.3.4.2)	ATGAAGCCTGTCACCCTTTATGATGTAGCGGAG;	CTCCGCTACATCATAAAGGGTGACAGGCTTCAT;	-9.4	-15.2	83.9
A[6](1.2.1.2.2.3)+B[3](1.1.4.1.1)	ATGAAGCCTGTCACCCTTTATGATGTGGCTGAA;	TTCAGCCACATCATAAAGGGTGACAGGCTTCAT;	37.4	33	84.2
A[6](1.2.1.2.2.3)+B[3](1.1.4.4.1)	ATGAAGCCTGTCACCCTTTATGATGTGGCGGAA;	TTCCGCCACATCATAAAGGGTGACAGGCTTCAT;	26.7	12.4	85.8
A[6](1.2.1.2.2.3)+B[6](1.2.1.1.2)	ATGAAGCCTGTCACCCTTTATGACGTTGCTGAG;	CTCAGCAACGTCATAAAGGGTGACAGGCTTCAT;	38.2	30.2	84.3
A[6](1.2.1.2.2.3)+B[6](1.2.1.2.2)	ATGAAGCCTGTCACCCTTTATGACGTTGCCGAG;	CTCGGCAACGTCATAAAGGGTGACAGGCTTCAT;	30.2	25.7	85.9
A[6](1.2.1.2.2.3)+B[6](1.2.1.3.2)	ATGAAGCCTGTCACCCTTTATGACGTTGCAGAG;	CTCTGCAACGTCATAAAGGGTGACAGGCTTCAT;	33.4	25.7	84.3
A[6](1.2.1.2.2.3)+B[6](1.2.1.4.2)	ATGAAGCCTGTCACCCTTTATGACGTTGCGGAG;	CTCCGCAACGTCATAAAGGGTGACAGGCTTCAT;	-1.4	25.7	85.9
A[6](1.2.1.2.2.3)+B[6](1.2.3.1.2)	ATGAAGCCTGTCACCCTTTATGACGTAGCTGAG;	CTCAGCTACGTCATAAAGGGTGACAGGCTTCAT;	38.2	37.2	83.7
A[6](1.2.1.2.2.3)+B[6](1.2.3.2.2)	ATGAAGCCTGTCACCCTTTATGACGTAGCCGAG;	CTCGGCTACGTCATAAAGGGTGACAGGCTTCAT;	30.2	32.2	85.2
A[6](1.2.1.2.2.3)+B[6](1.2.3.3.2)	ATGAAGCCTGTCACCCTTTATGACGTAGCAGAG;	CTCTGCTACGTCATAAAGGGTGACAGGCTTCAT;	33.4	32.6	83.7
A[6](1.2.1.2.2.3)+B[6](1.2.3.4.2)	ATGAAGCCTGTCACCCTTTATGACGTAGCGGAG;	CTCCGCTACGTCATAAAGGGTGACAGGCTTCAT;	11.8	31	85.2
A[6](1.2.1.2.2.3)+B[6](1.2.4.1.2)	ATGAAGCCTGTCACCCTTTATGACGTGGCTGAG;	CTCAGCCACGTCATAAAGGGTGACAGGCTTCAT;	48.1	48.9	85.6
A[6](1.2.1.2.2.3)+B[6](1.2.4.3.2)	ATGAAGCCTGTCACCCTTTATGACGTGGCAGAG;	CTCTGCCACGTCATAAAGGGTGACAGGCTTCAT;	43.2	43.2	85.6
A[6](1.2.1.2.2.3)+B[6](1.2.4.4.2)	ATGAAGCCTGTCACCCTTTATGACGTGGCGGAG;	CTCCGCCACGTCATAAAGGGTGACAGGCTTCAT;	39.2	41.9	87.2
A[6](1.2.1.2.2.4)+B[1](1.1.1.2.1)	ATGAAGCCTGTCACCCTCTATGATGTTGCCGAA;	TTCGGCAACATCATAGAGGGTGACAGGCTTCAT;	-12.4	-15.2	85.3
A[6](1.2.1.2.2.4)+B[2](1.1.1.2.2)	ATGAAGCCTGTCACCCTCTATGATGTTGCCGAG;	CTCGGCAACATCATAGAGGGTGACAGGCTTCAT;	-12.4	-15.2	85.4
A[6](1.2.1.2.2.4)+B[1](1.1.1.4.1)	ATGAAGCCTGTCACCCTCTATGATGTTGCGGAA;	TTCCGCAACATCATAGAGGGTGACAGGCTTCAT;	1.6	-15.2	85.3
A[6](1.2.1.2.2.4)+B[1](1.1.3.2.1)	ATGAAGCCTGTCACCCTCTATGATGTAGCCGAA;	TTCGGCTACATCATAGAGGGTGACAGGCTTCAT;	-12.4	-15.2	84.7
A[6](1.2.1.2.2.4)+B[2](1.1.3.2.2)	ATGAAGCCTGTCACCCTCTATGATGTAGCCGAG;	CTCGGCTACATCATAGAGGGTGACAGGCTTCAT;	-12.4	-15.2	84.8
A[6](1.2.1.2.2.4)+B[1](1.1.3.4.1)	ATGAAGCCTGTCACCCTCTATGATGTAGCGGAA;	TTCCGCTACATCATAGAGGGTGACAGGCTTCAT;	16.1	-15.2	84.7
A[6](1.2.1.2.2.4)+B[2](1.1.3.4.2)	ATGAAGCCTGTCACCCTCTATGATGTAGCGGAG;	CTCCGCTACATCATAGAGGGTGACAGGCTTCAT;	16.1	-15.2	84.8
A[6](1.2.1.2.2.4)+B[3](1.1.4.1.1)	ATGAAGCCTGTCACCCTCTATGATGTGGCTGAA;	TTCAGCCACATCATAGAGGGTGACAGGCTTCAT;	37.4	33	85.1
A[6](1.2.1.2.2.4)+B[3](1.1.4.4.1)	ATGAAGCCTGTCACCCTCTATGATGTGGCGGAA;	TTCCGCCACATCATAGAGGGTGACAGGCTTCAT;	30.4	12.4	86.7
A[6](1.2.1.2.2.4)+B[6](1.2.1.1.2)	ATGAAGCCTGTCACCCTCTATGACGTTGCTGAG;	CTCAGCAACGTCATAGAGGGTGACAGGCTTCAT;	38.2	30.2	85.2
A[6](1.2.1.2.2.4)+B[6](1.2.1.2.2)	ATGAAGCCTGTCACCCTCTATGACGTTGCCGAG;	CTCGGCAACGTCATAGAGGGTGACAGGCTTCAT;	30.2	25.7	86.7
A[6](1.2.1.2.2.4)+B[6](1.2.1.3.2)	ATGAAGCCTGTCACCCTCTATGACGTTGCAGAG;	CTCTGCAACGTCATAGAGGGTGACAGGCTTCAT;	33.4	31.8	85.2
A[6](1.2.1.2.2.4)+B[6](1.2.1.4.2)	ATGAAGCCTGTCACCCTCTATGACGTTGCGGAG;	CTCCGCAACGTCATAGAGGGTGACAGGCTTCAT;	-1.4	25.7	86.7
A[6](1.2.1.2.2.4)+B[6](1.2.3.1.2)	ATGAAGCCTGTCACCCTCTATGACGTAGCTGAG;	CTCAGCTACGTCATAGAGGGTGACAGGCTTCAT;	38.2	37.2	84.6
A[6](1.2.1.2.2.4)+B[6](1.2.3.2.2)	ATGAAGCCTGTCACCCTCTATGACGTAGCCGAG;	CTCGGCTACGTCATAGAGGGTGACAGGCTTCAT;	30.2	32.2	86.1
A[6](1.2.1.2.2.4)+B[6](1.2.3.3.2)	ATGAAGCCTGTCACCCTCTATGACGTAGCAGAG;	CTCTGCTACGTCATAGAGGGTGACAGGCTTCAT;	33.4	32.6	84.6
A[6](1.2.1.2.2.4)+B[6](1.2.3.4.2)	ATGAAGCCTGTCACCCTCTATGACGTAGCGGAG;	CTCCGCTACGTCATAGAGGGTGACAGGCTTCAT;	33.8	31	86.1
A[6](1.2.1.2.2.4)+B[6](1.2.4.1.2)	ATGAAGCCTGTCACCCTCTATGACGTGGCTGAG;	CTCAGCCACGTCATAGAGGGTGACAGGCTTCAT;	48.1	48.9	86.5
A[6](1.2.1.2.2.4)+B[6](1.2.4.3.2)	ATGAAGCCTGTCACCCTCTATGACGTGGCAGAG;	CTCTGCCACGTCATAGAGGGTGACAGGCTTCAT;	43.2	43.2	86.5
A[6](1.2.1.2.2.4)+B[6](1.2.4.4.2)	ATGAAGCCTGTCACCCTCTATGACGTGGCGGAG;	CTCCGCCACGTCATAGAGGGTGACAGGCTTCAT;	39.2	41.9	88
A[6](1.2.1.2.2.5)+B[1](1.1.1.2.1)	ATGAAGCCTGTCACCCTATATGATGTTGCCGAA;	TTCGGCAACATCATATAGGGTGACAGGCTTCAT;	-12.4	30.6	83.9
A[6](1.2.1.2.2.5)+B[2](1.1.1.2.2)	ATGAAGCCTGTCACCCTATATGATGTTGCCGAG;	CTCGGCAACATCATATAGGGTGACAGGCTTCAT;	-12.4	30.6	84
A[6](1.2.1.2.2.5)+B[1](1.1.1.4.1)	ATGAAGCCTGTCACCCTATATGATGTTGCGGAA;	TTCCGCAACATCATATAGGGTGACAGGCTTCAT;	1.6	30.6	83.9
A[6](1.2.1.2.2.5)+B[1](1.1.3.2.1)	ATGAAGCCTGTCACCCTATATGATGTAGCCGAA;	TTCGGCTACATCATATAGGGTGACAGGCTTCAT;	14.4	30.6	83.2
A[6](1.2.1.2.2.5)+B[2](1.1.3.2.2)	ATGAAGCCTGTCACCCTATATGATGTAGCCGAG;	CTCGGCTACATCATATAGGGTGACAGGCTTCAT;	14.4	30.6	83.3
A[6](1.2.1.2.2.5)+B[1](1.1.3.4.1)	ATGAAGCCTGTCACCCTATATGATGTAGCGGAA;	TTCCGCTACATCATATAGGGTGACAGGCTTCAT;	28.3	30.6	83.2
A[6](1.2.1.2.2.5)+B[2](1.1.3.4.2)	ATGAAGCCTGTCACCCTATATGATGTAGCGGAG;	CTCCGCTACATCATATAGGGTGACAGGCTTCAT;	28.3	30.6	83.3
A[6](1.2.1.2.2.5)+B[3](1.1.4.1.1)	ATGAAGCCTGTCACCCTATATGATGTGGCTGAA;	TTCAGCCACATCATATAGGGTGACAGGCTTCAT;	37.4	44.5	83.6
A[6](1.2.1.2.2.5)+B[3](1.1.4.4.1)	ATGAAGCCTGTCACCCTATATGATGTGGCGGAA;	TTCCGCCACATCATATAGGGTGACAGGCTTCAT;	33.2	37.4	85.2
A[6](1.2.1.2.2.5)+B[6](1.2.1.1.2)	ATGAAGCCTGTCACCCTATATGACGTTGCTGAG;	CTCAGCAACGTCATATAGGGTGACAGGCTTCAT;	38.2	32.4	83.8
A[6](1.2.1.2.2.5)+B[6](1.2.1.2.2)	ATGAAGCCTGTCACCCTATATGACGTTGCCGAG;	CTCGGCAACGTCATATAGGGTGACAGGCTTCAT;	30.2	28.8	85.3
A[6](1.2.1.2.2.5)+B[6](1.2.1.3.2)	ATGAAGCCTGTCACCCTATATGACGTTGCAGAG;	CTCTGCAACGTCATATAGGGTGACAGGCTTCAT;	33.4	28.8	83.8
A[6](1.2.1.2.2.5)+B[6](1.2.1.4.2)	ATGAAGCCTGTCACCCTATATGACGTTGCGGAG;	CTCCGCAACGTCATATAGGGTGACAGGCTTCAT;	-1.4	28.8	85.3
A[6](1.2.1.2.2.5)+B[6](1.2.3.1.2)	ATGAAGCCTGTCACCCTATATGACGTAGCTGAG;	CTCAGCTACGTCATATAGGGTGACAGGCTTCAT;	38.2	38.6	83.1
A[6](1.2.1.2.2.5)+B[6](1.2.3.2.2)	ATGAAGCCTGTCACCCTATATGACGTAGCCGAG;	CTCGGCTACGTCATATAGGGTGACAGGCTTCAT;	30.2	33.9	84.7
A[6](1.2.1.2.2.5)+B[6](1.2.3.3.2)	ATGAAGCCTGTCACCCTATATGACGTAGCAGAG;	CTCTGCTACGTCATATAGGGTGACAGGCTTCAT;	33.4	34.2	83.1
A[6](1.2.1.2.2.5)+B[6](1.2.3.4.2)	ATGAAGCCTGTCACCCTATATGACGTAGCGGAG;	CTCCGCTACGTCATATAGGGTGACAGGCTTCAT;	11.8	32.8	84.7
A[6](1.2.1.2.2.5)+B[6](1.2.4.1.2)	ATGAAGCCTGTCACCCTATATGACGTGGCTGAG;	CTCAGCCACGTCATATAGGGTGACAGGCTTCAT;	48.1	49.1	85.1
A[6](1.2.1.2.2.5)+B[6](1.2.4.3.2)	ATGAAGCCTGTCACCCTATATGACGTGGCAGAG;	CTCTGCCACGTCATATAGGGTGACAGGCTTCAT;	43.2	43.8	85.1
A[6](1.2.1.2.2.5)+B[6](1.2.4.4.2)	ATGAAGCCTGTCACCCTATATGACGTGGCGGAG;	CTCCGCCACGTCATATAGGGTGACAGGCTTCAT;	39.2	42.6	86.6
A[6](1.2.1.2.2.6)+B[1](1.1.1.2.1)	ATGAAGCCTGTCACCCTGTATGATGTTGCCGAA;	TTCGGCAACATCATACAGGGTGACAGGCTTCAT;	-12.4	-15.2	85.6
A[6](1.2.1.2.2.6)+B[2](1.1.1.2.2)	ATGAAGCCTGTCACCCTGTATGATGTTGCCGAG;	CTCGGCAACATCATACAGGGTGACAGGCTTCAT;	-12.4	-15.2	85.7
A[6](1.2.1.2.2.6)+B[1](1.1.1.4.1)	ATGAAGCCTGTCACCCTGTATGATGTTGCGGAA;	TTCCGCAACATCATACAGGGTGACAGGCTTCAT;	1.6	-15.2	85.6
A[6](1.2.1.2.2.6)+B[1](1.1.3.2.1)	ATGAAGCCTGTCACCCTGTATGATGTAGCCGAA;	TTCGGCTACATCATACAGGGTGACAGGCTTCAT;	-12.4	-15.2	85
A[6](1.2.1.2.2.6)+B[2](1.1.3.2.2)	ATGAAGCCTGTCACCCTGTATGATGTAGCCGAG;	CTCGGCTACATCATACAGGGTGACAGGCTTCAT;	-12.4	-15.2	85.1
A[6](1.2.1.2.2.6)+B[1](1.1.3.4.1)	ATGAAGCCTGTCACCCTGTATGATGTAGCGGAA;	TTCCGCTACATCATACAGGGTGACAGGCTTCAT;	-9.4	-15.2	85
A[6](1.2.1.2.2.6)+B[2](1.1.3.4.2)	ATGAAGCCTGTCACCCTGTATGATGTAGCGGAG;	CTCCGCTACATCATACAGGGTGACAGGCTTCAT;	-9.4	-15.2	85.1
A[6](1.2.1.2.2.6)+B[3](1.1.4.1.1)	ATGAAGCCTGTCACCCTGTATGATGTGGCTGAA;	TTCAGCCACATCATACAGGGTGACAGGCTTCAT;	37.4	33	85.4
A[6](1.2.1.2.2.6)+B[3](1.1.4.4.1)	ATGAAGCCTGTCACCCTGTATGATGTGGCGGAA;	TTCCGCCACATCATACAGGGTGACAGGCTTCAT;	26.7	12.4	87
A[6](1.2.1.2.2.6)+B[6](1.2.1.1.2)	ATGAAGCCTGTCACCCTGTATGACGTTGCTGAG;	CTCAGCAACGTCATACAGGGTGACAGGCTTCAT;	38.2	30.2	85.5
A[6](1.2.1.2.2.6)+B[6](1.2.1.2.2)	ATGAAGCCTGTCACCCTGTATGACGTTGCCGAG;	CTCGGCAACGTCATACAGGGTGACAGGCTTCAT;	30.2	25.7	87
A[6](1.2.1.2.2.6)+B[6](1.2.1.3.2)	ATGAAGCCTGTCACCCTGTATGACGTTGCAGAG;	CTCTGCAACGTCATACAGGGTGACAGGCTTCAT;	33.4	25.7	85.5
A[6](1.2.1.2.2.6)+B[6](1.2.1.4.2)	ATGAAGCCTGTCACCCTGTATGACGTTGCGGAG;	CTCCGCAACGTCATACAGGGTGACAGGCTTCAT;	-1.4	25.7	87
A[6](1.2.1.2.2.6)+B[6](1.2.3.1.2)	ATGAAGCCTGTCACCCTGTATGACGTAGCTGAG;	CTCAGCTACGTCATACAGGGTGACAGGCTTCAT;	38.2	37.2	84.9
A[6](1.2.1.2.2.6)+B[6](1.2.3.2.2)	ATGAAGCCTGTCACCCTGTATGACGTAGCCGAG;	CTCGGCTACGTCATACAGGGTGACAGGCTTCAT;	30.2	32.2	86.4
A[6](1.2.1.2.2.6)+B[6](1.2.3.3.2)	ATGAAGCCTGTCACCCTGTATGACGTAGCAGAG;	CTCTGCTACGTCATACAGGGTGACAGGCTTCAT;	33.4	32.6	84.9
A[6](1.2.1.2.2.6)+B[6](1.2.3.4.2)	ATGAAGCCTGTCACCCTGTATGACGTAGCGGAG;	CTCCGCTACGTCATACAGGGTGACAGGCTTCAT;	11.8	31	86.4
A[6](1.2.1.2.2.6)+B[6](1.2.4.1.2)	ATGAAGCCTGTCACCCTGTATGACGTGGCTGAG;	CTCAGCCACGTCATACAGGGTGACAGGCTTCAT;	48.1	48.9	86.8
A[6](1.2.1.2.2.6)+B[6](1.2.4.3.2)	ATGAAGCCTGTCACCCTGTATGACGTGGCAGAG;	CTCTGCCACGTCATACAGGGTGACAGGCTTCAT;	43.2	43.2	86.8
A[6](1.2.1.2.2.6)+B[6](1.2.4.4.2)	ATGAAGCCTGTCACCCTGTATGACGTGGCGGAG;	CTCCGCCACGTCATACAGGGTGACAGGCTTCAT;	39.2	41.9	88.3
A[6](1.2.1.3.1.3)+B[1](1.1.1.2.1)	ATGAAGCCTGTAACTCTTTATGATGTTGCCGAA;	TTCGGCAACATCATAAAGAGTTACAGGCTTCAT;	-12.4	-15.2	81.2
A[6](1.2.1.3.1.3)+B[2](1.1.1.2.2)	ATGAAGCCTGTAACTCTTTATGATGTTGCCGAG;	CTCGGCAACATCATAAAGAGTTACAGGCTTCAT;	-12.4	-15.2	81.3
A[6](1.2.1.3.1.3)+B[1](1.1.1.4.1)	ATGAAGCCTGTAACTCTTTATGATGTTGCGGAA;	TTCCGCAACATCATAAAGAGTTACAGGCTTCAT;	14.1	-15.2	81.2
A[6](1.2.1.3.1.3)+B[1](1.1.3.2.1)	ATGAAGCCTGTAACTCTTTATGATGTAGCCGAA;	TTCGGCTACATCATAAAGAGTTACAGGCTTCAT;	-12.4	-15.2	80.5
A[6](1.2.1.3.1.3)+B[2](1.1.3.2.2)	ATGAAGCCTGTAACTCTTTATGATGTAGCCGAG;	CTCGGCTACATCATAAAGAGTTACAGGCTTCAT;	-12.4	-15.2	80.6
A[6](1.2.1.3.1.3)+B[1](1.1.3.4.1)	ATGAAGCCTGTAACTCTTTATGATGTAGCGGAA;	TTCCGCTACATCATAAAGAGTTACAGGCTTCAT;	-9.4	-15.2	80.5
A[6](1.2.1.3.1.3)+B[2](1.1.3.4.2)	ATGAAGCCTGTAACTCTTTATGATGTAGCGGAG;	CTCCGCTACATCATAAAGAGTTACAGGCTTCAT;	-4.8	-15.2	80.6
A[6](1.2.1.3.1.3)+B[3](1.1.4.1.1)	ATGAAGCCTGTAACTCTTTATGATGTGGCTGAA;	TTCAGCCACATCATAAAGAGTTACAGGCTTCAT;	19.8	16.6	80.9
A[6](1.2.1.3.1.3)+B[3](1.1.4.4.1)	ATGAAGCCTGTAACTCTTTATGATGTGGCGGAA;	TTCCGCCACATCATAAAGAGTTACAGGCTTCAT;	7.2	12.4	82.5
A[6](1.2.1.3.1.3)+B[6](1.2.1.1.2)	ATGAAGCCTGTAACTCTTTATGACGTTGCTGAG;	CTCAGCAACGTCATAAAGAGTTACAGGCTTCAT;	-1.4	-21.1	81.1
A[6](1.2.1.3.1.3)+B[6](1.2.1.2.2)	ATGAAGCCTGTAACTCTTTATGACGTTGCCGAG;	CTCGGCAACGTCATAAAGAGTTACAGGCTTCAT;	-1.4	-21.1	82.6
A[6](1.2.1.3.1.3)+B[6](1.2.1.3.2)	ATGAAGCCTGTAACTCTTTATGACGTTGCAGAG;	CTCTGCAACGTCATAAAGAGTTACAGGCTTCAT;	36.2	-21.1	81.1
A[6](1.2.1.3.1.3)+B[6](1.2.1.4.2)	ATGAAGCCTGTAACTCTTTATGACGTTGCGGAG;	CTCCGCAACGTCATAAAGAGTTACAGGCTTCAT;	-1.4	-21.1	82.6
A[6](1.2.1.3.1.3)+B[6](1.2.3.1.2)	ATGAAGCCTGTAACTCTTTATGACGTAGCTGAG;	CTCAGCTACGTCATAAAGAGTTACAGGCTTCAT;	11.8	9.2	80.4
A[6](1.2.1.3.1.3)+B[6](1.2.3.2.2)	ATGAAGCCTGTAACTCTTTATGACGTAGCCGAG;	CTCGGCTACGTCATAAAGAGTTACAGGCTTCAT;	11.8	9.2	82
A[6](1.2.1.3.1.3)+B[6](1.2.3.3.2)	ATGAAGCCTGTAACTCTTTATGACGTAGCAGAG;	CTCTGCTACGTCATAAAGAGTTACAGGCTTCAT;	11.8	9.2	80.4
A[6](1.2.1.3.1.3)+B[6](1.2.3.4.2)	ATGAAGCCTGTAACTCTTTATGACGTAGCGGAG;	CTCCGCTACGTCATAAAGAGTTACAGGCTTCAT;	11.8	9.2	82
A[6](1.2.1.3.1.3)+B[6](1.2.4.1.2)	ATGAAGCCTGTAACTCTTTATGACGTGGCTGAG;	CTCAGCCACGTCATAAAGAGTTACAGGCTTCAT;	34.9	31.7	82.4
A[6](1.2.1.3.1.3)+B[6](1.2.4.3.2)	ATGAAGCCTGTAACTCTTTATGACGTGGCAGAG;	CTCTGCCACGTCATAAAGAGTTACAGGCTTCAT;	28.6	26.7	82.4
A[6](1.2.1.3.1.3)+B[6](1.2.4.4.2)	ATGAAGCCTGTAACTCTTTATGACGTGGCGGAG;	CTCCGCCACGTCATAAAGAGTTACAGGCTTCAT;	13.7	12.4	83.9
A[6](1.2.1.3.1.4)+B[1](1.1.1.2.1)	ATGAAGCCTGTAACTCTCTATGATGTTGCCGAA;	TTCGGCAACATCATAGAGAGTTACAGGCTTCAT;	-12.4	-15.2	82.1
A[6](1.2.1.3.1.4)+B[2](1.1.1.2.2)	ATGAAGCCTGTAACTCTCTATGATGTTGCCGAG;	CTCGGCAACATCATAGAGAGTTACAGGCTTCAT;	-12.4	-15.2	82.2
A[6](1.2.1.3.1.4)+B[1](1.1.1.4.1)	ATGAAGCCTGTAACTCTCTATGATGTTGCGGAA;	TTCCGCAACATCATAGAGAGTTACAGGCTTCAT;	27.4	-15.2	82.1
A[6](1.2.1.3.1.4)+B[1](1.1.3.2.1)	ATGAAGCCTGTAACTCTCTATGATGTAGCCGAA;	TTCGGCTACATCATAGAGAGTTACAGGCTTCAT;	-12.4	-15.2	81.4
A[6](1.2.1.3.1.4)+B[2](1.1.3.2.2)	ATGAAGCCTGTAACTCTCTATGATGTAGCCGAG;	CTCGGCTACATCATAGAGAGTTACAGGCTTCAT;	-12.4	-15.2	81.5
A[6](1.2.1.3.1.4)+B[1](1.1.3.4.1)	ATGAAGCCTGTAACTCTCTATGATGTAGCGGAA;	TTCCGCTACATCATAGAGAGTTACAGGCTTCAT;	-9.4	-15.2	81.4
A[6](1.2.1.3.1.4)+B[2](1.1.3.4.2)	ATGAAGCCTGTAACTCTCTATGATGTAGCGGAG;	CTCCGCTACATCATAGAGAGTTACAGGCTTCAT;	-4.8	-15.2	81.5
A[6](1.2.1.3.1.4)+B[3](1.1.4.1.1)	ATGAAGCCTGTAACTCTCTATGATGTGGCTGAA;	TTCAGCCACATCATAGAGAGTTACAGGCTTCAT;	19.8	16.6	81.8
A[6](1.2.1.3.1.4)+B[3](1.1.4.4.1)	ATGAAGCCTGTAACTCTCTATGATGTGGCGGAA;	TTCCGCCACATCATAGAGAGTTACAGGCTTCAT;	7.2	12.4	83.4
A[6](1.2.1.3.1.4)+B[6](1.2.1.1.2)	ATGAAGCCTGTAACTCTCTATGACGTTGCTGAG;	CTCAGCAACGTCATAGAGAGTTACAGGCTTCAT;	-1.4	-21.1	82
A[6](1.2.1.3.1.4)+B[6](1.2.1.2.2)	ATGAAGCCTGTAACTCTCTATGACGTTGCCGAG;	CTCGGCAACGTCATAGAGAGTTACAGGCTTCAT;	-1.4	-21.1	83.5
A[6](1.2.1.3.1.4)+B[6](1.2.1.3.2)	ATGAAGCCTGTAACTCTCTATGACGTTGCAGAG;	CTCTGCAACGTCATAGAGAGTTACAGGCTTCAT;	36.6	35	82
A[6](1.2.1.3.1.4)+B[6](1.2.1.4.2)	ATGAAGCCTGTAACTCTCTATGACGTTGCGGAG;	CTCCGCAACGTCATAGAGAGTTACAGGCTTCAT;	-1.4	-21.1	83.5
A[6](1.2.1.3.1.4)+B[6](1.2.3.1.2)	ATGAAGCCTGTAACTCTCTATGACGTAGCTGAG;	CTCAGCTACGTCATAGAGAGTTACAGGCTTCAT;	33.6	9.2	81.3
A[6](1.2.1.3.1.4)+B[6](1.2.3.2.2)	ATGAAGCCTGTAACTCTCTATGACGTAGCCGAG;	CTCGGCTACGTCATAGAGAGTTACAGGCTTCAT;	32.5	9.2	82.9
A[6](1.2.1.3.1.4)+B[6](1.2.3.3.2)	ATGAAGCCTGTAACTCTCTATGACGTAGCAGAG;	CTCTGCTACGTCATAGAGAGTTACAGGCTTCAT;	34.4	34.3	81.3
A[6](1.2.1.3.1.4)+B[6](1.2.3.4.2)	ATGAAGCCTGTAACTCTCTATGACGTAGCGGAG;	CTCCGCTACGTCATAGAGAGTTACAGGCTTCAT;	30.7	9.2	82.9
A[6](1.2.1.3.1.4)+B[6](1.2.4.1.2)	ATGAAGCCTGTAACTCTCTATGACGTGGCTGAG;	CTCAGCCACGTCATAGAGAGTTACAGGCTTCAT;	34.9	31.7	83.3
A[6](1.2.1.3.1.4)+B[6](1.2.4.3.2)	ATGAAGCCTGTAACTCTCTATGACGTGGCAGAG;	CTCTGCCACGTCATAGAGAGTTACAGGCTTCAT;	28.6	33.6	83.3
A[6](1.2.1.3.1.4)+B[6](1.2.4.4.2)	ATGAAGCCTGTAACTCTCTATGACGTGGCGGAG;	CTCCGCCACGTCATAGAGAGTTACAGGCTTCAT;	13.7	12.4	84.8
A[6](1.2.1.3.1.5)+B[1](1.1.1.2.1)	ATGAAGCCTGTAACTCTATATGATGTTGCCGAA;	TTCGGCAACATCATATAGAGTTACAGGCTTCAT;	-12.4	-15.2	80.6
A[6](1.2.1.3.1.5)+B[2](1.1.1.2.2)	ATGAAGCCTGTAACTCTATATGATGTTGCCGAG;	CTCGGCAACATCATATAGAGTTACAGGCTTCAT;	-12.4	-15.2	80.7
A[6](1.2.1.3.1.5)+B[1](1.1.1.4.1)	ATGAAGCCTGTAACTCTATATGATGTTGCGGAA;	TTCCGCAACATCATATAGAGTTACAGGCTTCAT;	29.8	-15.2	80.6
A[6](1.2.1.3.1.5)+B[1](1.1.3.2.1)	ATGAAGCCTGTAACTCTATATGATGTAGCCGAA;	TTCGGCTACATCATATAGAGTTACAGGCTTCAT;	14.7	-15.2	79.9
A[6](1.2.1.3.1.5)+B[2](1.1.3.2.2)	ATGAAGCCTGTAACTCTATATGATGTAGCCGAG;	CTCGGCTACATCATATAGAGTTACAGGCTTCAT;	14.7	-15.2	80.1
A[6](1.2.1.3.1.5)+B[1](1.1.3.4.1)	ATGAAGCCTGTAACTCTATATGATGTAGCGGAA;	TTCCGCTACATCATATAGAGTTACAGGCTTCAT;	14.7	-15.2	79.9
A[6](1.2.1.3.1.5)+B[2](1.1.3.4.2)	ATGAAGCCTGTAACTCTATATGATGTAGCGGAG;	CTCCGCTACATCATATAGAGTTACAGGCTTCAT;	14.7	-15.2	80.1
A[6](1.2.1.3.1.5)+B[3](1.1.4.1.1)	ATGAAGCCTGTAACTCTATATGATGTGGCTGAA;	TTCAGCCACATCATATAGAGTTACAGGCTTCAT;	19.8	16.6	80.3
A[6](1.2.1.3.1.5)+B[3](1.1.4.4.1)	ATGAAGCCTGTAACTCTATATGATGTGGCGGAA;	TTCCGCCACATCATATAGAGTTACAGGCTTCAT;	7.2	12.4	81.9
A[6](1.2.1.3.1.5)+B[6](1.2.1.1.2)	ATGAAGCCTGTAACTCTATATGACGTTGCTGAG;	CTCAGCAACGTCATATAGAGTTACAGGCTTCAT;	-1.4	-21.1	80.5
A[6](1.2.1.3.1.5)+B[6](1.2.1.2.2)	ATGAAGCCTGTAACTCTATATGACGTTGCCGAG;	CTCGGCAACGTCATATAGAGTTACAGGCTTCAT;	-1.4	-21.1	82.1
A[6](1.2.1.3.1.5)+B[6](1.2.1.3.2)	ATGAAGCCTGTAACTCTATATGACGTTGCAGAG;	CTCTGCAACGTCATATAGAGTTACAGGCTTCAT;	40	-21.1	80.5
A[6](1.2.1.3.1.5)+B[6](1.2.1.4.2)	ATGAAGCCTGTAACTCTATATGACGTTGCGGAG;	CTCCGCAACGTCATATAGAGTTACAGGCTTCAT;	-1.4	-21.1	82.1
A[6](1.2.1.3.1.5)+B[6](1.2.3.1.2)	ATGAAGCCTGTAACTCTATATGACGTAGCTGAG;	CTCAGCTACGTCATATAGAGTTACAGGCTTCAT;	11.8	9.2	79.9
A[6](1.2.1.3.1.5)+B[6](1.2.3.2.2)	ATGAAGCCTGTAACTCTATATGACGTAGCCGAG;	CTCGGCTACGTCATATAGAGTTACAGGCTTCAT;	11.8	9.2	81.4
A[6](1.2.1.3.1.5)+B[6](1.2.3.3.2)	ATGAAGCCTGTAACTCTATATGACGTAGCAGAG;	CTCTGCTACGTCATATAGAGTTACAGGCTTCAT;	30.3	9.2	79.9
A[6](1.2.1.3.1.5)+B[6](1.2.3.4.2)	ATGAAGCCTGTAACTCTATATGACGTAGCGGAG;	CTCCGCTACGTCATATAGAGTTACAGGCTTCAT;	11.8	9.2	81.4
A[6](1.2.1.3.1.5)+B[6](1.2.4.1.2)	ATGAAGCCTGTAACTCTATATGACGTGGCTGAG;	CTCAGCCACGTCATATAGAGTTACAGGCTTCAT;	34.9	31.7	81.8
A[6](1.2.1.3.1.5)+B[6](1.2.4.3.2)	ATGAAGCCTGTAACTCTATATGACGTGGCAGAG;	CTCTGCCACGTCATATAGAGTTACAGGCTTCAT;	28.6	26.7	81.8
A[6](1.2.1.3.1.5)+B[6](1.2.4.4.2)	ATGAAGCCTGTAACTCTATATGACGTGGCGGAG;	CTCCGCCACGTCATATAGAGTTACAGGCTTCAT;	13.7	12.4	83.4
A[6](1.2.1.3.1.6)+B[1](1.1.1.2.1)	ATGAAGCCTGTAACTCTGTATGATGTTGCCGAA;	TTCGGCAACATCATACAGAGTTACAGGCTTCAT;	-12.4	-15.2	82.4
A[6](1.2.1.3.1.6)+B[2](1.1.1.2.2)	ATGAAGCCTGTAACTCTGTATGATGTTGCCGAG;	CTCGGCAACATCATACAGAGTTACAGGCTTCAT;	-12.4	-15.2	82.5
A[6](1.2.1.3.1.6)+B[1](1.1.1.4.1)	ATGAAGCCTGTAACTCTGTATGATGTTGCGGAA;	TTCCGCAACATCATACAGAGTTACAGGCTTCAT;	14.1	-15.2	82.4
A[6](1.2.1.3.1.6)+B[1](1.1.3.2.1)	ATGAAGCCTGTAACTCTGTATGATGTAGCCGAA;	TTCGGCTACATCATACAGAGTTACAGGCTTCAT;	-12.4	-15.2	81.7
A[6](1.2.1.3.1.6)+B[2](1.1.3.2.2)	ATGAAGCCTGTAACTCTGTATGATGTAGCCGAG;	CTCGGCTACATCATACAGAGTTACAGGCTTCAT;	-12.4	-15.2	81.8
A[6](1.2.1.3.1.6)+B[1](1.1.3.4.1)	ATGAAGCCTGTAACTCTGTATGATGTAGCGGAA;	TTCCGCTACATCATACAGAGTTACAGGCTTCAT;	-9.4	-15.2	81.7
A[6](1.2.1.3.1.6)+B[2](1.1.3.4.2)	ATGAAGCCTGTAACTCTGTATGATGTAGCGGAG;	CTCCGCTACATCATACAGAGTTACAGGCTTCAT;	19.8	-15.2	81.8
A[6](1.2.1.3.1.6)+B[3](1.1.4.1.1)	ATGAAGCCTGTAACTCTGTATGATGTGGCTGAA;	TTCAGCCACATCATACAGAGTTACAGGCTTCAT;	19.8	16.6	82.1
A[6](1.2.1.3.1.6)+B[3](1.1.4.4.1)	ATGAAGCCTGTAACTCTGTATGATGTGGCGGAA;	TTCCGCCACATCATACAGAGTTACAGGCTTCAT;	7.2	12.4	83.7
A[6](1.2.1.3.1.6)+B[6](1.2.1.1.2)	ATGAAGCCTGTAACTCTGTATGACGTTGCTGAG;	CTCAGCAACGTCATACAGAGTTACAGGCTTCAT;	30.8	-21.1	82.3
A[6](1.2.1.3.1.6)+B[6](1.2.1.2.2)	ATGAAGCCTGTAACTCTGTATGACGTTGCCGAG;	CTCGGCAACGTCATACAGAGTTACAGGCTTCAT;	-1.4	-21.1	83.8
A[6](1.2.1.3.1.6)+B[6](1.2.1.3.2)	ATGAAGCCTGTAACTCTGTATGACGTTGCAGAG;	CTCTGCAACGTCATACAGAGTTACAGGCTTCAT;	43.8	36.7	82.3
A[6](1.2.1.3.1.6)+B[6](1.2.1.4.2)	ATGAAGCCTGTAACTCTGTATGACGTTGCGGAG;	CTCCGCAACGTCATACAGAGTTACAGGCTTCAT;	33.6	-21.1	83.8
A[6](1.2.1.3.1.6)+B[6](1.2.3.1.2)	ATGAAGCCTGTAACTCTGTATGACGTAGCTGAG;	CTCAGCTACGTCATACAGAGTTACAGGCTTCAT;	11.8	9.2	81.6
A[6](1.2.1.3.1.6)+B[6](1.2.3.2.2)	ATGAAGCCTGTAACTCTGTATGACGTAGCCGAG;	CTCGGCTACGTCATACAGAGTTACAGGCTTCAT;	11.8	9.2	83.2
A[6](1.2.1.3.1.6)+B[6](1.2.3.3.2)	ATGAAGCCTGTAACTCTGTATGACGTAGCAGAG;	CTCTGCTACGTCATACAGAGTTACAGGCTTCAT;	43.7	36.7	81.6
A[6](1.2.1.3.1.6)+B[6](1.2.3.4.2)	ATGAAGCCTGTAACTCTGTATGACGTAGCGGAG;	CTCCGCTACGTCATACAGAGTTACAGGCTTCAT;	32.7	9.2	83.2
A[6](1.2.1.3.1.6)+B[6](1.2.4.1.2)	ATGAAGCCTGTAACTCTGTATGACGTGGCTGAG;	CTCAGCCACGTCATACAGAGTTACAGGCTTCAT;	34.9	31.7	83.6
A[6](1.2.1.3.1.6)+B[6](1.2.4.3.2)	ATGAAGCCTGTAACTCTGTATGACGTGGCAGAG;	CTCTGCCACGTCATACAGAGTTACAGGCTTCAT;	43.2	35	83.6
A[6](1.2.1.3.1.6)+B[6](1.2.4.4.2)	ATGAAGCCTGTAACTCTGTATGACGTGGCGGAG;	CTCCGCCACGTCATACAGAGTTACAGGCTTCAT;	32	12.4	85.1
A[6](1.2.1.3.2.3)+B[1](1.1.1.2.1)	ATGAAGCCTGTAACCCTTTATGATGTTGCCGAA;	TTCGGCAACATCATAAAGGGTTACAGGCTTCAT;	-12.4	-15.2	82.9
A[6](1.2.1.3.2.3)+B[2](1.1.1.2.2)	ATGAAGCCTGTAACCCTTTATGATGTTGCCGAG;	CTCGGCAACATCATAAAGGGTTACAGGCTTCAT;	-12.4	-15.2	83
A[6](1.2.1.3.2.3)+B[1](1.1.1.4.1)	ATGAAGCCTGTAACCCTTTATGATGTTGCGGAA;	TTCCGCAACATCATAAAGGGTTACAGGCTTCAT;	11.4	-15.2	82.9
A[6](1.2.1.3.2.3)+B[1](1.1.3.2.1)	ATGAAGCCTGTAACCCTTTATGATGTAGCCGAA;	TTCGGCTACATCATAAAGGGTTACAGGCTTCAT;	-12.4	-15.2	82.3
A[6](1.2.1.3.2.3)+B[2](1.1.3.2.2)	ATGAAGCCTGTAACCCTTTATGATGTAGCCGAG;	CTCGGCTACATCATAAAGGGTTACAGGCTTCAT;	-12.4	-15.2	82.4
A[6](1.2.1.3.2.3)+B[1](1.1.3.4.1)	ATGAAGCCTGTAACCCTTTATGATGTAGCGGAA;	TTCCGCTACATCATAAAGGGTTACAGGCTTCAT;	-9.4	-15.2	82.3
A[6](1.2.1.3.2.3)+B[2](1.1.3.4.2)	ATGAAGCCTGTAACCCTTTATGATGTAGCGGAG;	CTCCGCTACATCATAAAGGGTTACAGGCTTCAT;	-9.4	-15.2	82.4
A[6](1.2.1.3.2.3)+B[3](1.1.4.1.1)	ATGAAGCCTGTAACCCTTTATGATGTGGCTGAA;	TTCAGCCACATCATAAAGGGTTACAGGCTTCAT;	19.8	16.6	82.7
A[6](1.2.1.3.2.3)+B[3](1.1.4.4.1)	ATGAAGCCTGTAACCCTTTATGATGTGGCGGAA;	TTCCGCCACATCATAAAGGGTTACAGGCTTCAT;	7.2	12.4	84.2
A[6](1.2.1.3.2.3)+B[6](1.2.1.1.2)	ATGAAGCCTGTAACCCTTTATGACGTTGCTGAG;	CTCAGCAACGTCATAAAGGGTTACAGGCTTCAT;	-1.4	-21.1	82.8
A[6](1.2.1.3.2.3)+B[6](1.2.1.2.2)	ATGAAGCCTGTAACCCTTTATGACGTTGCCGAG;	CTCGGCAACGTCATAAAGGGTTACAGGCTTCAT;	-1.4	-21.1	84.4
A[6](1.2.1.3.2.3)+B[6](1.2.1.3.2)	ATGAAGCCTGTAACCCTTTATGACGTTGCAGAG;	CTCTGCAACGTCATAAAGGGTTACAGGCTTCAT;	35.5	-21.1	82.8
A[6](1.2.1.3.2.3)+B[6](1.2.1.4.2)	ATGAAGCCTGTAACCCTTTATGACGTTGCGGAG;	CTCCGCAACGTCATAAAGGGTTACAGGCTTCAT;	-1.4	-21.1	84.4
A[6](1.2.1.3.2.3)+B[6](1.2.3.1.2)	ATGAAGCCTGTAACCCTTTATGACGTAGCTGAG;	CTCAGCTACGTCATAAAGGGTTACAGGCTTCAT;	11.8	9.2	82.2
A[6](1.2.1.3.2.3)+B[6](1.2.3.2.2)	ATGAAGCCTGTAACCCTTTATGACGTAGCCGAG;	CTCGGCTACGTCATAAAGGGTTACAGGCTTCAT;	11.8	9.2	83.7
A[6](1.2.1.3.2.3)+B[6](1.2.3.3.2)	ATGAAGCCTGTAACCCTTTATGACGTAGCAGAG;	CTCTGCTACGTCATAAAGGGTTACAGGCTTCAT;	11.8	9.2	82.2
A[6](1.2.1.3.2.3)+B[6](1.2.3.4.2)	ATGAAGCCTGTAACCCTTTATGACGTAGCGGAG;	CTCCGCTACGTCATAAAGGGTTACAGGCTTCAT;	11.8	9.2	83.7
A[6](1.2.1.3.2.3)+B[6](1.2.4.1.2)	ATGAAGCCTGTAACCCTTTATGACGTGGCTGAG;	CTCAGCCACGTCATAAAGGGTTACAGGCTTCAT;	34.9	31.7	84.1
A[6](1.2.1.3.2.3)+B[6](1.2.4.3.2)	ATGAAGCCTGTAACCCTTTATGACGTGGCAGAG;	CTCTGCCACGTCATAAAGGGTTACAGGCTTCAT;	28.6	26.7	84.1
A[6](1.2.1.3.2.3)+B[6](1.2.4.4.2)	ATGAAGCCTGTAACCCTTTATGACGTGGCGGAG;	CTCCGCCACGTCATAAAGGGTTACAGGCTTCAT;	13.7	12.4	85.7
A[6](1.2.1.3.2.4)+B[1](1.1.1.2.1)	ATGAAGCCTGTAACCCTCTATGATGTTGCCGAA;	TTCGGCAACATCATAGAGGGTTACAGGCTTCAT;	-12.4	-15.2	83.8
A[6](1.2.1.3.2.4)+B[2](1.1.1.2.2)	ATGAAGCCTGTAACCCTCTATGATGTTGCCGAG;	CTCGGCAACATCATAGAGGGTTACAGGCTTCAT;	-12.4	-15.2	83.9
A[6](1.2.1.3.2.4)+B[1](1.1.1.4.1)	ATGAAGCCTGTAACCCTCTATGATGTTGCGGAA;	TTCCGCAACATCATAGAGGGTTACAGGCTTCAT;	11.4	-15.2	83.8
A[6](1.2.1.3.2.4)+B[1](1.1.3.2.1)	ATGAAGCCTGTAACCCTCTATGATGTAGCCGAA;	TTCGGCTACATCATAGAGGGTTACAGGCTTCAT;	-12.4	-15.2	83.2
A[6](1.2.1.3.2.4)+B[2](1.1.3.2.2)	ATGAAGCCTGTAACCCTCTATGATGTAGCCGAG;	CTCGGCTACATCATAGAGGGTTACAGGCTTCAT;	-12.4	-15.2	83.3
A[6](1.2.1.3.2.4)+B[1](1.1.3.4.1)	ATGAAGCCTGTAACCCTCTATGATGTAGCGGAA;	TTCCGCTACATCATAGAGGGTTACAGGCTTCAT;	16.1	-15.2	83.2
A[6](1.2.1.3.2.4)+B[2](1.1.3.4.2)	ATGAAGCCTGTAACCCTCTATGATGTAGCGGAG;	CTCCGCTACATCATAGAGGGTTACAGGCTTCAT;	16.1	-15.2	83.3
A[6](1.2.1.3.2.4)+B[3](1.1.4.1.1)	ATGAAGCCTGTAACCCTCTATGATGTGGCTGAA;	TTCAGCCACATCATAGAGGGTTACAGGCTTCAT;	19.8	16.6	83.6
A[6](1.2.1.3.2.4)+B[3](1.1.4.4.1)	ATGAAGCCTGTAACCCTCTATGATGTGGCGGAA;	TTCCGCCACATCATAGAGGGTTACAGGCTTCAT;	7.2	12.4	85.1
A[6](1.2.1.3.2.4)+B[6](1.2.1.1.2)	ATGAAGCCTGTAACCCTCTATGACGTTGCTGAG;	CTCAGCAACGTCATAGAGGGTTACAGGCTTCAT;	-1.4	-21.1	83.7
A[6](1.2.1.3.2.4)+B[6](1.2.1.2.2)	ATGAAGCCTGTAACCCTCTATGACGTTGCCGAG;	CTCGGCAACGTCATAGAGGGTTACAGGCTTCAT;	-1.4	-21.1	85.2
A[6](1.2.1.3.2.4)+B[6](1.2.1.3.2)	ATGAAGCCTGTAACCCTCTATGACGTTGCAGAG;	CTCTGCAACGTCATAGAGGGTTACAGGCTTCAT;	35.5	31.8	83.7
A[6](1.2.1.3.2.4)+B[6](1.2.1.4.2)	ATGAAGCCTGTAACCCTCTATGACGTTGCGGAG;	CTCCGCAACGTCATAGAGGGTTACAGGCTTCAT;	-1.4	-21.1	85.2
A[6](1.2.1.3.2.4)+B[6](1.2.3.1.2)	ATGAAGCCTGTAACCCTCTATGACGTAGCTGAG;	CTCAGCTACGTCATAGAGGGTTACAGGCTTCAT;	11.8	9.2	83
A[6](1.2.1.3.2.4)+B[6](1.2.3.2.2)	ATGAAGCCTGTAACCCTCTATGACGTAGCCGAG;	CTCGGCTACGTCATAGAGGGTTACAGGCTTCAT;	11.8	9.2	84.6
A[6](1.2.1.3.2.4)+B[6](1.2.3.3.2)	ATGAAGCCTGTAACCCTCTATGACGTAGCAGAG;	CTCTGCTACGTCATAGAGGGTTACAGGCTTCAT;	11.8	31.1	83
A[6](1.2.1.3.2.4)+B[6](1.2.3.4.2)	ATGAAGCCTGTAACCCTCTATGACGTAGCGGAG;	CTCCGCTACGTCATAGAGGGTTACAGGCTTCAT;	33.8	27.9	84.6
A[6](1.2.1.3.2.4)+B[6](1.2.4.1.2)	ATGAAGCCTGTAACCCTCTATGACGTGGCTGAG;	CTCAGCCACGTCATAGAGGGTTACAGGCTTCAT;	34.9	31.7	85
A[6](1.2.1.3.2.4)+B[6](1.2.4.3.2)	ATGAAGCCTGTAACCCTCTATGACGTGGCAGAG;	CTCTGCCACGTCATAGAGGGTTACAGGCTTCAT;	28.6	30.4	85
A[6](1.2.1.3.2.4)+B[6](1.2.4.4.2)	ATGAAGCCTGTAACCCTCTATGACGTGGCGGAG;	CTCCGCCACGTCATAGAGGGTTACAGGCTTCAT;	13.7	12.4	86.5
A[6](1.2.1.3.2.5)+B[1](1.1.1.2.1)	ATGAAGCCTGTAACCCTATATGATGTTGCCGAA;	TTCGGCAACATCATATAGGGTTACAGGCTTCAT;	-12.4	-15.2	82.4
A[6](1.2.1.3.2.5)+B[2](1.1.1.2.2)	ATGAAGCCTGTAACCCTATATGATGTTGCCGAG;	CTCGGCAACATCATATAGGGTTACAGGCTTCAT;	-12.4	-15.2	82.5
A[6](1.2.1.3.2.5)+B[1](1.1.1.4.1)	ATGAAGCCTGTAACCCTATATGATGTTGCGGAA;	TTCCGCAACATCATATAGGGTTACAGGCTTCAT;	28.6	-15.2	82.4
A[6](1.2.1.3.2.5)+B[1](1.1.3.2.1)	ATGAAGCCTGTAACCCTATATGATGTAGCCGAA;	TTCGGCTACATCATATAGGGTTACAGGCTTCAT;	14.4	-15.2	81.7
A[6](1.2.1.3.2.5)+B[2](1.1.3.2.2)	ATGAAGCCTGTAACCCTATATGATGTAGCCGAG;	CTCGGCTACATCATATAGGGTTACAGGCTTCAT;	14.4	-15.2	81.8
A[6](1.2.1.3.2.5)+B[1](1.1.3.4.1)	ATGAAGCCTGTAACCCTATATGATGTAGCGGAA;	TTCCGCTACATCATATAGGGTTACAGGCTTCAT;	28.3	-15.2	81.7
A[6](1.2.1.3.2.5)+B[2](1.1.3.4.2)	ATGAAGCCTGTAACCCTATATGATGTAGCGGAG;	CTCCGCTACATCATATAGGGTTACAGGCTTCAT;	28.3	-15.2	81.8
A[6](1.2.1.3.2.5)+B[3](1.1.4.1.1)	ATGAAGCCTGTAACCCTATATGATGTGGCTGAA;	TTCAGCCACATCATATAGGGTTACAGGCTTCAT;	19.8	16.6	82.1
A[6](1.2.1.3.2.5)+B[3](1.1.4.4.1)	ATGAAGCCTGTAACCCTATATGATGTGGCGGAA;	TTCCGCCACATCATATAGGGTTACAGGCTTCAT;	7.2	12.4	83.7
A[6](1.2.1.3.2.5)+B[6](1.2.1.1.2)	ATGAAGCCTGTAACCCTATATGACGTTGCTGAG;	CTCAGCAACGTCATATAGGGTTACAGGCTTCAT;	-1.4	-21.1	82.2
A[6](1.2.1.3.2.5)+B[6](1.2.1.2.2)	ATGAAGCCTGTAACCCTATATGACGTTGCCGAG;	CTCGGCAACGTCATATAGGGTTACAGGCTTCAT;	-1.4	-21.1	83.8
A[6](1.2.1.3.2.5)+B[6](1.2.1.3.2)	ATGAAGCCTGTAACCCTATATGACGTTGCAGAG;	CTCTGCAACGTCATATAGGGTTACAGGCTTCAT;	39	-21.1	82.2
A[6](1.2.1.3.2.5)+B[6](1.2.1.4.2)	ATGAAGCCTGTAACCCTATATGACGTTGCGGAG;	CTCCGCAACGTCATATAGGGTTACAGGCTTCAT;	-1.4	-21.1	83.8
A[6](1.2.1.3.2.5)+B[6](1.2.3.1.2)	ATGAAGCCTGTAACCCTATATGACGTAGCTGAG;	CTCAGCTACGTCATATAGGGTTACAGGCTTCAT;	11.8	9.2	81.6
A[6](1.2.1.3.2.5)+B[6](1.2.3.2.2)	ATGAAGCCTGTAACCCTATATGACGTAGCCGAG;	CTCGGCTACGTCATATAGGGTTACAGGCTTCAT;	11.8	9.2	83.2
A[6](1.2.1.3.2.5)+B[6](1.2.3.3.2)	ATGAAGCCTGTAACCCTATATGACGTAGCAGAG;	CTCTGCTACGTCATATAGGGTTACAGGCTTCAT;	11.8	9.2	81.6
A[6](1.2.1.3.2.5)+B[6](1.2.3.4.2)	ATGAAGCCTGTAACCCTATATGACGTAGCGGAG;	CTCCGCTACGTCATATAGGGTTACAGGCTTCAT;	11.8	9.2	83.2
A[6](1.2.1.3.2.5)+B[6](1.2.4.1.2)	ATGAAGCCTGTAACCCTATATGACGTGGCTGAG;	CTCAGCCACGTCATATAGGGTTACAGGCTTCAT;	34.9	31.7	83.6
A[6](1.2.1.3.2.5)+B[6](1.2.4.3.2)	ATGAAGCCTGTAACCCTATATGACGTGGCAGAG;	CTCTGCCACGTCATATAGGGTTACAGGCTTCAT;	28.6	26.7	83.6
A[6](1.2.1.3.2.5)+B[6](1.2.4.4.2)	ATGAAGCCTGTAACCCTATATGACGTGGCGGAG;	CTCCGCCACGTCATATAGGGTTACAGGCTTCAT;	13.7	12.4	85.1
A[6](1.2.1.3.2.6)+B[1](1.1.1.2.1)	ATGAAGCCTGTAACCCTGTATGATGTTGCCGAA;	TTCGGCAACATCATACAGGGTTACAGGCTTCAT;	-12.4	-15.2	84.1
A[6](1.2.1.3.2.6)+B[2](1.1.1.2.2)	ATGAAGCCTGTAACCCTGTATGATGTTGCCGAG;	CTCGGCAACATCATACAGGGTTACAGGCTTCAT;	-12.4	-15.2	84.2
A[6](1.2.1.3.2.6)+B[1](1.1.1.4.1)	ATGAAGCCTGTAACCCTGTATGATGTTGCGGAA;	TTCCGCAACATCATACAGGGTTACAGGCTTCAT;	11.4	-15.2	84.1
A[6](1.2.1.3.2.6)+B[1](1.1.3.2.1)	ATGAAGCCTGTAACCCTGTATGATGTAGCCGAA;	TTCGGCTACATCATACAGGGTTACAGGCTTCAT;	-12.4	-15.2	83.5
A[6](1.2.1.3.2.6)+B[2](1.1.3.2.2)	ATGAAGCCTGTAACCCTGTATGATGTAGCCGAG;	CTCGGCTACATCATACAGGGTTACAGGCTTCAT;	-12.4	-15.2	83.6
A[6](1.2.1.3.2.6)+B[1](1.1.3.4.1)	ATGAAGCCTGTAACCCTGTATGATGTAGCGGAA;	TTCCGCTACATCATACAGGGTTACAGGCTTCAT;	-9.4	-15.2	83.5
A[6](1.2.1.3.2.6)+B[2](1.1.3.4.2)	ATGAAGCCTGTAACCCTGTATGATGTAGCGGAG;	CTCCGCTACATCATACAGGGTTACAGGCTTCAT;	-9.4	-15.2	83.6
A[6](1.2.1.3.2.6)+B[3](1.1.4.1.1)	ATGAAGCCTGTAACCCTGTATGATGTGGCTGAA;	TTCAGCCACATCATACAGGGTTACAGGCTTCAT;	19.8	16.6	83.9
A[6](1.2.1.3.2.6)+B[3](1.1.4.4.1)	ATGAAGCCTGTAACCCTGTATGATGTGGCGGAA;	TTCCGCCACATCATACAGGGTTACAGGCTTCAT;	7.2	12.4	85.4
A[6](1.2.1.3.2.6)+B[6](1.2.1.1.2)	ATGAAGCCTGTAACCCTGTATGACGTTGCTGAG;	CTCAGCAACGTCATACAGGGTTACAGGCTTCAT;	-1.4	-21.1	84
A[6](1.2.1.3.2.6)+B[6](1.2.1.2.2)	ATGAAGCCTGTAACCCTGTATGACGTTGCCGAG;	CTCGGCAACGTCATACAGGGTTACAGGCTTCAT;	-1.4	-21.1	85.5
A[6](1.2.1.3.2.6)+B[6](1.2.1.3.2)	ATGAAGCCTGTAACCCTGTATGACGTTGCAGAG;	CTCTGCAACGTCATACAGGGTTACAGGCTTCAT;	35.5	-21.1	84
A[6](1.2.1.3.2.6)+B[6](1.2.1.4.2)	ATGAAGCCTGTAACCCTGTATGACGTTGCGGAG;	CTCCGCAACGTCATACAGGGTTACAGGCTTCAT;	-1.4	-21.1	85.5
A[6](1.2.1.3.2.6)+B[6](1.2.3.1.2)	ATGAAGCCTGTAACCCTGTATGACGTAGCTGAG;	CTCAGCTACGTCATACAGGGTTACAGGCTTCAT;	11.8	9.2	83.4
A[6](1.2.1.3.2.6)+B[6](1.2.3.2.2)	ATGAAGCCTGTAACCCTGTATGACGTAGCCGAG;	CTCGGCTACGTCATACAGGGTTACAGGCTTCAT;	11.8	9.2	84.9
A[6](1.2.1.3.2.6)+B[6](1.2.3.3.2)	ATGAAGCCTGTAACCCTGTATGACGTAGCAGAG;	CTCTGCTACGTCATACAGGGTTACAGGCTTCAT;	31	9.2	83.4
A[6](1.2.1.3.2.6)+B[6](1.2.3.4.2)	ATGAAGCCTGTAACCCTGTATGACGTAGCGGAG;	CTCCGCTACGTCATACAGGGTTACAGGCTTCAT;	11.8	9.2	84.9
A[6](1.2.1.3.2.6)+B[6](1.2.4.1.2)	ATGAAGCCTGTAACCCTGTATGACGTGGCTGAG;	CTCAGCCACGTCATACAGGGTTACAGGCTTCAT;	34.9	31.7	85.3
A[6](1.2.1.3.2.6)+B[6](1.2.4.3.2)	ATGAAGCCTGTAACCCTGTATGACGTGGCAGAG;	CTCTGCCACGTCATACAGGGTTACAGGCTTCAT;	30.1	26.7	85.3
A[6](1.2.1.3.2.6)+B[6](1.2.4.4.2)	ATGAAGCCTGTAACCCTGTATGACGTGGCGGAG;	CTCCGCCACGTCATACAGGGTTACAGGCTTCAT;	13.7	12.4	86.8
A[6](1.2.1.3.3.3)+B[1](1.1.1.2.1)	ATGAAGCCTGTAACACTTTATGATGTTGCCGAA;	TTCGGCAACATCATAAAGTGTTACAGGCTTCAT;	21.5	-15.2	81.5
A[6](1.2.1.3.3.3)+B[2](1.1.1.2.2)	ATGAAGCCTGTAACACTTTATGATGTTGCCGAG;	CTCGGCAACATCATAAAGTGTTACAGGCTTCAT;	21.5	-15.2	81.6
A[6](1.2.1.3.3.3)+B[1](1.1.1.4.1)	ATGAAGCCTGTAACACTTTATGATGTTGCGGAA;	TTCCGCAACATCATAAAGTGTTACAGGCTTCAT;	33.5	-15.2	81.5
A[6](1.2.1.3.3.3)+B[1](1.1.3.2.1)	ATGAAGCCTGTAACACTTTATGATGTAGCCGAA;	TTCGGCTACATCATAAAGTGTTACAGGCTTCAT;	-12.4	-15.2	80.8
A[6](1.2.1.3.3.3)+B[2](1.1.3.2.2)	ATGAAGCCTGTAACACTTTATGATGTAGCCGAG;	CTCGGCTACATCATAAAGTGTTACAGGCTTCAT;	-12.4	-15.2	81
A[6](1.2.1.3.3.3)+B[1](1.1.3.4.1)	ATGAAGCCTGTAACACTTTATGATGTAGCGGAA;	TTCCGCTACATCATAAAGTGTTACAGGCTTCAT;	6.6	-15.2	80.8
A[6](1.2.1.3.3.3)+B[2](1.1.3.4.2)	ATGAAGCCTGTAACACTTTATGATGTAGCGGAG;	CTCCGCTACATCATAAAGTGTTACAGGCTTCAT;	6.6	-15.2	81
A[6](1.2.1.3.3.3)+B[3](1.1.4.1.1)	ATGAAGCCTGTAACACTTTATGATGTGGCTGAA;	TTCAGCCACATCATAAAGTGTTACAGGCTTCAT;	33.7	31.1	81.2
A[6](1.2.1.3.3.3)+B[3](1.1.4.4.1)	ATGAAGCCTGTAACACTTTATGATGTGGCGGAA;	TTCCGCCACATCATAAAGTGTTACAGGCTTCAT;	26.8	12.4	82.8
A[6](1.2.1.3.3.3)+B[6](1.2.1.1.2)	ATGAAGCCTGTAACACTTTATGACGTTGCTGAG;	CTCAGCAACGTCATAAAGTGTTACAGGCTTCAT;	-1.4	-21.1	81.4
A[6](1.2.1.3.3.3)+B[6](1.2.1.2.2)	ATGAAGCCTGTAACACTTTATGACGTTGCCGAG;	CTCGGCAACGTCATAAAGTGTTACAGGCTTCAT;	-1.4	-21.1	82.9
A[6](1.2.1.3.3.3)+B[6](1.2.1.3.2)	ATGAAGCCTGTAACACTTTATGACGTTGCAGAG;	CTCTGCAACGTCATAAAGTGTTACAGGCTTCAT;	37.5	-21.1	81.4
A[6](1.2.1.3.3.3)+B[6](1.2.1.4.2)	ATGAAGCCTGTAACACTTTATGACGTTGCGGAG;	CTCCGCAACGTCATAAAGTGTTACAGGCTTCAT;	-1.4	-21.1	82.9
A[6](1.2.1.3.3.3)+B[6](1.2.3.1.2)	ATGAAGCCTGTAACACTTTATGACGTAGCTGAG;	CTCAGCTACGTCATAAAGTGTTACAGGCTTCAT;	11.8	9.2	80.8
A[6](1.2.1.3.3.3)+B[6](1.2.3.2.2)	ATGAAGCCTGTAACACTTTATGACGTAGCCGAG;	CTCGGCTACGTCATAAAGTGTTACAGGCTTCAT;	11.8	9.2	82.3
A[6](1.2.1.3.3.3)+B[6](1.2.3.3.2)	ATGAAGCCTGTAACACTTTATGACGTAGCAGAG;	CTCTGCTACGTCATAAAGTGTTACAGGCTTCAT;	11.8	9.2	80.8
A[6](1.2.1.3.3.3)+B[6](1.2.3.4.2)	ATGAAGCCTGTAACACTTTATGACGTAGCGGAG;	CTCCGCTACGTCATAAAGTGTTACAGGCTTCAT;	11.8	9.2	82.3
A[6](1.2.1.3.3.3)+B[6](1.2.4.1.2)	ATGAAGCCTGTAACACTTTATGACGTGGCTGAG;	CTCAGCCACGTCATAAAGTGTTACAGGCTTCAT;	34.9	31.7	82.7
A[6](1.2.1.3.3.3)+B[6](1.2.4.3.2)	ATGAAGCCTGTAACACTTTATGACGTGGCAGAG;	CTCTGCCACGTCATAAAGTGTTACAGGCTTCAT;	28.6	26.7	82.7
A[6](1.2.1.3.3.3)+B[6](1.2.4.4.2)	ATGAAGCCTGTAACACTTTATGACGTGGCGGAG;	CTCCGCCACGTCATAAAGTGTTACAGGCTTCAT;	13.7	12.4	84.2
A[6](1.2.1.3.3.4)+B[1](1.1.1.2.1)	ATGAAGCCTGTAACACTCTATGATGTTGCCGAA;	TTCGGCAACATCATAGAGTGTTACAGGCTTCAT;	21.5	-15.2	82.4
A[6](1.2.1.3.3.4)+B[2](1.1.1.2.2)	ATGAAGCCTGTAACACTCTATGATGTTGCCGAG;	CTCGGCAACATCATAGAGTGTTACAGGCTTCAT;	21.5	-15.2	82.5
A[6](1.2.1.3.3.4)+B[1](1.1.1.4.1)	ATGAAGCCTGTAACACTCTATGATGTTGCGGAA;	TTCCGCAACATCATAGAGTGTTACAGGCTTCAT;	33.5	-15.2	82.4
A[6](1.2.1.3.3.4)+B[1](1.1.3.2.1)	ATGAAGCCTGTAACACTCTATGATGTAGCCGAA;	TTCGGCTACATCATAGAGTGTTACAGGCTTCAT;	-12.4	-15.2	81.7
A[6](1.2.1.3.3.4)+B[2](1.1.3.2.2)	ATGAAGCCTGTAACACTCTATGATGTAGCCGAG;	CTCGGCTACATCATAGAGTGTTACAGGCTTCAT;	-12.4	-15.2	81.8
A[6](1.2.1.3.3.4)+B[1](1.1.3.4.1)	ATGAAGCCTGTAACACTCTATGATGTAGCGGAA;	TTCCGCTACATCATAGAGTGTTACAGGCTTCAT;	8.8	-15.2	81.7
A[6](1.2.1.3.3.4)+B[2](1.1.3.4.2)	ATGAAGCCTGTAACACTCTATGATGTAGCGGAG;	CTCCGCTACATCATAGAGTGTTACAGGCTTCAT;	8.8	-15.2	81.8
A[6](1.2.1.3.3.4)+B[3](1.1.4.1.1)	ATGAAGCCTGTAACACTCTATGATGTGGCTGAA;	TTCAGCCACATCATAGAGTGTTACAGGCTTCAT;	33.7	31.1	82.1
A[6](1.2.1.3.3.4)+B[3](1.1.4.4.1)	ATGAAGCCTGTAACACTCTATGATGTGGCGGAA;	TTCCGCCACATCATAGAGTGTTACAGGCTTCAT;	7.2	12.4	83.7
A[6](1.2.1.3.3.4)+B[6](1.2.1.1.2)	ATGAAGCCTGTAACACTCTATGACGTTGCTGAG;	CTCAGCAACGTCATAGAGTGTTACAGGCTTCAT;	-1.4	-21.1	82.3
A[6](1.2.1.3.3.4)+B[6](1.2.1.2.2)	ATGAAGCCTGTAACACTCTATGACGTTGCCGAG;	CTCGGCAACGTCATAGAGTGTTACAGGCTTCAT;	-1.4	-21.1	83.8
A[6](1.2.1.3.3.4)+B[6](1.2.1.3.2)	ATGAAGCCTGTAACACTCTATGACGTTGCAGAG;	CTCTGCAACGTCATAGAGTGTTACAGGCTTCAT;	37.5	31.2	82.3
A[6](1.2.1.3.3.4)+B[6](1.2.1.4.2)	ATGAAGCCTGTAACACTCTATGACGTTGCGGAG;	CTCCGCAACGTCATAGAGTGTTACAGGCTTCAT;	-1.4	-21.1	83.8
A[6](1.2.1.3.3.4)+B[6](1.2.3.1.2)	ATGAAGCCTGTAACACTCTATGACGTAGCTGAG;	CTCAGCTACGTCATAGAGTGTTACAGGCTTCAT;	11.8	9.2	81.6
A[6](1.2.1.3.3.4)+B[6](1.2.3.2.2)	ATGAAGCCTGTAACACTCTATGACGTAGCCGAG;	CTCGGCTACGTCATAGAGTGTTACAGGCTTCAT;	11.8	9.2	83.2
A[6](1.2.1.3.3.4)+B[6](1.2.3.3.2)	ATGAAGCCTGTAACACTCTATGACGTAGCAGAG;	CTCTGCTACGTCATAGAGTGTTACAGGCTTCAT;	31.4	30.5	81.6
A[6](1.2.1.3.3.4)+B[6](1.2.3.4.2)	ATGAAGCCTGTAACACTCTATGACGTAGCGGAG;	CTCCGCTACGTCATAGAGTGTTACAGGCTTCAT;	11.8	9.2	83.2
A[6](1.2.1.3.3.4)+B[6](1.2.4.1.2)	ATGAAGCCTGTAACACTCTATGACGTGGCTGAG;	CTCAGCCACGTCATAGAGTGTTACAGGCTTCAT;	34.9	31.7	83.6
A[6](1.2.1.3.3.4)+B[6](1.2.4.3.2)	ATGAAGCCTGTAACACTCTATGACGTGGCAGAG;	CTCTGCCACGTCATAGAGTGTTACAGGCTTCAT;	30.7	29.8	83.6
A[6](1.2.1.3.3.4)+B[6](1.2.4.4.2)	ATGAAGCCTGTAACACTCTATGACGTGGCGGAG;	CTCCGCCACGTCATAGAGTGTTACAGGCTTCAT;	13.7	12.4	85.1
A[6](1.2.1.3.3.5)+B[1](1.1.1.2.1)	ATGAAGCCTGTAACACTATATGATGTTGCCGAA;	TTCGGCAACATCATATAGTGTTACAGGCTTCAT;	26.1	23.7	80.9
A[6](1.2.1.3.3.5)+B[2](1.1.1.2.2)	ATGAAGCCTGTAACACTATATGATGTTGCCGAG;	CTCGGCAACATCATATAGTGTTACAGGCTTCAT;	26.1	23.7	81
A[6](1.2.1.3.3.5)+B[1](1.1.1.4.1)	ATGAAGCCTGTAACACTATATGATGTTGCGGAA;	TTCCGCAACATCATATAGTGTTACAGGCTTCAT;	35.3	23.7	80.9
A[6](1.2.1.3.3.5)+B[1](1.1.3.2.1)	ATGAAGCCTGTAACACTATATGATGTAGCCGAA;	TTCGGCTACATCATATAGTGTTACAGGCTTCAT;	19.8	-15.2	80.3
A[6](1.2.1.3.3.5)+B[2](1.1.3.2.2)	ATGAAGCCTGTAACACTATATGATGTAGCCGAG;	CTCGGCTACATCATATAGTGTTACAGGCTTCAT;	19.8	-15.2	80.4
A[6](1.2.1.3.3.5)+B[1](1.1.3.4.1)	ATGAAGCCTGTAACACTATATGATGTAGCGGAA;	TTCCGCTACATCATATAGTGTTACAGGCTTCAT;	19.8	-15.2	80.3
A[6](1.2.1.3.3.5)+B[2](1.1.3.4.2)	ATGAAGCCTGTAACACTATATGATGTAGCGGAG;	CTCCGCTACATCATATAGTGTTACAGGCTTCAT;	19.8	-15.2	80.4
A[6](1.2.1.3.3.5)+B[3](1.1.4.1.1)	ATGAAGCCTGTAACACTATATGATGTGGCTGAA;	TTCAGCCACATCATATAGTGTTACAGGCTTCAT;	33.7	31.1	80.7
A[6](1.2.1.3.3.5)+B[3](1.1.4.4.1)	ATGAAGCCTGTAACACTATATGATGTGGCGGAA;	TTCCGCCACATCATATAGTGTTACAGGCTTCAT;	7.2	12.4	82.2
A[6](1.2.1.3.3.5)+B[6](1.2.1.1.2)	ATGAAGCCTGTAACACTATATGACGTTGCTGAG;	CTCAGCAACGTCATATAGTGTTACAGGCTTCAT;	-1.4	-21.1	80.8
A[6](1.2.1.3.3.5)+B[6](1.2.1.2.2)	ATGAAGCCTGTAACACTATATGACGTTGCCGAG;	CTCGGCAACGTCATATAGTGTTACAGGCTTCAT;	-1.4	-21.1	82.4
A[6](1.2.1.3.3.5)+B[6](1.2.1.3.2)	ATGAAGCCTGTAACACTATATGACGTTGCAGAG;	CTCTGCAACGTCATATAGTGTTACAGGCTTCAT;	40	-21.1	80.8
A[6](1.2.1.3.3.5)+B[6](1.2.1.4.2)	ATGAAGCCTGTAACACTATATGACGTTGCGGAG;	CTCCGCAACGTCATATAGTGTTACAGGCTTCAT;	-1.4	-21.1	82.4
A[6](1.2.1.3.3.5)+B[6](1.2.3.1.2)	ATGAAGCCTGTAACACTATATGACGTAGCTGAG;	CTCAGCTACGTCATATAGTGTTACAGGCTTCAT;	11.8	9.2	80.2
A[6](1.2.1.3.3.5)+B[6](1.2.3.2.2)	ATGAAGCCTGTAACACTATATGACGTAGCCGAG;	CTCGGCTACGTCATATAGTGTTACAGGCTTCAT;	11.8	9.2	81.7
A[6](1.2.1.3.3.5)+B[6](1.2.3.3.2)	ATGAAGCCTGTAACACTATATGACGTAGCAGAG;	CTCTGCTACGTCATATAGTGTTACAGGCTTCAT;	11.8	9.2	80.2
A[6](1.2.1.3.3.5)+B[6](1.2.3.4.2)	ATGAAGCCTGTAACACTATATGACGTAGCGGAG;	CTCCGCTACGTCATATAGTGTTACAGGCTTCAT;	11.8	9.2	81.7
A[6](1.2.1.3.3.5)+B[6](1.2.4.1.2)	ATGAAGCCTGTAACACTATATGACGTGGCTGAG;	CTCAGCCACGTCATATAGTGTTACAGGCTTCAT;	34.9	31.7	82.1
A[6](1.2.1.3.3.5)+B[6](1.2.4.3.2)	ATGAAGCCTGTAACACTATATGACGTGGCAGAG;	CTCTGCCACGTCATATAGTGTTACAGGCTTCAT;	28.6	26.7	82.1
A[6](1.2.1.3.3.5)+B[6](1.2.4.4.2)	ATGAAGCCTGTAACACTATATGACGTGGCGGAG;	CTCCGCCACGTCATATAGTGTTACAGGCTTCAT;	13.7	12.4	83.7
A[6](1.2.1.3.3.6)+B[1](1.1.1.2.1)	ATGAAGCCTGTAACACTGTATGATGTTGCCGAA;	TTCGGCAACATCATACAGTGTTACAGGCTTCAT;	21.5	26.4	82.7
A[6](1.2.1.3.3.6)+B[2](1.1.1.2.2)	ATGAAGCCTGTAACACTGTATGATGTTGCCGAG;	CTCGGCAACATCATACAGTGTTACAGGCTTCAT;	21.5	26.4	82.8
A[6](1.2.1.3.3.6)+B[1](1.1.1.4.1)	ATGAAGCCTGTAACACTGTATGATGTTGCGGAA;	TTCCGCAACATCATACAGTGTTACAGGCTTCAT;	33.5	26.4	82.7
A[6](1.2.1.3.3.6)+B[1](1.1.3.2.1)	ATGAAGCCTGTAACACTGTATGATGTAGCCGAA;	TTCGGCTACATCATACAGTGTTACAGGCTTCAT;	-12.4	26.4	82
A[6](1.2.1.3.3.6)+B[2](1.1.3.2.2)	ATGAAGCCTGTAACACTGTATGATGTAGCCGAG;	CTCGGCTACATCATACAGTGTTACAGGCTTCAT;	-12.4	26.4	82.1
A[6](1.2.1.3.3.6)+B[1](1.1.3.4.1)	ATGAAGCCTGTAACACTGTATGATGTAGCGGAA;	TTCCGCTACATCATACAGTGTTACAGGCTTCAT;	-3	26.4	82
A[6](1.2.1.3.3.6)+B[2](1.1.3.4.2)	ATGAAGCCTGTAACACTGTATGATGTAGCGGAG;	CTCCGCTACATCATACAGTGTTACAGGCTTCAT;	-3	26.4	82.1
A[6](1.2.1.3.3.6)+B[3](1.1.4.1.1)	ATGAAGCCTGTAACACTGTATGATGTGGCTGAA;	TTCAGCCACATCATACAGTGTTACAGGCTTCAT;	33.7	39.8	82.4
A[6](1.2.1.3.3.6)+B[3](1.1.4.4.1)	ATGAAGCCTGTAACACTGTATGATGTGGCGGAA;	TTCCGCCACATCATACAGTGTTACAGGCTTCAT;	7.2	33	84
A[6](1.2.1.3.3.6)+B[6](1.2.1.1.2)	ATGAAGCCTGTAACACTGTATGACGTTGCTGAG;	CTCAGCAACGTCATACAGTGTTACAGGCTTCAT;	-1.4	26.4	82.6
A[6](1.2.1.3.3.6)+B[6](1.2.1.2.2)	ATGAAGCCTGTAACACTGTATGACGTTGCCGAG;	CTCGGCAACGTCATACAGTGTTACAGGCTTCAT;	-1.4	26.4	84.1
A[6](1.2.1.3.3.6)+B[6](1.2.1.3.2)	ATGAAGCCTGTAACACTGTATGACGTTGCAGAG;	CTCTGCAACGTCATACAGTGTTACAGGCTTCAT;	38.4	26.4	82.6
A[6](1.2.1.3.3.6)+B[6](1.2.1.4.2)	ATGAAGCCTGTAACACTGTATGACGTTGCGGAG;	CTCCGCAACGTCATACAGTGTTACAGGCTTCAT;	-1.4	26.4	84.1
A[6](1.2.1.3.3.6)+B[6](1.2.3.1.2)	ATGAAGCCTGTAACACTGTATGACGTAGCTGAG;	CTCAGCTACGTCATACAGTGTTACAGGCTTCAT;	11.8	26.4	81.9
A[6](1.2.1.3.3.6)+B[6](1.2.3.2.2)	ATGAAGCCTGTAACACTGTATGACGTAGCCGAG;	CTCGGCTACGTCATACAGTGTTACAGGCTTCAT;	11.8	26.4	83.5
A[6](1.2.1.3.3.6)+B[6](1.2.3.3.2)	ATGAAGCCTGTAACACTGTATGACGTAGCAGAG;	CTCTGCTACGTCATACAGTGTTACAGGCTTCAT;	34.2	26.4	81.9
A[6](1.2.1.3.3.6)+B[6](1.2.3.4.2)	ATGAAGCCTGTAACACTGTATGACGTAGCGGAG;	CTCCGCTACGTCATACAGTGTTACAGGCTTCAT;	11.8	26.4	83.5
A[6](1.2.1.3.3.6)+B[6](1.2.4.1.2)	ATGAAGCCTGTAACACTGTATGACGTGGCTGAG;	CTCAGCCACGTCATACAGTGTTACAGGCTTCAT;	34.9	40.8	83.9
A[6](1.2.1.3.3.6)+B[6](1.2.4.3.2)	ATGAAGCCTGTAACACTGTATGACGTGGCAGAG;	CTCTGCCACGTCATACAGTGTTACAGGCTTCAT;	33.4	36.7	83.9
A[6](1.2.1.3.3.6)+B[6](1.2.4.4.2)	ATGAAGCCTGTAACACTGTATGACGTGGCGGAG;	CTCCGCCACGTCATACAGTGTTACAGGCTTCAT;	13.7	35.5	85.4
A[6](1.2.1.4.1.3)+B[1](1.1.1.2.1)	ATGAAGCCTGTGACTCTTTATGATGTTGCCGAA;	TTCGGCAACATCATAAAGAGTCACAGGCTTCAT;	-12.4	-15.2	82.7
A[6](1.2.1.4.1.3)+B[2](1.1.1.2.2)	ATGAAGCCTGTGACTCTTTATGATGTTGCCGAG;	CTCGGCAACATCATAAAGAGTCACAGGCTTCAT;	-12.4	-15.2	82.8
A[6](1.2.1.4.1.3)+B[1](1.1.1.4.1)	ATGAAGCCTGTGACTCTTTATGATGTTGCGGAA;	TTCCGCAACATCATAAAGAGTCACAGGCTTCAT;	1.6	-15.2	82.7
A[6](1.2.1.4.1.3)+B[1](1.1.3.2.1)	ATGAAGCCTGTGACTCTTTATGATGTAGCCGAA;	TTCGGCTACATCATAAAGAGTCACAGGCTTCAT;	-12.4	-15.2	82.1
A[6](1.2.1.4.1.3)+B[2](1.1.3.2.2)	ATGAAGCCTGTGACTCTTTATGATGTAGCCGAG;	CTCGGCTACATCATAAAGAGTCACAGGCTTCAT;	-12.4	-15.2	82.2
A[6](1.2.1.4.1.3)+B[1](1.1.3.4.1)	ATGAAGCCTGTGACTCTTTATGATGTAGCGGAA;	TTCCGCTACATCATAAAGAGTCACAGGCTTCAT;	-9.4	-15.2	82.1
A[6](1.2.1.4.1.3)+B[2](1.1.3.4.2)	ATGAAGCCTGTGACTCTTTATGATGTAGCGGAG;	CTCCGCTACATCATAAAGAGTCACAGGCTTCAT;	-4.8	-15.2	82.2
A[6](1.2.1.4.1.3)+B[3](1.1.4.1.1)	ATGAAGCCTGTGACTCTTTATGATGTGGCTGAA;	TTCAGCCACATCATAAAGAGTCACAGGCTTCAT;	19.8	16.6	82.5
A[6](1.2.1.4.1.3)+B[3](1.1.4.4.1)	ATGAAGCCTGTGACTCTTTATGATGTGGCGGAA;	TTCCGCCACATCATAAAGAGTCACAGGCTTCAT;	7.2	12.4	84
A[6](1.2.1.4.1.3)+B[6](1.2.1.1.2)	ATGAAGCCTGTGACTCTTTATGACGTTGCTGAG;	CTCAGCAACGTCATAAAGAGTCACAGGCTTCAT;	-1.4	-21.1	82.6
A[6](1.2.1.4.1.3)+B[6](1.2.1.2.2)	ATGAAGCCTGTGACTCTTTATGACGTTGCCGAG;	CTCGGCAACGTCATAAAGAGTCACAGGCTTCAT;	-1.4	-21.1	84.1
A[6](1.2.1.4.1.3)+B[6](1.2.1.3.2)	ATGAAGCCTGTGACTCTTTATGACGTTGCAGAG;	CTCTGCAACGTCATAAAGAGTCACAGGCTTCAT;	-1.4	-21.1	82.6
A[6](1.2.1.4.1.3)+B[6](1.2.1.4.2)	ATGAAGCCTGTGACTCTTTATGACGTTGCGGAG;	CTCCGCAACGTCATAAAGAGTCACAGGCTTCAT;	-1.4	-21.1	84.1
A[6](1.2.1.4.1.3)+B[6](1.2.3.1.2)	ATGAAGCCTGTGACTCTTTATGACGTAGCTGAG;	CTCAGCTACGTCATAAAGAGTCACAGGCTTCAT;	11.8	9.2	82
A[6](1.2.1.4.1.3)+B[6](1.2.3.2.2)	ATGAAGCCTGTGACTCTTTATGACGTAGCCGAG;	CTCGGCTACGTCATAAAGAGTCACAGGCTTCAT;	11.8	9.2	83.5
A[6](1.2.1.4.1.3)+B[6](1.2.3.3.2)	ATGAAGCCTGTGACTCTTTATGACGTAGCAGAG;	CTCTGCTACGTCATAAAGAGTCACAGGCTTCAT;	11.8	9.2	82
A[6](1.2.1.4.1.3)+B[6](1.2.3.4.2)	ATGAAGCCTGTGACTCTTTATGACGTAGCGGAG;	CTCCGCTACGTCATAAAGAGTCACAGGCTTCAT;	11.8	9.2	83.5
A[6](1.2.1.4.1.3)+B[6](1.2.4.1.2)	ATGAAGCCTGTGACTCTTTATGACGTGGCTGAG;	CTCAGCCACGTCATAAAGAGTCACAGGCTTCAT;	34.9	31.7	83.9
A[6](1.2.1.4.1.3)+B[6](1.2.4.3.2)	ATGAAGCCTGTGACTCTTTATGACGTGGCAGAG;	CTCTGCCACGTCATAAAGAGTCACAGGCTTCAT;	28.6	26.7	83.9
A[6](1.2.1.4.1.3)+B[6](1.2.4.4.2)	ATGAAGCCTGTGACTCTTTATGACGTGGCGGAG;	CTCCGCCACGTCATAAAGAGTCACAGGCTTCAT;	13.7	12.4	85.4
A[6](1.2.1.4.1.4)+B[1](1.1.1.2.1)	ATGAAGCCTGTGACTCTCTATGATGTTGCCGAA;	TTCGGCAACATCATAGAGAGTCACAGGCTTCAT;	-12.4	-15.2	83.6
A[6](1.2.1.4.1.4)+B[2](1.1.1.2.2)	ATGAAGCCTGTGACTCTCTATGATGTTGCCGAG;	CTCGGCAACATCATAGAGAGTCACAGGCTTCAT;	-12.4	-15.2	83.7
A[6](1.2.1.4.1.4)+B[1](1.1.1.4.1)	ATGAAGCCTGTGACTCTCTATGATGTTGCGGAA;	TTCCGCAACATCATAGAGAGTCACAGGCTTCAT;	1.6	-15.2	83.6
A[6](1.2.1.4.1.4)+B[1](1.1.3.2.1)	ATGAAGCCTGTGACTCTCTATGATGTAGCCGAA;	TTCGGCTACATCATAGAGAGTCACAGGCTTCAT;	-12.4	-15.2	82.9
A[6](1.2.1.4.1.4)+B[2](1.1.3.2.2)	ATGAAGCCTGTGACTCTCTATGATGTAGCCGAG;	CTCGGCTACATCATAGAGAGTCACAGGCTTCAT;	-12.4	-15.2	83
A[6](1.2.1.4.1.4)+B[1](1.1.3.4.1)	ATGAAGCCTGTGACTCTCTATGATGTAGCGGAA;	TTCCGCTACATCATAGAGAGTCACAGGCTTCAT;	-9.4	-15.2	82.9
A[6](1.2.1.4.1.4)+B[2](1.1.3.4.2)	ATGAAGCCTGTGACTCTCTATGATGTAGCGGAG;	CTCCGCTACATCATAGAGAGTCACAGGCTTCAT;	-4.8	-15.2	83
A[6](1.2.1.4.1.4)+B[3](1.1.4.1.1)	ATGAAGCCTGTGACTCTCTATGATGTGGCTGAA;	TTCAGCCACATCATAGAGAGTCACAGGCTTCAT;	19.8	16.6	83.3
A[6](1.2.1.4.1.4)+B[3](1.1.4.4.1)	ATGAAGCCTGTGACTCTCTATGATGTGGCGGAA;	TTCCGCCACATCATAGAGAGTCACAGGCTTCAT;	7.2	12.4	84.9
A[6](1.2.1.4.1.4)+B[6](1.2.1.1.2)	ATGAAGCCTGTGACTCTCTATGACGTTGCTGAG;	CTCAGCAACGTCATAGAGAGTCACAGGCTTCAT;	-1.4	-21.1	83.5
A[6](1.2.1.4.1.4)+B[6](1.2.1.2.2)	ATGAAGCCTGTGACTCTCTATGACGTTGCCGAG;	CTCGGCAACGTCATAGAGAGTCACAGGCTTCAT;	-1.4	-21.1	85
A[6](1.2.1.4.1.4)+B[6](1.2.1.3.2)	ATGAAGCCTGTGACTCTCTATGACGTTGCAGAG;	CTCTGCAACGTCATAGAGAGTCACAGGCTTCAT;	29.9	35	83.5
A[6](1.2.1.4.1.4)+B[6](1.2.1.4.2)	ATGAAGCCTGTGACTCTCTATGACGTTGCGGAG;	CTCCGCAACGTCATAGAGAGTCACAGGCTTCAT;	-1.4	-21.1	85
A[6](1.2.1.4.1.4)+B[6](1.2.3.1.2)	ATGAAGCCTGTGACTCTCTATGACGTAGCTGAG;	CTCAGCTACGTCATAGAGAGTCACAGGCTTCAT;	33.6	9.2	82.8
A[6](1.2.1.4.1.4)+B[6](1.2.3.2.2)	ATGAAGCCTGTGACTCTCTATGACGTAGCCGAG;	CTCGGCTACGTCATAGAGAGTCACAGGCTTCAT;	32.5	9.2	84.4
A[6](1.2.1.4.1.4)+B[6](1.2.3.3.2)	ATGAAGCCTGTGACTCTCTATGACGTAGCAGAG;	CTCTGCTACGTCATAGAGAGTCACAGGCTTCAT;	34.4	34.3	82.8
A[6](1.2.1.4.1.4)+B[6](1.2.3.4.2)	ATGAAGCCTGTGACTCTCTATGACGTAGCGGAG;	CTCCGCTACGTCATAGAGAGTCACAGGCTTCAT;	30.7	9.2	84.4
A[6](1.2.1.4.1.4)+B[6](1.2.4.1.2)	ATGAAGCCTGTGACTCTCTATGACGTGGCTGAG;	CTCAGCCACGTCATAGAGAGTCACAGGCTTCAT;	34.9	31.7	84.8
A[6](1.2.1.4.1.4)+B[6](1.2.4.3.2)	ATGAAGCCTGTGACTCTCTATGACGTGGCAGAG;	CTCTGCCACGTCATAGAGAGTCACAGGCTTCAT;	28.6	33.6	84.8
A[6](1.2.1.4.1.4)+B[6](1.2.4.4.2)	ATGAAGCCTGTGACTCTCTATGACGTGGCGGAG;	CTCCGCCACGTCATAGAGAGTCACAGGCTTCAT;	13.7	12.4	86.3
A[6](1.2.1.4.1.5)+B[1](1.1.1.2.1)	ATGAAGCCTGTGACTCTATATGATGTTGCCGAA;	TTCGGCAACATCATATAGAGTCACAGGCTTCAT;	-12.4	-15.2	82.1
A[6](1.2.1.4.1.5)+B[2](1.1.1.2.2)	ATGAAGCCTGTGACTCTATATGATGTTGCCGAG;	CTCGGCAACATCATATAGAGTCACAGGCTTCAT;	-12.4	-15.2	82.2
A[6](1.2.1.4.1.5)+B[1](1.1.1.4.1)	ATGAAGCCTGTGACTCTATATGATGTTGCGGAA;	TTCCGCAACATCATATAGAGTCACAGGCTTCAT;	1.6	-15.2	82.1
A[6](1.2.1.4.1.5)+B[1](1.1.3.2.1)	ATGAAGCCTGTGACTCTATATGATGTAGCCGAA;	TTCGGCTACATCATATAGAGTCACAGGCTTCAT;	14.7	-15.2	81.5
A[6](1.2.1.4.1.5)+B[2](1.1.3.2.2)	ATGAAGCCTGTGACTCTATATGATGTAGCCGAG;	CTCGGCTACATCATATAGAGTCACAGGCTTCAT;	14.7	-15.2	81.6
A[6](1.2.1.4.1.5)+B[1](1.1.3.4.1)	ATGAAGCCTGTGACTCTATATGATGTAGCGGAA;	TTCCGCTACATCATATAGAGTCACAGGCTTCAT;	14.7	-15.2	81.5
A[6](1.2.1.4.1.5)+B[2](1.1.3.4.2)	ATGAAGCCTGTGACTCTATATGATGTAGCGGAG;	CTCCGCTACATCATATAGAGTCACAGGCTTCAT;	14.7	-15.2	81.6
A[6](1.2.1.4.1.5)+B[3](1.1.4.1.1)	ATGAAGCCTGTGACTCTATATGATGTGGCTGAA;	TTCAGCCACATCATATAGAGTCACAGGCTTCAT;	19.8	16.6	81.9
A[6](1.2.1.4.1.5)+B[3](1.1.4.4.1)	ATGAAGCCTGTGACTCTATATGATGTGGCGGAA;	TTCCGCCACATCATATAGAGTCACAGGCTTCAT;	7.2	12.4	83.5
A[6](1.2.1.4.1.5)+B[6](1.2.1.1.2)	ATGAAGCCTGTGACTCTATATGACGTTGCTGAG;	CTCAGCAACGTCATATAGAGTCACAGGCTTCAT;	-1.4	-21.1	82
A[6](1.2.1.4.1.5)+B[6](1.2.1.2.2)	ATGAAGCCTGTGACTCTATATGACGTTGCCGAG;	CTCGGCAACGTCATATAGAGTCACAGGCTTCAT;	-1.4	-21.1	83.6
A[6](1.2.1.4.1.5)+B[6](1.2.1.3.2)	ATGAAGCCTGTGACTCTATATGACGTTGCAGAG;	CTCTGCAACGTCATATAGAGTCACAGGCTTCAT;	32	-21.1	82
A[6](1.2.1.4.1.5)+B[6](1.2.1.4.2)	ATGAAGCCTGTGACTCTATATGACGTTGCGGAG;	CTCCGCAACGTCATATAGAGTCACAGGCTTCAT;	-1.4	-21.1	83.6
A[6](1.2.1.4.1.5)+B[6](1.2.3.1.2)	ATGAAGCCTGTGACTCTATATGACGTAGCTGAG;	CTCAGCTACGTCATATAGAGTCACAGGCTTCAT;	11.8	9.2	81.4
A[6](1.2.1.4.1.5)+B[6](1.2.3.2.2)	ATGAAGCCTGTGACTCTATATGACGTAGCCGAG;	CTCGGCTACGTCATATAGAGTCACAGGCTTCAT;	11.8	9.2	82.9
A[6](1.2.1.4.1.5)+B[6](1.2.3.3.2)	ATGAAGCCTGTGACTCTATATGACGTAGCAGAG;	CTCTGCTACGTCATATAGAGTCACAGGCTTCAT;	30.3	9.2	81.4
A[6](1.2.1.4.1.5)+B[6](1.2.3.4.2)	ATGAAGCCTGTGACTCTATATGACGTAGCGGAG;	CTCCGCTACGTCATATAGAGTCACAGGCTTCAT;	11.8	9.2	82.9
A[6](1.2.1.4.1.5)+B[6](1.2.4.1.2)	ATGAAGCCTGTGACTCTATATGACGTGGCTGAG;	CTCAGCCACGTCATATAGAGTCACAGGCTTCAT;	34.9	31.7	83.3
A[6](1.2.1.4.1.5)+B[6](1.2.4.3.2)	ATGAAGCCTGTGACTCTATATGACGTGGCAGAG;	CTCTGCCACGTCATATAGAGTCACAGGCTTCAT;	28.6	26.7	83.3
A[6](1.2.1.4.1.5)+B[6](1.2.4.4.2)	ATGAAGCCTGTGACTCTATATGACGTGGCGGAG;	CTCCGCCACGTCATATAGAGTCACAGGCTTCAT;	13.7	12.4	84.9
A[6](1.2.1.4.1.6)+B[1](1.1.1.2.1)	ATGAAGCCTGTGACTCTGTATGATGTTGCCGAA;	TTCGGCAACATCATACAGAGTCACAGGCTTCAT;	-12.4	-15.2	83.9
A[6](1.2.1.4.1.6)+B[2](1.1.1.2.2)	ATGAAGCCTGTGACTCTGTATGATGTTGCCGAG;	CTCGGCAACATCATACAGAGTCACAGGCTTCAT;	-12.4	-15.2	84
A[6](1.2.1.4.1.6)+B[1](1.1.1.4.1)	ATGAAGCCTGTGACTCTGTATGATGTTGCGGAA;	TTCCGCAACATCATACAGAGTCACAGGCTTCAT;	1.6	-15.2	83.9
A[6](1.2.1.4.1.6)+B[1](1.1.3.2.1)	ATGAAGCCTGTGACTCTGTATGATGTAGCCGAA;	TTCGGCTACATCATACAGAGTCACAGGCTTCAT;	-12.4	-15.2	83.2
A[6](1.2.1.4.1.6)+B[2](1.1.3.2.2)	ATGAAGCCTGTGACTCTGTATGATGTAGCCGAG;	CTCGGCTACATCATACAGAGTCACAGGCTTCAT;	-12.4	-15.2	83.3
A[6](1.2.1.4.1.6)+B[1](1.1.3.4.1)	ATGAAGCCTGTGACTCTGTATGATGTAGCGGAA;	TTCCGCTACATCATACAGAGTCACAGGCTTCAT;	-9.4	-15.2	83.2
A[6](1.2.1.4.1.6)+B[2](1.1.3.4.2)	ATGAAGCCTGTGACTCTGTATGATGTAGCGGAG;	CTCCGCTACATCATACAGAGTCACAGGCTTCAT;	19.8	-15.2	83.3
A[6](1.2.1.4.1.6)+B[3](1.1.4.1.1)	ATGAAGCCTGTGACTCTGTATGATGTGGCTGAA;	TTCAGCCACATCATACAGAGTCACAGGCTTCAT;	19.8	16.6	83.7
A[6](1.2.1.4.1.6)+B[3](1.1.4.4.1)	ATGAAGCCTGTGACTCTGTATGATGTGGCGGAA;	TTCCGCCACATCATACAGAGTCACAGGCTTCAT;	7.2	12.4	85.2
A[6](1.2.1.4.1.6)+B[6](1.2.1.1.2)	ATGAAGCCTGTGACTCTGTATGACGTTGCTGAG;	CTCAGCAACGTCATACAGAGTCACAGGCTTCAT;	30.8	-21.1	83.8
A[6](1.2.1.4.1.6)+B[6](1.2.1.2.2)	ATGAAGCCTGTGACTCTGTATGACGTTGCCGAG;	CTCGGCAACGTCATACAGAGTCACAGGCTTCAT;	-1.4	-21.1	85.3
A[6](1.2.1.4.1.6)+B[6](1.2.1.3.2)	ATGAAGCCTGTGACTCTGTATGACGTTGCAGAG;	CTCTGCAACGTCATACAGAGTCACAGGCTTCAT;	43.8	36.7	83.8
A[6](1.2.1.4.1.6)+B[6](1.2.1.4.2)	ATGAAGCCTGTGACTCTGTATGACGTTGCGGAG;	CTCCGCAACGTCATACAGAGTCACAGGCTTCAT;	33.6	-21.1	85.3
A[6](1.2.1.4.1.6)+B[6](1.2.3.1.2)	ATGAAGCCTGTGACTCTGTATGACGTAGCTGAG;	CTCAGCTACGTCATACAGAGTCACAGGCTTCAT;	11.8	9.2	83.1
A[6](1.2.1.4.1.6)+B[6](1.2.3.2.2)	ATGAAGCCTGTGACTCTGTATGACGTAGCCGAG;	CTCGGCTACGTCATACAGAGTCACAGGCTTCAT;	11.8	9.2	84.7
A[6](1.2.1.4.1.6)+B[6](1.2.3.3.2)	ATGAAGCCTGTGACTCTGTATGACGTAGCAGAG;	CTCTGCTACGTCATACAGAGTCACAGGCTTCAT;	43.7	36.7	83.1
A[6](1.2.1.4.1.6)+B[6](1.2.3.4.2)	ATGAAGCCTGTGACTCTGTATGACGTAGCGGAG;	CTCCGCTACGTCATACAGAGTCACAGGCTTCAT;	32.7	9.2	84.7
A[6](1.2.1.4.1.6)+B[6](1.2.4.1.2)	ATGAAGCCTGTGACTCTGTATGACGTGGCTGAG;	CTCAGCCACGTCATACAGAGTCACAGGCTTCAT;	34.9	31.7	85.1
A[6](1.2.1.4.1.6)+B[6](1.2.4.3.2)	ATGAAGCCTGTGACTCTGTATGACGTGGCAGAG;	CTCTGCCACGTCATACAGAGTCACAGGCTTCAT;	43.2	35	85.1
A[6](1.2.1.4.1.6)+B[6](1.2.4.4.2)	ATGAAGCCTGTGACTCTGTATGACGTGGCGGAG;	CTCCGCCACGTCATACAGAGTCACAGGCTTCAT;	32	12.4	86.6
A[6](1.2.1.4.2.3)+B[1](1.1.1.2.1)	ATGAAGCCTGTGACCCTTTATGATGTTGCCGAA;	TTCGGCAACATCATAAAGGGTCACAGGCTTCAT;	-12.4	-15.2	84.5
A[6](1.2.1.4.2.3)+B[2](1.1.1.2.2)	ATGAAGCCTGTGACCCTTTATGATGTTGCCGAG;	CTCGGCAACATCATAAAGGGTCACAGGCTTCAT;	-12.4	-15.2	84.5
A[6](1.2.1.4.2.3)+B[1](1.1.1.4.1)	ATGAAGCCTGTGACCCTTTATGATGTTGCGGAA;	TTCCGCAACATCATAAAGGGTCACAGGCTTCAT;	1.6	-15.2	84.5
A[6](1.2.1.4.2.3)+B[1](1.1.3.2.1)	ATGAAGCCTGTGACCCTTTATGATGTAGCCGAA;	TTCGGCTACATCATAAAGGGTCACAGGCTTCAT;	-12.4	-15.2	83.8
A[6](1.2.1.4.2.3)+B[2](1.1.3.2.2)	ATGAAGCCTGTGACCCTTTATGATGTAGCCGAG;	CTCGGCTACATCATAAAGGGTCACAGGCTTCAT;	-12.4	-15.2	83.9
A[6](1.2.1.4.2.3)+B[1](1.1.3.4.1)	ATGAAGCCTGTGACCCTTTATGATGTAGCGGAA;	TTCCGCTACATCATAAAGGGTCACAGGCTTCAT;	-9.4	-15.2	83.8
A[6](1.2.1.4.2.3)+B[2](1.1.3.4.2)	ATGAAGCCTGTGACCCTTTATGATGTAGCGGAG;	CTCCGCTACATCATAAAGGGTCACAGGCTTCAT;	-9.4	-15.2	83.9
A[6](1.2.1.4.2.3)+B[3](1.1.4.1.1)	ATGAAGCCTGTGACCCTTTATGATGTGGCTGAA;	TTCAGCCACATCATAAAGGGTCACAGGCTTCAT;	19.8	16.6	84.2
A[6](1.2.1.4.2.3)+B[3](1.1.4.4.1)	ATGAAGCCTGTGACCCTTTATGATGTGGCGGAA;	TTCCGCCACATCATAAAGGGTCACAGGCTTCAT;	7.2	12.4	85.8
A[6](1.2.1.4.2.3)+B[6](1.2.1.1.2)	ATGAAGCCTGTGACCCTTTATGACGTTGCTGAG;	CTCAGCAACGTCATAAAGGGTCACAGGCTTCAT;	-1.4	-21.1	84.3
A[6](1.2.1.4.2.3)+B[6](1.2.1.2.2)	ATGAAGCCTGTGACCCTTTATGACGTTGCCGAG;	CTCGGCAACGTCATAAAGGGTCACAGGCTTCAT;	-1.4	-21.1	85.9
A[6](1.2.1.4.2.3)+B[6](1.2.1.3.2)	ATGAAGCCTGTGACCCTTTATGACGTTGCAGAG;	CTCTGCAACGTCATAAAGGGTCACAGGCTTCAT;	-1.4	-21.1	84.3
A[6](1.2.1.4.2.3)+B[6](1.2.1.4.2)	ATGAAGCCTGTGACCCTTTATGACGTTGCGGAG;	CTCCGCAACGTCATAAAGGGTCACAGGCTTCAT;	-1.4	-21.1	85.9
A[6](1.2.1.4.2.3)+B[6](1.2.3.1.2)	ATGAAGCCTGTGACCCTTTATGACGTAGCTGAG;	CTCAGCTACGTCATAAAGGGTCACAGGCTTCAT;	11.8	9.2	83.7
A[6](1.2.1.4.2.3)+B[6](1.2.3.2.2)	ATGAAGCCTGTGACCCTTTATGACGTAGCCGAG;	CTCGGCTACGTCATAAAGGGTCACAGGCTTCAT;	11.8	9.2	85.2
A[6](1.2.1.4.2.3)+B[6](1.2.3.3.2)	ATGAAGCCTGTGACCCTTTATGACGTAGCAGAG;	CTCTGCTACGTCATAAAGGGTCACAGGCTTCAT;	11.8	9.2	83.7
A[6](1.2.1.4.2.3)+B[6](1.2.3.4.2)	ATGAAGCCTGTGACCCTTTATGACGTAGCGGAG;	CTCCGCTACGTCATAAAGGGTCACAGGCTTCAT;	11.8	9.2	85.2
A[6](1.2.1.4.2.3)+B[6](1.2.4.1.2)	ATGAAGCCTGTGACCCTTTATGACGTGGCTGAG;	CTCAGCCACGTCATAAAGGGTCACAGGCTTCAT;	34.9	31.7	85.6
A[6](1.2.1.4.2.3)+B[6](1.2.4.3.2)	ATGAAGCCTGTGACCCTTTATGACGTGGCAGAG;	CTCTGCCACGTCATAAAGGGTCACAGGCTTCAT;	28.6	26.7	85.6
A[6](1.2.1.4.2.3)+B[6](1.2.4.4.2)	ATGAAGCCTGTGACCCTTTATGACGTGGCGGAG;	CTCCGCCACGTCATAAAGGGTCACAGGCTTCAT;	13.7	12.4	87.2
A[6](1.2.1.4.2.4)+B[1](1.1.1.2.1)	ATGAAGCCTGTGACCCTCTATGATGTTGCCGAA;	TTCGGCAACATCATAGAGGGTCACAGGCTTCAT;	-12.4	-15.2	85.3
A[6](1.2.1.4.2.4)+B[2](1.1.1.2.2)	ATGAAGCCTGTGACCCTCTATGATGTTGCCGAG;	CTCGGCAACATCATAGAGGGTCACAGGCTTCAT;	-12.4	-15.2	85.4
A[6](1.2.1.4.2.4)+B[1](1.1.1.4.1)	ATGAAGCCTGTGACCCTCTATGATGTTGCGGAA;	TTCCGCAACATCATAGAGGGTCACAGGCTTCAT;	1.6	-15.2	85.3
A[6](1.2.1.4.2.4)+B[1](1.1.3.2.1)	ATGAAGCCTGTGACCCTCTATGATGTAGCCGAA;	TTCGGCTACATCATAGAGGGTCACAGGCTTCAT;	-12.4	-15.2	84.7
A[6](1.2.1.4.2.4)+B[2](1.1.3.2.2)	ATGAAGCCTGTGACCCTCTATGATGTAGCCGAG;	CTCGGCTACATCATAGAGGGTCACAGGCTTCAT;	-12.4	-15.2	84.8
A[6](1.2.1.4.2.4)+B[1](1.1.3.4.1)	ATGAAGCCTGTGACCCTCTATGATGTAGCGGAA;	TTCCGCTACATCATAGAGGGTCACAGGCTTCAT;	16.1	-15.2	84.7
A[6](1.2.1.4.2.4)+B[2](1.1.3.4.2)	ATGAAGCCTGTGACCCTCTATGATGTAGCGGAG;	CTCCGCTACATCATAGAGGGTCACAGGCTTCAT;	16.1	-15.2	84.8
A[6](1.2.1.4.2.4)+B[3](1.1.4.1.1)	ATGAAGCCTGTGACCCTCTATGATGTGGCTGAA;	TTCAGCCACATCATAGAGGGTCACAGGCTTCAT;	19.8	16.6	85.1
A[6](1.2.1.4.2.4)+B[3](1.1.4.4.1)	ATGAAGCCTGTGACCCTCTATGATGTGGCGGAA;	TTCCGCCACATCATAGAGGGTCACAGGCTTCAT;	7.2	12.4	86.7
A[6](1.2.1.4.2.4)+B[6](1.2.1.1.2)	ATGAAGCCTGTGACCCTCTATGACGTTGCTGAG;	CTCAGCAACGTCATAGAGGGTCACAGGCTTCAT;	-1.4	-21.1	85.2
A[6](1.2.1.4.2.4)+B[6](1.2.1.2.2)	ATGAAGCCTGTGACCCTCTATGACGTTGCCGAG;	CTCGGCAACGTCATAGAGGGTCACAGGCTTCAT;	-1.4	-21.1	86.7
A[6](1.2.1.4.2.4)+B[6](1.2.1.3.2)	ATGAAGCCTGTGACCCTCTATGACGTTGCAGAG;	CTCTGCAACGTCATAGAGGGTCACAGGCTTCAT;	29.6	31.8	85.2
A[6](1.2.1.4.2.4)+B[6](1.2.1.4.2)	ATGAAGCCTGTGACCCTCTATGACGTTGCGGAG;	CTCCGCAACGTCATAGAGGGTCACAGGCTTCAT;	-1.4	-21.1	86.7
A[6](1.2.1.4.2.4)+B[6](1.2.3.1.2)	ATGAAGCCTGTGACCCTCTATGACGTAGCTGAG;	CTCAGCTACGTCATAGAGGGTCACAGGCTTCAT;	11.8	9.2	84.6
A[6](1.2.1.4.2.4)+B[6](1.2.3.2.2)	ATGAAGCCTGTGACCCTCTATGACGTAGCCGAG;	CTCGGCTACGTCATAGAGGGTCACAGGCTTCAT;	11.8	9.2	86.1
A[6](1.2.1.4.2.4)+B[6](1.2.3.3.2)	ATGAAGCCTGTGACCCTCTATGACGTAGCAGAG;	CTCTGCTACGTCATAGAGGGTCACAGGCTTCAT;	11.8	31.1	84.6
A[6](1.2.1.4.2.4)+B[6](1.2.3.4.2)	ATGAAGCCTGTGACCCTCTATGACGTAGCGGAG;	CTCCGCTACGTCATAGAGGGTCACAGGCTTCAT;	33.8	27.9	86.1
A[6](1.2.1.4.2.4)+B[6](1.2.4.1.2)	ATGAAGCCTGTGACCCTCTATGACGTGGCTGAG;	CTCAGCCACGTCATAGAGGGTCACAGGCTTCAT;	34.9	31.7	86.5
A[6](1.2.1.4.2.4)+B[6](1.2.4.3.2)	ATGAAGCCTGTGACCCTCTATGACGTGGCAGAG;	CTCTGCCACGTCATAGAGGGTCACAGGCTTCAT;	28.6	30.4	86.5
A[6](1.2.1.4.2.4)+B[6](1.2.4.4.2)	ATGAAGCCTGTGACCCTCTATGACGTGGCGGAG;	CTCCGCCACGTCATAGAGGGTCACAGGCTTCAT;	13.7	12.4	88
A[6](1.2.1.4.2.5)+B[1](1.1.1.2.1)	ATGAAGCCTGTGACCCTATATGATGTTGCCGAA;	TTCGGCAACATCATATAGGGTCACAGGCTTCAT;	-12.4	-15.2	83.9
A[6](1.2.1.4.2.5)+B[2](1.1.1.2.2)	ATGAAGCCTGTGACCCTATATGATGTTGCCGAG;	CTCGGCAACATCATATAGGGTCACAGGCTTCAT;	-12.4	-15.2	84
A[6](1.2.1.4.2.5)+B[1](1.1.1.4.1)	ATGAAGCCTGTGACCCTATATGATGTTGCGGAA;	TTCCGCAACATCATATAGGGTCACAGGCTTCAT;	1.6	-15.2	83.9
A[6](1.2.1.4.2.5)+B[1](1.1.3.2.1)	ATGAAGCCTGTGACCCTATATGATGTAGCCGAA;	TTCGGCTACATCATATAGGGTCACAGGCTTCAT;	14.4	-15.2	83.2
A[6](1.2.1.4.2.5)+B[2](1.1.3.2.2)	ATGAAGCCTGTGACCCTATATGATGTAGCCGAG;	CTCGGCTACATCATATAGGGTCACAGGCTTCAT;	14.4	-15.2	83.3
A[6](1.2.1.4.2.5)+B[1](1.1.3.4.1)	ATGAAGCCTGTGACCCTATATGATGTAGCGGAA;	TTCCGCTACATCATATAGGGTCACAGGCTTCAT;	28.3	-15.2	83.2
A[6](1.2.1.4.2.5)+B[2](1.1.3.4.2)	ATGAAGCCTGTGACCCTATATGATGTAGCGGAG;	CTCCGCTACATCATATAGGGTCACAGGCTTCAT;	28.3	-15.2	83.3
A[6](1.2.1.4.2.5)+B[3](1.1.4.1.1)	ATGAAGCCTGTGACCCTATATGATGTGGCTGAA;	TTCAGCCACATCATATAGGGTCACAGGCTTCAT;	19.8	16.6	83.6
A[6](1.2.1.4.2.5)+B[3](1.1.4.4.1)	ATGAAGCCTGTGACCCTATATGATGTGGCGGAA;	TTCCGCCACATCATATAGGGTCACAGGCTTCAT;	7.2	12.4	85.2
A[6](1.2.1.4.2.5)+B[6](1.2.1.1.2)	ATGAAGCCTGTGACCCTATATGACGTTGCTGAG;	CTCAGCAACGTCATATAGGGTCACAGGCTTCAT;	-1.4	-21.1	83.8
A[6](1.2.1.4.2.5)+B[6](1.2.1.2.2)	ATGAAGCCTGTGACCCTATATGACGTTGCCGAG;	CTCGGCAACGTCATATAGGGTCACAGGCTTCAT;	-1.4	-21.1	85.3
A[6](1.2.1.4.2.5)+B[6](1.2.1.3.2)	ATGAAGCCTGTGACCCTATATGACGTTGCAGAG;	CTCTGCAACGTCATATAGGGTCACAGGCTTCAT;	30.9	-21.1	83.8
A[6](1.2.1.4.2.5)+B[6](1.2.1.4.2)	ATGAAGCCTGTGACCCTATATGACGTTGCGGAG;	CTCCGCAACGTCATATAGGGTCACAGGCTTCAT;	-1.4	-21.1	85.3
A[6](1.2.1.4.2.5)+B[6](1.2.3.1.2)	ATGAAGCCTGTGACCCTATATGACGTAGCTGAG;	CTCAGCTACGTCATATAGGGTCACAGGCTTCAT;	11.8	9.2	83.1
A[6](1.2.1.4.2.5)+B[6](1.2.3.2.2)	ATGAAGCCTGTGACCCTATATGACGTAGCCGAG;	CTCGGCTACGTCATATAGGGTCACAGGCTTCAT;	11.8	9.2	84.7
A[6](1.2.1.4.2.5)+B[6](1.2.3.3.2)	ATGAAGCCTGTGACCCTATATGACGTAGCAGAG;	CTCTGCTACGTCATATAGGGTCACAGGCTTCAT;	11.8	9.2	83.1
A[6](1.2.1.4.2.5)+B[6](1.2.3.4.2)	ATGAAGCCTGTGACCCTATATGACGTAGCGGAG;	CTCCGCTACGTCATATAGGGTCACAGGCTTCAT;	11.8	9.2	84.7
A[6](1.2.1.4.2.5)+B[6](1.2.4.1.2)	ATGAAGCCTGTGACCCTATATGACGTGGCTGAG;	CTCAGCCACGTCATATAGGGTCACAGGCTTCAT;	34.9	31.7	85.1
A[6](1.2.1.4.2.5)+B[6](1.2.4.3.2)	ATGAAGCCTGTGACCCTATATGACGTGGCAGAG;	CTCTGCCACGTCATATAGGGTCACAGGCTTCAT;	28.6	26.7	85.1
A[6](1.2.1.4.2.5)+B[6](1.2.4.4.2)	ATGAAGCCTGTGACCCTATATGACGTGGCGGAG;	CTCCGCCACGTCATATAGGGTCACAGGCTTCAT;	13.7	12.4	86.6
A[6](1.2.1.4.2.6)+B[1](1.1.1.2.1)	ATGAAGCCTGTGACCCTGTATGATGTTGCCGAA;	TTCGGCAACATCATACAGGGTCACAGGCTTCAT;	-12.4	-15.2	85.6
A[6](1.2.1.4.2.6)+B[2](1.1.1.2.2)	ATGAAGCCTGTGACCCTGTATGATGTTGCCGAG;	CTCGGCAACATCATACAGGGTCACAGGCTTCAT;	-12.4	-15.2	85.7
A[6](1.2.1.4.2.6)+B[1](1.1.1.4.1)	ATGAAGCCTGTGACCCTGTATGATGTTGCGGAA;	TTCCGCAACATCATACAGGGTCACAGGCTTCAT;	1.6	-15.2	85.6
A[6](1.2.1.4.2.6)+B[1](1.1.3.2.1)	ATGAAGCCTGTGACCCTGTATGATGTAGCCGAA;	TTCGGCTACATCATACAGGGTCACAGGCTTCAT;	-12.4	-15.2	85
A[6](1.2.1.4.2.6)+B[2](1.1.3.2.2)	ATGAAGCCTGTGACCCTGTATGATGTAGCCGAG;	CTCGGCTACATCATACAGGGTCACAGGCTTCAT;	-12.4	-15.2	85.1
A[6](1.2.1.4.2.6)+B[1](1.1.3.4.1)	ATGAAGCCTGTGACCCTGTATGATGTAGCGGAA;	TTCCGCTACATCATACAGGGTCACAGGCTTCAT;	-9.4	-15.2	85
A[6](1.2.1.4.2.6)+B[2](1.1.3.4.2)	ATGAAGCCTGTGACCCTGTATGATGTAGCGGAG;	CTCCGCTACATCATACAGGGTCACAGGCTTCAT;	-9.4	-15.2	85.1
A[6](1.2.1.4.2.6)+B[3](1.1.4.1.1)	ATGAAGCCTGTGACCCTGTATGATGTGGCTGAA;	TTCAGCCACATCATACAGGGTCACAGGCTTCAT;	19.8	16.6	85.4
A[6](1.2.1.4.2.6)+B[3](1.1.4.4.1)	ATGAAGCCTGTGACCCTGTATGATGTGGCGGAA;	TTCCGCCACATCATACAGGGTCACAGGCTTCAT;	7.2	12.4	87
A[6](1.2.1.4.2.6)+B[6](1.2.1.1.2)	ATGAAGCCTGTGACCCTGTATGACGTTGCTGAG;	CTCAGCAACGTCATACAGGGTCACAGGCTTCAT;	-1.4	-21.1	85.5
A[6](1.2.1.4.2.6)+B[6](1.2.1.2.2)	ATGAAGCCTGTGACCCTGTATGACGTTGCCGAG;	CTCGGCAACGTCATACAGGGTCACAGGCTTCAT;	-1.4	-21.1	87
A[6](1.2.1.4.2.6)+B[6](1.2.1.3.2)	ATGAAGCCTGTGACCCTGTATGACGTTGCAGAG;	CTCTGCAACGTCATACAGGGTCACAGGCTTCAT;	32.1	-21.1	85.5
A[6](1.2.1.4.2.6)+B[6](1.2.1.4.2)	ATGAAGCCTGTGACCCTGTATGACGTTGCGGAG;	CTCCGCAACGTCATACAGGGTCACAGGCTTCAT;	-1.4	-21.1	87
A[6](1.2.1.4.2.6)+B[6](1.2.3.1.2)	ATGAAGCCTGTGACCCTGTATGACGTAGCTGAG;	CTCAGCTACGTCATACAGGGTCACAGGCTTCAT;	11.8	9.2	84.9
A[6](1.2.1.4.2.6)+B[6](1.2.3.2.2)	ATGAAGCCTGTGACCCTGTATGACGTAGCCGAG;	CTCGGCTACGTCATACAGGGTCACAGGCTTCAT;	11.8	9.2	86.4
A[6](1.2.1.4.2.6)+B[6](1.2.3.3.2)	ATGAAGCCTGTGACCCTGTATGACGTAGCAGAG;	CTCTGCTACGTCATACAGGGTCACAGGCTTCAT;	31	9.2	84.9
A[6](1.2.1.4.2.6)+B[6](1.2.3.4.2)	ATGAAGCCTGTGACCCTGTATGACGTAGCGGAG;	CTCCGCTACGTCATACAGGGTCACAGGCTTCAT;	11.8	9.2	86.4
A[6](1.2.1.4.2.6)+B[6](1.2.4.1.2)	ATGAAGCCTGTGACCCTGTATGACGTGGCTGAG;	CTCAGCCACGTCATACAGGGTCACAGGCTTCAT;	34.9	31.7	86.8
A[6](1.2.1.4.2.6)+B[6](1.2.4.3.2)	ATGAAGCCTGTGACCCTGTATGACGTGGCAGAG;	CTCTGCCACGTCATACAGGGTCACAGGCTTCAT;	30.1	26.7	86.8
A[6](1.2.1.4.2.6)+B[6](1.2.4.4.2)	ATGAAGCCTGTGACCCTGTATGACGTGGCGGAG;	CTCCGCCACGTCATACAGGGTCACAGGCTTCAT;	13.7	12.4	88.3
A[6](1.2.1.4.4.4)+B[1](1.1.1.2.1)	ATGAAGCCTGTGACGCTCTATGATGTTGCCGAA;	TTCGGCAACATCATAGAGCGTCACAGGCTTCAT;	-12.4	-15.2	85.6
A[6](1.2.1.4.4.4)+B[2](1.1.1.2.2)	ATGAAGCCTGTGACGCTCTATGATGTTGCCGAG;	CTCGGCAACATCATAGAGCGTCACAGGCTTCAT;	-12.4	-15.2	85.6
A[6](1.2.1.4.4.4)+B[1](1.1.1.4.1)	ATGAAGCCTGTGACGCTCTATGATGTTGCGGAA;	TTCCGCAACATCATAGAGCGTCACAGGCTTCAT;	30	25.2	85.6
A[6](1.2.1.4.4.4)+B[1](1.1.3.2.1)	ATGAAGCCTGTGACGCTCTATGATGTAGCCGAA;	TTCGGCTACATCATAGAGCGTCACAGGCTTCAT;	-12.4	-15.2	84.9
A[6](1.2.1.4.4.4)+B[2](1.1.3.2.2)	ATGAAGCCTGTGACGCTCTATGATGTAGCCGAG;	CTCGGCTACATCATAGAGCGTCACAGGCTTCAT;	-12.4	-15.2	85
A[6](1.2.1.4.4.4)+B[1](1.1.3.4.1)	ATGAAGCCTGTGACGCTCTATGATGTAGCGGAA;	TTCCGCTACATCATAGAGCGTCACAGGCTTCAT;	38.1	34.6	84.9
A[6](1.2.1.4.4.4)+B[2](1.1.3.4.2)	ATGAAGCCTGTGACGCTCTATGATGTAGCGGAG;	CTCCGCTACATCATAGAGCGTCACAGGCTTCAT;	38.1	34.6	85
A[6](1.2.1.4.4.4)+B[3](1.1.4.1.1)	ATGAAGCCTGTGACGCTCTATGATGTGGCTGAA;	TTCAGCCACATCATAGAGCGTCACAGGCTTCAT;	19.8	16.6	85.3
A[6](1.2.1.4.4.4)+B[3](1.1.4.4.1)	ATGAAGCCTGTGACGCTCTATGATGTGGCGGAA;	TTCCGCCACATCATAGAGCGTCACAGGCTTCAT;	30.1	23.2	86.9
A[6](1.2.1.4.4.4)+B[6](1.2.1.1.2)	ATGAAGCCTGTGACGCTCTATGACGTTGCTGAG;	CTCAGCAACGTCATAGAGCGTCACAGGCTTCAT;	-1.4	-21.1	85.4
A[6](1.2.1.4.4.4)+B[6](1.2.1.2.2)	ATGAAGCCTGTGACGCTCTATGACGTTGCCGAG;	CTCGGCAACGTCATAGAGCGTCACAGGCTTCAT;	-1.4	-21.1	86.9
A[6](1.2.1.4.4.4)+B[6](1.2.1.3.2)	ATGAAGCCTGTGACGCTCTATGACGTTGCAGAG;	CTCTGCAACGTCATAGAGCGTCACAGGCTTCAT;	43.9	33.9	85.4
A[6](1.2.1.4.4.4)+B[6](1.2.1.4.2)	ATGAAGCCTGTGACGCTCTATGACGTTGCGGAG;	CTCCGCAACGTCATAGAGCGTCACAGGCTTCAT;	36.3	25.2	86.9
A[6](1.2.1.4.4.4)+B[6](1.2.3.1.2)	ATGAAGCCTGTGACGCTCTATGACGTAGCTGAG;	CTCAGCTACGTCATAGAGCGTCACAGGCTTCAT;	11.8	26.7	84.8
A[6](1.2.1.4.4.4)+B[6](1.2.3.2.2)	ATGAAGCCTGTGACGCTCTATGACGTAGCCGAG;	CTCGGCTACGTCATAGAGCGTCACAGGCTTCAT;	34.6	9.2	86.3
A[6](1.2.1.4.4.4)+B[6](1.2.3.3.2)	ATGAAGCCTGTGACGCTCTATGACGTAGCAGAG;	CTCTGCTACGTCATAGAGCGTCACAGGCTTCAT;	39.9	33.4	84.8
A[6](1.2.1.4.4.4)+B[6](1.2.3.4.2)	ATGAAGCCTGTGACGCTCTATGACGTAGCGGAG;	CTCCGCTACGTCATAGAGCGTCACAGGCTTCAT;	46.9	43.5	86.3
A[6](1.2.1.4.4.4)+B[6](1.2.4.1.2)	ATGAAGCCTGTGACGCTCTATGACGTGGCTGAG;	CTCAGCCACGTCATAGAGCGTCACAGGCTTCAT;	39	38.5	86.7
A[6](1.2.1.4.4.4)+B[6](1.2.4.3.2)	ATGAAGCCTGTGACGCTCTATGACGTGGCAGAG;	CTCTGCCACGTCATAGAGCGTCACAGGCTTCAT;	41.2	33.7	86.7
A[6](1.2.1.4.4.4)+B[6](1.2.4.4.2)	ATGAAGCCTGTGACGCTCTATGACGTGGCGGAG;	CTCCGCCACGTCATAGAGCGTCACAGGCTTCAT;	40.8	32.1	88.2
A[6](1.2.2.1.1.3)+B[1](1.1.1.2.1)	ATGAAGCCCGTTACTCTTTATGATGTTGCCGAA;	TTCGGCAACATCATAAAGAGTAACGGGCTTCAT;	-12.4	-4.3	82.7
A[6](1.2.2.1.1.3)+B[2](1.1.1.2.2)	ATGAAGCCCGTTACTCTTTATGATGTTGCCGAG;	CTCGGCAACATCATAAAGAGTAACGGGCTTCAT;	-12.4	-4.3	82.8
A[6](1.2.2.1.1.3)+B[1](1.1.1.4.1)	ATGAAGCCCGTTACTCTTTATGATGTTGCGGAA;	TTCCGCAACATCATAAAGAGTAACGGGCTTCAT;	32.2	8.9	82.7
A[6](1.2.2.1.1.3)+B[1](1.1.3.2.1)	ATGAAGCCCGTTACTCTTTATGATGTAGCCGAA;	TTCGGCTACATCATAAAGAGTAACGGGCTTCAT;	-12.4	11.3	82.1
A[6](1.2.2.1.1.3)+B[2](1.1.3.2.2)	ATGAAGCCCGTTACTCTTTATGATGTAGCCGAG;	CTCGGCTACATCATAAAGAGTAACGGGCTTCAT;	-12.4	11.3	82.2
A[6](1.2.2.1.1.3)+B[1](1.1.3.4.1)	ATGAAGCCCGTTACTCTTTATGATGTAGCGGAA;	TTCCGCTACATCATAAAGAGTAACGGGCTTCAT;	41.8	31.4	82.1
A[6](1.2.2.1.1.3)+B[2](1.1.3.4.2)	ATGAAGCCCGTTACTCTTTATGATGTAGCGGAG;	CTCCGCTACATCATAAAGAGTAACGGGCTTCAT;	41.8	31.4	82.2
A[6](1.2.2.1.1.3)+B[3](1.1.4.1.1)	ATGAAGCCCGTTACTCTTTATGATGTGGCTGAA;	TTCAGCCACATCATAAAGAGTAACGGGCTTCAT;	16.7	16.5	82.5
A[6](1.2.2.1.1.3)+B[3](1.1.4.4.1)	ATGAAGCCCGTTACTCTTTATGATGTGGCGGAA;	TTCCGCCACATCATAAAGAGTAACGGGCTTCAT;	34.7	12.3	84.1
A[6](1.2.2.1.1.3)+B[6](1.2.1.1.2)	ATGAAGCCCGTTACTCTTTATGACGTTGCTGAG;	CTCAGCAACGTCATAAAGAGTAACGGGCTTCAT;	33.4	33.7	82.6
A[6](1.2.2.1.1.3)+B[6](1.2.1.2.2)	ATGAAGCCCGTTACTCTTTATGACGTTGCCGAG;	CTCGGCAACGTCATAAAGAGTAACGGGCTTCAT;	-1.4	28.8	84.2
A[6](1.2.2.1.1.3)+B[6](1.2.1.3.2)	ATGAAGCCCGTTACTCTTTATGACGTTGCAGAG;	CTCTGCAACGTCATAAAGAGTAACGGGCTTCAT;	-1.4	29.3	82.6
A[6](1.2.2.1.1.3)+B[6](1.2.1.4.2)	ATGAAGCCCGTTACTCTTTATGACGTTGCGGAG;	CTCCGCAACGTCATAAAGAGTAACGGGCTTCAT;	32.3	27.5	84.2
A[6](1.2.2.1.1.3)+B[6](1.2.3.1.2)	ATGAAGCCCGTTACTCTTTATGACGTAGCTGAG;	CTCAGCTACGTCATAAAGAGTAACGGGCTTCAT;	33.4	29.8	82
A[6](1.2.2.1.1.3)+B[6](1.2.3.2.2)	ATGAAGCCCGTTACTCTTTATGACGTAGCCGAG;	CTCGGCTACGTCATAAAGAGTAACGGGCTTCAT;	11.8	9.2	83.5
A[6](1.2.2.1.1.3)+B[6](1.2.3.3.2)	ATGAAGCCCGTTACTCTTTATGACGTAGCAGAG;	CTCTGCTACGTCATAAAGAGTAACGGGCTTCAT;	11.8	9.2	82
A[6](1.2.2.1.1.3)+B[6](1.2.3.4.2)	ATGAAGCCCGTTACTCTTTATGACGTAGCGGAG;	CTCCGCTACGTCATAAAGAGTAACGGGCTTCAT;	40	31.7	83.5
A[6](1.2.2.1.1.3)+B[6](1.2.4.1.2)	ATGAAGCCCGTTACTCTTTATGACGTGGCTGAG;	CTCAGCCACGTCATAAAGAGTAACGGGCTTCAT;	41.7	39.7	83.9
A[6](1.2.2.1.1.3)+B[6](1.2.4.3.2)	ATGAAGCCCGTTACTCTTTATGACGTGGCAGAG;	CTCTGCCACGTCATAAAGAGTAACGGGCTTCAT;	36.9	35	83.9
A[6](1.2.2.1.1.3)+B[6](1.2.4.4.2)	ATGAAGCCCGTTACTCTTTATGACGTGGCGGAG;	CTCCGCCACGTCATAAAGAGTAACGGGCTTCAT;	32	33.5	85.5
A[6](1.2.2.1.1.4)+B[1](1.1.1.2.1)	ATGAAGCCCGTTACTCTCTATGATGTTGCCGAA;	TTCGGCAACATCATAGAGAGTAACGGGCTTCAT;	-12.4	-4.3	83.6
A[6](1.2.2.1.1.4)+B[2](1.1.1.2.2)	ATGAAGCCCGTTACTCTCTATGATGTTGCCGAG;	CTCGGCAACATCATAGAGAGTAACGGGCTTCAT;	-12.4	-4.3	83.7
A[6](1.2.2.1.1.4)+B[1](1.1.1.4.1)	ATGAAGCCCGTTACTCTCTATGATGTTGCGGAA;	TTCCGCAACATCATAGAGAGTAACGGGCTTCAT;	33.7	29.8	83.6
A[6](1.2.2.1.1.4)+B[1](1.1.3.2.1)	ATGAAGCCCGTTACTCTCTATGATGTAGCCGAA;	TTCGGCTACATCATAGAGAGTAACGGGCTTCAT;	-12.4	11.3	83
A[6](1.2.2.1.1.4)+B[2](1.1.3.2.2)	ATGAAGCCCGTTACTCTCTATGATGTAGCCGAG;	CTCGGCTACATCATAGAGAGTAACGGGCTTCAT;	-12.4	11.3	83.1
A[6](1.2.2.1.1.4)+B[1](1.1.3.4.1)	ATGAAGCCCGTTACTCTCTATGATGTAGCGGAA;	TTCCGCTACATCATAGAGAGTAACGGGCTTCAT;	41	34.6	83
A[6](1.2.2.1.1.4)+B[2](1.1.3.4.2)	ATGAAGCCCGTTACTCTCTATGATGTAGCGGAG;	CTCCGCTACATCATAGAGAGTAACGGGCTTCAT;	41	34.6	83.1
A[6](1.2.2.1.1.4)+B[3](1.1.4.1.1)	ATGAAGCCCGTTACTCTCTATGATGTGGCTGAA;	TTCAGCCACATCATAGAGAGTAACGGGCTTCAT;	16.7	16.5	83.4
A[6](1.2.2.1.1.4)+B[3](1.1.4.4.1)	ATGAAGCCCGTTACTCTCTATGATGTGGCGGAA;	TTCCGCCACATCATAGAGAGTAACGGGCTTCAT;	35.6	29.3	84.9
A[6](1.2.2.1.1.4)+B[6](1.2.1.1.2)	ATGAAGCCCGTTACTCTCTATGACGTTGCTGAG;	CTCAGCAACGTCATAGAGAGTAACGGGCTTCAT;	33.4	33.7	83.5
A[6](1.2.2.1.1.4)+B[6](1.2.1.2.2)	ATGAAGCCCGTTACTCTCTATGACGTTGCCGAG;	CTCGGCAACGTCATAGAGAGTAACGGGCTTCAT;	-1.4	28.8	85
A[6](1.2.2.1.1.4)+B[6](1.2.1.3.2)	ATGAAGCCCGTTACTCTCTATGACGTTGCAGAG;	CTCTGCAACGTCATAGAGAGTAACGGGCTTCAT;	29.9	35	83.5
A[6](1.2.2.1.1.4)+B[6](1.2.1.4.2)	ATGAAGCCCGTTACTCTCTATGACGTTGCGGAG;	CTCCGCAACGTCATAGAGAGTAACGGGCTTCAT;	32.3	29.3	85
A[6](1.2.2.1.1.4)+B[6](1.2.3.1.2)	ATGAAGCCCGTTACTCTCTATGACGTAGCTGAG;	CTCAGCTACGTCATAGAGAGTAACGGGCTTCAT;	33.4	29.8	82.9
A[6](1.2.2.1.1.4)+B[6](1.2.3.2.2)	ATGAAGCCCGTTACTCTCTATGACGTAGCCGAG;	CTCGGCTACGTCATAGAGAGTAACGGGCTTCAT;	32.5	9.2	84.4
A[6](1.2.2.1.1.4)+B[6](1.2.3.3.2)	ATGAAGCCCGTTACTCTCTATGACGTAGCAGAG;	CTCTGCTACGTCATAGAGAGTAACGGGCTTCAT;	34.4	34.3	82.9
A[6](1.2.2.1.1.4)+B[6](1.2.3.4.2)	ATGAAGCCCGTTACTCTCTATGACGTAGCGGAG;	CTCCGCTACGTCATAGAGAGTAACGGGCTTCAT;	39.5	34.1	84.4
A[6](1.2.2.1.1.4)+B[6](1.2.4.1.2)	ATGAAGCCCGTTACTCTCTATGACGTGGCTGAG;	CTCAGCCACGTCATAGAGAGTAACGGGCTTCAT;	41.7	39.7	84.8
A[6](1.2.2.1.1.4)+B[6](1.2.4.3.2)	ATGAAGCCCGTTACTCTCTATGACGTGGCAGAG;	CTCTGCCACGTCATAGAGAGTAACGGGCTTCAT;	36.9	35	84.8
A[6](1.2.2.1.1.4)+B[6](1.2.4.4.2)	ATGAAGCCCGTTACTCTCTATGACGTGGCGGAG;	CTCCGCCACGTCATAGAGAGTAACGGGCTTCAT;	33.8	33.5	86.3
A[6](1.2.2.1.1.5)+B[1](1.1.1.2.1)	ATGAAGCCCGTTACTCTATATGATGTTGCCGAA;	TTCGGCAACATCATATAGAGTAACGGGCTTCAT;	-12.4	-4.3	82.2
A[6](1.2.2.1.1.5)+B[2](1.1.1.2.2)	ATGAAGCCCGTTACTCTATATGATGTTGCCGAG;	CTCGGCAACATCATATAGAGTAACGGGCTTCAT;	-12.4	-4.3	82.3
A[6](1.2.2.1.1.5)+B[1](1.1.1.4.1)	ATGAAGCCCGTTACTCTATATGATGTTGCGGAA;	TTCCGCAACATCATATAGAGTAACGGGCTTCAT;	36.5	8.9	82.2
A[6](1.2.2.1.1.5)+B[1](1.1.3.2.1)	ATGAAGCCCGTTACTCTATATGATGTAGCCGAA;	TTCGGCTACATCATATAGAGTAACGGGCTTCAT;	14.7	11.3	81.5
A[6](1.2.2.1.1.5)+B[2](1.1.3.2.2)	ATGAAGCCCGTTACTCTATATGATGTAGCCGAG;	CTCGGCTACATCATATAGAGTAACGGGCTTCAT;	14.7	11.3	81.6
A[6](1.2.2.1.1.5)+B[1](1.1.3.4.1)	ATGAAGCCCGTTACTCTATATGATGTAGCGGAA;	TTCCGCTACATCATATAGAGTAACGGGCTTCAT;	44.3	31.4	81.5
A[6](1.2.2.1.1.5)+B[2](1.1.3.4.2)	ATGAAGCCCGTTACTCTATATGATGTAGCGGAG;	CTCCGCTACATCATATAGAGTAACGGGCTTCAT;	44.3	31.4	81.6
A[6](1.2.2.1.1.5)+B[3](1.1.4.1.1)	ATGAAGCCCGTTACTCTATATGATGTGGCTGAA;	TTCAGCCACATCATATAGAGTAACGGGCTTCAT;	16.7	16.5	81.9
A[6](1.2.2.1.1.5)+B[3](1.1.4.4.1)	ATGAAGCCCGTTACTCTATATGATGTGGCGGAA;	TTCCGCCACATCATATAGAGTAACGGGCTTCAT;	39.1	12.3	83.5
A[6](1.2.2.1.1.5)+B[6](1.2.1.1.2)	ATGAAGCCCGTTACTCTATATGACGTTGCTGAG;	CTCAGCAACGTCATATAGAGTAACGGGCTTCAT;	33.4	33.7	82.1
A[6](1.2.2.1.1.5)+B[6](1.2.1.2.2)	ATGAAGCCCGTTACTCTATATGACGTTGCCGAG;	CTCGGCAACGTCATATAGAGTAACGGGCTTCAT;	-1.4	28.8	83.6
A[6](1.2.2.1.1.5)+B[6](1.2.1.3.2)	ATGAAGCCCGTTACTCTATATGACGTTGCAGAG;	CTCTGCAACGTCATATAGAGTAACGGGCTTCAT;	-1.4	29.3	82.1
A[6](1.2.2.1.1.5)+B[6](1.2.1.4.2)	ATGAAGCCCGTTACTCTATATGACGTTGCGGAG;	CTCCGCAACGTCATATAGAGTAACGGGCTTCAT;	35.4	27.5	83.6
A[6](1.2.2.1.1.5)+B[6](1.2.3.1.2)	ATGAAGCCCGTTACTCTATATGACGTAGCTGAG;	CTCAGCTACGTCATATAGAGTAACGGGCTTCAT;	33.4	29.8	81.4
A[6](1.2.2.1.1.5)+B[6](1.2.3.2.2)	ATGAAGCCCGTTACTCTATATGACGTAGCCGAG;	CTCGGCTACGTCATATAGAGTAACGGGCTTCAT;	11.8	9.2	83
A[6](1.2.2.1.1.5)+B[6](1.2.3.3.2)	ATGAAGCCCGTTACTCTATATGACGTAGCAGAG;	CTCTGCTACGTCATATAGAGTAACGGGCTTCAT;	30.3	9.2	81.4
A[6](1.2.2.1.1.5)+B[6](1.2.3.4.2)	ATGAAGCCCGTTACTCTATATGACGTAGCGGAG;	CTCCGCTACGTCATATAGAGTAACGGGCTTCAT;	43.2	31.7	83
A[6](1.2.2.1.1.5)+B[6](1.2.4.1.2)	ATGAAGCCCGTTACTCTATATGACGTGGCTGAG;	CTCAGCCACGTCATATAGAGTAACGGGCTTCAT;	41.7	39.7	83.4
A[6](1.2.2.1.1.5)+B[6](1.2.4.3.2)	ATGAAGCCCGTTACTCTATATGACGTGGCAGAG;	CTCTGCCACGTCATATAGAGTAACGGGCTTCAT;	36.9	35	83.4
A[6](1.2.2.1.1.5)+B[6](1.2.4.4.2)	ATGAAGCCCGTTACTCTATATGACGTGGCGGAG;	CTCCGCCACGTCATATAGAGTAACGGGCTTCAT;	37.7	33.5	84.9
A[6](1.2.2.1.1.6)+B[1](1.1.1.2.1)	ATGAAGCCCGTTACTCTGTATGATGTTGCCGAA;	TTCGGCAACATCATACAGAGTAACGGGCTTCAT;	-12.4	-4.3	83.9
A[6](1.2.2.1.1.6)+B[2](1.1.1.2.2)	ATGAAGCCCGTTACTCTGTATGATGTTGCCGAG;	CTCGGCAACATCATACAGAGTAACGGGCTTCAT;	-12.4	-4.3	84
A[6](1.2.2.1.1.6)+B[1](1.1.1.4.1)	ATGAAGCCCGTTACTCTGTATGATGTTGCGGAA;	TTCCGCAACATCATACAGAGTAACGGGCTTCAT;	32.2	8.9	83.9
A[6](1.2.2.1.1.6)+B[1](1.1.3.2.1)	ATGAAGCCCGTTACTCTGTATGATGTAGCCGAA;	TTCGGCTACATCATACAGAGTAACGGGCTTCAT;	-12.4	11.3	83.3
A[6](1.2.2.1.1.6)+B[2](1.1.3.2.2)	ATGAAGCCCGTTACTCTGTATGATGTAGCCGAG;	CTCGGCTACATCATACAGAGTAACGGGCTTCAT;	-12.4	11.3	83.4
A[6](1.2.2.1.1.6)+B[1](1.1.3.4.1)	ATGAAGCCCGTTACTCTGTATGATGTAGCGGAA;	TTCCGCTACATCATACAGAGTAACGGGCTTCAT;	41.8	31.4	83.3
A[6](1.2.2.1.1.6)+B[2](1.1.3.4.2)	ATGAAGCCCGTTACTCTGTATGATGTAGCGGAG;	CTCCGCTACATCATACAGAGTAACGGGCTTCAT;	41.8	31.4	83.4
A[6](1.2.2.1.1.6)+B[3](1.1.4.1.1)	ATGAAGCCCGTTACTCTGTATGATGTGGCTGAA;	TTCAGCCACATCATACAGAGTAACGGGCTTCAT;	16.7	16.5	83.7
A[6](1.2.2.1.1.6)+B[3](1.1.4.4.1)	ATGAAGCCCGTTACTCTGTATGATGTGGCGGAA;	TTCCGCCACATCATACAGAGTAACGGGCTTCAT;	34.7	12.3	85.2
A[6](1.2.2.1.1.6)+B[6](1.2.1.1.2)	ATGAAGCCCGTTACTCTGTATGACGTTGCTGAG;	CTCAGCAACGTCATACAGAGTAACGGGCTTCAT;	33.4	35.1	83.8
A[6](1.2.2.1.1.6)+B[6](1.2.1.2.2)	ATGAAGCCCGTTACTCTGTATGACGTTGCCGAG;	CTCGGCAACGTCATACAGAGTAACGGGCTTCAT;	-1.4	30.9	85.3
A[6](1.2.2.1.1.6)+B[6](1.2.1.3.2)	ATGAAGCCCGTTACTCTGTATGACGTTGCAGAG;	CTCTGCAACGTCATACAGAGTAACGGGCTTCAT;	43.8	36.7	83.8
A[6](1.2.2.1.1.6)+B[6](1.2.1.4.2)	ATGAAGCCCGTTACTCTGTATGACGTTGCGGAG;	CTCCGCAACGTCATACAGAGTAACGGGCTTCAT;	33.6	29.9	85.3
A[6](1.2.2.1.1.6)+B[6](1.2.3.1.2)	ATGAAGCCCGTTACTCTGTATGACGTAGCTGAG;	CTCAGCTACGTCATACAGAGTAACGGGCTTCAT;	33.4	32.1	83.2
A[6](1.2.2.1.1.6)+B[6](1.2.3.2.2)	ATGAAGCCCGTTACTCTGTATGACGTAGCCGAG;	CTCGGCTACGTCATACAGAGTAACGGGCTTCAT;	11.8	9.2	84.7
A[6](1.2.2.1.1.6)+B[6](1.2.3.3.2)	ATGAAGCCCGTTACTCTGTATGACGTAGCAGAG;	CTCTGCTACGTCATACAGAGTAACGGGCTTCAT;	43.7	36.7	83.2
A[6](1.2.2.1.1.6)+B[6](1.2.3.4.2)	ATGAAGCCCGTTACTCTGTATGACGTAGCGGAG;	CTCCGCTACGTCATACAGAGTAACGGGCTTCAT;	40	31.7	84.7
A[6](1.2.2.1.1.6)+B[6](1.2.4.1.2)	ATGAAGCCCGTTACTCTGTATGACGTGGCTGAG;	CTCAGCCACGTCATACAGAGTAACGGGCTTCAT;	41.7	39.8	85.1
A[6](1.2.2.1.1.6)+B[6](1.2.4.3.2)	ATGAAGCCCGTTACTCTGTATGACGTGGCAGAG;	CTCTGCCACGTCATACAGAGTAACGGGCTTCAT;	43.2	35.8	85.1
A[6](1.2.2.1.1.6)+B[6](1.2.4.4.2)	ATGAAGCCCGTTACTCTGTATGACGTGGCGGAG;	CTCCGCCACGTCATACAGAGTAACGGGCTTCAT;	32	34.6	86.6
A[6](1.2.2.1.2.3)+B[1](1.1.1.2.1)	ATGAAGCCCGTTACCCTTTATGATGTTGCCGAA;	TTCGGCAACATCATAAAGGGTAACGGGCTTCAT;	-12.4	-4.3	84.5
A[6](1.2.2.1.2.3)+B[2](1.1.1.2.2)	ATGAAGCCCGTTACCCTTTATGATGTTGCCGAG;	CTCGGCAACATCATAAAGGGTAACGGGCTTCAT;	-12.4	-4.3	84.6
A[6](1.2.2.1.2.3)+B[1](1.1.1.4.1)	ATGAAGCCCGTTACCCTTTATGATGTTGCGGAA;	TTCCGCAACATCATAAAGGGTAACGGGCTTCAT;	30.4	8.9	84.5
A[6](1.2.2.1.2.3)+B[1](1.1.3.2.1)	ATGAAGCCCGTTACCCTTTATGATGTAGCCGAA;	TTCGGCTACATCATAAAGGGTAACGGGCTTCAT;	-12.4	11.3	83.8
A[6](1.2.2.1.2.3)+B[2](1.1.3.2.2)	ATGAAGCCCGTTACCCTTTATGATGTAGCCGAG;	CTCGGCTACATCATAAAGGGTAACGGGCTTCAT;	-12.4	11.3	83.9
A[6](1.2.2.1.2.3)+B[1](1.1.3.4.1)	ATGAAGCCCGTTACCCTTTATGATGTAGCGGAA;	TTCCGCTACATCATAAAGGGTAACGGGCTTCAT;	40.8	30.8	83.8
A[6](1.2.2.1.2.3)+B[2](1.1.3.4.2)	ATGAAGCCCGTTACCCTTTATGATGTAGCGGAG;	CTCCGCTACATCATAAAGGGTAACGGGCTTCAT;	40.8	30.8	83.9
A[6](1.2.2.1.2.3)+B[3](1.1.4.1.1)	ATGAAGCCCGTTACCCTTTATGATGTGGCTGAA;	TTCAGCCACATCATAAAGGGTAACGGGCTTCAT;	16.7	16.5	84.2
A[6](1.2.2.1.2.3)+B[3](1.1.4.4.1)	ATGAAGCCCGTTACCCTTTATGATGTGGCGGAA;	TTCCGCCACATCATAAAGGGTAACGGGCTTCAT;	32.7	12.3	85.8
A[6](1.2.2.1.2.3)+B[6](1.2.1.1.2)	ATGAAGCCCGTTACCCTTTATGACGTTGCTGAG;	CTCAGCAACGTCATAAAGGGTAACGGGCTTCAT;	33.4	33.7	84.4
A[6](1.2.2.1.2.3)+B[6](1.2.1.2.2)	ATGAAGCCCGTTACCCTTTATGACGTTGCCGAG;	CTCGGCAACGTCATAAAGGGTAACGGGCTTCAT;	-1.4	28.8	85.9
A[6](1.2.2.1.2.3)+B[6](1.2.1.3.2)	ATGAAGCCCGTTACCCTTTATGACGTTGCAGAG;	CTCTGCAACGTCATAAAGGGTAACGGGCTTCAT;	-1.4	29.3	84.4
A[6](1.2.2.1.2.3)+B[6](1.2.1.4.2)	ATGAAGCCCGTTACCCTTTATGACGTTGCGGAG;	CTCCGCAACGTCATAAAGGGTAACGGGCTTCAT;	32.3	27.5	85.9
A[6](1.2.2.1.2.3)+B[6](1.2.3.1.2)	ATGAAGCCCGTTACCCTTTATGACGTAGCTGAG;	CTCAGCTACGTCATAAAGGGTAACGGGCTTCAT;	33.4	29.8	83.7
A[6](1.2.2.1.2.3)+B[6](1.2.3.2.2)	ATGAAGCCCGTTACCCTTTATGACGTAGCCGAG;	CTCGGCTACGTCATAAAGGGTAACGGGCTTCAT;	11.8	9.2	85.3
A[6](1.2.2.1.2.3)+B[6](1.2.3.3.2)	ATGAAGCCCGTTACCCTTTATGACGTAGCAGAG;	CTCTGCTACGTCATAAAGGGTAACGGGCTTCAT;	11.8	9.2	83.7
A[6](1.2.2.1.2.3)+B[6](1.2.3.4.2)	ATGAAGCCCGTTACCCTTTATGACGTAGCGGAG;	CTCCGCTACGTCATAAAGGGTAACGGGCTTCAT;	39.5	30.7	85.3
A[6](1.2.2.1.2.3)+B[6](1.2.4.1.2)	ATGAAGCCCGTTACCCTTTATGACGTGGCTGAG;	CTCAGCCACGTCATAAAGGGTAACGGGCTTCAT;	41.7	39.7	85.7
A[6](1.2.2.1.2.3)+B[6](1.2.4.3.2)	ATGAAGCCCGTTACCCTTTATGACGTGGCAGAG;	CTCTGCCACGTCATAAAGGGTAACGGGCTTCAT;	36.9	35	85.7
A[6](1.2.2.1.2.3)+B[6](1.2.4.4.2)	ATGAAGCCCGTTACCCTTTATGACGTGGCGGAG;	CTCCGCCACGTCATAAAGGGTAACGGGCTTCAT;	30.8	33.5	87.2
A[6](1.2.2.1.2.4)+B[1](1.1.1.2.1)	ATGAAGCCCGTTACCCTCTATGATGTTGCCGAA;	TTCGGCAACATCATAGAGGGTAACGGGCTTCAT;	-12.4	-4.3	85.4
A[6](1.2.2.1.2.4)+B[2](1.1.1.2.2)	ATGAAGCCCGTTACCCTCTATGATGTTGCCGAG;	CTCGGCAACATCATAGAGGGTAACGGGCTTCAT;	-12.4	-4.3	85.4
A[6](1.2.2.1.2.4)+B[1](1.1.1.4.1)	ATGAAGCCCGTTACCCTCTATGATGTTGCGGAA;	TTCCGCAACATCATAGAGGGTAACGGGCTTCAT;	32.6	29.3	85.4
A[6](1.2.2.1.2.4)+B[1](1.1.3.2.1)	ATGAAGCCCGTTACCCTCTATGATGTAGCCGAA;	TTCGGCTACATCATAGAGGGTAACGGGCTTCAT;	-12.4	11.3	84.7
A[6](1.2.2.1.2.4)+B[2](1.1.3.2.2)	ATGAAGCCCGTTACCCTCTATGATGTAGCCGAG;	CTCGGCTACATCATAGAGGGTAACGGGCTTCAT;	-12.4	11.3	84.8
A[6](1.2.2.1.2.4)+B[1](1.1.3.4.1)	ATGAAGCCCGTTACCCTCTATGATGTAGCGGAA;	TTCCGCTACATCATAGAGGGTAACGGGCTTCAT;	40	34.1	84.7
A[6](1.2.2.1.2.4)+B[2](1.1.3.4.2)	ATGAAGCCCGTTACCCTCTATGATGTAGCGGAG;	CTCCGCTACATCATAGAGGGTAACGGGCTTCAT;	40	34.1	84.8
A[6](1.2.2.1.2.4)+B[3](1.1.4.1.1)	ATGAAGCCCGTTACCCTCTATGATGTGGCTGAA;	TTCAGCCACATCATAGAGGGTAACGGGCTTCAT;	16.7	16.5	85.1
A[6](1.2.2.1.2.4)+B[3](1.1.4.4.1)	ATGAAGCCCGTTACCCTCTATGATGTGGCGGAA;	TTCCGCCACATCATAGAGGGTAACGGGCTTCAT;	34.4	28.8	86.7
A[6](1.2.2.1.2.4)+B[6](1.2.1.1.2)	ATGAAGCCCGTTACCCTCTATGACGTTGCTGAG;	CTCAGCAACGTCATAGAGGGTAACGGGCTTCAT;	33.4	33.7	85.2
A[6](1.2.2.1.2.4)+B[6](1.2.1.2.2)	ATGAAGCCCGTTACCCTCTATGACGTTGCCGAG;	CTCGGCAACGTCATAGAGGGTAACGGGCTTCAT;	-1.4	28.8	86.8
A[6](1.2.2.1.2.4)+B[6](1.2.1.3.2)	ATGAAGCCCGTTACCCTCTATGACGTTGCAGAG;	CTCTGCAACGTCATAGAGGGTAACGGGCTTCAT;	29.6	31.8	85.2
A[6](1.2.2.1.2.4)+B[6](1.2.1.4.2)	ATGAAGCCCGTTACCCTCTATGACGTTGCGGAG;	CTCCGCAACGTCATAGAGGGTAACGGGCTTCAT;	32.3	29.3	86.8
A[6](1.2.2.1.2.4)+B[6](1.2.3.1.2)	ATGAAGCCCGTTACCCTCTATGACGTAGCTGAG;	CTCAGCTACGTCATAGAGGGTAACGGGCTTCAT;	33.4	29.8	84.6
A[6](1.2.2.1.2.4)+B[6](1.2.3.2.2)	ATGAAGCCCGTTACCCTCTATGACGTAGCCGAG;	CTCGGCTACGTCATAGAGGGTAACGGGCTTCAT;	11.8	9.2	86.1
A[6](1.2.2.1.2.4)+B[6](1.2.3.3.2)	ATGAAGCCCGTTACCCTCTATGACGTAGCAGAG;	CTCTGCTACGTCATAGAGGGTAACGGGCTTCAT;	11.8	31.1	84.6
A[6](1.2.2.1.2.4)+B[6](1.2.3.4.2)	ATGAAGCCCGTTACCCTCTATGACGTAGCGGAG;	CTCCGCTACGTCATAGAGGGTAACGGGCTTCAT;	39.5	34.1	86.1
A[6](1.2.2.1.2.4)+B[6](1.2.4.1.2)	ATGAAGCCCGTTACCCTCTATGACGTGGCTGAG;	CTCAGCCACGTCATAGAGGGTAACGGGCTTCAT;	41.7	39.7	86.5
A[6](1.2.2.1.2.4)+B[6](1.2.4.3.2)	ATGAAGCCCGTTACCCTCTATGACGTGGCAGAG;	CTCTGCCACGTCATAGAGGGTAACGGGCTTCAT;	36.9	35	86.5
A[6](1.2.2.1.2.4)+B[6](1.2.4.4.2)	ATGAAGCCCGTTACCCTCTATGACGTGGCGGAG;	CTCCGCCACGTCATAGAGGGTAACGGGCTTCAT;	30.8	33.5	88.1
A[6](1.2.2.1.2.5)+B[1](1.1.1.2.1)	ATGAAGCCCGTTACCCTATATGATGTTGCCGAA;	TTCGGCAACATCATATAGGGTAACGGGCTTCAT;	-12.4	-4.3	83.9
A[6](1.2.2.1.2.5)+B[2](1.1.1.2.2)	ATGAAGCCCGTTACCCTATATGATGTTGCCGAG;	CTCGGCAACATCATATAGGGTAACGGGCTTCAT;	-12.4	-4.3	84
A[6](1.2.2.1.2.5)+B[1](1.1.1.4.1)	ATGAAGCCCGTTACCCTATATGATGTTGCGGAA;	TTCCGCAACATCATATAGGGTAACGGGCTTCAT;	35.4	8.9	83.9
A[6](1.2.2.1.2.5)+B[1](1.1.3.2.1)	ATGAAGCCCGTTACCCTATATGATGTAGCCGAA;	TTCGGCTACATCATATAGGGTAACGGGCTTCAT;	14.4	11.3	83.3
A[6](1.2.2.1.2.5)+B[2](1.1.3.2.2)	ATGAAGCCCGTTACCCTATATGATGTAGCCGAG;	CTCGGCTACATCATATAGGGTAACGGGCTTCAT;	14.4	11.3	83.4
A[6](1.2.2.1.2.5)+B[1](1.1.3.4.1)	ATGAAGCCCGTTACCCTATATGATGTAGCGGAA;	TTCCGCTACATCATATAGGGTAACGGGCTTCAT;	43.2	30.8	83.3
A[6](1.2.2.1.2.5)+B[2](1.1.3.4.2)	ATGAAGCCCGTTACCCTATATGATGTAGCGGAG;	CTCCGCTACATCATATAGGGTAACGGGCTTCAT;	43.2	30.8	83.4
A[6](1.2.2.1.2.5)+B[3](1.1.4.1.1)	ATGAAGCCCGTTACCCTATATGATGTGGCTGAA;	TTCAGCCACATCATATAGGGTAACGGGCTTCAT;	16.7	16.5	83.7
A[6](1.2.2.1.2.5)+B[3](1.1.4.4.1)	ATGAAGCCCGTTACCCTATATGATGTGGCGGAA;	TTCCGCCACATCATATAGGGTAACGGGCTTCAT;	37.7	12.3	85.2
A[6](1.2.2.1.2.5)+B[6](1.2.1.1.2)	ATGAAGCCCGTTACCCTATATGACGTTGCTGAG;	CTCAGCAACGTCATATAGGGTAACGGGCTTCAT;	33.4	34.9	83.8
A[6](1.2.2.1.2.5)+B[6](1.2.1.2.2)	ATGAAGCCCGTTACCCTATATGACGTTGCCGAG;	CTCGGCAACGTCATATAGGGTAACGGGCTTCAT;	-1.4	30.5	85.3
A[6](1.2.2.1.2.5)+B[6](1.2.1.3.2)	ATGAAGCCCGTTACCCTATATGACGTTGCAGAG;	CTCTGCAACGTCATATAGGGTAACGGGCTTCAT;	-1.4	30.9	83.8
A[6](1.2.2.1.2.5)+B[6](1.2.1.4.2)	ATGAAGCCCGTTACCCTATATGACGTTGCGGAG;	CTCCGCAACGTCATATAGGGTAACGGGCTTCAT;	34.2	29.4	85.3
A[6](1.2.2.1.2.5)+B[6](1.2.3.1.2)	ATGAAGCCCGTTACCCTATATGACGTAGCTGAG;	CTCAGCTACGTCATATAGGGTAACGGGCTTCAT;	33.4	31.7	83.2
A[6](1.2.2.1.2.5)+B[6](1.2.3.2.2)	ATGAAGCCCGTTACCCTATATGACGTAGCCGAG;	CTCGGCTACGTCATATAGGGTAACGGGCTTCAT;	11.8	9.2	84.7
A[6](1.2.2.1.2.5)+B[6](1.2.3.3.2)	ATGAAGCCCGTTACCCTATATGACGTAGCAGAG;	CTCTGCTACGTCATATAGGGTAACGGGCTTCAT;	11.8	9.2	83.2
A[6](1.2.2.1.2.5)+B[6](1.2.3.4.2)	ATGAAGCCCGTTACCCTATATGACGTAGCGGAG;	CTCCGCTACGTCATATAGGGTAACGGGCTTCAT;	42.1	30.7	84.7
A[6](1.2.2.1.2.5)+B[6](1.2.4.1.2)	ATGAAGCCCGTTACCCTATATGACGTGGCTGAG;	CTCAGCCACGTCATATAGGGTAACGGGCTTCAT;	41.7	40	85.1
A[6](1.2.2.1.2.5)+B[6](1.2.4.3.2)	ATGAAGCCCGTTACCCTATATGACGTGGCAGAG;	CTCTGCCACGTCATATAGGGTAACGGGCTTCAT;	36.9	35.8	85.1
A[6](1.2.2.1.2.5)+B[6](1.2.4.4.2)	ATGAAGCCCGTTACCCTATATGACGTGGCGGAG;	CTCCGCCACGTCATATAGGGTAACGGGCTTCAT;	36.4	34.4	86.6
A[6](1.2.2.1.2.6)+B[1](1.1.1.2.1)	ATGAAGCCCGTTACCCTGTATGATGTTGCCGAA;	TTCGGCAACATCATACAGGGTAACGGGCTTCAT;	-12.4	-4.3	85.7
A[6](1.2.2.1.2.6)+B[2](1.1.1.2.2)	ATGAAGCCCGTTACCCTGTATGATGTTGCCGAG;	CTCGGCAACATCATACAGGGTAACGGGCTTCAT;	-12.4	-4.3	85.7
A[6](1.2.2.1.2.6)+B[1](1.1.1.4.1)	ATGAAGCCCGTTACCCTGTATGATGTTGCGGAA;	TTCCGCAACATCATACAGGGTAACGGGCTTCAT;	30.4	8.9	85.7
A[6](1.2.2.1.2.6)+B[1](1.1.3.2.1)	ATGAAGCCCGTTACCCTGTATGATGTAGCCGAA;	TTCGGCTACATCATACAGGGTAACGGGCTTCAT;	-12.4	11.3	85
A[6](1.2.2.1.2.6)+B[2](1.1.3.2.2)	ATGAAGCCCGTTACCCTGTATGATGTAGCCGAG;	CTCGGCTACATCATACAGGGTAACGGGCTTCAT;	-12.4	11.3	85.1
A[6](1.2.2.1.2.6)+B[1](1.1.3.4.1)	ATGAAGCCCGTTACCCTGTATGATGTAGCGGAA;	TTCCGCTACATCATACAGGGTAACGGGCTTCAT;	40.8	30.8	85
A[6](1.2.2.1.2.6)+B[2](1.1.3.4.2)	ATGAAGCCCGTTACCCTGTATGATGTAGCGGAG;	CTCCGCTACATCATACAGGGTAACGGGCTTCAT;	40.8	30.8	85.1
A[6](1.2.2.1.2.6)+B[3](1.1.4.1.1)	ATGAAGCCCGTTACCCTGTATGATGTGGCTGAA;	TTCAGCCACATCATACAGGGTAACGGGCTTCAT;	16.7	16.5	85.4
A[6](1.2.2.1.2.6)+B[3](1.1.4.4.1)	ATGAAGCCCGTTACCCTGTATGATGTGGCGGAA;	TTCCGCCACATCATACAGGGTAACGGGCTTCAT;	32.7	12.3	87
A[6](1.2.2.1.2.6)+B[6](1.2.1.1.2)	ATGAAGCCCGTTACCCTGTATGACGTTGCTGAG;	CTCAGCAACGTCATACAGGGTAACGGGCTTCAT;	33.4	34.5	85.5
A[6](1.2.2.1.2.6)+B[6](1.2.1.2.2)	ATGAAGCCCGTTACCCTGTATGACGTTGCCGAG;	CTCGGCAACGTCATACAGGGTAACGGGCTTCAT;	-1.4	30.5	87
A[6](1.2.2.1.2.6)+B[6](1.2.1.3.2)	ATGAAGCCCGTTACCCTGTATGACGTTGCAGAG;	CTCTGCAACGTCATACAGGGTAACGGGCTTCAT;	32.1	30.8	85.5
A[6](1.2.2.1.2.6)+B[6](1.2.1.4.2)	ATGAAGCCCGTTACCCTGTATGACGTTGCGGAG;	CTCCGCAACGTCATACAGGGTAACGGGCTTCAT;	32.3	29.4	87
A[6](1.2.2.1.2.6)+B[6](1.2.3.1.2)	ATGAAGCCCGTTACCCTGTATGACGTAGCTGAG;	CTCAGCTACGTCATACAGGGTAACGGGCTTCAT;	33.4	31.5	84.9
A[6](1.2.2.1.2.6)+B[6](1.2.3.2.2)	ATGAAGCCCGTTACCCTGTATGACGTAGCCGAG;	CTCGGCTACGTCATACAGGGTAACGGGCTTCAT;	11.8	9.2	86.4
A[6](1.2.2.1.2.6)+B[6](1.2.3.3.2)	ATGAAGCCCGTTACCCTGTATGACGTAGCAGAG;	CTCTGCTACGTCATACAGGGTAACGGGCTTCAT;	31	9.2	84.9
A[6](1.2.2.1.2.6)+B[6](1.2.3.4.2)	ATGAAGCCCGTTACCCTGTATGACGTAGCGGAG;	CTCCGCTACGTCATACAGGGTAACGGGCTTCAT;	39.5	30.7	86.4
A[6](1.2.2.1.2.6)+B[6](1.2.4.1.2)	ATGAAGCCCGTTACCCTGTATGACGTGGCTGAG;	CTCAGCCACGTCATACAGGGTAACGGGCTTCAT;	41.7	39.3	86.8
A[6](1.2.2.1.2.6)+B[6](1.2.4.3.2)	ATGAAGCCCGTTACCCTGTATGACGTGGCAGAG;	CTCTGCCACGTCATACAGGGTAACGGGCTTCAT;	36.9	35.4	86.8
A[6](1.2.2.1.2.6)+B[6](1.2.4.4.2)	ATGAAGCCCGTTACCCTGTATGACGTGGCGGAG;	CTCCGCCACGTCATACAGGGTAACGGGCTTCAT;	30.8	34.2	88.4
A[6](1.2.2.1.3.3)+B[1](1.1.1.2.1)	ATGAAGCCCGTTACACTTTATGATGTTGCCGAA;	TTCGGCAACATCATAAAGTGTAACGGGCTTCAT;	-12.4	-4.3	83
A[6](1.2.2.1.3.3)+B[2](1.1.1.2.2)	ATGAAGCCCGTTACACTTTATGATGTTGCCGAG;	CTCGGCAACATCATAAAGTGTAACGGGCTTCAT;	-12.4	-4.3	83.1
A[6](1.2.2.1.3.3)+B[1](1.1.1.4.1)	ATGAAGCCCGTTACACTTTATGATGTTGCGGAA;	TTCCGCAACATCATAAAGTGTAACGGGCTTCAT;	40.7	34.3	83
A[6](1.2.2.1.3.3)+B[1](1.1.3.2.1)	ATGAAGCCCGTTACACTTTATGATGTAGCCGAA;	TTCGGCTACATCATAAAGTGTAACGGGCTTCAT;	23.5	28.2	82.4
A[6](1.2.2.1.3.3)+B[2](1.1.3.2.2)	ATGAAGCCCGTTACACTTTATGATGTAGCCGAG;	CTCGGCTACATCATAAAGTGTAACGGGCTTCAT;	23.5	28.2	82.5
A[6](1.2.2.1.3.3)+B[1](1.1.3.4.1)	ATGAAGCCCGTTACACTTTATGATGTAGCGGAA;	TTCCGCTACATCATAAAGTGTAACGGGCTTCAT;	48.8	39.3	82.4
A[6](1.2.2.1.3.3)+B[2](1.1.3.4.2)	ATGAAGCCCGTTACACTTTATGATGTAGCGGAG;	CTCCGCTACATCATAAAGTGTAACGGGCTTCAT;	48.8	39.3	82.5
A[6](1.2.2.1.3.3)+B[3](1.1.4.1.1)	ATGAAGCCCGTTACACTTTATGATGTGGCTGAA;	TTCAGCCACATCATAAAGTGTAACGGGCTTCAT;	30.9	16.5	82.8
A[6](1.2.2.1.3.3)+B[3](1.1.4.4.1)	ATGAAGCCCGTTACACTTTATGATGTGGCGGAA;	TTCCGCCACATCATAAAGTGTAACGGGCTTCAT;	44.2	33.8	84.4
A[6](1.2.2.1.3.3)+B[6](1.2.1.1.2)	ATGAAGCCCGTTACACTTTATGACGTTGCTGAG;	CTCAGCAACGTCATAAAGTGTAACGGGCTTCAT;	33.4	33.7	82.9
A[6](1.2.2.1.3.3)+B[6](1.2.1.2.2)	ATGAAGCCCGTTACACTTTATGACGTTGCCGAG;	CTCGGCAACGTCATAAAGTGTAACGGGCTTCAT;	-1.4	28.8	84.5
A[6](1.2.2.1.3.3)+B[6](1.2.1.3.2)	ATGAAGCCCGTTACACTTTATGACGTTGCAGAG;	CTCTGCAACGTCATAAAGTGTAACGGGCTTCAT;	-1.4	29.3	82.9
A[6](1.2.2.1.3.3)+B[6](1.2.1.4.2)	ATGAAGCCCGTTACACTTTATGACGTTGCGGAG;	CTCCGCAACGTCATAAAGTGTAACGGGCTTCAT;	32.3	27.5	84.5
A[6](1.2.2.1.3.3)+B[6](1.2.3.1.2)	ATGAAGCCCGTTACACTTTATGACGTAGCTGAG;	CTCAGCTACGTCATAAAGTGTAACGGGCTTCAT;	33.4	29.8	82.3
A[6](1.2.2.1.3.3)+B[6](1.2.3.2.2)	ATGAAGCCCGTTACACTTTATGACGTAGCCGAG;	CTCGGCTACGTCATAAAGTGTAACGGGCTTCAT;	11.8	9.2	83.8
A[6](1.2.2.1.3.3)+B[6](1.2.3.3.2)	ATGAAGCCCGTTACACTTTATGACGTAGCAGAG;	CTCTGCTACGTCATAAAGTGTAACGGGCTTCAT;	11.8	9.2	82.3
A[6](1.2.2.1.3.3)+B[6](1.2.3.4.2)	ATGAAGCCCGTTACACTTTATGACGTAGCGGAG;	CTCCGCTACGTCATAAAGTGTAACGGGCTTCAT;	41.5	32.3	83.8
A[6](1.2.2.1.3.3)+B[6](1.2.4.1.2)	ATGAAGCCCGTTACACTTTATGACGTGGCTGAG;	CTCAGCCACGTCATAAAGTGTAACGGGCTTCAT;	41.7	39.7	84.2
A[6](1.2.2.1.3.3)+B[6](1.2.4.3.2)	ATGAAGCCCGTTACACTTTATGACGTGGCAGAG;	CTCTGCCACGTCATAAAGTGTAACGGGCTTCAT;	36.9	35	84.2
A[6](1.2.2.1.3.3)+B[6](1.2.4.4.2)	ATGAAGCCCGTTACACTTTATGACGTGGCGGAG;	CTCCGCCACGTCATAAAGTGTAACGGGCTTCAT;	36.2	33.5	85.8
A[6](1.2.2.1.3.4)+B[1](1.1.1.2.1)	ATGAAGCCCGTTACACTCTATGATGTTGCCGAA;	TTCGGCAACATCATAGAGTGTAACGGGCTTCAT;	-12.4	-4.3	83.9
A[6](1.2.2.1.3.4)+B[2](1.1.1.2.2)	ATGAAGCCCGTTACACTCTATGATGTTGCCGAG;	CTCGGCAACATCATAGAGTGTAACGGGCTTCAT;	-12.4	-4.3	84
A[6](1.2.2.1.3.4)+B[1](1.1.1.4.1)	ATGAAGCCCGTTACACTCTATGATGTTGCGGAA;	TTCCGCAACATCATAGAGTGTAACGGGCTTCAT;	40.7	33.8	83.9
A[6](1.2.2.1.3.4)+B[1](1.1.3.2.1)	ATGAAGCCCGTTACACTCTATGATGTAGCCGAA;	TTCGGCTACATCATAGAGTGTAACGGGCTTCAT;	23.5	27.6	83.3
A[6](1.2.2.1.3.4)+B[2](1.1.3.2.2)	ATGAAGCCCGTTACACTCTATGATGTAGCCGAG;	CTCGGCTACATCATAGAGTGTAACGGGCTTCAT;	23.5	27.6	83.4
A[6](1.2.2.1.3.4)+B[1](1.1.3.4.1)	ATGAAGCCCGTTACACTCTATGATGTAGCGGAA;	TTCCGCTACATCATAGAGTGTAACGGGCTTCAT;	48.8	38.8	83.3
A[6](1.2.2.1.3.4)+B[2](1.1.3.4.2)	ATGAAGCCCGTTACACTCTATGATGTAGCGGAG;	CTCCGCTACATCATAGAGTGTAACGGGCTTCAT;	48.8	38.8	83.4
A[6](1.2.2.1.3.4)+B[3](1.1.4.1.1)	ATGAAGCCCGTTACACTCTATGATGTGGCTGAA;	TTCAGCCACATCATAGAGTGTAACGGGCTTCAT;	30.9	16.5	83.7
A[6](1.2.2.1.3.4)+B[3](1.1.4.4.1)	ATGAAGCCCGTTACACTCTATGATGTGGCGGAA;	TTCCGCCACATCATAGAGTGTAACGGGCTTCAT;	44.2	33.3	85.2
A[6](1.2.2.1.3.4)+B[6](1.2.1.1.2)	ATGAAGCCCGTTACACTCTATGACGTTGCTGAG;	CTCAGCAACGTCATAGAGTGTAACGGGCTTCAT;	33.4	33.7	83.8
A[6](1.2.2.1.3.4)+B[6](1.2.1.2.2)	ATGAAGCCCGTTACACTCTATGACGTTGCCGAG;	CTCGGCAACGTCATAGAGTGTAACGGGCTTCAT;	-1.4	28.8	85.3
A[6](1.2.2.1.3.4)+B[6](1.2.1.3.2)	ATGAAGCCCGTTACACTCTATGACGTTGCAGAG;	CTCTGCAACGTCATAGAGTGTAACGGGCTTCAT;	32.7	31.2	83.8
A[6](1.2.2.1.3.4)+B[6](1.2.1.4.2)	ATGAAGCCCGTTACACTCTATGACGTTGCGGAG;	CTCCGCAACGTCATAGAGTGTAACGGGCTTCAT;	32.3	27.5	85.3
A[6](1.2.2.1.3.4)+B[6](1.2.3.1.2)	ATGAAGCCCGTTACACTCTATGACGTAGCTGAG;	CTCAGCTACGTCATAGAGTGTAACGGGCTTCAT;	33.4	29.8	83.2
A[6](1.2.2.1.3.4)+B[6](1.2.3.2.2)	ATGAAGCCCGTTACACTCTATGACGTAGCCGAG;	CTCGGCTACGTCATAGAGTGTAACGGGCTTCAT;	11.8	9.2	84.7
A[6](1.2.2.1.3.4)+B[6](1.2.3.3.2)	ATGAAGCCCGTTACACTCTATGACGTAGCAGAG;	CTCTGCTACGTCATAGAGTGTAACGGGCTTCAT;	31.4	30.5	83.2
A[6](1.2.2.1.3.4)+B[6](1.2.3.4.2)	ATGAAGCCCGTTACACTCTATGACGTAGCGGAG;	CTCCGCTACGTCATAGAGTGTAACGGGCTTCAT;	41.5	32.3	84.7
A[6](1.2.2.1.3.4)+B[6](1.2.4.1.2)	ATGAAGCCCGTTACACTCTATGACGTGGCTGAG;	CTCAGCCACGTCATAGAGTGTAACGGGCTTCAT;	41.7	39.7	85.1
A[6](1.2.2.1.3.4)+B[6](1.2.4.3.2)	ATGAAGCCCGTTACACTCTATGACGTGGCAGAG;	CTCTGCCACGTCATAGAGTGTAACGGGCTTCAT;	36.9	35	85.1
A[6](1.2.2.1.3.4)+B[6](1.2.4.4.2)	ATGAAGCCCGTTACACTCTATGACGTGGCGGAG;	CTCCGCCACGTCATAGAGTGTAACGGGCTTCAT;	33.6	33.5	86.6
A[6](1.2.2.1.3.5)+B[1](1.1.1.2.1)	ATGAAGCCCGTTACACTATATGATGTTGCCGAA;	TTCGGCAACATCATATAGTGTAACGGGCTTCAT;	-12.4	-4.3	82.5
A[6](1.2.2.1.3.5)+B[2](1.1.1.2.2)	ATGAAGCCCGTTACACTATATGATGTTGCCGAG;	CTCGGCAACATCATATAGTGTAACGGGCTTCAT;	-12.4	-4.3	82.6
A[6](1.2.2.1.3.5)+B[1](1.1.1.4.1)	ATGAAGCCCGTTACACTATATGATGTTGCGGAA;	TTCCGCAACATCATATAGTGTAACGGGCTTCAT;	41.3	36.4	82.5
A[6](1.2.2.1.3.5)+B[1](1.1.3.2.1)	ATGAAGCCCGTTACACTATATGATGTAGCCGAA;	TTCGGCTACATCATATAGTGTAACGGGCTTCAT;	19.8	30.7	81.8
A[6](1.2.2.1.3.5)+B[2](1.1.3.2.2)	ATGAAGCCCGTTACACTATATGATGTAGCCGAG;	CTCGGCTACATCATATAGTGTAACGGGCTTCAT;	19.8	30.7	81.9
A[6](1.2.2.1.3.5)+B[1](1.1.3.4.1)	ATGAAGCCCGTTACACTATATGATGTAGCGGAA;	TTCCGCTACATCATATAGTGTAACGGGCTTCAT;	48.2	41	81.8
A[6](1.2.2.1.3.5)+B[2](1.1.3.4.2)	ATGAAGCCCGTTACACTATATGATGTAGCGGAG;	CTCCGCTACATCATATAGTGTAACGGGCTTCAT;	48.2	41	81.9
A[6](1.2.2.1.3.5)+B[3](1.1.4.1.1)	ATGAAGCCCGTTACACTATATGATGTGGCTGAA;	TTCAGCCACATCATATAGTGTAACGGGCTTCAT;	33.2	32.6	82.2
A[6](1.2.2.1.3.5)+B[3](1.1.4.4.1)	ATGAAGCCCGTTACACTATATGATGTGGCGGAA;	TTCCGCCACATCATATAGTGTAACGGGCTTCAT;	44.3	35.9	83.8
A[6](1.2.2.1.3.5)+B[6](1.2.1.1.2)	ATGAAGCCCGTTACACTATATGACGTTGCTGAG;	CTCAGCAACGTCATATAGTGTAACGGGCTTCAT;	33.4	33.7	82.4
A[6](1.2.2.1.3.5)+B[6](1.2.1.2.2)	ATGAAGCCCGTTACACTATATGACGTTGCCGAG;	CTCGGCAACGTCATATAGTGTAACGGGCTTCAT;	-1.4	28.8	83.9
A[6](1.2.2.1.3.5)+B[6](1.2.1.3.2)	ATGAAGCCCGTTACACTATATGACGTTGCAGAG;	CTCTGCAACGTCATATAGTGTAACGGGCTTCAT;	-1.4	29.3	82.4
A[6](1.2.2.1.3.5)+B[6](1.2.1.4.2)	ATGAAGCCCGTTACACTATATGACGTTGCGGAG;	CTCCGCAACGTCATATAGTGTAACGGGCTTCAT;	35.4	27.5	83.9
A[6](1.2.2.1.3.5)+B[6](1.2.3.1.2)	ATGAAGCCCGTTACACTATATGACGTAGCTGAG;	CTCAGCTACGTCATATAGTGTAACGGGCTTCAT;	33.4	29.8	81.7
A[6](1.2.2.1.3.5)+B[6](1.2.3.2.2)	ATGAAGCCCGTTACACTATATGACGTAGCCGAG;	CTCGGCTACGTCATATAGTGTAACGGGCTTCAT;	11.8	9.2	83.3
A[6](1.2.2.1.3.5)+B[6](1.2.3.3.2)	ATGAAGCCCGTTACACTATATGACGTAGCAGAG;	CTCTGCTACGTCATATAGTGTAACGGGCTTCAT;	11.8	9.2	81.7
A[6](1.2.2.1.3.5)+B[6](1.2.3.4.2)	ATGAAGCCCGTTACACTATATGACGTAGCGGAG;	CTCCGCTACGTCATATAGTGTAACGGGCTTCAT;	43.2	32.3	83.3
A[6](1.2.2.1.3.5)+B[6](1.2.4.1.2)	ATGAAGCCCGTTACACTATATGACGTGGCTGAG;	CTCAGCCACGTCATATAGTGTAACGGGCTTCAT;	41.7	39.7	83.7
A[6](1.2.2.1.3.5)+B[6](1.2.4.3.2)	ATGAAGCCCGTTACACTATATGACGTGGCAGAG;	CTCTGCCACGTCATATAGTGTAACGGGCTTCAT;	36.9	35	83.7
A[6](1.2.2.1.3.5)+B[6](1.2.4.4.2)	ATGAAGCCCGTTACACTATATGACGTGGCGGAG;	CTCCGCCACGTCATATAGTGTAACGGGCTTCAT;	37.7	33.5	85.2
A[6](1.2.2.1.3.6)+B[1](1.1.1.2.1)	ATGAAGCCCGTTACACTGTATGATGTTGCCGAA;	TTCGGCAACATCATACAGTGTAACGGGCTTCAT;	10.9	30.9	84.2
A[6](1.2.2.1.3.6)+B[2](1.1.1.2.2)	ATGAAGCCCGTTACACTGTATGATGTTGCCGAG;	CTCGGCAACATCATACAGTGTAACGGGCTTCAT;	10.9	30.9	84.3
A[6](1.2.2.1.3.6)+B[1](1.1.1.4.1)	ATGAAGCCCGTTACACTGTATGATGTTGCGGAA;	TTCCGCAACATCATACAGTGTAACGGGCTTCAT;	40.7	30.9	84.2
A[6](1.2.2.1.3.6)+B[1](1.1.3.2.1)	ATGAAGCCCGTTACACTGTATGATGTAGCCGAA;	TTCGGCTACATCATACAGTGTAACGGGCTTCAT;	10.9	30.9	83.6
A[6](1.2.2.1.3.6)+B[2](1.1.3.2.2)	ATGAAGCCCGTTACACTGTATGATGTAGCCGAG;	CTCGGCTACATCATACAGTGTAACGGGCTTCAT;	10.9	30.9	83.7
A[6](1.2.2.1.3.6)+B[1](1.1.3.4.1)	ATGAAGCCCGTTACACTGTATGATGTAGCGGAA;	TTCCGCTACATCATACAGTGTAACGGGCTTCAT;	48.8	38.5	83.6
A[6](1.2.2.1.3.6)+B[2](1.1.3.4.2)	ATGAAGCCCGTTACACTGTATGATGTAGCGGAG;	CTCCGCTACATCATACAGTGTAACGGGCTTCAT;	48.8	38.5	83.7
A[6](1.2.2.1.3.6)+B[3](1.1.4.1.1)	ATGAAGCCCGTTACACTGTATGATGTGGCTGAA;	TTCAGCCACATCATACAGTGTAACGGGCTTCAT;	33.1	42.8	84
A[6](1.2.2.1.3.6)+B[3](1.1.4.4.1)	ATGAAGCCCGTTACACTGTATGATGTGGCGGAA;	TTCCGCCACATCATACAGTGTAACGGGCTTCAT;	44.2	36.5	85.5
A[6](1.2.2.1.3.6)+B[6](1.2.1.1.2)	ATGAAGCCCGTTACACTGTATGACGTTGCTGAG;	CTCAGCAACGTCATACAGTGTAACGGGCTTCAT;	40.9	49.8	84.1
A[6](1.2.2.1.3.6)+B[6](1.2.1.2.2)	ATGAAGCCCGTTACACTGTATGACGTTGCCGAG;	CTCGGCAACGTCATACAGTGTAACGGGCTTCAT;	34.2	44.3	85.6
A[6](1.2.2.1.3.6)+B[6](1.2.1.3.2)	ATGAAGCCCGTTACACTGTATGACGTTGCAGAG;	CTCTGCAACGTCATACAGTGTAACGGGCTTCAT;	36.8	44.5	84.1
A[6](1.2.2.1.3.6)+B[6](1.2.1.4.2)	ATGAAGCCCGTTACACTGTATGACGTTGCGGAG;	CTCCGCAACGTCATACAGTGTAACGGGCTTCAT;	34.7	43.3	85.6
A[6](1.2.2.1.3.6)+B[6](1.2.3.1.2)	ATGAAGCCCGTTACACTGTATGACGTAGCTGAG;	CTCAGCTACGTCATACAGTGTAACGGGCTTCAT;	40.9	47.3	83.5
A[6](1.2.2.1.3.6)+B[6](1.2.3.2.2)	ATGAAGCCCGTTACACTGTATGACGTAGCCGAG;	CTCGGCTACGTCATACAGTGTAACGGGCTTCAT;	34.2	42.1	85
A[6](1.2.2.1.3.6)+B[6](1.2.3.3.2)	ATGAAGCCCGTTACACTGTATGACGTAGCAGAG;	CTCTGCTACGTCATACAGTGTAACGGGCTTCAT;	36.8	42.2	83.5
A[6](1.2.2.1.3.6)+B[6](1.2.3.4.2)	ATGAAGCCCGTTACACTGTATGACGTAGCGGAG;	CTCCGCTACGTCATACAGTGTAACGGGCTTCAT;	41.7	42.3	85
A[6](1.2.2.1.3.6)+B[6](1.2.4.1.2)	ATGAAGCCCGTTACACTGTATGACGTGGCTGAG;	CTCAGCCACGTCATACAGTGTAACGGGCTTCAT;	46.7	52.5	85.4
A[6](1.2.2.1.3.6)+B[6](1.2.4.3.2)	ATGAAGCCCGTTACACTGTATGACGTGGCAGAG;	CTCTGCCACGTCATACAGTGTAACGGGCTTCAT;	42.7	47.4	85.4
A[6](1.2.2.1.3.6)+B[6](1.2.4.4.2)	ATGAAGCCCGTTACACTGTATGACGTGGCGGAG;	CTCCGCCACGTCATACAGTGTAACGGGCTTCAT;	39.3	46.3	86.9
A[6](1.2.2.2.1.3)+B[1](1.1.1.2.1)	ATGAAGCCCGTCACTCTTTATGATGTTGCCGAA;	TTCGGCAACATCATAAAGAGTGACGGGCTTCAT;	24	19.8	84.3
A[6](1.2.2.2.1.3)+B[2](1.1.1.2.2)	ATGAAGCCCGTCACTCTTTATGATGTTGCCGAG;	CTCGGCAACATCATAAAGAGTGACGGGCTTCAT;	24	19.8	84.3
A[6](1.2.2.2.1.3)+B[1](1.1.1.4.1)	ATGAAGCCCGTCACTCTTTATGATGTTGCGGAA;	TTCCGCAACATCATAAAGAGTGACGGGCTTCAT;	12.4	8.9	84.3
A[6](1.2.2.2.1.3)+B[1](1.1.3.2.1)	ATGAAGCCCGTCACTCTTTATGATGTAGCCGAA;	TTCGGCTACATCATAAAGAGTGACGGGCTTCAT;	24	-2.6	83.6
A[6](1.2.2.2.1.3)+B[2](1.1.3.2.2)	ATGAAGCCCGTCACTCTTTATGATGTAGCCGAG;	CTCGGCTACATCATAAAGAGTGACGGGCTTCAT;	24	-2.6	83.7
A[6](1.2.2.2.1.3)+B[1](1.1.3.4.1)	ATGAAGCCCGTCACTCTTTATGATGTAGCGGAA;	TTCCGCTACATCATAAAGAGTGACGGGCTTCAT;	12.4	8.9	83.6
A[6](1.2.2.2.1.3)+B[2](1.1.3.4.2)	ATGAAGCCCGTCACTCTTTATGATGTAGCGGAG;	CTCCGCTACATCATAAAGAGTGACGGGCTTCAT;	12.4	8.9	83.7
A[6](1.2.2.2.1.3)+B[3](1.1.4.1.1)	ATGAAGCCCGTCACTCTTTATGATGTGGCTGAA;	TTCAGCCACATCATAAAGAGTGACGGGCTTCAT;	40.1	31.5	84
A[6](1.2.2.2.1.3)+B[3](1.1.4.4.1)	ATGAAGCCCGTCACTCTTTATGATGTGGCGGAA;	TTCCGCCACATCATAAAGAGTGACGGGCTTCAT;	52.2	38.1	85.6
A[6](1.2.2.2.1.3)+B[6](1.2.1.1.2)	ATGAAGCCCGTCACTCTTTATGACGTTGCTGAG;	CTCAGCAACGTCATAAAGAGTGACGGGCTTCAT;	49.4	51.4	84.1
A[6](1.2.2.2.1.3)+B[6](1.2.1.2.2)	ATGAAGCCCGTCACTCTTTATGACGTTGCCGAG;	CTCGGCAACGTCATAAAGAGTGACGGGCTTCAT;	42.3	45.4	85.7
A[6](1.2.2.2.1.3)+B[6](1.2.1.3.2)	ATGAAGCCCGTCACTCTTTATGACGTTGCAGAG;	CTCTGCAACGTCATAAAGAGTGACGGGCTTCAT;	44.6	45.5	84.1
A[6](1.2.2.2.1.3)+B[6](1.2.1.4.2)	ATGAAGCCCGTCACTCTTTATGACGTTGCGGAG;	CTCCGCAACGTCATAAAGAGTGACGGGCTTCAT;	40.8	44.3	85.7
A[6](1.2.2.2.1.3)+B[6](1.2.3.1.2)	ATGAAGCCCGTCACTCTTTATGACGTAGCTGAG;	CTCAGCTACGTCATAAAGAGTGACGGGCTTCAT;	49.4	48.8	83.5
A[6](1.2.2.2.1.3)+B[6](1.2.3.2.2)	ATGAAGCCCGTCACTCTTTATGACGTAGCCGAG;	CTCGGCTACGTCATAAAGAGTGACGGGCTTCAT;	42.3	43	85
A[6](1.2.2.2.1.3)+B[6](1.2.3.3.2)	ATGAAGCCCGTCACTCTTTATGACGTAGCAGAG;	CTCTGCTACGTCATAAAGAGTGACGGGCTTCAT;	44.6	43.2	83.5
A[6](1.2.2.2.1.3)+B[6](1.2.3.4.2)	ATGAAGCCCGTCACTCTTTATGACGTAGCGGAG;	CTCCGCTACGTCATAAAGAGTGACGGGCTTCAT;	40.8	43.5	85
A[6](1.2.2.2.1.3)+B[6](1.2.4.1.2)	ATGAAGCCCGTCACTCTTTATGACGTGGCTGAG;	CTCAGCCACGTCATAAAGAGTGACGGGCTTCAT;	54.5	54.2	85.4
A[6](1.2.2.2.1.3)+B[6](1.2.4.3.2)	ATGAAGCCCGTCACTCTTTATGACGTGGCAGAG;	CTCTGCCACGTCATAAAGAGTGACGGGCTTCAT;	50	48.5	85.4
A[6](1.2.2.2.1.3)+B[6](1.2.4.4.2)	ATGAAGCCCGTCACTCTTTATGACGTGGCGGAG;	CTCCGCCACGTCATAAAGAGTGACGGGCTTCAT;	46.7	47.4	86.9
A[6](1.2.2.2.1.4)+B[1](1.1.1.2.1)	ATGAAGCCCGTCACTCTCTATGATGTTGCCGAA;	TTCGGCAACATCATAGAGAGTGACGGGCTTCAT;	24	19.8	85.1
A[6](1.2.2.2.1.4)+B[2](1.1.1.2.2)	ATGAAGCCCGTCACTCTCTATGATGTTGCCGAG;	CTCGGCAACATCATAGAGAGTGACGGGCTTCAT;	24	19.8	85.2
A[6](1.2.2.2.1.4)+B[1](1.1.1.4.1)	ATGAAGCCCGTCACTCTCTATGATGTTGCGGAA;	TTCCGCAACATCATAGAGAGTGACGGGCTTCAT;	29.4	29.8	85.1
A[6](1.2.2.2.1.4)+B[1](1.1.3.2.1)	ATGAAGCCCGTCACTCTCTATGATGTAGCCGAA;	TTCGGCTACATCATAGAGAGTGACGGGCTTCAT;	24	-2.6	84.5
A[6](1.2.2.2.1.4)+B[2](1.1.3.2.2)	ATGAAGCCCGTCACTCTCTATGATGTAGCCGAG;	CTCGGCTACATCATAGAGAGTGACGGGCTTCAT;	24	-2.6	84.6
A[6](1.2.2.2.1.4)+B[1](1.1.3.4.1)	ATGAAGCCCGTCACTCTCTATGATGTAGCGGAA;	TTCCGCTACATCATAGAGAGTGACGGGCTTCAT;	12.4	8.9	84.5
A[6](1.2.2.2.1.4)+B[2](1.1.3.4.2)	ATGAAGCCCGTCACTCTCTATGATGTAGCGGAG;	CTCCGCTACATCATAGAGAGTGACGGGCTTCAT;	12.4	8.9	84.6
A[6](1.2.2.2.1.4)+B[3](1.1.4.1.1)	ATGAAGCCCGTCACTCTCTATGATGTGGCTGAA;	TTCAGCCACATCATAGAGAGTGACGGGCTTCAT;	40.1	31.5	84.9
A[6](1.2.2.2.1.4)+B[3](1.1.4.4.1)	ATGAAGCCCGTCACTCTCTATGATGTGGCGGAA;	TTCCGCCACATCATAGAGAGTGACGGGCTTCAT;	48.9	39.8	86.5
A[6](1.2.2.2.1.4)+B[6](1.2.1.1.2)	ATGAAGCCCGTCACTCTCTATGACGTTGCTGAG;	CTCAGCAACGTCATAGAGAGTGACGGGCTTCAT;	49.4	51.4	85
A[6](1.2.2.2.1.4)+B[6](1.2.1.2.2)	ATGAAGCCCGTCACTCTCTATGACGTTGCCGAG;	CTCGGCAACGTCATAGAGAGTGACGGGCTTCAT;	42.3	45.4	86.5
A[6](1.2.2.2.1.4)+B[6](1.2.1.3.2)	ATGAAGCCCGTCACTCTCTATGACGTTGCAGAG;	CTCTGCAACGTCATAGAGAGTGACGGGCTTCAT;	44.6	45.5	85
A[6](1.2.2.2.1.4)+B[6](1.2.1.4.2)	ATGAAGCCCGTCACTCTCTATGACGTTGCGGAG;	CTCCGCAACGTCATAGAGAGTGACGGGCTTCAT;	40.8	44.3	86.5
A[6](1.2.2.2.1.4)+B[6](1.2.3.1.2)	ATGAAGCCCGTCACTCTCTATGACGTAGCTGAG;	CTCAGCTACGTCATAGAGAGTGACGGGCTTCAT;	49.4	48.8	84.4
A[6](1.2.2.2.1.4)+B[6](1.2.3.2.2)	ATGAAGCCCGTCACTCTCTATGACGTAGCCGAG;	CTCGGCTACGTCATAGAGAGTGACGGGCTTCAT;	42.3	43	85.9
A[6](1.2.2.2.1.4)+B[6](1.2.3.3.2)	ATGAAGCCCGTCACTCTCTATGACGTAGCAGAG;	CTCTGCTACGTCATAGAGAGTGACGGGCTTCAT;	44.6	43.2	84.4
A[6](1.2.2.2.1.4)+B[6](1.2.3.4.2)	ATGAAGCCCGTCACTCTCTATGACGTAGCGGAG;	CTCCGCTACGTCATAGAGAGTGACGGGCTTCAT;	40.8	43.5	85.9
A[6](1.2.2.2.1.4)+B[6](1.2.4.1.2)	ATGAAGCCCGTCACTCTCTATGACGTGGCTGAG;	CTCAGCCACGTCATAGAGAGTGACGGGCTTCAT;	54.5	54.2	86.3
A[6](1.2.2.2.1.4)+B[6](1.2.4.3.2)	ATGAAGCCCGTCACTCTCTATGACGTGGCAGAG;	CTCTGCCACGTCATAGAGAGTGACGGGCTTCAT;	50	48.5	86.3
A[6](1.2.2.2.1.4)+B[6](1.2.4.4.2)	ATGAAGCCCGTCACTCTCTATGACGTGGCGGAG;	CTCCGCCACGTCATAGAGAGTGACGGGCTTCAT;	46.7	47.4	87.8
A[6](1.2.2.2.1.5)+B[1](1.1.1.2.1)	ATGAAGCCCGTCACTCTATATGATGTTGCCGAA;	TTCGGCAACATCATATAGAGTGACGGGCTTCAT;	24	19.8	83.7
A[6](1.2.2.2.1.5)+B[2](1.1.1.2.2)	ATGAAGCCCGTCACTCTATATGATGTTGCCGAG;	CTCGGCAACATCATATAGAGTGACGGGCTTCAT;	24	19.8	83.8
A[6](1.2.2.2.1.5)+B[1](1.1.1.4.1)	ATGAAGCCCGTCACTCTATATGATGTTGCGGAA;	TTCCGCAACATCATATAGAGTGACGGGCTTCAT;	31.8	8.9	83.7
A[6](1.2.2.2.1.5)+B[1](1.1.3.2.1)	ATGAAGCCCGTCACTCTATATGATGTAGCCGAA;	TTCGGCTACATCATATAGAGTGACGGGCTTCAT;	14.7	-2.6	83.1
A[6](1.2.2.2.1.5)+B[2](1.1.3.2.2)	ATGAAGCCCGTCACTCTATATGATGTAGCCGAG;	CTCGGCTACATCATATAGAGTGACGGGCTTCAT;	14.7	-2.6	83.1
A[6](1.2.2.2.1.5)+B[1](1.1.3.4.1)	ATGAAGCCCGTCACTCTATATGATGTAGCGGAA;	TTCCGCTACATCATATAGAGTGACGGGCTTCAT;	32	8.9	83.1
A[6](1.2.2.2.1.5)+B[2](1.1.3.4.2)	ATGAAGCCCGTCACTCTATATGATGTAGCGGAG;	CTCCGCTACATCATATAGAGTGACGGGCTTCAT;	32	8.9	83.1
A[6](1.2.2.2.1.5)+B[3](1.1.4.1.1)	ATGAAGCCCGTCACTCTATATGATGTGGCTGAA;	TTCAGCCACATCATATAGAGTGACGGGCTTCAT;	40.1	33.6	83.5
A[6](1.2.2.2.1.5)+B[3](1.1.4.4.1)	ATGAAGCCCGTCACTCTATATGATGTGGCGGAA;	TTCCGCCACATCATATAGAGTGACGGGCTTCAT;	53	38.1	85
A[6](1.2.2.2.1.5)+B[6](1.2.1.1.2)	ATGAAGCCCGTCACTCTATATGACGTTGCTGAG;	CTCAGCAACGTCATATAGAGTGACGGGCTTCAT;	49.4	51.4	83.6
A[6](1.2.2.2.1.5)+B[6](1.2.1.2.2)	ATGAAGCCCGTCACTCTATATGACGTTGCCGAG;	CTCGGCAACGTCATATAGAGTGACGGGCTTCAT;	42.3	45.8	85.1
A[6](1.2.2.2.1.5)+B[6](1.2.1.3.2)	ATGAAGCCCGTCACTCTATATGACGTTGCAGAG;	CTCTGCAACGTCATATAGAGTGACGGGCTTCAT;	44.6	46	83.6
A[6](1.2.2.2.1.5)+B[6](1.2.1.4.2)	ATGAAGCCCGTCACTCTATATGACGTTGCGGAG;	CTCCGCAACGTCATATAGAGTGACGGGCTTCAT;	40.8	44.8	85.1
A[6](1.2.2.2.1.5)+B[6](1.2.3.1.2)	ATGAAGCCCGTCACTCTATATGACGTAGCTGAG;	CTCAGCTACGTCATATAGAGTGACGGGCTTCAT;	49.4	49	82.9
A[6](1.2.2.2.1.5)+B[6](1.2.3.2.2)	ATGAAGCCCGTCACTCTATATGACGTAGCCGAG;	CTCGGCTACGTCATATAGAGTGACGGGCTTCAT;	42.3	43.7	84.5
A[6](1.2.2.2.1.5)+B[6](1.2.3.3.2)	ATGAAGCCCGTCACTCTATATGACGTAGCAGAG;	CTCTGCTACGTCATATAGAGTGACGGGCTTCAT;	44.6	43.8	82.9
A[6](1.2.2.2.1.5)+B[6](1.2.3.4.2)	ATGAAGCCCGTCACTCTATATGACGTAGCGGAG;	CTCCGCTACGTCATATAGAGTGACGGGCTTCAT;	40.8	44.3	84.5
A[6](1.2.2.2.1.5)+B[6](1.2.4.1.2)	ATGAAGCCCGTCACTCTATATGACGTGGCTGAG;	CTCAGCCACGTCATATAGAGTGACGGGCTTCAT;	54.5	53.9	84.9
A[6](1.2.2.2.1.5)+B[6](1.2.4.3.2)	ATGAAGCCCGTCACTCTATATGACGTGGCAGAG;	CTCTGCCACGTCATATAGAGTGACGGGCTTCAT;	50	48.7	84.9
A[6](1.2.2.2.1.5)+B[6](1.2.4.4.2)	ATGAAGCCCGTCACTCTATATGACGTGGCGGAG;	CTCCGCCACGTCATATAGAGTGACGGGCTTCAT;	51.9	47.7	86.4
A[6](1.2.2.2.1.6)+B[1](1.1.1.2.1)	ATGAAGCCCGTCACTCTGTATGATGTTGCCGAA;	TTCGGCAACATCATACAGAGTGACGGGCTTCAT;	24	19.8	85.4
A[6](1.2.2.2.1.6)+B[2](1.1.1.2.2)	ATGAAGCCCGTCACTCTGTATGATGTTGCCGAG;	CTCGGCAACATCATACAGAGTGACGGGCTTCAT;	24	19.8	85.5
A[6](1.2.2.2.1.6)+B[1](1.1.1.4.1)	ATGAAGCCCGTCACTCTGTATGATGTTGCGGAA;	TTCCGCAACATCATACAGAGTGACGGGCTTCAT;	12.4	8.9	85.4
A[6](1.2.2.2.1.6)+B[1](1.1.3.2.1)	ATGAAGCCCGTCACTCTGTATGATGTAGCCGAA;	TTCGGCTACATCATACAGAGTGACGGGCTTCAT;	24	-2.6	84.8
A[6](1.2.2.2.1.6)+B[2](1.1.3.2.2)	ATGAAGCCCGTCACTCTGTATGATGTAGCCGAG;	CTCGGCTACATCATACAGAGTGACGGGCTTCAT;	24	-2.6	84.9
A[6](1.2.2.2.1.6)+B[1](1.1.3.4.1)	ATGAAGCCCGTCACTCTGTATGATGTAGCGGAA;	TTCCGCTACATCATACAGAGTGACGGGCTTCAT;	12.4	8.9	84.8
A[6](1.2.2.2.1.6)+B[2](1.1.3.4.2)	ATGAAGCCCGTCACTCTGTATGATGTAGCGGAG;	CTCCGCTACATCATACAGAGTGACGGGCTTCAT;	12.4	8.9	84.9
A[6](1.2.2.2.1.6)+B[3](1.1.4.1.1)	ATGAAGCCCGTCACTCTGTATGATGTGGCTGAA;	TTCAGCCACATCATACAGAGTGACGGGCTTCAT;	40.1	31.5	85.2
A[6](1.2.2.2.1.6)+B[3](1.1.4.4.1)	ATGAAGCCCGTCACTCTGTATGATGTGGCGGAA;	TTCCGCCACATCATACAGAGTGACGGGCTTCAT;	52.2	38.1	86.8
A[6](1.2.2.2.1.6)+B[6](1.2.1.1.2)	ATGAAGCCCGTCACTCTGTATGACGTTGCTGAG;	CTCAGCAACGTCATACAGAGTGACGGGCTTCAT;	49.4	51.4	85.3
A[6](1.2.2.2.1.6)+B[6](1.2.1.2.2)	ATGAAGCCCGTCACTCTGTATGACGTTGCCGAG;	CTCGGCAACGTCATACAGAGTGACGGGCTTCAT;	42.3	45.4	86.8
A[6](1.2.2.2.1.6)+B[6](1.2.1.3.2)	ATGAAGCCCGTCACTCTGTATGACGTTGCAGAG;	CTCTGCAACGTCATACAGAGTGACGGGCTTCAT;	44.6	45.5	85.3
A[6](1.2.2.2.1.6)+B[6](1.2.1.4.2)	ATGAAGCCCGTCACTCTGTATGACGTTGCGGAG;	CTCCGCAACGTCATACAGAGTGACGGGCTTCAT;	40.8	44.3	86.8
A[6](1.2.2.2.1.6)+B[6](1.2.3.1.2)	ATGAAGCCCGTCACTCTGTATGACGTAGCTGAG;	CTCAGCTACGTCATACAGAGTGACGGGCTTCAT;	49.4	48.8	84.7
A[6](1.2.2.2.1.6)+B[6](1.2.3.2.2)	ATGAAGCCCGTCACTCTGTATGACGTAGCCGAG;	CTCGGCTACGTCATACAGAGTGACGGGCTTCAT;	42.3	43	86.2
A[6](1.2.2.2.1.6)+B[6](1.2.3.3.2)	ATGAAGCCCGTCACTCTGTATGACGTAGCAGAG;	CTCTGCTACGTCATACAGAGTGACGGGCTTCAT;	44.6	43.2	84.7
A[6](1.2.2.2.1.6)+B[6](1.2.3.4.2)	ATGAAGCCCGTCACTCTGTATGACGTAGCGGAG;	CTCCGCTACGTCATACAGAGTGACGGGCTTCAT;	40.8	43.5	86.2
A[6](1.2.2.2.1.6)+B[6](1.2.4.1.2)	ATGAAGCCCGTCACTCTGTATGACGTGGCTGAG;	CTCAGCCACGTCATACAGAGTGACGGGCTTCAT;	54.5	54.2	86.6
A[6](1.2.2.2.1.6)+B[6](1.2.4.3.2)	ATGAAGCCCGTCACTCTGTATGACGTGGCAGAG;	CTCTGCCACGTCATACAGAGTGACGGGCTTCAT;	50	48.5	86.6
A[6](1.2.2.2.1.6)+B[6](1.2.4.4.2)	ATGAAGCCCGTCACTCTGTATGACGTGGCGGAG;	CTCCGCCACGTCATACAGAGTGACGGGCTTCAT;	46.7	47.4	88.1
A[6](1.2.2.2.2.3)+B[1](1.1.1.2.1)	ATGAAGCCCGTCACCCTTTATGATGTTGCCGAA;	TTCGGCAACATCATAAAGGGTGACGGGCTTCAT;	24	19.8	86
A[6](1.2.2.2.2.3)+B[2](1.1.1.2.2)	ATGAAGCCCGTCACCCTTTATGATGTTGCCGAG;	CTCGGCAACATCATAAAGGGTGACGGGCTTCAT;	24	19.8	86.1
A[6](1.2.2.2.2.3)+B[1](1.1.1.4.1)	ATGAAGCCCGTCACCCTTTATGATGTTGCGGAA;	TTCCGCAACATCATAAAGGGTGACGGGCTTCAT;	12.4	8.9	86
A[6](1.2.2.2.2.3)+B[1](1.1.3.2.1)	ATGAAGCCCGTCACCCTTTATGATGTAGCCGAA;	TTCGGCTACATCATAAAGGGTGACGGGCTTCAT;	24	-2.6	85.4
A[6](1.2.2.2.2.3)+B[2](1.1.3.2.2)	ATGAAGCCCGTCACCCTTTATGATGTAGCCGAG;	CTCGGCTACATCATAAAGGGTGACGGGCTTCAT;	24	-2.6	85.4
A[6](1.2.2.2.2.3)+B[1](1.1.3.4.1)	ATGAAGCCCGTCACCCTTTATGATGTAGCGGAA;	TTCCGCTACATCATAAAGGGTGACGGGCTTCAT;	12.4	8.9	85.4
A[6](1.2.2.2.2.3)+B[2](1.1.3.4.2)	ATGAAGCCCGTCACCCTTTATGATGTAGCGGAG;	CTCCGCTACATCATAAAGGGTGACGGGCTTCAT;	12.4	8.9	85.4
A[6](1.2.2.2.2.3)+B[3](1.1.4.1.1)	ATGAAGCCCGTCACCCTTTATGATGTGGCTGAA;	TTCAGCCACATCATAAAGGGTGACGGGCTTCAT;	40.1	33	85.8
A[6](1.2.2.2.2.3)+B[3](1.1.4.4.1)	ATGAAGCCCGTCACCCTTTATGATGTGGCGGAA;	TTCCGCCACATCATAAAGGGTGACGGGCTTCAT;	51.7	37.4	87.3
A[6](1.2.2.2.2.3)+B[6](1.2.1.1.2)	ATGAAGCCCGTCACCCTTTATGACGTTGCTGAG;	CTCAGCAACGTCATAAAGGGTGACGGGCTTCAT;	49.4	51.4	85.9
A[6](1.2.2.2.2.3)+B[6](1.2.1.2.2)	ATGAAGCCCGTCACCCTTTATGACGTTGCCGAG;	CTCGGCAACGTCATAAAGGGTGACGGGCTTCAT;	42.3	45.4	87.4
A[6](1.2.2.2.2.3)+B[6](1.2.1.3.2)	ATGAAGCCCGTCACCCTTTATGACGTTGCAGAG;	CTCTGCAACGTCATAAAGGGTGACGGGCTTCAT;	44.6	45.5	85.9
A[6](1.2.2.2.2.3)+B[6](1.2.1.4.2)	ATGAAGCCCGTCACCCTTTATGACGTTGCGGAG;	CTCCGCAACGTCATAAAGGGTGACGGGCTTCAT;	40.8	44.3	87.4
A[6](1.2.2.2.2.3)+B[6](1.2.3.1.2)	ATGAAGCCCGTCACCCTTTATGACGTAGCTGAG;	CTCAGCTACGTCATAAAGGGTGACGGGCTTCAT;	49.4	48.8	85.2
A[6](1.2.2.2.2.3)+B[6](1.2.3.2.2)	ATGAAGCCCGTCACCCTTTATGACGTAGCCGAG;	CTCGGCTACGTCATAAAGGGTGACGGGCTTCAT;	42.3	43	86.8
A[6](1.2.2.2.2.3)+B[6](1.2.3.3.2)	ATGAAGCCCGTCACCCTTTATGACGTAGCAGAG;	CTCTGCTACGTCATAAAGGGTGACGGGCTTCAT;	44.6	43.2	85.2
A[6](1.2.2.2.2.3)+B[6](1.2.3.4.2)	ATGAAGCCCGTCACCCTTTATGACGTAGCGGAG;	CTCCGCTACGTCATAAAGGGTGACGGGCTTCAT;	40.8	43.5	86.8
A[6](1.2.2.2.2.3)+B[6](1.2.4.1.2)	ATGAAGCCCGTCACCCTTTATGACGTGGCTGAG;	CTCAGCCACGTCATAAAGGGTGACGGGCTTCAT;	54.5	54.2	87.2
A[6](1.2.2.2.2.3)+B[6](1.2.4.3.2)	ATGAAGCCCGTCACCCTTTATGACGTGGCAGAG;	CTCTGCCACGTCATAAAGGGTGACGGGCTTCAT;	50	48.5	87.2
A[6](1.2.2.2.2.3)+B[6](1.2.4.4.2)	ATGAAGCCCGTCACCCTTTATGACGTGGCGGAG;	CTCCGCCACGTCATAAAGGGTGACGGGCTTCAT;	46.7	47.4	88.7
A[6](1.2.2.2.2.4)+B[1](1.1.1.2.1)	ATGAAGCCCGTCACCCTCTATGATGTTGCCGAA;	TTCGGCAACATCATAGAGGGTGACGGGCTTCAT;	24	19.8	86.9
A[6](1.2.2.2.2.4)+B[2](1.1.1.2.2)	ATGAAGCCCGTCACCCTCTATGATGTTGCCGAG;	CTCGGCAACATCATAGAGGGTGACGGGCTTCAT;	24	19.8	87
A[6](1.2.2.2.2.4)+B[1](1.1.1.4.1)	ATGAAGCCCGTCACCCTCTATGATGTTGCGGAA;	TTCCGCAACATCATAGAGGGTGACGGGCTTCAT;	12.4	29.3	86.9
A[6](1.2.2.2.2.4)+B[1](1.1.3.2.1)	ATGAAGCCCGTCACCCTCTATGATGTAGCCGAA;	TTCGGCTACATCATAGAGGGTGACGGGCTTCAT;	24	-2.6	86.3
A[6](1.2.2.2.2.4)+B[2](1.1.3.2.2)	ATGAAGCCCGTCACCCTCTATGATGTAGCCGAG;	CTCGGCTACATCATAGAGGGTGACGGGCTTCAT;	24	-2.6	86.3
A[6](1.2.2.2.2.4)+B[1](1.1.3.4.1)	ATGAAGCCCGTCACCCTCTATGATGTAGCGGAA;	TTCCGCTACATCATAGAGGGTGACGGGCTTCAT;	12.4	8.9	86.3
A[6](1.2.2.2.2.4)+B[2](1.1.3.4.2)	ATGAAGCCCGTCACCCTCTATGATGTAGCGGAG;	CTCCGCTACATCATAGAGGGTGACGGGCTTCAT;	12.4	8.9	86.3
A[6](1.2.2.2.2.4)+B[3](1.1.4.1.1)	ATGAAGCCCGTCACCCTCTATGATGTGGCTGAA;	TTCAGCCACATCATAGAGGGTGACGGGCTTCAT;	40.1	33	86.7
A[6](1.2.2.2.2.4)+B[3](1.1.4.4.1)	ATGAAGCCCGTCACCCTCTATGATGTGGCGGAA;	TTCCGCCACATCATAGAGGGTGACGGGCTTCAT;	47.8	39.2	88.2
A[6](1.2.2.2.2.4)+B[6](1.2.1.1.2)	ATGAAGCCCGTCACCCTCTATGACGTTGCTGAG;	CTCAGCAACGTCATAGAGGGTGACGGGCTTCAT;	49.4	51.4	86.7
A[6](1.2.2.2.2.4)+B[6](1.2.1.2.2)	ATGAAGCCCGTCACCCTCTATGACGTTGCCGAG;	CTCGGCAACGTCATAGAGGGTGACGGGCTTCAT;	42.3	45.4	88.3
A[6](1.2.2.2.2.4)+B[6](1.2.1.3.2)	ATGAAGCCCGTCACCCTCTATGACGTTGCAGAG;	CTCTGCAACGTCATAGAGGGTGACGGGCTTCAT;	44.6	45.5	86.7
A[6](1.2.2.2.2.4)+B[6](1.2.1.4.2)	ATGAAGCCCGTCACCCTCTATGACGTTGCGGAG;	CTCCGCAACGTCATAGAGGGTGACGGGCTTCAT;	40.8	44.3	88.3
A[6](1.2.2.2.2.4)+B[6](1.2.3.1.2)	ATGAAGCCCGTCACCCTCTATGACGTAGCTGAG;	CTCAGCTACGTCATAGAGGGTGACGGGCTTCAT;	49.4	48.8	86.1
A[6](1.2.2.2.2.4)+B[6](1.2.3.2.2)	ATGAAGCCCGTCACCCTCTATGACGTAGCCGAG;	CTCGGCTACGTCATAGAGGGTGACGGGCTTCAT;	42.3	43	87.6
A[6](1.2.2.2.2.4)+B[6](1.2.3.3.2)	ATGAAGCCCGTCACCCTCTATGACGTAGCAGAG;	CTCTGCTACGTCATAGAGGGTGACGGGCTTCAT;	44.6	43.2	86.1
A[6](1.2.2.2.2.4)+B[6](1.2.3.4.2)	ATGAAGCCCGTCACCCTCTATGACGTAGCGGAG;	CTCCGCTACGTCATAGAGGGTGACGGGCTTCAT;	40.8	43.5	87.6
A[6](1.2.2.2.2.4)+B[6](1.2.4.1.2)	ATGAAGCCCGTCACCCTCTATGACGTGGCTGAG;	CTCAGCCACGTCATAGAGGGTGACGGGCTTCAT;	54.5	54.2	88
A[6](1.2.2.2.2.4)+B[6](1.2.4.3.2)	ATGAAGCCCGTCACCCTCTATGACGTGGCAGAG;	CTCTGCCACGTCATAGAGGGTGACGGGCTTCAT;	50	48.5	88
A[6](1.2.2.2.2.4)+B[6](1.2.4.4.2)	ATGAAGCCCGTCACCCTCTATGACGTGGCGGAG;	CTCCGCCACGTCATAGAGGGTGACGGGCTTCAT;	46.7	47.4	89.6
A[6](1.2.2.2.2.5)+B[1](1.1.1.2.1)	ATGAAGCCCGTCACCCTATATGATGTTGCCGAA;	TTCGGCAACATCATATAGGGTGACGGGCTTCAT;	24	30.6	85.4
A[6](1.2.2.2.2.5)+B[2](1.1.1.2.2)	ATGAAGCCCGTCACCCTATATGATGTTGCCGAG;	CTCGGCAACATCATATAGGGTGACGGGCTTCAT;	24	30.6	85.5
A[6](1.2.2.2.2.5)+B[1](1.1.1.4.1)	ATGAAGCCCGTCACCCTATATGATGTTGCGGAA;	TTCCGCAACATCATATAGGGTGACGGGCTTCAT;	30.7	37.9	85.4
A[6](1.2.2.2.2.5)+B[1](1.1.3.2.1)	ATGAAGCCCGTCACCCTATATGATGTAGCCGAA;	TTCGGCTACATCATATAGGGTGACGGGCTTCAT;	24	30.6	84.8
A[6](1.2.2.2.2.5)+B[2](1.1.3.2.2)	ATGAAGCCCGTCACCCTATATGATGTAGCCGAG;	CTCGGCTACATCATATAGGGTGACGGGCTTCAT;	24	30.6	84.9
A[6](1.2.2.2.2.5)+B[1](1.1.3.4.1)	ATGAAGCCCGTCACCCTATATGATGTAGCGGAA;	TTCCGCTACATCATATAGGGTGACGGGCTTCAT;	32	37.9	84.8
A[6](1.2.2.2.2.5)+B[2](1.1.3.4.2)	ATGAAGCCCGTCACCCTATATGATGTAGCGGAG;	CTCCGCTACATCATATAGGGTGACGGGCTTCAT;	32	37.9	84.9
A[6](1.2.2.2.2.5)+B[3](1.1.4.1.1)	ATGAAGCCCGTCACCCTATATGATGTGGCTGAA;	TTCAGCCACATCATATAGGGTGACGGGCTTCAT;	40.1	43.8	85.2
A[6](1.2.2.2.2.5)+B[3](1.1.4.4.1)	ATGAAGCCCGTCACCCTATATGATGTGGCGGAA;	TTCCGCCACATCATATAGGGTGACGGGCTTCAT;	51.9	37.9	86.8
A[6](1.2.2.2.2.5)+B[6](1.2.1.1.2)	ATGAAGCCCGTCACCCTATATGACGTTGCTGAG;	CTCAGCAACGTCATATAGGGTGACGGGCTTCAT;	49.4	51.4	85.3
A[6](1.2.2.2.2.5)+B[6](1.2.1.2.2)	ATGAAGCCCGTCACCCTATATGACGTTGCCGAG;	CTCGGCAACGTCATATAGGGTGACGGGCTTCAT;	42.3	45.8	86.8
A[6](1.2.2.2.2.5)+B[6](1.2.1.3.2)	ATGAAGCCCGTCACCCTATATGACGTTGCAGAG;	CTCTGCAACGTCATATAGGGTGACGGGCTTCAT;	44.6	46	85.3
A[6](1.2.2.2.2.5)+B[6](1.2.1.4.2)	ATGAAGCCCGTCACCCTATATGACGTTGCGGAG;	CTCCGCAACGTCATATAGGGTGACGGGCTTCAT;	40.8	44.8	86.8
A[6](1.2.2.2.2.5)+B[6](1.2.3.1.2)	ATGAAGCCCGTCACCCTATATGACGTAGCTGAG;	CTCAGCTACGTCATATAGGGTGACGGGCTTCAT;	49.4	49	84.7
A[6](1.2.2.2.2.5)+B[6](1.2.3.2.2)	ATGAAGCCCGTCACCCTATATGACGTAGCCGAG;	CTCGGCTACGTCATATAGGGTGACGGGCTTCAT;	42.3	43.7	86.2
A[6](1.2.2.2.2.5)+B[6](1.2.3.3.2)	ATGAAGCCCGTCACCCTATATGACGTAGCAGAG;	CTCTGCTACGTCATATAGGGTGACGGGCTTCAT;	44.6	43.8	84.7
A[6](1.2.2.2.2.5)+B[6](1.2.3.4.2)	ATGAAGCCCGTCACCCTATATGACGTAGCGGAG;	CTCCGCTACGTCATATAGGGTGACGGGCTTCAT;	40.8	44.3	86.2
A[6](1.2.2.2.2.5)+B[6](1.2.4.1.2)	ATGAAGCCCGTCACCCTATATGACGTGGCTGAG;	CTCAGCCACGTCATATAGGGTGACGGGCTTCAT;	54.5	53.9	86.6
A[6](1.2.2.2.2.5)+B[6](1.2.4.3.2)	ATGAAGCCCGTCACCCTATATGACGTGGCAGAG;	CTCTGCCACGTCATATAGGGTGACGGGCTTCAT;	50	48.7	86.6
A[6](1.2.2.2.2.5)+B[6](1.2.4.4.2)	ATGAAGCCCGTCACCCTATATGACGTGGCGGAG;	CTCCGCCACGTCATATAGGGTGACGGGCTTCAT;	50.7	47.7	88.1
A[6](1.2.2.2.2.6)+B[1](1.1.1.2.1)	ATGAAGCCCGTCACCCTGTATGATGTTGCCGAA;	TTCGGCAACATCATACAGGGTGACGGGCTTCAT;	24	19.8	87.2
A[6](1.2.2.2.2.6)+B[2](1.1.1.2.2)	ATGAAGCCCGTCACCCTGTATGATGTTGCCGAG;	CTCGGCAACATCATACAGGGTGACGGGCTTCAT;	24	19.8	87.2
A[6](1.2.2.2.2.6)+B[1](1.1.1.4.1)	ATGAAGCCCGTCACCCTGTATGATGTTGCGGAA;	TTCCGCAACATCATACAGGGTGACGGGCTTCAT;	12.4	8.9	87.2
A[6](1.2.2.2.2.6)+B[1](1.1.3.2.1)	ATGAAGCCCGTCACCCTGTATGATGTAGCCGAA;	TTCGGCTACATCATACAGGGTGACGGGCTTCAT;	24	-2.6	86.6
A[6](1.2.2.2.2.6)+B[2](1.1.3.2.2)	ATGAAGCCCGTCACCCTGTATGATGTAGCCGAG;	CTCGGCTACATCATACAGGGTGACGGGCTTCAT;	24	-2.6	86.6
A[6](1.2.2.2.2.6)+B[1](1.1.3.4.1)	ATGAAGCCCGTCACCCTGTATGATGTAGCGGAA;	TTCCGCTACATCATACAGGGTGACGGGCTTCAT;	12.4	8.9	86.6
A[6](1.2.2.2.2.6)+B[2](1.1.3.4.2)	ATGAAGCCCGTCACCCTGTATGATGTAGCGGAG;	CTCCGCTACATCATACAGGGTGACGGGCTTCAT;	12.4	8.9	86.6
A[6](1.2.2.2.2.6)+B[3](1.1.4.1.1)	ATGAAGCCCGTCACCCTGTATGATGTGGCTGAA;	TTCAGCCACATCATACAGGGTGACGGGCTTCAT;	40.1	33	87
A[6](1.2.2.2.2.6)+B[3](1.1.4.4.1)	ATGAAGCCCGTCACCCTGTATGATGTGGCGGAA;	TTCCGCCACATCATACAGGGTGACGGGCTTCAT;	51.7	37.4	88.5
A[6](1.2.2.2.2.6)+B[6](1.2.1.1.2)	ATGAAGCCCGTCACCCTGTATGACGTTGCTGAG;	CTCAGCAACGTCATACAGGGTGACGGGCTTCAT;	49.4	51.4	87
A[6](1.2.2.2.2.6)+B[6](1.2.1.2.2)	ATGAAGCCCGTCACCCTGTATGACGTTGCCGAG;	CTCGGCAACGTCATACAGGGTGACGGGCTTCAT;	42.3	45.4	88.5
A[6](1.2.2.2.2.6)+B[6](1.2.1.3.2)	ATGAAGCCCGTCACCCTGTATGACGTTGCAGAG;	CTCTGCAACGTCATACAGGGTGACGGGCTTCAT;	44.6	45.5	87
A[6](1.2.2.2.2.6)+B[6](1.2.1.4.2)	ATGAAGCCCGTCACCCTGTATGACGTTGCGGAG;	CTCCGCAACGTCATACAGGGTGACGGGCTTCAT;	40.8	44.3	88.5
A[6](1.2.2.2.2.6)+B[6](1.2.3.1.2)	ATGAAGCCCGTCACCCTGTATGACGTAGCTGAG;	CTCAGCTACGTCATACAGGGTGACGGGCTTCAT;	49.4	48.8	86.4
A[6](1.2.2.2.2.6)+B[6](1.2.3.2.2)	ATGAAGCCCGTCACCCTGTATGACGTAGCCGAG;	CTCGGCTACGTCATACAGGGTGACGGGCTTCAT;	42.3	43	87.9
A[6](1.2.2.2.2.6)+B[6](1.2.3.3.2)	ATGAAGCCCGTCACCCTGTATGACGTAGCAGAG;	CTCTGCTACGTCATACAGGGTGACGGGCTTCAT;	44.6	43.2	86.4
A[6](1.2.2.2.2.6)+B[6](1.2.3.4.2)	ATGAAGCCCGTCACCCTGTATGACGTAGCGGAG;	CTCCGCTACGTCATACAGGGTGACGGGCTTCAT;	40.8	43.5	87.9
A[6](1.2.2.2.2.6)+B[6](1.2.4.1.2)	ATGAAGCCCGTCACCCTGTATGACGTGGCTGAG;	CTCAGCCACGTCATACAGGGTGACGGGCTTCAT;	54.5	54.2	88.3
A[6](1.2.2.2.2.6)+B[6](1.2.4.3.2)	ATGAAGCCCGTCACCCTGTATGACGTGGCAGAG;	CTCTGCCACGTCATACAGGGTGACGGGCTTCAT;	50	48.5	88.3
A[6](1.2.2.2.2.6)+B[6](1.2.4.4.2)	ATGAAGCCCGTCACCCTGTATGACGTGGCGGAG;	CTCCGCCACGTCATACAGGGTGACGGGCTTCAT;	46.7	47.4	89.8
A[6](1.2.2.2.3.3)+B[1](1.1.1.2.1)	ATGAAGCCCGTCACACTTTATGATGTTGCCGAA;	TTCGGCAACATCATAAAGTGTGACGGGCTTCAT;	24	19.8	84.6
A[6](1.2.2.2.3.3)+B[2](1.1.1.2.2)	ATGAAGCCCGTCACACTTTATGATGTTGCCGAG;	CTCGGCAACATCATAAAGTGTGACGGGCTTCAT;	24	19.8	84.6
A[6](1.2.2.2.3.3)+B[1](1.1.1.4.1)	ATGAAGCCCGTCACACTTTATGATGTTGCGGAA;	TTCCGCAACATCATAAAGTGTGACGGGCTTCAT;	35.5	34.3	84.6
A[6](1.2.2.2.3.3)+B[1](1.1.3.2.1)	ATGAAGCCCGTCACACTTTATGATGTAGCCGAA;	TTCGGCTACATCATAAAGTGTGACGGGCTTCAT;	24	-2.6	83.9
A[6](1.2.2.2.3.3)+B[2](1.1.3.2.2)	ATGAAGCCCGTCACACTTTATGATGTAGCCGAG;	CTCGGCTACATCATAAAGTGTGACGGGCTTCAT;	24	-2.6	84
A[6](1.2.2.2.3.3)+B[1](1.1.3.4.1)	ATGAAGCCCGTCACACTTTATGATGTAGCGGAA;	TTCCGCTACATCATAAAGTGTGACGGGCTTCAT;	33.4	28.2	83.9
A[6](1.2.2.2.3.3)+B[2](1.1.3.4.2)	ATGAAGCCCGTCACACTTTATGATGTAGCGGAG;	CTCCGCTACATCATAAAGTGTGACGGGCTTCAT;	33.4	28.2	84
A[6](1.2.2.2.3.3)+B[3](1.1.4.1.1)	ATGAAGCCCGTCACACTTTATGATGTGGCTGAA;	TTCAGCCACATCATAAAGTGTGACGGGCTTCAT;	40.1	31.8	84.3
A[6](1.2.2.2.3.3)+B[3](1.1.4.4.1)	ATGAAGCCCGTCACACTTTATGATGTGGCGGAA;	TTCCGCCACATCATAAAGTGTGACGGGCTTCAT;	58.7	44.9	85.9
A[6](1.2.2.2.3.3)+B[6](1.2.1.1.2)	ATGAAGCCCGTCACACTTTATGACGTTGCTGAG;	CTCAGCAACGTCATAAAGTGTGACGGGCTTCAT;	49.4	50.9	84.4
A[6](1.2.2.2.3.3)+B[6](1.2.1.2.2)	ATGAAGCCCGTCACACTTTATGACGTTGCCGAG;	CTCGGCAACGTCATAAAGTGTGACGGGCTTCAT;	42.3	45.1	85.9
A[6](1.2.2.2.3.3)+B[6](1.2.1.3.2)	ATGAAGCCCGTCACACTTTATGACGTTGCAGAG;	CTCTGCAACGTCATAAAGTGTGACGGGCTTCAT;	44.6	45.2	84.4
A[6](1.2.2.2.3.3)+B[6](1.2.1.4.2)	ATGAAGCCCGTCACACTTTATGACGTTGCGGAG;	CTCCGCAACGTCATAAAGTGTGACGGGCTTCAT;	40.8	44.1	85.9
A[6](1.2.2.2.3.3)+B[6](1.2.3.1.2)	ATGAAGCCCGTCACACTTTATGACGTAGCTGAG;	CTCAGCTACGTCATAAAGTGTGACGGGCTTCAT;	49.4	48.3	83.8
A[6](1.2.2.2.3.3)+B[6](1.2.3.2.2)	ATGAAGCCCGTCACACTTTATGACGTAGCCGAG;	CTCGGCTACGTCATAAAGTGTGACGGGCTTCAT;	42.3	42.8	85.3
A[6](1.2.2.2.3.3)+B[6](1.2.3.3.2)	ATGAAGCCCGTCACACTTTATGACGTAGCAGAG;	CTCTGCTACGTCATAAAGTGTGACGGGCTTCAT;	44.6	43	83.8
A[6](1.2.2.2.3.3)+B[6](1.2.3.4.2)	ATGAAGCCCGTCACACTTTATGACGTAGCGGAG;	CTCCGCTACGTCATAAAGTGTGACGGGCTTCAT;	40.8	43.2	85.3
A[6](1.2.2.2.3.3)+B[6](1.2.4.1.2)	ATGAAGCCCGTCACACTTTATGACGTGGCTGAG;	CTCAGCCACGTCATAAAGTGTGACGGGCTTCAT;	54.5	53.5	85.7
A[6](1.2.2.2.3.3)+B[6](1.2.4.3.2)	ATGAAGCCCGTCACACTTTATGACGTGGCAGAG;	CTCTGCCACGTCATAAAGTGTGACGGGCTTCAT;	50	48.2	85.7
A[6](1.2.2.2.3.3)+B[6](1.2.4.4.2)	ATGAAGCCCGTCACACTTTATGACGTGGCGGAG;	CTCCGCCACGTCATAAAGTGTGACGGGCTTCAT;	52.6	47.1	87.2
A[6](1.2.2.2.3.4)+B[1](1.1.1.2.1)	ATGAAGCCCGTCACACTCTATGATGTTGCCGAA;	TTCGGCAACATCATAGAGTGTGACGGGCTTCAT;	24	19.8	85.4
A[6](1.2.2.2.3.4)+B[2](1.1.1.2.2)	ATGAAGCCCGTCACACTCTATGATGTTGCCGAG;	CTCGGCAACATCATAGAGTGTGACGGGCTTCAT;	24	19.8	85.5
A[6](1.2.2.2.3.4)+B[1](1.1.1.4.1)	ATGAAGCCCGTCACACTCTATGATGTTGCGGAA;	TTCCGCAACATCATAGAGTGTGACGGGCTTCAT;	35.5	33.8	85.4
A[6](1.2.2.2.3.4)+B[1](1.1.3.2.1)	ATGAAGCCCGTCACACTCTATGATGTAGCCGAA;	TTCGGCTACATCATAGAGTGTGACGGGCTTCAT;	24	-2.6	84.8
A[6](1.2.2.2.3.4)+B[2](1.1.3.2.2)	ATGAAGCCCGTCACACTCTATGATGTAGCCGAG;	CTCGGCTACATCATAGAGTGTGACGGGCTTCAT;	24	-2.6	84.9
A[6](1.2.2.2.3.4)+B[1](1.1.3.4.1)	ATGAAGCCCGTCACACTCTATGATGTAGCGGAA;	TTCCGCTACATCATAGAGTGTGACGGGCTTCAT;	33.4	27.6	84.8
A[6](1.2.2.2.3.4)+B[2](1.1.3.4.2)	ATGAAGCCCGTCACACTCTATGATGTAGCGGAG;	CTCCGCTACATCATAGAGTGTGACGGGCTTCAT;	33.4	27.6	84.9
A[6](1.2.2.2.3.4)+B[3](1.1.4.1.1)	ATGAAGCCCGTCACACTCTATGATGTGGCTGAA;	TTCAGCCACATCATAGAGTGTGACGGGCTTCAT;	40.1	31.8	85.2
A[6](1.2.2.2.3.4)+B[3](1.1.4.4.1)	ATGAAGCCCGTCACACTCTATGATGTGGCGGAA;	TTCCGCCACATCATAGAGTGTGACGGGCTTCAT;	58.7	44.3	86.8
A[6](1.2.2.2.3.4)+B[6](1.2.1.1.2)	ATGAAGCCCGTCACACTCTATGACGTTGCTGAG;	CTCAGCAACGTCATAGAGTGTGACGGGCTTCAT;	49.4	50.9	85.3
A[6](1.2.2.2.3.4)+B[6](1.2.1.2.2)	ATGAAGCCCGTCACACTCTATGACGTTGCCGAG;	CTCGGCAACGTCATAGAGTGTGACGGGCTTCAT;	42.3	45.1	86.8
A[6](1.2.2.2.3.4)+B[6](1.2.1.3.2)	ATGAAGCCCGTCACACTCTATGACGTTGCAGAG;	CTCTGCAACGTCATAGAGTGTGACGGGCTTCAT;	44.6	45.2	85.3
A[6](1.2.2.2.3.4)+B[6](1.2.1.4.2)	ATGAAGCCCGTCACACTCTATGACGTTGCGGAG;	CTCCGCAACGTCATAGAGTGTGACGGGCTTCAT;	40.8	44.1	86.8
A[6](1.2.2.2.3.4)+B[6](1.2.3.1.2)	ATGAAGCCCGTCACACTCTATGACGTAGCTGAG;	CTCAGCTACGTCATAGAGTGTGACGGGCTTCAT;	49.4	48.3	84.7
A[6](1.2.2.2.3.4)+B[6](1.2.3.2.2)	ATGAAGCCCGTCACACTCTATGACGTAGCCGAG;	CTCGGCTACGTCATAGAGTGTGACGGGCTTCAT;	42.3	42.8	86.2
A[6](1.2.2.2.3.4)+B[6](1.2.3.3.2)	ATGAAGCCCGTCACACTCTATGACGTAGCAGAG;	CTCTGCTACGTCATAGAGTGTGACGGGCTTCAT;	44.6	43	84.7
A[6](1.2.2.2.3.4)+B[6](1.2.3.4.2)	ATGAAGCCCGTCACACTCTATGACGTAGCGGAG;	CTCCGCTACGTCATAGAGTGTGACGGGCTTCAT;	40.8	43.2	86.2
A[6](1.2.2.2.3.4)+B[6](1.2.4.1.2)	ATGAAGCCCGTCACACTCTATGACGTGGCTGAG;	CTCAGCCACGTCATAGAGTGTGACGGGCTTCAT;	54.5	53.5	86.6
A[6](1.2.2.2.3.4)+B[6](1.2.4.3.2)	ATGAAGCCCGTCACACTCTATGACGTGGCAGAG;	CTCTGCCACGTCATAGAGTGTGACGGGCTTCAT;	50	48.2	86.6
A[6](1.2.2.2.3.4)+B[6](1.2.4.4.2)	ATGAAGCCCGTCACACTCTATGACGTGGCGGAG;	CTCCGCCACGTCATAGAGTGTGACGGGCTTCAT;	52.6	47.1	88.1
A[6](1.2.2.2.3.5)+B[1](1.1.1.2.1)	ATGAAGCCCGTCACACTATATGATGTTGCCGAA;	TTCGGCAACATCATATAGTGTGACGGGCTTCAT;	24	19.8	84
A[6](1.2.2.2.3.5)+B[2](1.1.1.2.2)	ATGAAGCCCGTCACACTATATGATGTTGCCGAG;	CTCGGCAACATCATATAGTGTGACGGGCTTCAT;	24	19.8	84.1
A[6](1.2.2.2.3.5)+B[1](1.1.1.4.1)	ATGAAGCCCGTCACACTATATGATGTTGCGGAA;	TTCCGCAACATCATATAGTGTGACGGGCTTCAT;	36.9	36.4	84
A[6](1.2.2.2.3.5)+B[1](1.1.3.2.1)	ATGAAGCCCGTCACACTATATGATGTAGCCGAA;	TTCGGCTACATCATATAGTGTGACGGGCTTCAT;	19.8	-2.6	83.4
A[6](1.2.2.2.3.5)+B[2](1.1.3.2.2)	ATGAAGCCCGTCACACTATATGATGTAGCCGAG;	CTCGGCTACATCATATAGTGTGACGGGCTTCAT;	19.8	-2.6	83.4
A[6](1.2.2.2.3.5)+B[1](1.1.3.4.1)	ATGAAGCCCGTCACACTATATGATGTAGCGGAA;	TTCCGCTACATCATATAGTGTGACGGGCTTCAT;	35.1	30.9	83.4
A[6](1.2.2.2.3.5)+B[2](1.1.3.4.2)	ATGAAGCCCGTCACACTATATGATGTAGCGGAG;	CTCCGCTACATCATATAGTGTGACGGGCTTCAT;	35.1	30.9	83.4
A[6](1.2.2.2.3.5)+B[3](1.1.4.1.1)	ATGAAGCCCGTCACACTATATGATGTGGCTGAA;	TTCAGCCACATCATATAGTGTGACGGGCTTCAT;	40.1	33.1	83.8
A[6](1.2.2.2.3.5)+B[3](1.1.4.4.1)	ATGAAGCCCGTCACACTATATGATGTGGCGGAA;	TTCCGCCACATCATATAGTGTGACGGGCTTCAT;	56.7	46.2	85.3
A[6](1.2.2.2.3.5)+B[6](1.2.1.1.2)	ATGAAGCCCGTCACACTATATGACGTTGCTGAG;	CTCAGCAACGTCATATAGTGTGACGGGCTTCAT;	49.4	50.8	83.9
A[6](1.2.2.2.3.5)+B[6](1.2.1.2.2)	ATGAAGCCCGTCACACTATATGACGTTGCCGAG;	CTCGGCAACGTCATATAGTGTGACGGGCTTCAT;	42.3	45.1	85.4
A[6](1.2.2.2.3.5)+B[6](1.2.1.3.2)	ATGAAGCCCGTCACACTATATGACGTTGCAGAG;	CTCTGCAACGTCATATAGTGTGACGGGCTTCAT;	44.6	45.2	83.9
A[6](1.2.2.2.3.5)+B[6](1.2.1.4.2)	ATGAAGCCCGTCACACTATATGACGTTGCGGAG;	CTCCGCAACGTCATATAGTGTGACGGGCTTCAT;	40.8	44	85.4
A[6](1.2.2.2.3.5)+B[6](1.2.3.1.2)	ATGAAGCCCGTCACACTATATGACGTAGCTGAG;	CTCAGCTACGTCATATAGTGTGACGGGCTTCAT;	49.4	48.3	83.2
A[6](1.2.2.2.3.5)+B[6](1.2.3.2.2)	ATGAAGCCCGTCACACTATATGACGTAGCCGAG;	CTCGGCTACGTCATATAGTGTGACGGGCTTCAT;	42.3	42.8	84.8
A[6](1.2.2.2.3.5)+B[6](1.2.3.3.2)	ATGAAGCCCGTCACACTATATGACGTAGCAGAG;	CTCTGCTACGTCATATAGTGTGACGGGCTTCAT;	44.6	43	83.2
A[6](1.2.2.2.3.5)+B[6](1.2.3.4.2)	ATGAAGCCCGTCACACTATATGACGTAGCGGAG;	CTCCGCTACGTCATATAGTGTGACGGGCTTCAT;	40.8	43.2	84.8
A[6](1.2.2.2.3.5)+B[6](1.2.4.1.2)	ATGAAGCCCGTCACACTATATGACGTGGCTGAG;	CTCAGCCACGTCATATAGTGTGACGGGCTTCAT;	54.5	53.5	85.2
A[6](1.2.2.2.3.5)+B[6](1.2.4.3.2)	ATGAAGCCCGTCACACTATATGACGTGGCAGAG;	CTCTGCCACGTCATATAGTGTGACGGGCTTCAT;	50	48.1	85.2
A[6](1.2.2.2.3.5)+B[6](1.2.4.4.2)	ATGAAGCCCGTCACACTATATGACGTGGCGGAG;	CTCCGCCACGTCATATAGTGTGACGGGCTTCAT;	51.9	47.1	86.7
A[6](1.2.2.2.3.6)+B[1](1.1.1.2.1)	ATGAAGCCCGTCACACTGTATGATGTTGCCGAA;	TTCGGCAACATCATACAGTGTGACGGGCTTCAT;	35.3	30.5	85.7
A[6](1.2.2.2.3.6)+B[2](1.1.1.2.2)	ATGAAGCCCGTCACACTGTATGATGTTGCCGAG;	CTCGGCAACATCATACAGTGTGACGGGCTTCAT;	35.3	30.5	85.8
A[6](1.2.2.2.3.6)+B[1](1.1.1.4.1)	ATGAAGCCCGTCACACTGTATGATGTTGCGGAA;	TTCCGCAACATCATACAGTGTGACGGGCTTCAT;	36.9	38.2	85.7
A[6](1.2.2.2.3.6)+B[1](1.1.3.2.1)	ATGAAGCCCGTCACACTGTATGATGTAGCCGAA;	TTCGGCTACATCATACAGTGTGACGGGCTTCAT;	35.3	30.5	85.1
A[6](1.2.2.2.3.6)+B[2](1.1.3.2.2)	ATGAAGCCCGTCACACTGTATGATGTAGCCGAG;	CTCGGCTACATCATACAGTGTGACGGGCTTCAT;	35.3	30.5	85.2
A[6](1.2.2.2.3.6)+B[1](1.1.3.4.1)	ATGAAGCCCGTCACACTGTATGATGTAGCGGAA;	TTCCGCTACATCATACAGTGTGACGGGCTTCAT;	36.9	38.2	85.1
A[6](1.2.2.2.3.6)+B[2](1.1.3.4.2)	ATGAAGCCCGTCACACTGTATGATGTAGCGGAG;	CTCCGCTACATCATACAGTGTGACGGGCTTCAT;	36.9	38.2	85.2
A[6](1.2.2.2.3.6)+B[3](1.1.4.1.1)	ATGAAGCCCGTCACACTGTATGATGTGGCTGAA;	TTCAGCCACATCATACAGTGTGACGGGCTTCAT;	50	47.4	85.5
A[6](1.2.2.2.3.6)+B[3](1.1.4.4.1)	ATGAAGCCCGTCACACTGTATGATGTGGCGGAA;	TTCCGCCACATCATACAGTGTGACGGGCTTCAT;	58.7	44.5	87
A[6](1.2.2.2.3.6)+B[6](1.2.1.1.2)	ATGAAGCCCGTCACACTGTATGACGTTGCTGAG;	CTCAGCAACGTCATACAGTGTGACGGGCTTCAT;	58.8	62.5	85.6
A[6](1.2.2.2.3.6)+B[6](1.2.1.2.2)	ATGAAGCCCGTCACACTGTATGACGTTGCCGAG;	CTCGGCAACGTCATACAGTGTGACGGGCTTCAT;	51.7	55.8	87.1
A[6](1.2.2.2.3.6)+B[6](1.2.1.3.2)	ATGAAGCCCGTCACACTGTATGACGTTGCAGAG;	CTCTGCAACGTCATACAGTGTGACGGGCTTCAT;	53.5	55.8	85.6
A[6](1.2.2.2.3.6)+B[6](1.2.1.4.2)	ATGAAGCCCGTCACACTGTATGACGTTGCGGAG;	CTCCGCAACGTCATACAGTGTGACGGGCTTCAT;	50	54.7	87.1
A[6](1.2.2.2.3.6)+B[6](1.2.3.1.2)	ATGAAGCCCGTCACACTGTATGACGTAGCTGAG;	CTCAGCTACGTCATACAGTGTGACGGGCTTCAT;	58.8	60.2	85
A[6](1.2.2.2.3.6)+B[6](1.2.3.2.2)	ATGAAGCCCGTCACACTGTATGACGTAGCCGAG;	CTCGGCTACGTCATACAGTGTGACGGGCTTCAT;	51.7	53.8	86.5
A[6](1.2.2.2.3.6)+B[6](1.2.3.3.2)	ATGAAGCCCGTCACACTGTATGACGTAGCAGAG;	CTCTGCTACGTCATACAGTGTGACGGGCTTCAT;	53.5	53.7	85
A[6](1.2.2.2.3.6)+B[6](1.2.3.4.2)	ATGAAGCCCGTCACACTGTATGACGTAGCGGAG;	CTCCGCTACGTCATACAGTGTGACGGGCTTCAT;	50	57.2	86.5
A[6](1.2.2.2.3.6)+B[6](1.2.4.1.2)	ATGAAGCCCGTCACACTGTATGACGTGGCTGAG;	CTCAGCCACGTCATACAGTGTGACGGGCTTCAT;	63	63.8	86.9
A[6](1.2.2.2.3.6)+B[6](1.2.4.3.2)	ATGAAGCCCGTCACACTGTATGACGTGGCAGAG;	CTCTGCCACGTCATACAGTGTGACGGGCTTCAT;	58	57.5	86.9
A[6](1.2.2.2.3.6)+B[6](1.2.4.4.2)	ATGAAGCCCGTCACACTGTATGACGTGGCGGAG;	CTCCGCCACGTCATACAGTGTGACGGGCTTCAT;	55	56.6	88.4
A[6](1.2.2.3.1.3)+B[1](1.1.1.2.1)	ATGAAGCCCGTAACTCTTTATGATGTTGCCGAA;	TTCGGCAACATCATAAAGAGTTACGGGCTTCAT;	-12.4	13.8	82.7
A[6](1.2.2.3.1.3)+B[2](1.1.1.2.2)	ATGAAGCCCGTAACTCTTTATGATGTTGCCGAG;	CTCGGCAACATCATAAAGAGTTACGGGCTTCAT;	-12.4	13.8	82.8
A[6](1.2.2.3.1.3)+B[1](1.1.1.4.1)	ATGAAGCCCGTAACTCTTTATGATGTTGCGGAA;	TTCCGCAACATCATAAAGAGTTACGGGCTTCAT;	46.1	34	82.7
A[6](1.2.2.3.1.3)+B[1](1.1.3.2.1)	ATGAAGCCCGTAACTCTTTATGATGTAGCCGAA;	TTCGGCTACATCATAAAGAGTTACGGGCTTCAT;	-12.4	-2.6	82.1
A[6](1.2.2.3.1.3)+B[2](1.1.3.2.2)	ATGAAGCCCGTAACTCTTTATGATGTAGCCGAG;	CTCGGCTACATCATAAAGAGTTACGGGCTTCAT;	-12.4	-2.6	82.2
A[6](1.2.2.3.1.3)+B[1](1.1.3.4.1)	ATGAAGCCCGTAACTCTTTATGATGTAGCGGAA;	TTCCGCTACATCATAAAGAGTTACGGGCTTCAT;	28.4	8.9	82.1
A[6](1.2.2.3.1.3)+B[2](1.1.3.4.2)	ATGAAGCCCGTAACTCTTTATGATGTAGCGGAG;	CTCCGCTACATCATAAAGAGTTACGGGCTTCAT;	28.4	8.9	82.2
A[6](1.2.2.3.1.3)+B[3](1.1.4.1.1)	ATGAAGCCCGTAACTCTTTATGATGTGGCTGAA;	TTCAGCCACATCATAAAGAGTTACGGGCTTCAT;	16.7	16.5	82.5
A[6](1.2.2.3.1.3)+B[3](1.1.4.4.1)	ATGAAGCCCGTAACTCTTTATGATGTGGCGGAA;	TTCCGCCACATCATAAAGAGTTACGGGCTTCAT;	30.8	12.3	84.1
A[6](1.2.2.3.1.3)+B[6](1.2.1.1.2)	ATGAAGCCCGTAACTCTTTATGACGTTGCTGAG;	CTCAGCAACGTCATAAAGAGTTACGGGCTTCAT;	32.7	33.7	82.6
A[6](1.2.2.3.1.3)+B[6](1.2.1.2.2)	ATGAAGCCCGTAACTCTTTATGACGTTGCCGAG;	CTCGGCAACGTCATAAAGAGTTACGGGCTTCAT;	-1.4	28.8	84.2
A[6](1.2.2.3.1.3)+B[6](1.2.1.3.2)	ATGAAGCCCGTAACTCTTTATGACGTTGCAGAG;	CTCTGCAACGTCATAAAGAGTTACGGGCTTCAT;	-1.4	29.3	82.6
A[6](1.2.2.3.1.3)+B[6](1.2.1.4.2)	ATGAAGCCCGTAACTCTTTATGACGTTGCGGAG;	CTCCGCAACGTCATAAAGAGTTACGGGCTTCAT;	44.5	34.2	84.2
A[6](1.2.2.3.1.3)+B[6](1.2.3.1.2)	ATGAAGCCCGTAACTCTTTATGACGTAGCTGAG;	CTCAGCTACGTCATAAAGAGTTACGGGCTTCAT;	32.7	29.8	82
A[6](1.2.2.3.1.3)+B[6](1.2.3.2.2)	ATGAAGCCCGTAACTCTTTATGACGTAGCCGAG;	CTCGGCTACGTCATAAAGAGTTACGGGCTTCAT;	11.8	9.2	83.5
A[6](1.2.2.3.1.3)+B[6](1.2.3.3.2)	ATGAAGCCCGTAACTCTTTATGACGTAGCAGAG;	CTCTGCTACGTCATAAAGAGTTACGGGCTTCAT;	11.8	9.2	82
A[6](1.2.2.3.1.3)+B[6](1.2.3.4.2)	ATGAAGCCCGTAACTCTTTATGACGTAGCGGAG;	CTCCGCTACGTCATAAAGAGTTACGGGCTTCAT;	11.8	9.2	83.5
A[6](1.2.2.3.1.3)+B[6](1.2.4.1.2)	ATGAAGCCCGTAACTCTTTATGACGTGGCTGAG;	CTCAGCCACGTCATAAAGAGTTACGGGCTTCAT;	41.2	39.7	83.9
A[6](1.2.2.3.1.3)+B[6](1.2.4.3.2)	ATGAAGCCCGTAACTCTTTATGACGTGGCAGAG;	CTCTGCCACGTCATAAAGAGTTACGGGCTTCAT;	36.4	35	83.9
A[6](1.2.2.3.1.3)+B[6](1.2.4.4.2)	ATGAAGCCCGTAACTCTTTATGACGTGGCGGAG;	CTCCGCCACGTCATAAAGAGTTACGGGCTTCAT;	31.8	33.5	85.5
A[6](1.2.2.3.1.4)+B[1](1.1.1.2.1)	ATGAAGCCCGTAACTCTCTATGATGTTGCCGAA;	TTCGGCAACATCATAGAGAGTTACGGGCTTCAT;	-12.4	13.8	83.6
A[6](1.2.2.3.1.4)+B[2](1.1.1.2.2)	ATGAAGCCCGTAACTCTCTATGATGTTGCCGAG;	CTCGGCAACATCATAGAGAGTTACGGGCTTCAT;	-12.4	13.8	83.7
A[6](1.2.2.3.1.4)+B[1](1.1.1.4.1)	ATGAAGCCCGTAACTCTCTATGATGTTGCGGAA;	TTCCGCAACATCATAGAGAGTTACGGGCTTCAT;	44.3	36.7	83.6
A[6](1.2.2.3.1.4)+B[1](1.1.3.2.1)	ATGAAGCCCGTAACTCTCTATGATGTAGCCGAA;	TTCGGCTACATCATAGAGAGTTACGGGCTTCAT;	-12.4	-2.6	83
A[6](1.2.2.3.1.4)+B[2](1.1.3.2.2)	ATGAAGCCCGTAACTCTCTATGATGTAGCCGAG;	CTCGGCTACATCATAGAGAGTTACGGGCTTCAT;	-12.4	-2.6	83.1
A[6](1.2.2.3.1.4)+B[1](1.1.3.4.1)	ATGAAGCCCGTAACTCTCTATGATGTAGCGGAA;	TTCCGCTACATCATAGAGAGTTACGGGCTTCAT;	30.7	29.8	83
A[6](1.2.2.3.1.4)+B[2](1.1.3.4.2)	ATGAAGCCCGTAACTCTCTATGATGTAGCGGAG;	CTCCGCTACATCATAGAGAGTTACGGGCTTCAT;	30.7	29.8	83.1
A[6](1.2.2.3.1.4)+B[3](1.1.4.1.1)	ATGAAGCCCGTAACTCTCTATGATGTGGCTGAA;	TTCAGCCACATCATAGAGAGTTACGGGCTTCAT;	16.7	16.5	83.4
A[6](1.2.2.3.1.4)+B[3](1.1.4.4.1)	ATGAAGCCCGTAACTCTCTATGATGTGGCGGAA;	TTCCGCCACATCATAGAGAGTTACGGGCTTCAT;	32.6	28.8	84.9
A[6](1.2.2.3.1.4)+B[6](1.2.1.1.2)	ATGAAGCCCGTAACTCTCTATGACGTTGCTGAG;	CTCAGCAACGTCATAGAGAGTTACGGGCTTCAT;	32.7	33.7	83.5
A[6](1.2.2.3.1.4)+B[6](1.2.1.2.2)	ATGAAGCCCGTAACTCTCTATGACGTTGCCGAG;	CTCGGCAACGTCATAGAGAGTTACGGGCTTCAT;	-1.4	28.8	85
A[6](1.2.2.3.1.4)+B[6](1.2.1.3.2)	ATGAAGCCCGTAACTCTCTATGACGTTGCAGAG;	CTCTGCAACGTCATAGAGAGTTACGGGCTTCAT;	29.9	35	83.5
A[6](1.2.2.3.1.4)+B[6](1.2.1.4.2)	ATGAAGCCCGTAACTCTCTATGACGTTGCGGAG;	CTCCGCAACGTCATAGAGAGTTACGGGCTTCAT;	42.8	36.1	85
A[6](1.2.2.3.1.4)+B[6](1.2.3.1.2)	ATGAAGCCCGTAACTCTCTATGACGTAGCTGAG;	CTCAGCTACGTCATAGAGAGTTACGGGCTTCAT;	33.6	29.8	82.9
A[6](1.2.2.3.1.4)+B[6](1.2.3.2.2)	ATGAAGCCCGTAACTCTCTATGACGTAGCCGAG;	CTCGGCTACGTCATAGAGAGTTACGGGCTTCAT;	32.5	9.2	84.4
A[6](1.2.2.3.1.4)+B[6](1.2.3.3.2)	ATGAAGCCCGTAACTCTCTATGACGTAGCAGAG;	CTCTGCTACGTCATAGAGAGTTACGGGCTTCAT;	34.4	34.3	82.9
A[6](1.2.2.3.1.4)+B[6](1.2.3.4.2)	ATGAAGCCCGTAACTCTCTATGACGTAGCGGAG;	CTCCGCTACGTCATAGAGAGTTACGGGCTTCAT;	31.4	9.2	84.4
A[6](1.2.2.3.1.4)+B[6](1.2.4.1.2)	ATGAAGCCCGTAACTCTCTATGACGTGGCTGAG;	CTCAGCCACGTCATAGAGAGTTACGGGCTTCAT;	41.2	39.7	84.8
A[6](1.2.2.3.1.4)+B[6](1.2.4.3.2)	ATGAAGCCCGTAACTCTCTATGACGTGGCAGAG;	CTCTGCCACGTCATAGAGAGTTACGGGCTTCAT;	36.4	35	84.8
A[6](1.2.2.3.1.4)+B[6](1.2.4.4.2)	ATGAAGCCCGTAACTCTCTATGACGTGGCGGAG;	CTCCGCCACGTCATAGAGAGTTACGGGCTTCAT;	31.8	33.5	86.3
A[6](1.2.2.3.1.5)+B[1](1.1.1.2.1)	ATGAAGCCCGTAACTCTATATGATGTTGCCGAA;	TTCGGCAACATCATATAGAGTTACGGGCTTCAT;	-12.4	13.8	82.2
A[6](1.2.2.3.1.5)+B[2](1.1.1.2.2)	ATGAAGCCCGTAACTCTATATGATGTTGCCGAG;	CTCGGCAACATCATATAGAGTTACGGGCTTCAT;	-12.4	13.8	82.3
A[6](1.2.2.3.1.5)+B[1](1.1.1.4.1)	ATGAAGCCCGTAACTCTATATGATGTTGCGGAA;	TTCCGCAACATCATATAGAGTTACGGGCTTCAT;	47.8	34	82.2
A[6](1.2.2.3.1.5)+B[1](1.1.3.2.1)	ATGAAGCCCGTAACTCTATATGATGTAGCCGAA;	TTCGGCTACATCATATAGAGTTACGGGCTTCAT;	14.7	-2.6	81.5
A[6](1.2.2.3.1.5)+B[2](1.1.3.2.2)	ATGAAGCCCGTAACTCTATATGATGTAGCCGAG;	CTCGGCTACATCATATAGAGTTACGGGCTTCAT;	14.7	-2.6	81.6
A[6](1.2.2.3.1.5)+B[1](1.1.3.4.1)	ATGAAGCCCGTAACTCTATATGATGTAGCGGAA;	TTCCGCTACATCATATAGAGTTACGGGCTTCAT;	33.3	8.9	81.5
A[6](1.2.2.3.1.5)+B[2](1.1.3.4.2)	ATGAAGCCCGTAACTCTATATGATGTAGCGGAG;	CTCCGCTACATCATATAGAGTTACGGGCTTCAT;	33.3	8.9	81.6
A[6](1.2.2.3.1.5)+B[3](1.1.4.1.1)	ATGAAGCCCGTAACTCTATATGATGTGGCTGAA;	TTCAGCCACATCATATAGAGTTACGGGCTTCAT;	16.7	16.5	81.9
A[6](1.2.2.3.1.5)+B[3](1.1.4.4.1)	ATGAAGCCCGTAACTCTATATGATGTGGCGGAA;	TTCCGCCACATCATATAGAGTTACGGGCTTCAT;	35.3	12.3	83.5
A[6](1.2.2.3.1.5)+B[6](1.2.1.1.2)	ATGAAGCCCGTAACTCTATATGACGTTGCTGAG;	CTCAGCAACGTCATATAGAGTTACGGGCTTCAT;	32.7	33.7	82.1
A[6](1.2.2.3.1.5)+B[6](1.2.1.2.2)	ATGAAGCCCGTAACTCTATATGACGTTGCCGAG;	CTCGGCAACGTCATATAGAGTTACGGGCTTCAT;	-1.4	28.8	83.6
A[6](1.2.2.3.1.5)+B[6](1.2.1.3.2)	ATGAAGCCCGTAACTCTATATGACGTTGCAGAG;	CTCTGCAACGTCATATAGAGTTACGGGCTTCAT;	-1.4	29.3	82.1
A[6](1.2.2.3.1.5)+B[6](1.2.1.4.2)	ATGAAGCCCGTAACTCTATATGACGTTGCGGAG;	CTCCGCAACGTCATATAGAGTTACGGGCTTCAT;	46.7	34.2	83.6
A[6](1.2.2.3.1.5)+B[6](1.2.3.1.2)	ATGAAGCCCGTAACTCTATATGACGTAGCTGAG;	CTCAGCTACGTCATATAGAGTTACGGGCTTCAT;	32.7	29.8	81.4
A[6](1.2.2.3.1.5)+B[6](1.2.3.2.2)	ATGAAGCCCGTAACTCTATATGACGTAGCCGAG;	CTCGGCTACGTCATATAGAGTTACGGGCTTCAT;	11.8	9.2	83
A[6](1.2.2.3.1.5)+B[6](1.2.3.3.2)	ATGAAGCCCGTAACTCTATATGACGTAGCAGAG;	CTCTGCTACGTCATATAGAGTTACGGGCTTCAT;	30.3	9.2	81.4
A[6](1.2.2.3.1.5)+B[6](1.2.3.4.2)	ATGAAGCCCGTAACTCTATATGACGTAGCGGAG;	CTCCGCTACGTCATATAGAGTTACGGGCTTCAT;	32.1	9.2	83
A[6](1.2.2.3.1.5)+B[6](1.2.4.1.2)	ATGAAGCCCGTAACTCTATATGACGTGGCTGAG;	CTCAGCCACGTCATATAGAGTTACGGGCTTCAT;	41.2	39.7	83.4
A[6](1.2.2.3.1.5)+B[6](1.2.4.3.2)	ATGAAGCCCGTAACTCTATATGACGTGGCAGAG;	CTCTGCCACGTCATATAGAGTTACGGGCTTCAT;	36.4	35	83.4
A[6](1.2.2.3.1.5)+B[6](1.2.4.4.2)	ATGAAGCCCGTAACTCTATATGACGTGGCGGAG;	CTCCGCCACGTCATATAGAGTTACGGGCTTCAT;	34.1	33.5	84.9
A[6](1.2.2.3.1.6)+B[1](1.1.1.2.1)	ATGAAGCCCGTAACTCTGTATGATGTTGCCGAA;	TTCGGCAACATCATACAGAGTTACGGGCTTCAT;	-12.4	13.8	83.9
A[6](1.2.2.3.1.6)+B[2](1.1.1.2.2)	ATGAAGCCCGTAACTCTGTATGATGTTGCCGAG;	CTCGGCAACATCATACAGAGTTACGGGCTTCAT;	-12.4	13.8	84
A[6](1.2.2.3.1.6)+B[1](1.1.1.4.1)	ATGAAGCCCGTAACTCTGTATGATGTTGCGGAA;	TTCCGCAACATCATACAGAGTTACGGGCTTCAT;	46.1	34	83.9
A[6](1.2.2.3.1.6)+B[1](1.1.3.2.1)	ATGAAGCCCGTAACTCTGTATGATGTAGCCGAA;	TTCGGCTACATCATACAGAGTTACGGGCTTCAT;	-12.4	-2.6	83.3
A[6](1.2.2.3.1.6)+B[2](1.1.3.2.2)	ATGAAGCCCGTAACTCTGTATGATGTAGCCGAG;	CTCGGCTACATCATACAGAGTTACGGGCTTCAT;	-12.4	-2.6	83.4
A[6](1.2.2.3.1.6)+B[1](1.1.3.4.1)	ATGAAGCCCGTAACTCTGTATGATGTAGCGGAA;	TTCCGCTACATCATACAGAGTTACGGGCTTCAT;	28.4	8.9	83.3
A[6](1.2.2.3.1.6)+B[2](1.1.3.4.2)	ATGAAGCCCGTAACTCTGTATGATGTAGCGGAG;	CTCCGCTACATCATACAGAGTTACGGGCTTCAT;	28.4	8.9	83.4
A[6](1.2.2.3.1.6)+B[3](1.1.4.1.1)	ATGAAGCCCGTAACTCTGTATGATGTGGCTGAA;	TTCAGCCACATCATACAGAGTTACGGGCTTCAT;	16.7	16.5	83.7
A[6](1.2.2.3.1.6)+B[3](1.1.4.4.1)	ATGAAGCCCGTAACTCTGTATGATGTGGCGGAA;	TTCCGCCACATCATACAGAGTTACGGGCTTCAT;	30.8	12.3	85.2
A[6](1.2.2.3.1.6)+B[6](1.2.1.1.2)	ATGAAGCCCGTAACTCTGTATGACGTTGCTGAG;	CTCAGCAACGTCATACAGAGTTACGGGCTTCAT;	32.7	33.7	83.8
A[6](1.2.2.3.1.6)+B[6](1.2.1.2.2)	ATGAAGCCCGTAACTCTGTATGACGTTGCCGAG;	CTCGGCAACGTCATACAGAGTTACGGGCTTCAT;	-1.4	28.8	85.3
A[6](1.2.2.3.1.6)+B[6](1.2.1.3.2)	ATGAAGCCCGTAACTCTGTATGACGTTGCAGAG;	CTCTGCAACGTCATACAGAGTTACGGGCTTCAT;	43.8	36.7	83.8
A[6](1.2.2.3.1.6)+B[6](1.2.1.4.2)	ATGAAGCCCGTAACTCTGTATGACGTTGCGGAG;	CTCCGCAACGTCATACAGAGTTACGGGCTTCAT;	44.5	34.2	85.3
A[6](1.2.2.3.1.6)+B[6](1.2.3.1.2)	ATGAAGCCCGTAACTCTGTATGACGTAGCTGAG;	CTCAGCTACGTCATACAGAGTTACGGGCTTCAT;	32.7	29.8	83.2
A[6](1.2.2.3.1.6)+B[6](1.2.3.2.2)	ATGAAGCCCGTAACTCTGTATGACGTAGCCGAG;	CTCGGCTACGTCATACAGAGTTACGGGCTTCAT;	11.8	9.2	84.7
A[6](1.2.2.3.1.6)+B[6](1.2.3.3.2)	ATGAAGCCCGTAACTCTGTATGACGTAGCAGAG;	CTCTGCTACGTCATACAGAGTTACGGGCTTCAT;	43.7	36.7	83.2
A[6](1.2.2.3.1.6)+B[6](1.2.3.4.2)	ATGAAGCCCGTAACTCTGTATGACGTAGCGGAG;	CTCCGCTACGTCATACAGAGTTACGGGCTTCAT;	32.7	9.2	84.7
A[6](1.2.2.3.1.6)+B[6](1.2.4.1.2)	ATGAAGCCCGTAACTCTGTATGACGTGGCTGAG;	CTCAGCCACGTCATACAGAGTTACGGGCTTCAT;	41.2	39.7	85.1
A[6](1.2.2.3.1.6)+B[6](1.2.4.3.2)	ATGAAGCCCGTAACTCTGTATGACGTGGCAGAG;	CTCTGCCACGTCATACAGAGTTACGGGCTTCAT;	43.2	35	85.1
A[6](1.2.2.3.1.6)+B[6](1.2.4.4.2)	ATGAAGCCCGTAACTCTGTATGACGTGGCGGAG;	CTCCGCCACGTCATACAGAGTTACGGGCTTCAT;	32	33.5	86.6
A[6](1.2.2.3.2.3)+B[1](1.1.1.2.1)	ATGAAGCCCGTAACCCTTTATGATGTTGCCGAA;	TTCGGCAACATCATAAAGGGTTACGGGCTTCAT;	-12.4	13.8	84.5
A[6](1.2.2.3.2.3)+B[2](1.1.1.2.2)	ATGAAGCCCGTAACCCTTTATGATGTTGCCGAG;	CTCGGCAACATCATAAAGGGTTACGGGCTTCAT;	-12.4	13.8	84.6
A[6](1.2.2.3.2.3)+B[1](1.1.1.4.1)	ATGAAGCCCGTAACCCTTTATGATGTTGCGGAA;	TTCCGCAACATCATAAAGGGTTACGGGCTTCAT;	45.3	33.4	84.5
A[6](1.2.2.3.2.3)+B[1](1.1.3.2.1)	ATGAAGCCCGTAACCCTTTATGATGTAGCCGAA;	TTCGGCTACATCATAAAGGGTTACGGGCTTCAT;	-12.4	-2.6	83.8
A[6](1.2.2.3.2.3)+B[2](1.1.3.2.2)	ATGAAGCCCGTAACCCTTTATGATGTAGCCGAG;	CTCGGCTACATCATAAAGGGTTACGGGCTTCAT;	-12.4	-2.6	83.9
A[6](1.2.2.3.2.3)+B[1](1.1.3.4.1)	ATGAAGCCCGTAACCCTTTATGATGTAGCGGAA;	TTCCGCTACATCATAAAGGGTTACGGGCTTCAT;	25.5	8.9	83.8
A[6](1.2.2.3.2.3)+B[2](1.1.3.4.2)	ATGAAGCCCGTAACCCTTTATGATGTAGCGGAG;	CTCCGCTACATCATAAAGGGTTACGGGCTTCAT;	25.5	8.9	83.9
A[6](1.2.2.3.2.3)+B[3](1.1.4.1.1)	ATGAAGCCCGTAACCCTTTATGATGTGGCTGAA;	TTCAGCCACATCATAAAGGGTTACGGGCTTCAT;	16.7	16.5	84.2
A[6](1.2.2.3.2.3)+B[3](1.1.4.4.1)	ATGAAGCCCGTAACCCTTTATGATGTGGCGGAA;	TTCCGCCACATCATAAAGGGTTACGGGCTTCAT;	28.9	12.3	85.8
A[6](1.2.2.3.2.3)+B[6](1.2.1.1.2)	ATGAAGCCCGTAACCCTTTATGACGTTGCTGAG;	CTCAGCAACGTCATAAAGGGTTACGGGCTTCAT;	32.7	33.7	84.4
A[6](1.2.2.3.2.3)+B[6](1.2.1.2.2)	ATGAAGCCCGTAACCCTTTATGACGTTGCCGAG;	CTCGGCAACGTCATAAAGGGTTACGGGCTTCAT;	-1.4	28.8	85.9
A[6](1.2.2.3.2.3)+B[6](1.2.1.3.2)	ATGAAGCCCGTAACCCTTTATGACGTTGCAGAG;	CTCTGCAACGTCATAAAGGGTTACGGGCTTCAT;	-1.4	29.3	84.4
A[6](1.2.2.3.2.3)+B[6](1.2.1.4.2)	ATGAAGCCCGTAACCCTTTATGACGTTGCGGAG;	CTCCGCAACGTCATAAAGGGTTACGGGCTTCAT;	44.1	33.3	85.9
A[6](1.2.2.3.2.3)+B[6](1.2.3.1.2)	ATGAAGCCCGTAACCCTTTATGACGTAGCTGAG;	CTCAGCTACGTCATAAAGGGTTACGGGCTTCAT;	32.7	29.8	83.7
A[6](1.2.2.3.2.3)+B[6](1.2.3.2.2)	ATGAAGCCCGTAACCCTTTATGACGTAGCCGAG;	CTCGGCTACGTCATAAAGGGTTACGGGCTTCAT;	11.8	9.2	85.3
A[6](1.2.2.3.2.3)+B[6](1.2.3.3.2)	ATGAAGCCCGTAACCCTTTATGACGTAGCAGAG;	CTCTGCTACGTCATAAAGGGTTACGGGCTTCAT;	11.8	9.2	83.7
A[6](1.2.2.3.2.3)+B[6](1.2.3.4.2)	ATGAAGCCCGTAACCCTTTATGACGTAGCGGAG;	CTCCGCTACGTCATAAAGGGTTACGGGCTTCAT;	11.8	9.2	85.3
A[6](1.2.2.3.2.3)+B[6](1.2.4.1.2)	ATGAAGCCCGTAACCCTTTATGACGTGGCTGAG;	CTCAGCCACGTCATAAAGGGTTACGGGCTTCAT;	41.2	39.7	85.7
A[6](1.2.2.3.2.3)+B[6](1.2.4.3.2)	ATGAAGCCCGTAACCCTTTATGACGTGGCAGAG;	CTCTGCCACGTCATAAAGGGTTACGGGCTTCAT;	36.4	35	85.7
A[6](1.2.2.3.2.3)+B[6](1.2.4.4.2)	ATGAAGCCCGTAACCCTTTATGACGTGGCGGAG;	CTCCGCCACGTCATAAAGGGTTACGGGCTTCAT;	31.8	33.5	87.2
A[6](1.2.2.3.2.4)+B[1](1.1.1.2.1)	ATGAAGCCCGTAACCCTCTATGATGTTGCCGAA;	TTCGGCAACATCATAGAGGGTTACGGGCTTCAT;	-12.4	13.8	85.4
A[6](1.2.2.3.2.4)+B[2](1.1.1.2.2)	ATGAAGCCCGTAACCCTCTATGATGTTGCCGAG;	CTCGGCAACATCATAGAGGGTTACGGGCTTCAT;	-12.4	13.8	85.4
A[6](1.2.2.3.2.4)+B[1](1.1.1.4.1)	ATGAAGCCCGTAACCCTCTATGATGTTGCGGAA;	TTCCGCAACATCATAGAGGGTTACGGGCTTCAT;	43.3	36.1	85.4
A[6](1.2.2.3.2.4)+B[1](1.1.3.2.1)	ATGAAGCCCGTAACCCTCTATGATGTAGCCGAA;	TTCGGCTACATCATAGAGGGTTACGGGCTTCAT;	-12.4	-2.6	84.7
A[6](1.2.2.3.2.4)+B[2](1.1.3.2.2)	ATGAAGCCCGTAACCCTCTATGATGTAGCCGAG;	CTCGGCTACATCATAGAGGGTTACGGGCTTCAT;	-12.4	-2.6	84.8
A[6](1.2.2.3.2.4)+B[1](1.1.3.4.1)	ATGAAGCCCGTAACCCTCTATGATGTAGCGGAA;	TTCCGCTACATCATAGAGGGTTACGGGCTTCAT;	25.5	29.3	84.7
A[6](1.2.2.3.2.4)+B[2](1.1.3.4.2)	ATGAAGCCCGTAACCCTCTATGATGTAGCGGAG;	CTCCGCTACATCATAGAGGGTTACGGGCTTCAT;	25.5	29.3	84.8
A[6](1.2.2.3.2.4)+B[3](1.1.4.1.1)	ATGAAGCCCGTAACCCTCTATGATGTGGCTGAA;	TTCAGCCACATCATAGAGGGTTACGGGCTTCAT;	16.7	16.5	85.1
A[6](1.2.2.3.2.4)+B[3](1.1.4.4.1)	ATGAAGCCCGTAACCCTCTATGATGTGGCGGAA;	TTCCGCCACATCATAGAGGGTTACGGGCTTCAT;	31.5	12.3	86.7
A[6](1.2.2.3.2.4)+B[6](1.2.1.1.2)	ATGAAGCCCGTAACCCTCTATGACGTTGCTGAG;	CTCAGCAACGTCATAGAGGGTTACGGGCTTCAT;	32.7	33.7	85.2
A[6](1.2.2.3.2.4)+B[6](1.2.1.2.2)	ATGAAGCCCGTAACCCTCTATGACGTTGCCGAG;	CTCGGCAACGTCATAGAGGGTTACGGGCTTCAT;	-1.4	28.8	86.8
A[6](1.2.2.3.2.4)+B[6](1.2.1.3.2)	ATGAAGCCCGTAACCCTCTATGACGTTGCAGAG;	CTCTGCAACGTCATAGAGGGTTACGGGCTTCAT;	29.6	31.8	85.2
A[6](1.2.2.3.2.4)+B[6](1.2.1.4.2)	ATGAAGCCCGTAACCCTCTATGACGTTGCGGAG;	CTCCGCAACGTCATAGAGGGTTACGGGCTTCAT;	44.1	36.1	86.8
A[6](1.2.2.3.2.4)+B[6](1.2.3.1.2)	ATGAAGCCCGTAACCCTCTATGACGTAGCTGAG;	CTCAGCTACGTCATAGAGGGTTACGGGCTTCAT;	32.7	29.8	84.6
A[6](1.2.2.3.2.4)+B[6](1.2.3.2.2)	ATGAAGCCCGTAACCCTCTATGACGTAGCCGAG;	CTCGGCTACGTCATAGAGGGTTACGGGCTTCAT;	11.8	9.2	86.1
A[6](1.2.2.3.2.4)+B[6](1.2.3.3.2)	ATGAAGCCCGTAACCCTCTATGACGTAGCAGAG;	CTCTGCTACGTCATAGAGGGTTACGGGCTTCAT;	11.8	31.1	84.6
A[6](1.2.2.3.2.4)+B[6](1.2.3.4.2)	ATGAAGCCCGTAACCCTCTATGACGTAGCGGAG;	CTCCGCTACGTCATAGAGGGTTACGGGCTTCAT;	33.8	27.9	86.1
A[6](1.2.2.3.2.4)+B[6](1.2.4.1.2)	ATGAAGCCCGTAACCCTCTATGACGTGGCTGAG;	CTCAGCCACGTCATAGAGGGTTACGGGCTTCAT;	41.2	39.7	86.5
A[6](1.2.2.3.2.4)+B[6](1.2.4.3.2)	ATGAAGCCCGTAACCCTCTATGACGTGGCAGAG;	CTCTGCCACGTCATAGAGGGTTACGGGCTTCAT;	36.4	35	86.5
A[6](1.2.2.3.2.4)+B[6](1.2.4.4.2)	ATGAAGCCCGTAACCCTCTATGACGTGGCGGAG;	CTCCGCCACGTCATAGAGGGTTACGGGCTTCAT;	31.8	33.5	88.1
A[6](1.2.2.3.2.5)+B[1](1.1.1.2.1)	ATGAAGCCCGTAACCCTATATGATGTTGCCGAA;	TTCGGCAACATCATATAGGGTTACGGGCTTCAT;	-12.4	13.8	83.9
A[6](1.2.2.3.2.5)+B[2](1.1.1.2.2)	ATGAAGCCCGTAACCCTATATGATGTTGCCGAG;	CTCGGCAACATCATATAGGGTTACGGGCTTCAT;	-12.4	13.8	84
A[6](1.2.2.3.2.5)+B[1](1.1.1.4.1)	ATGAAGCCCGTAACCCTATATGATGTTGCGGAA;	TTCCGCAACATCATATAGGGTTACGGGCTTCAT;	46.7	33.4	83.9
A[6](1.2.2.3.2.5)+B[1](1.1.3.2.1)	ATGAAGCCCGTAACCCTATATGATGTAGCCGAA;	TTCGGCTACATCATATAGGGTTACGGGCTTCAT;	14.4	-2.6	83.3
A[6](1.2.2.3.2.5)+B[2](1.1.3.2.2)	ATGAAGCCCGTAACCCTATATGATGTAGCCGAG;	CTCGGCTACATCATATAGGGTTACGGGCTTCAT;	14.4	-2.6	83.4
A[6](1.2.2.3.2.5)+B[1](1.1.3.4.1)	ATGAAGCCCGTAACCCTATATGATGTAGCGGAA;	TTCCGCTACATCATATAGGGTTACGGGCTTCAT;	32	8.9	83.3
A[6](1.2.2.3.2.5)+B[2](1.1.3.4.2)	ATGAAGCCCGTAACCCTATATGATGTAGCGGAG;	CTCCGCTACATCATATAGGGTTACGGGCTTCAT;	32	8.9	83.4
A[6](1.2.2.3.2.5)+B[3](1.1.4.1.1)	ATGAAGCCCGTAACCCTATATGATGTGGCTGAA;	TTCAGCCACATCATATAGGGTTACGGGCTTCAT;	16.7	16.5	83.7
A[6](1.2.2.3.2.5)+B[3](1.1.4.4.1)	ATGAAGCCCGTAACCCTATATGATGTGGCGGAA;	TTCCGCCACATCATATAGGGTTACGGGCTTCAT;	34.1	12.3	85.2
A[6](1.2.2.3.2.5)+B[6](1.2.1.1.2)	ATGAAGCCCGTAACCCTATATGACGTTGCTGAG;	CTCAGCAACGTCATATAGGGTTACGGGCTTCAT;	32.7	34.9	83.8
A[6](1.2.2.3.2.5)+B[6](1.2.1.2.2)	ATGAAGCCCGTAACCCTATATGACGTTGCCGAG;	CTCGGCAACGTCATATAGGGTTACGGGCTTCAT;	-1.4	30.5	85.3
A[6](1.2.2.3.2.5)+B[6](1.2.1.3.2)	ATGAAGCCCGTAACCCTATATGACGTTGCAGAG;	CTCTGCAACGTCATATAGGGTTACGGGCTTCAT;	-1.4	30.9	83.8
A[6](1.2.2.3.2.5)+B[6](1.2.1.4.2)	ATGAAGCCCGTAACCCTATATGACGTTGCGGAG;	CTCCGCAACGTCATATAGGGTTACGGGCTTCAT;	45.7	33.3	85.3
A[6](1.2.2.3.2.5)+B[6](1.2.3.1.2)	ATGAAGCCCGTAACCCTATATGACGTAGCTGAG;	CTCAGCTACGTCATATAGGGTTACGGGCTTCAT;	32.7	31.7	83.2
A[6](1.2.2.3.2.5)+B[6](1.2.3.2.2)	ATGAAGCCCGTAACCCTATATGACGTAGCCGAG;	CTCGGCTACGTCATATAGGGTTACGGGCTTCAT;	11.8	9.2	84.7
A[6](1.2.2.3.2.5)+B[6](1.2.3.3.2)	ATGAAGCCCGTAACCCTATATGACGTAGCAGAG;	CTCTGCTACGTCATATAGGGTTACGGGCTTCAT;	11.8	9.2	83.2
A[6](1.2.2.3.2.5)+B[6](1.2.3.4.2)	ATGAAGCCCGTAACCCTATATGACGTAGCGGAG;	CTCCGCTACGTCATATAGGGTTACGGGCTTCAT;	31	9.2	84.7
A[6](1.2.2.3.2.5)+B[6](1.2.4.1.2)	ATGAAGCCCGTAACCCTATATGACGTGGCTGAG;	CTCAGCCACGTCATATAGGGTTACGGGCTTCAT;	41.2	40	85.1
A[6](1.2.2.3.2.5)+B[6](1.2.4.3.2)	ATGAAGCCCGTAACCCTATATGACGTGGCAGAG;	CTCTGCCACGTCATATAGGGTTACGGGCTTCAT;	36.4	35.8	85.1
A[6](1.2.2.3.2.5)+B[6](1.2.4.4.2)	ATGAAGCCCGTAACCCTATATGACGTGGCGGAG;	CTCCGCCACGTCATATAGGGTTACGGGCTTCAT;	33	34.4	86.6
A[6](1.2.2.3.2.6)+B[1](1.1.1.2.1)	ATGAAGCCCGTAACCCTGTATGATGTTGCCGAA;	TTCGGCAACATCATACAGGGTTACGGGCTTCAT;	-12.4	13.8	85.7
A[6](1.2.2.3.2.6)+B[2](1.1.1.2.2)	ATGAAGCCCGTAACCCTGTATGATGTTGCCGAG;	CTCGGCAACATCATACAGGGTTACGGGCTTCAT;	-12.4	13.8	85.7
A[6](1.2.2.3.2.6)+B[1](1.1.1.4.1)	ATGAAGCCCGTAACCCTGTATGATGTTGCGGAA;	TTCCGCAACATCATACAGGGTTACGGGCTTCAT;	45.3	33.4	85.7
A[6](1.2.2.3.2.6)+B[1](1.1.3.2.1)	ATGAAGCCCGTAACCCTGTATGATGTAGCCGAA;	TTCGGCTACATCATACAGGGTTACGGGCTTCAT;	-12.4	-2.6	85
A[6](1.2.2.3.2.6)+B[2](1.1.3.2.2)	ATGAAGCCCGTAACCCTGTATGATGTAGCCGAG;	CTCGGCTACATCATACAGGGTTACGGGCTTCAT;	-12.4	-2.6	85.1
A[6](1.2.2.3.2.6)+B[1](1.1.3.4.1)	ATGAAGCCCGTAACCCTGTATGATGTAGCGGAA;	TTCCGCTACATCATACAGGGTTACGGGCTTCAT;	25.5	8.9	85
A[6](1.2.2.3.2.6)+B[2](1.1.3.4.2)	ATGAAGCCCGTAACCCTGTATGATGTAGCGGAG;	CTCCGCTACATCATACAGGGTTACGGGCTTCAT;	25.5	8.9	85.1
A[6](1.2.2.3.2.6)+B[3](1.1.4.1.1)	ATGAAGCCCGTAACCCTGTATGATGTGGCTGAA;	TTCAGCCACATCATACAGGGTTACGGGCTTCAT;	16.7	16.5	85.4
A[6](1.2.2.3.2.6)+B[3](1.1.4.4.1)	ATGAAGCCCGTAACCCTGTATGATGTGGCGGAA;	TTCCGCCACATCATACAGGGTTACGGGCTTCAT;	28.9	12.3	87
A[6](1.2.2.3.2.6)+B[6](1.2.1.1.2)	ATGAAGCCCGTAACCCTGTATGACGTTGCTGAG;	CTCAGCAACGTCATACAGGGTTACGGGCTTCAT;	32.7	33.7	85.5
A[6](1.2.2.3.2.6)+B[6](1.2.1.2.2)	ATGAAGCCCGTAACCCTGTATGACGTTGCCGAG;	CTCGGCAACGTCATACAGGGTTACGGGCTTCAT;	-1.4	28.8	87
A[6](1.2.2.3.2.6)+B[6](1.2.1.3.2)	ATGAAGCCCGTAACCCTGTATGACGTTGCAGAG;	CTCTGCAACGTCATACAGGGTTACGGGCTTCAT;	32.1	29.3	85.5
A[6](1.2.2.3.2.6)+B[6](1.2.1.4.2)	ATGAAGCCCGTAACCCTGTATGACGTTGCGGAG;	CTCCGCAACGTCATACAGGGTTACGGGCTTCAT;	44.1	33.3	87
A[6](1.2.2.3.2.6)+B[6](1.2.3.1.2)	ATGAAGCCCGTAACCCTGTATGACGTAGCTGAG;	CTCAGCTACGTCATACAGGGTTACGGGCTTCAT;	32.7	29.8	84.9
A[6](1.2.2.3.2.6)+B[6](1.2.3.2.2)	ATGAAGCCCGTAACCCTGTATGACGTAGCCGAG;	CTCGGCTACGTCATACAGGGTTACGGGCTTCAT;	11.8	9.2	86.4
A[6](1.2.2.3.2.6)+B[6](1.2.3.3.2)	ATGAAGCCCGTAACCCTGTATGACGTAGCAGAG;	CTCTGCTACGTCATACAGGGTTACGGGCTTCAT;	31	9.2	84.9
A[6](1.2.2.3.2.6)+B[6](1.2.3.4.2)	ATGAAGCCCGTAACCCTGTATGACGTAGCGGAG;	CTCCGCTACGTCATACAGGGTTACGGGCTTCAT;	11.8	9.2	86.4
A[6](1.2.2.3.2.6)+B[6](1.2.4.1.2)	ATGAAGCCCGTAACCCTGTATGACGTGGCTGAG;	CTCAGCCACGTCATACAGGGTTACGGGCTTCAT;	41.2	39.7	86.8
A[6](1.2.2.3.2.6)+B[6](1.2.4.3.2)	ATGAAGCCCGTAACCCTGTATGACGTGGCAGAG;	CTCTGCCACGTCATACAGGGTTACGGGCTTCAT;	36.4	35	86.8
A[6](1.2.2.3.2.6)+B[6](1.2.4.4.2)	ATGAAGCCCGTAACCCTGTATGACGTGGCGGAG;	CTCCGCCACGTCATACAGGGTTACGGGCTTCAT;	31.8	33.5	88.4
A[6](1.2.2.3.3.3)+B[1](1.1.1.2.1)	ATGAAGCCCGTAACACTTTATGATGTTGCCGAA;	TTCGGCAACATCATAAAGTGTTACGGGCTTCAT;	26.5	30.4	83
A[6](1.2.2.3.3.3)+B[2](1.1.1.2.2)	ATGAAGCCCGTAACACTTTATGATGTTGCCGAG;	CTCGGCAACATCATAAAGTGTTACGGGCTTCAT;	26.5	30.4	83.1
A[6](1.2.2.3.3.3)+B[1](1.1.1.4.1)	ATGAAGCCCGTAACACTTTATGATGTTGCGGAA;	TTCCGCAACATCATAAAGTGTTACGGGCTTCAT;	52.6	41.5	83
A[6](1.2.2.3.3.3)+B[1](1.1.3.2.1)	ATGAAGCCCGTAACACTTTATGATGTAGCCGAA;	TTCGGCTACATCATAAAGTGTTACGGGCTTCAT;	-12.4	-2.6	82.4
A[6](1.2.2.3.3.3)+B[2](1.1.3.2.2)	ATGAAGCCCGTAACACTTTATGATGTAGCCGAG;	CTCGGCTACATCATAAAGTGTTACGGGCTTCAT;	-12.4	-2.6	82.5
A[6](1.2.2.3.3.3)+B[1](1.1.3.4.1)	ATGAAGCCCGTAACACTTTATGATGTAGCGGAA;	TTCCGCTACATCATAAAGTGTTACGGGCTTCAT;	37.1	34.3	82.4
A[6](1.2.2.3.3.3)+B[2](1.1.3.4.2)	ATGAAGCCCGTAACACTTTATGATGTAGCGGAG;	CTCCGCTACATCATAAAGTGTTACGGGCTTCAT;	37.1	34.3	82.5
A[6](1.2.2.3.3.3)+B[3](1.1.4.1.1)	ATGAAGCCCGTAACACTTTATGATGTGGCTGAA;	TTCAGCCACATCATAAAGTGTTACGGGCTTCAT;	30.9	16.5	82.8
A[6](1.2.2.3.3.3)+B[3](1.1.4.4.1)	ATGAAGCCCGTAACACTTTATGATGTGGCGGAA;	TTCCGCCACATCATAAAGTGTTACGGGCTTCAT;	39.4	33.3	84.4
A[6](1.2.2.3.3.3)+B[6](1.2.1.1.2)	ATGAAGCCCGTAACACTTTATGACGTTGCTGAG;	CTCAGCAACGTCATAAAGTGTTACGGGCTTCAT;	32.7	33.7	82.9
A[6](1.2.2.3.3.3)+B[6](1.2.1.2.2)	ATGAAGCCCGTAACACTTTATGACGTTGCCGAG;	CTCGGCAACGTCATAAAGTGTTACGGGCTTCAT;	-1.4	28.8	84.5
A[6](1.2.2.3.3.3)+B[6](1.2.1.3.2)	ATGAAGCCCGTAACACTTTATGACGTTGCAGAG;	CTCTGCAACGTCATAAAGTGTTACGGGCTTCAT;	-1.4	29.3	82.9
A[6](1.2.2.3.3.3)+B[6](1.2.1.4.2)	ATGAAGCCCGTAACACTTTATGACGTTGCGGAG;	CTCCGCAACGTCATAAAGTGTTACGGGCTTCAT;	46.1	34.7	84.5
A[6](1.2.2.3.3.3)+B[6](1.2.3.1.2)	ATGAAGCCCGTAACACTTTATGACGTAGCTGAG;	CTCAGCTACGTCATAAAGTGTTACGGGCTTCAT;	32.7	29.8	82.3
A[6](1.2.2.3.3.3)+B[6](1.2.3.2.2)	ATGAAGCCCGTAACACTTTATGACGTAGCCGAG;	CTCGGCTACGTCATAAAGTGTTACGGGCTTCAT;	11.8	9.2	83.8
A[6](1.2.2.3.3.3)+B[6](1.2.3.3.2)	ATGAAGCCCGTAACACTTTATGACGTAGCAGAG;	CTCTGCTACGTCATAAAGTGTTACGGGCTTCAT;	11.8	9.2	82.3
A[6](1.2.2.3.3.3)+B[6](1.2.3.4.2)	ATGAAGCCCGTAACACTTTATGACGTAGCGGAG;	CTCCGCTACGTCATAAAGTGTTACGGGCTTCAT;	11.8	9.2	83.8
A[6](1.2.2.3.3.3)+B[6](1.2.4.1.2)	ATGAAGCCCGTAACACTTTATGACGTGGCTGAG;	CTCAGCCACGTCATAAAGTGTTACGGGCTTCAT;	41.2	39.7	84.2
A[6](1.2.2.3.3.3)+B[6](1.2.4.3.2)	ATGAAGCCCGTAACACTTTATGACGTGGCAGAG;	CTCTGCCACGTCATAAAGTGTTACGGGCTTCAT;	36.4	35	84.2
A[6](1.2.2.3.3.3)+B[6](1.2.4.4.2)	ATGAAGCCCGTAACACTTTATGACGTGGCGGAG;	CTCCGCCACGTCATAAAGTGTTACGGGCTTCAT;	36.2	33.5	85.8
A[6](1.2.2.3.3.4)+B[1](1.1.1.2.1)	ATGAAGCCCGTAACACTCTATGATGTTGCCGAA;	TTCGGCAACATCATAGAGTGTTACGGGCTTCAT;	26.5	29.9	83.9
A[6](1.2.2.3.3.4)+B[2](1.1.1.2.2)	ATGAAGCCCGTAACACTCTATGATGTTGCCGAG;	CTCGGCAACATCATAGAGTGTTACGGGCTTCAT;	26.5	29.9	84
A[6](1.2.2.3.3.4)+B[1](1.1.1.4.1)	ATGAAGCCCGTAACACTCTATGATGTTGCGGAA;	TTCCGCAACATCATAGAGTGTTACGGGCTTCAT;	52.6	40.9	83.9
A[6](1.2.2.3.3.4)+B[1](1.1.3.2.1)	ATGAAGCCCGTAACACTCTATGATGTAGCCGAA;	TTCGGCTACATCATAGAGTGTTACGGGCTTCAT;	-12.4	-2.6	83.3
A[6](1.2.2.3.3.4)+B[2](1.1.3.2.2)	ATGAAGCCCGTAACACTCTATGATGTAGCCGAG;	CTCGGCTACATCATAGAGTGTTACGGGCTTCAT;	-12.4	-2.6	83.4
A[6](1.2.2.3.3.4)+B[1](1.1.3.4.1)	ATGAAGCCCGTAACACTCTATGATGTAGCGGAA;	TTCCGCTACATCATAGAGTGTTACGGGCTTCAT;	37.1	33.8	83.3
A[6](1.2.2.3.3.4)+B[2](1.1.3.4.2)	ATGAAGCCCGTAACACTCTATGATGTAGCGGAG;	CTCCGCTACATCATAGAGTGTTACGGGCTTCAT;	37.1	33.8	83.4
A[6](1.2.2.3.3.4)+B[3](1.1.4.1.1)	ATGAAGCCCGTAACACTCTATGATGTGGCTGAA;	TTCAGCCACATCATAGAGTGTTACGGGCTTCAT;	30.9	16.5	83.7
A[6](1.2.2.3.3.4)+B[3](1.1.4.4.1)	ATGAAGCCCGTAACACTCTATGATGTGGCGGAA;	TTCCGCCACATCATAGAGTGTTACGGGCTTCAT;	39.4	32.7	85.2
A[6](1.2.2.3.3.4)+B[6](1.2.1.1.2)	ATGAAGCCCGTAACACTCTATGACGTTGCTGAG;	CTCAGCAACGTCATAGAGTGTTACGGGCTTCAT;	32.7	33.7	83.8
A[6](1.2.2.3.3.4)+B[6](1.2.1.2.2)	ATGAAGCCCGTAACACTCTATGACGTTGCCGAG;	CTCGGCAACGTCATAGAGTGTTACGGGCTTCAT;	-1.4	28.8	85.3
A[6](1.2.2.3.3.4)+B[6](1.2.1.3.2)	ATGAAGCCCGTAACACTCTATGACGTTGCAGAG;	CTCTGCAACGTCATAGAGTGTTACGGGCTTCAT;	32.7	31.2	83.8
A[6](1.2.2.3.3.4)+B[6](1.2.1.4.2)	ATGAAGCCCGTAACACTCTATGACGTTGCGGAG;	CTCCGCAACGTCATAGAGTGTTACGGGCTTCAT;	46.1	34.7	85.3
A[6](1.2.2.3.3.4)+B[6](1.2.3.1.2)	ATGAAGCCCGTAACACTCTATGACGTAGCTGAG;	CTCAGCTACGTCATAGAGTGTTACGGGCTTCAT;	32.7	29.8	83.2
A[6](1.2.2.3.3.4)+B[6](1.2.3.2.2)	ATGAAGCCCGTAACACTCTATGACGTAGCCGAG;	CTCGGCTACGTCATAGAGTGTTACGGGCTTCAT;	11.8	9.2	84.7
A[6](1.2.2.3.3.4)+B[6](1.2.3.3.2)	ATGAAGCCCGTAACACTCTATGACGTAGCAGAG;	CTCTGCTACGTCATAGAGTGTTACGGGCTTCAT;	31.4	30.5	83.2
A[6](1.2.2.3.3.4)+B[6](1.2.3.4.2)	ATGAAGCCCGTAACACTCTATGACGTAGCGGAG;	CTCCGCTACGTCATAGAGTGTTACGGGCTTCAT;	31.4	9.2	84.7
A[6](1.2.2.3.3.4)+B[6](1.2.4.1.2)	ATGAAGCCCGTAACACTCTATGACGTGGCTGAG;	CTCAGCCACGTCATAGAGTGTTACGGGCTTCAT;	41.2	39.7	85.1
A[6](1.2.2.3.3.4)+B[6](1.2.4.3.2)	ATGAAGCCCGTAACACTCTATGACGTGGCAGAG;	CTCTGCCACGTCATAGAGTGTTACGGGCTTCAT;	36.4	35	85.1
[truncated: 29,282 more rows]
