# Supplementary material for: TReSR: A PCR-compatible DNA sequence design method for engineering proteins containing tandem repeats
Source: PLoS One. 2023 Apr 12;18(4):e0281228. doi: 10.1371/journal.pone.0281228 (PMC10096509; doi:10.1371/journal.pone.0281228)
Supplement: S2 File — (ZIP) [file pone.0281228.s002.zip › TReSR_code/codons.txt]

A 1 GCT AGC 0.18
A 2 GCC GGC 0.26
A 3 GCA TGC 0.23
A 4 GCG CGC 0.33
C 1 TGT ACA 0.46
C 2 TGC GCA 0.54
D 1 GAT ATC 0.63
D 2 GAC GTC 0.37
E 1 GAA TTC 0.68
E 2 GAG CTC 0.32
F 1 TTT AAA 0.58
F 2 TTC GAA 0.42
G 1 GGT ACC 0.35
G 2 GGC GCC 0.37
G 3 GGA TCC 0.13
G 4 GGG CCC 0.15
H 1 CAT ATG 0.57
H 2 CAC GTG 0.43
I 1 ATT AAT 0.49
I 2 ATC GAT 0.39
I 3 ATA TAT 0.11
K 1 AAA TTT 0.74
K 2 AAG CTT 0.26
L 1 TTA TAA 0.14
L 2 TTG CAA 0.13
L 3 CTT AAG 0.12
L 4 CTC GAG 0.10
L 5 CTA TAG 0.04
L 6 CTG CAG 0.47
M 1 ATG CAT 1.00
N 1 AAT ATT 0.49
N 2 AAC GTT 0.51
P 1 CCT AGG 0.18
P 2 CCC GGG 0.13
P 3 CCA TGG 0.20
P 4 CCG CGG 0.49
Q 1 CAA TTG 0.34
Q 2 CAG CTG 0.66
R 1 CGT ACG 0.36
R 2 CGC GCG 0.36
R 3 CGA TCG 0.07
R 4 CGG CCG 0.11
R 5 AGA TCT 0.07
R 6 AGG CCT 0.04
S 1 TCT AGA 0.17
S 2 TCC GGA 0.15
S 3 TCA TGA 0.14
S 4 TCG CGA 0.14
S 5 AGT ACT 0.16
S 6 AGC GCT 0.25
T 1 ACT AGT 0.19
T 2 ACC GGT 0.40
T 3 ACA TGT 0.17
T 4 ACG CGT 0.25
V 1 GTT AAC 0.28
V 2 GTC GAC 0.20
V 3 GTA TAC 0.17
V 4 GTG CAC 0.35
W 1 TGG CCA 1.00
Y 1 TAT ATA 0.59
Y 2 TAC GTA 0.41
* 1 TAA TTA 0.61
* 2 TAG CTA 0.09
* 3 TGA TCA 0.30
