# Supplementary material for: TReSR: A PCR-compatible DNA sequence design method for engineering proteins containing tandem repeats
Source: PLoS One. 2023 Apr 12;18(4):e0281228. doi: 10.1371/journal.pone.0281228 (PMC10096509; doi:10.1371/journal.pone.0281228)
Supplement: S2 File — (ZIP) [file pone.0281228.s002.zip › TReSR_code/filtered_adjacent_grouped_segments.csv]

Segment[Group](Codons)	FWD	REV	T(FF)	T(RR)	T(FR)
A[1](1.1.1.2.1.2)+B[1](1.1.1.2.1)	ATGAAACCTGTCACTTTGTATGATGTTGCCGAA;	TTCGGCAACATCATACAAAGTGACAGGTTTCAT;	-12.4	-4.3	81.6
A[1](1.1.1.2.1.2)+B[2](1.1.1.2.2)	ATGAAACCTGTCACTTTGTATGATGTTGCCGAG;	CTCGGCAACATCATACAAAGTGACAGGTTTCAT;	-12.4	-4.3	81.7
A[1](1.1.1.2.1.2)+B[1](1.1.1.4.1)	ATGAAACCTGTCACTTTGTATGATGTTGCGGAA;	TTCCGCAACATCATACAAAGTGACAGGTTTCAT;	1.6	-1.6	81.6
A[1](1.1.1.2.1.2)+B[1](1.1.3.2.1)	ATGAAACCTGTCACTTTGTATGATGTAGCCGAA;	TTCGGCTACATCATACAAAGTGACAGGTTTCAT;	-12.4	-1.6	80.9
A[1](1.1.1.2.1.2)+B[2](1.1.3.2.2)	ATGAAACCTGTCACTTTGTATGATGTAGCCGAG;	CTCGGCTACATCATACAAAGTGACAGGTTTCAT;	-12.4	-1.6	81
A[1](1.1.1.2.1.2)+B[1](1.1.3.4.1)	ATGAAACCTGTCACTTTGTATGATGTAGCGGAA;	TTCCGCTACATCATACAAAGTGACAGGTTTCAT;	-13.2	-1.6	80.9
A[1](1.1.1.2.1.2)+B[2](1.1.3.4.2)	ATGAAACCTGTCACTTTGTATGATGTAGCGGAG;	CTCCGCTACATCATACAAAGTGACAGGTTTCAT;	-13.2	-1.6	81
A[1](1.1.1.2.1.2)+B[3](1.1.4.1.1)	ATGAAACCTGTCACTTTGTATGATGTGGCTGAA;	TTCAGCCACATCATACAAAGTGACAGGTTTCAT;	27.4	5.2	81.3
A[1](1.1.1.2.1.2)+B[3](1.1.4.4.1)	ATGAAACCTGTCACTTTGTATGATGTGGCGGAA;	TTCCGCCACATCATACAAAGTGACAGGTTTCAT;	34.9	5.2	82.9
A[1](1.1.1.2.1.2)+B[6](1.2.1.1.2)	ATGAAACCTGTCACTTTGTATGACGTTGCTGAG;	CTCAGCAACGTCATACAAAGTGACAGGTTTCAT;	-1.4	25.7	81.5
A[1](1.1.1.2.1.2)+B[6](1.2.1.2.2)	ATGAAACCTGTCACTTTGTATGACGTTGCCGAG;	CTCGGCAACGTCATACAAAGTGACAGGTTTCAT;	-1.4	25.7	83
A[1](1.1.1.2.1.2)+B[6](1.2.1.3.2)	ATGAAACCTGTCACTTTGTATGACGTTGCAGAG;	CTCTGCAACGTCATACAAAGTGACAGGTTTCAT;	-1.4	25.7	81.5
A[1](1.1.1.2.1.2)+B[6](1.2.1.4.2)	ATGAAACCTGTCACTTTGTATGACGTTGCGGAG;	CTCCGCAACGTCATACAAAGTGACAGGTTTCAT;	-1.4	25.7	83
A[1](1.1.1.2.1.2)+B[6](1.2.3.1.2)	ATGAAACCTGTCACTTTGTATGACGTAGCTGAG;	CTCAGCTACGTCATACAAAGTGACAGGTTTCAT;	11.8	9.2	80.8
A[1](1.1.1.2.1.2)+B[6](1.2.3.2.2)	ATGAAACCTGTCACTTTGTATGACGTAGCCGAG;	CTCGGCTACGTCATACAAAGTGACAGGTTTCAT;	11.8	9.2	82.4
A[1](1.1.1.2.1.2)+B[6](1.2.3.3.2)	ATGAAACCTGTCACTTTGTATGACGTAGCAGAG;	CTCTGCTACGTCATACAAAGTGACAGGTTTCAT;	11.8	9.2	80.8
A[1](1.1.1.2.1.2)+B[6](1.2.3.4.2)	ATGAAACCTGTCACTTTGTATGACGTAGCGGAG;	CTCCGCTACGTCATACAAAGTGACAGGTTTCAT;	11.8	9.2	82.4
A[1](1.1.1.2.1.2)+B[6](1.2.4.1.2)	ATGAAACCTGTCACTTTGTATGACGTGGCTGAG;	CTCAGCCACGTCATACAAAGTGACAGGTTTCAT;	13.7	30.9	82.8
A[1](1.1.1.2.1.2)+B[6](1.2.4.4.2)	ATGAAACCTGTCACTTTGTATGACGTGGCGGAG;	CTCCGCCACGTCATACAAAGTGACAGGTTTCAT;	31.1	30.9	84.3
A[3](1.1.1.2.2.1)+B[1](1.1.1.2.1)	ATGAAACCTGTCACCTTATATGATGTTGCCGAA;	TTCGGCAACATCATATAAGGTGACAGGTTTCAT;	-12.4	19.5	81.1
A[3](1.1.1.2.2.1)+B[2](1.1.1.2.2)	ATGAAACCTGTCACCTTATATGATGTTGCCGAG;	CTCGGCAACATCATATAAGGTGACAGGTTTCAT;	-12.4	19.5	81.2
A[3](1.1.1.2.2.1)+B[1](1.1.1.4.1)	ATGAAACCTGTCACCTTATATGATGTTGCGGAA;	TTCCGCAACATCATATAAGGTGACAGGTTTCAT;	1.6	19.5	81.1
A[3](1.1.1.2.2.1)+B[1](1.1.3.2.1)	ATGAAACCTGTCACCTTATATGATGTAGCCGAA;	TTCGGCTACATCATATAAGGTGACAGGTTTCAT;	-12.4	19.5	80.5
A[3](1.1.1.2.2.1)+B[2](1.1.3.2.2)	ATGAAACCTGTCACCTTATATGATGTAGCCGAG;	CTCGGCTACATCATATAAGGTGACAGGTTTCAT;	-12.4	19.5	80.6
A[3](1.1.1.2.2.1)+B[1](1.1.3.4.1)	ATGAAACCTGTCACCTTATATGATGTAGCGGAA;	TTCCGCTACATCATATAAGGTGACAGGTTTCAT;	-1.5	19.5	80.5
A[3](1.1.1.2.2.1)+B[2](1.1.3.4.2)	ATGAAACCTGTCACCTTATATGATGTAGCGGAG;	CTCCGCTACATCATATAAGGTGACAGGTTTCAT;	-1.5	19.5	80.6
A[3](1.1.1.2.2.1)+B[3](1.1.4.1.1)	ATGAAACCTGTCACCTTATATGATGTGGCTGAA;	TTCAGCCACATCATATAAGGTGACAGGTTTCAT;	28.7	19.5	80.9
A[3](1.1.1.2.2.1)+B[3](1.1.4.4.1)	ATGAAACCTGTCACCTTATATGATGTGGCGGAA;	TTCCGCCACATCATATAAGGTGACAGGTTTCAT;	36.6	19.5	82.4
A[3](1.1.1.2.2.1)+B[6](1.2.1.1.2)	ATGAAACCTGTCACCTTATATGACGTTGCTGAG;	CTCAGCAACGTCATATAAGGTGACAGGTTTCAT;	-1.4	29.5	81
A[3](1.1.1.2.2.1)+B[6](1.2.1.2.2)	ATGAAACCTGTCACCTTATATGACGTTGCCGAG;	CTCGGCAACGTCATATAAGGTGACAGGTTTCAT;	-1.4	29.5	82.6
A[3](1.1.1.2.2.1)+B[6](1.2.1.3.2)	ATGAAACCTGTCACCTTATATGACGTTGCAGAG;	CTCTGCAACGTCATATAAGGTGACAGGTTTCAT;	-1.4	29.5	81
A[3](1.1.1.2.2.1)+B[6](1.2.1.4.2)	ATGAAACCTGTCACCTTATATGACGTTGCGGAG;	CTCCGCAACGTCATATAAGGTGACAGGTTTCAT;	-1.4	29.5	82.6
A[3](1.1.1.2.2.1)+B[6](1.2.3.2.2)	ATGAAACCTGTCACCTTATATGACGTAGCCGAG;	CTCGGCTACGTCATATAAGGTGACAGGTTTCAT;	11.8	29.5	81.9
A[3](1.1.1.2.2.1)+B[6](1.2.3.3.2)	ATGAAACCTGTCACCTTATATGACGTAGCAGAG;	CTCTGCTACGTCATATAAGGTGACAGGTTTCAT;	11.8	29.5	80.4
A[3](1.1.1.2.2.1)+B[6](1.2.3.4.2)	ATGAAACCTGTCACCTTATATGACGTAGCGGAG;	CTCCGCTACGTCATATAAGGTGACAGGTTTCAT;	11.8	29.5	81.9
A[3](1.1.1.2.2.1)+B[6](1.2.4.1.2)	ATGAAACCTGTCACCTTATATGACGTGGCTGAG;	CTCAGCCACGTCATATAAGGTGACAGGTTTCAT;	13.7	33.2	82.3
A[3](1.1.1.2.2.1)+B[6](1.2.4.4.2)	ATGAAACCTGTCACCTTATATGACGTGGCGGAG;	CTCCGCCACGTCATATAAGGTGACAGGTTTCAT;	32	33.2	83.9
A[3](1.1.1.2.2.2)+B[1](1.1.1.2.1)	ATGAAACCTGTCACCTTGTATGATGTTGCCGAA;	TTCGGCAACATCATACAAGGTGACAGGTTTCAT;	-12.4	-4.3	82.9
A[3](1.1.1.2.2.2)+B[2](1.1.1.2.2)	ATGAAACCTGTCACCTTGTATGATGTTGCCGAG;	CTCGGCAACATCATACAAGGTGACAGGTTTCAT;	-12.4	-4.3	83
A[3](1.1.1.2.2.2)+B[1](1.1.1.4.1)	ATGAAACCTGTCACCTTGTATGATGTTGCGGAA;	TTCCGCAACATCATACAAGGTGACAGGTTTCAT;	1.6	-1.5	82.9
A[3](1.1.1.2.2.2)+B[1](1.1.3.2.1)	ATGAAACCTGTCACCTTGTATGATGTAGCCGAA;	TTCGGCTACATCATACAAGGTGACAGGTTTCAT;	-12.4	-25.6	82.2
A[3](1.1.1.2.2.2)+B[2](1.1.3.2.2)	ATGAAACCTGTCACCTTGTATGATGTAGCCGAG;	CTCGGCTACATCATACAAGGTGACAGGTTTCAT;	-12.4	-25.6	82.3
A[3](1.1.1.2.2.2)+B[1](1.1.3.4.1)	ATGAAACCTGTCACCTTGTATGATGTAGCGGAA;	TTCCGCTACATCATACAAGGTGACAGGTTTCAT;	-13.2	-1.5	82.2
A[3](1.1.1.2.2.2)+B[2](1.1.3.4.2)	ATGAAACCTGTCACCTTGTATGATGTAGCGGAG;	CTCCGCTACATCATACAAGGTGACAGGTTTCAT;	-13.2	-1.5	82.3
A[3](1.1.1.2.2.2)+B[3](1.1.4.1.1)	ATGAAACCTGTCACCTTGTATGATGTGGCTGAA;	TTCAGCCACATCATACAAGGTGACAGGTTTCAT;	5.3	5.2	82.6
A[3](1.1.1.2.2.2)+B[3](1.1.4.4.1)	ATGAAACCTGTCACCTTGTATGATGTGGCGGAA;	TTCCGCCACATCATACAAGGTGACAGGTTTCAT;	29.1	4.9	84.2
A[3](1.1.1.2.2.2)+B[6](1.2.1.1.2)	ATGAAACCTGTCACCTTGTATGACGTTGCTGAG;	CTCAGCAACGTCATACAAGGTGACAGGTTTCAT;	-1.4	25.7	82.8
A[3](1.1.1.2.2.2)+B[6](1.2.1.2.2)	ATGAAACCTGTCACCTTGTATGACGTTGCCGAG;	CTCGGCAACGTCATACAAGGTGACAGGTTTCAT;	-1.4	25.7	84.3
A[3](1.1.1.2.2.2)+B[6](1.2.1.3.2)	ATGAAACCTGTCACCTTGTATGACGTTGCAGAG;	CTCTGCAACGTCATACAAGGTGACAGGTTTCAT;	-1.4	25.7	82.8
A[3](1.1.1.2.2.2)+B[6](1.2.1.4.2)	ATGAAACCTGTCACCTTGTATGACGTTGCGGAG;	CTCCGCAACGTCATACAAGGTGACAGGTTTCAT;	-1.4	25.7	84.3
A[3](1.1.1.2.2.2)+B[6](1.2.3.2.2)	ATGAAACCTGTCACCTTGTATGACGTAGCCGAG;	CTCGGCTACGTCATACAAGGTGACAGGTTTCAT;	11.8	22.4	83.7
A[3](1.1.1.2.2.2)+B[6](1.2.3.3.2)	ATGAAACCTGTCACCTTGTATGACGTAGCAGAG;	CTCTGCTACGTCATACAAGGTGACAGGTTTCAT;	11.8	9.2	82.1
A[3](1.1.1.2.2.2)+B[6](1.2.3.4.2)	ATGAAACCTGTCACCTTGTATGACGTAGCGGAG;	CTCCGCTACGTCATACAAGGTGACAGGTTTCAT;	11.8	9.2	83.7
A[3](1.1.1.2.2.2)+B[6](1.2.4.1.2)	ATGAAACCTGTCACCTTGTATGACGTGGCTGAG;	CTCAGCCACGTCATACAAGGTGACAGGTTTCAT;	13.7	30.9	84.1
A[3](1.1.1.2.2.2)+B[6](1.2.4.4.2)	ATGAAACCTGTCACCTTGTATGACGTGGCGGAG;	CTCCGCCACGTCATACAAGGTGACAGGTTTCAT;	13.7	30.9	85.6
A[1](1.1.1.4.1.2)+B[1](1.1.1.2.1)	ATGAAACCTGTGACTTTGTATGATGTTGCCGAA;	TTCGGCAACATCATACAAAGTCACAGGTTTCAT;	-12.4	-4.3	81.6
A[1](1.1.1.4.1.2)+B[2](1.1.1.2.2)	ATGAAACCTGTGACTTTGTATGATGTTGCCGAG;	CTCGGCAACATCATACAAAGTCACAGGTTTCAT;	-12.4	-4.3	81.7
A[1](1.1.1.4.1.2)+B[1](1.1.1.4.1)	ATGAAACCTGTGACTTTGTATGATGTTGCGGAA;	TTCCGCAACATCATACAAAGTCACAGGTTTCAT;	1.6	-7.5	81.6
A[1](1.1.1.4.1.2)+B[1](1.1.3.2.1)	ATGAAACCTGTGACTTTGTATGATGTAGCCGAA;	TTCGGCTACATCATACAAAGTCACAGGTTTCAT;	-12.4	-10.9	80.9
A[1](1.1.1.4.1.2)+B[2](1.1.3.2.2)	ATGAAACCTGTGACTTTGTATGATGTAGCCGAG;	CTCGGCTACATCATACAAAGTCACAGGTTTCAT;	-12.4	-10.9	81
A[1](1.1.1.4.1.2)+B[1](1.1.3.4.1)	ATGAAACCTGTGACTTTGTATGATGTAGCGGAA;	TTCCGCTACATCATACAAAGTCACAGGTTTCAT;	-13.2	-14.1	80.9
A[1](1.1.1.4.1.2)+B[2](1.1.3.4.2)	ATGAAACCTGTGACTTTGTATGATGTAGCGGAG;	CTCCGCTACATCATACAAAGTCACAGGTTTCAT;	-13.2	-14.1	81
A[1](1.1.1.4.1.2)+B[3](1.1.4.1.1)	ATGAAACCTGTGACTTTGTATGATGTGGCTGAA;	TTCAGCCACATCATACAAAGTCACAGGTTTCAT;	-10.9	-13	81.3
A[1](1.1.1.4.1.2)+B[3](1.1.4.4.1)	ATGAAACCTGTGACTTTGTATGATGTGGCGGAA;	TTCCGCCACATCATACAAAGTCACAGGTTTCAT;	-13.2	-13	82.9
A[1](1.1.1.4.1.2)+B[6](1.2.1.1.2)	ATGAAACCTGTGACTTTGTATGACGTTGCTGAG;	CTCAGCAACGTCATACAAAGTCACAGGTTTCAT;	-1.4	-21.1	81.5
A[1](1.1.1.4.1.2)+B[6](1.2.1.2.2)	ATGAAACCTGTGACTTTGTATGACGTTGCCGAG;	CTCGGCAACGTCATACAAAGTCACAGGTTTCAT;	-1.4	-21.1	83
A[1](1.1.1.4.1.2)+B[6](1.2.1.3.2)	ATGAAACCTGTGACTTTGTATGACGTTGCAGAG;	CTCTGCAACGTCATACAAAGTCACAGGTTTCAT;	30.1	-21.1	81.5
A[1](1.1.1.4.1.2)+B[6](1.2.1.4.2)	ATGAAACCTGTGACTTTGTATGACGTTGCGGAG;	CTCCGCAACGTCATACAAAGTCACAGGTTTCAT;	-1.4	-21.1	83
A[1](1.1.1.4.1.2)+B[6](1.2.3.1.2)	ATGAAACCTGTGACTTTGTATGACGTAGCTGAG;	CTCAGCTACGTCATACAAAGTCACAGGTTTCAT;	11.8	9.2	80.8
A[1](1.1.1.4.1.2)+B[6](1.2.3.2.2)	ATGAAACCTGTGACTTTGTATGACGTAGCCGAG;	CTCGGCTACGTCATACAAAGTCACAGGTTTCAT;	11.8	9.2	82.4
A[1](1.1.1.4.1.2)+B[6](1.2.3.3.2)	ATGAAACCTGTGACTTTGTATGACGTAGCAGAG;	CTCTGCTACGTCATACAAAGTCACAGGTTTCAT;	11.8	9.2	80.8
A[1](1.1.1.4.1.2)+B[6](1.2.3.4.2)	ATGAAACCTGTGACTTTGTATGACGTAGCGGAG;	CTCCGCTACGTCATACAAAGTCACAGGTTTCAT;	11.8	9.2	82.4
A[1](1.1.1.4.1.2)+B[6](1.2.4.1.2)	ATGAAACCTGTGACTTTGTATGACGTGGCTGAG;	CTCAGCCACGTCATACAAAGTCACAGGTTTCAT;	13.7	-26.8	82.8
A[1](1.1.1.4.1.2)+B[6](1.2.4.3.2)	ATGAAACCTGTGACTTTGTATGACGTGGCAGAG;	CTCTGCCACGTCATACAAAGTCACAGGTTTCAT;	13.7	-26.8	82.8
A[1](1.1.1.4.1.2)+B[6](1.2.4.4.2)	ATGAAACCTGTGACTTTGTATGACGTGGCGGAG;	CTCCGCCACGTCATACAAAGTCACAGGTTTCAT;	13.7	-26.8	84.3
A[3](1.1.1.4.2.1)+B[1](1.1.1.2.1)	ATGAAACCTGTGACCTTATATGATGTTGCCGAA;	TTCGGCAACATCATATAAGGTCACAGGTTTCAT;	-12.4	-4.3	81.1
A[3](1.1.1.4.2.1)+B[2](1.1.1.2.2)	ATGAAACCTGTGACCTTATATGATGTTGCCGAG;	CTCGGCAACATCATATAAGGTCACAGGTTTCAT;	-12.4	-4.3	81.2
A[3](1.1.1.4.2.1)+B[1](1.1.1.4.1)	ATGAAACCTGTGACCTTATATGATGTTGCGGAA;	TTCCGCAACATCATATAAGGTCACAGGTTTCAT;	1.6	-7.5	81.1
A[3](1.1.1.4.2.1)+B[1](1.1.3.2.1)	ATGAAACCTGTGACCTTATATGATGTAGCCGAA;	TTCGGCTACATCATATAAGGTCACAGGTTTCAT;	-12.4	-10.9	80.5
A[3](1.1.1.4.2.1)+B[2](1.1.3.2.2)	ATGAAACCTGTGACCTTATATGATGTAGCCGAG;	CTCGGCTACATCATATAAGGTCACAGGTTTCAT;	-12.4	-10.9	80.6
A[3](1.1.1.4.2.1)+B[1](1.1.3.4.1)	ATGAAACCTGTGACCTTATATGATGTAGCGGAA;	TTCCGCTACATCATATAAGGTCACAGGTTTCAT;	-1.5	-37.6	80.5
A[3](1.1.1.4.2.1)+B[2](1.1.3.4.2)	ATGAAACCTGTGACCTTATATGATGTAGCGGAG;	CTCCGCTACATCATATAAGGTCACAGGTTTCAT;	-1.5	-37.6	80.6
A[3](1.1.1.4.2.1)+B[3](1.1.4.1.1)	ATGAAACCTGTGACCTTATATGATGTGGCTGAA;	TTCAGCCACATCATATAAGGTCACAGGTTTCAT;	-1.5	-13	80.9
A[3](1.1.1.4.2.1)+B[3](1.1.4.4.1)	ATGAAACCTGTGACCTTATATGATGTGGCGGAA;	TTCCGCCACATCATATAAGGTCACAGGTTTCAT;	-1.5	-13	82.4
A[3](1.1.1.4.2.1)+B[6](1.2.1.1.2)	ATGAAACCTGTGACCTTATATGACGTTGCTGAG;	CTCAGCAACGTCATATAAGGTCACAGGTTTCAT;	-1.4	-21.1	81
A[3](1.1.1.4.2.1)+B[6](1.2.1.2.2)	ATGAAACCTGTGACCTTATATGACGTTGCCGAG;	CTCGGCAACGTCATATAAGGTCACAGGTTTCAT;	-1.4	-21.1	82.6
A[3](1.1.1.4.2.1)+B[6](1.2.1.3.2)	ATGAAACCTGTGACCTTATATGACGTTGCAGAG;	CTCTGCAACGTCATATAAGGTCACAGGTTTCAT;	31	-21.1	81
A[3](1.1.1.4.2.1)+B[6](1.2.1.4.2)	ATGAAACCTGTGACCTTATATGACGTTGCGGAG;	CTCCGCAACGTCATATAAGGTCACAGGTTTCAT;	-1.4	-21.1	82.6
A[3](1.1.1.4.2.1)+B[6](1.2.3.1.2)	ATGAAACCTGTGACCTTATATGACGTAGCTGAG;	CTCAGCTACGTCATATAAGGTCACAGGTTTCAT;	11.8	9.2	80.4
A[3](1.1.1.4.2.1)+B[6](1.2.3.2.2)	ATGAAACCTGTGACCTTATATGACGTAGCCGAG;	CTCGGCTACGTCATATAAGGTCACAGGTTTCAT;	11.8	9.2	81.9
A[3](1.1.1.4.2.1)+B[6](1.2.3.3.2)	ATGAAACCTGTGACCTTATATGACGTAGCAGAG;	CTCTGCTACGTCATATAAGGTCACAGGTTTCAT;	11.8	9.2	80.4
A[3](1.1.1.4.2.1)+B[6](1.2.3.4.2)	ATGAAACCTGTGACCTTATATGACGTAGCGGAG;	CTCCGCTACGTCATATAAGGTCACAGGTTTCAT;	11.8	9.2	81.9
A[3](1.1.1.4.2.1)+B[6](1.2.4.1.2)	ATGAAACCTGTGACCTTATATGACGTGGCTGAG;	CTCAGCCACGTCATATAAGGTCACAGGTTTCAT;	13.7	-26.8	82.3
A[3](1.1.1.4.2.1)+B[6](1.2.4.3.2)	ATGAAACCTGTGACCTTATATGACGTGGCAGAG;	CTCTGCCACGTCATATAAGGTCACAGGTTTCAT;	13.7	-26.8	82.3
A[3](1.1.1.4.2.1)+B[6](1.2.4.4.2)	ATGAAACCTGTGACCTTATATGACGTGGCGGAG;	CTCCGCCACGTCATATAAGGTCACAGGTTTCAT;	13.7	-26.8	83.9
A[3](1.1.1.4.2.2)+B[1](1.1.1.2.1)	ATGAAACCTGTGACCTTGTATGATGTTGCCGAA;	TTCGGCAACATCATACAAGGTCACAGGTTTCAT;	-12.4	-4.3	82.9
A[3](1.1.1.4.2.2)+B[2](1.1.1.2.2)	ATGAAACCTGTGACCTTGTATGATGTTGCCGAG;	CTCGGCAACATCATACAAGGTCACAGGTTTCAT;	-12.4	-4.3	83
A[3](1.1.1.4.2.2)+B[1](1.1.1.4.1)	ATGAAACCTGTGACCTTGTATGATGTTGCGGAA;	TTCCGCAACATCATACAAGGTCACAGGTTTCAT;	1.6	-7.5	82.9
A[3](1.1.1.4.2.2)+B[1](1.1.3.2.1)	ATGAAACCTGTGACCTTGTATGATGTAGCCGAA;	TTCGGCTACATCATACAAGGTCACAGGTTTCAT;	-12.4	-10.9	82.2
A[3](1.1.1.4.2.2)+B[2](1.1.3.2.2)	ATGAAACCTGTGACCTTGTATGATGTAGCCGAG;	CTCGGCTACATCATACAAGGTCACAGGTTTCAT;	-12.4	-10.9	82.3
A[3](1.1.1.4.2.2)+B[1](1.1.3.4.1)	ATGAAACCTGTGACCTTGTATGATGTAGCGGAA;	TTCCGCTACATCATACAAGGTCACAGGTTTCAT;	-13.2	-14.1	82.2
A[3](1.1.1.4.2.2)+B[2](1.1.3.4.2)	ATGAAACCTGTGACCTTGTATGATGTAGCGGAG;	CTCCGCTACATCATACAAGGTCACAGGTTTCAT;	-13.2	-14.1	82.3
A[3](1.1.1.4.2.2)+B[3](1.1.4.1.1)	ATGAAACCTGTGACCTTGTATGATGTGGCTGAA;	TTCAGCCACATCATACAAGGTCACAGGTTTCAT;	-10.9	-13	82.6
A[3](1.1.1.4.2.2)+B[3](1.1.4.4.1)	ATGAAACCTGTGACCTTGTATGATGTGGCGGAA;	TTCCGCCACATCATACAAGGTCACAGGTTTCAT;	-13.2	-13	84.2
A[3](1.1.1.4.2.2)+B[6](1.2.1.1.2)	ATGAAACCTGTGACCTTGTATGACGTTGCTGAG;	CTCAGCAACGTCATACAAGGTCACAGGTTTCAT;	-1.4	-21.1	82.8
A[3](1.1.1.4.2.2)+B[6](1.2.1.2.2)	ATGAAACCTGTGACCTTGTATGACGTTGCCGAG;	CTCGGCAACGTCATACAAGGTCACAGGTTTCAT;	-1.4	-21.1	84.3
A[3](1.1.1.4.2.2)+B[6](1.2.1.3.2)	ATGAAACCTGTGACCTTGTATGACGTTGCAGAG;	CTCTGCAACGTCATACAAGGTCACAGGTTTCAT;	-1.4	-21.1	82.8
A[3](1.1.1.4.2.2)+B[6](1.2.1.4.2)	ATGAAACCTGTGACCTTGTATGACGTTGCGGAG;	CTCCGCAACGTCATACAAGGTCACAGGTTTCAT;	-1.4	-21.1	84.3
A[3](1.1.1.4.2.2)+B[6](1.2.3.1.2)	ATGAAACCTGTGACCTTGTATGACGTAGCTGAG;	CTCAGCTACGTCATACAAGGTCACAGGTTTCAT;	11.8	9.2	82.1
A[3](1.1.1.4.2.2)+B[6](1.2.3.2.2)	ATGAAACCTGTGACCTTGTATGACGTAGCCGAG;	CTCGGCTACGTCATACAAGGTCACAGGTTTCAT;	11.8	9.2	83.7
A[3](1.1.1.4.2.2)+B[6](1.2.3.3.2)	ATGAAACCTGTGACCTTGTATGACGTAGCAGAG;	CTCTGCTACGTCATACAAGGTCACAGGTTTCAT;	11.8	9.2	82.1
A[3](1.1.1.4.2.2)+B[6](1.2.3.4.2)	ATGAAACCTGTGACCTTGTATGACGTAGCGGAG;	CTCCGCTACGTCATACAAGGTCACAGGTTTCAT;	11.8	9.2	83.7
A[3](1.1.1.4.2.2)+B[6](1.2.4.1.2)	ATGAAACCTGTGACCTTGTATGACGTGGCTGAG;	CTCAGCCACGTCATACAAGGTCACAGGTTTCAT;	13.7	-26.8	84.1
A[3](1.1.1.4.2.2)+B[6](1.2.4.3.2)	ATGAAACCTGTGACCTTGTATGACGTGGCAGAG;	CTCTGCCACGTCATACAAGGTCACAGGTTTCAT;	13.7	-26.8	84.1
A[3](1.1.1.4.2.2)+B[6](1.2.4.4.2)	ATGAAACCTGTGACCTTGTATGACGTGGCGGAG;	CTCCGCCACGTCATACAAGGTCACAGGTTTCAT;	13.7	-26.8	85.6
A[4](1.1.2.1.1.1)+B[2](1.1.1.2.2)	ATGAAACCCGTTACTTTATATGATGTTGCCGAG;	CTCGGCAACATCATATAAAGTAACGGGTTTCAT;	-12.4	11.1	80
A[4](1.1.2.1.1.1)+B[6](1.2.1.2.2)	ATGAAACCCGTTACTTTATATGACGTTGCCGAG;	CTCGGCAACGTCATATAAAGTAACGGGTTTCAT;	-1.4	-21.1	81.3
A[4](1.1.2.1.1.1)+B[6](1.2.3.2.2)	ATGAAACCCGTTACTTTATATGACGTAGCCGAG;	CTCGGCTACGTCATATAAAGTAACGGGTTTCAT;	11.8	9.2	80.7
A[4](1.1.2.1.1.1)+B[6](1.2.4.1.2)	ATGAAACCCGTTACTTTATATGACGTGGCTGAG;	CTCAGCCACGTCATATAAAGTAACGGGTTTCAT;	13.7	-26.8	81.1
A[4](1.1.2.1.1.1)+B[6](1.2.4.3.2)	ATGAAACCCGTTACTTTATATGACGTGGCAGAG;	CTCTGCCACGTCATATAAAGTAACGGGTTTCAT;	13.7	-26.8	81.1
A[4](1.1.2.1.1.2)+B[1](1.1.1.2.1)	ATGAAACCCGTTACTTTGTATGATGTTGCCGAA;	TTCGGCAACATCATACAAAGTAACGGGTTTCAT;	-12.4	11.1	81.6
A[4](1.1.2.1.1.2)+B[2](1.1.1.2.2)	ATGAAACCCGTTACTTTGTATGATGTTGCCGAG;	CTCGGCAACATCATACAAAGTAACGGGTTTCAT;	-12.4	11.1	81.7
A[4](1.1.2.1.1.2)+B[1](1.1.1.4.1)	ATGAAACCCGTTACTTTGTATGATGTTGCGGAA;	TTCCGCAACATCATACAAAGTAACGGGTTTCAT;	36.8	8.9	81.6
A[4](1.1.2.1.1.2)+B[1](1.1.3.2.1)	ATGAAACCCGTTACTTTGTATGATGTAGCCGAA;	TTCGGCTACATCATACAAAGTAACGGGTTTCAT;	-12.4	11.1	81
A[4](1.1.2.1.1.2)+B[2](1.1.3.2.2)	ATGAAACCCGTTACTTTGTATGATGTAGCCGAG;	CTCGGCTACATCATACAAAGTAACGGGTTTCAT;	-12.4	11.1	81.1
A[4](1.1.2.1.1.2)+B[3](1.1.4.1.1)	ATGAAACCCGTTACTTTGTATGATGTGGCTGAA;	TTCAGCCACATCATACAAAGTAACGGGTTTCAT;	1.2	11.1	81.4
A[4](1.1.2.1.1.2)+B[6](1.2.1.1.2)	ATGAAACCCGTTACTTTGTATGACGTTGCTGAG;	CTCAGCAACGTCATACAAAGTAACGGGTTTCAT;	-1.4	-21.1	81.5
A[4](1.1.2.1.1.2)+B[6](1.2.1.2.2)	ATGAAACCCGTTACTTTGTATGACGTTGCCGAG;	CTCGGCAACGTCATACAAAGTAACGGGTTTCAT;	-1.4	-21.1	83
A[4](1.1.2.1.1.2)+B[6](1.2.1.3.2)	ATGAAACCCGTTACTTTGTATGACGTTGCAGAG;	CTCTGCAACGTCATACAAAGTAACGGGTTTCAT;	-1.4	-21.1	81.5
A[4](1.1.2.1.1.2)+B[6](1.2.1.4.2)	ATGAAACCCGTTACTTTGTATGACGTTGCGGAG;	CTCCGCAACGTCATACAAAGTAACGGGTTTCAT;	33.8	-21.1	83
A[4](1.1.2.1.1.2)+B[6](1.2.3.1.2)	ATGAAACCCGTTACTTTGTATGACGTAGCTGAG;	CTCAGCTACGTCATACAAAGTAACGGGTTTCAT;	11.8	9.2	80.9
A[4](1.1.2.1.1.2)+B[6](1.2.3.2.2)	ATGAAACCCGTTACTTTGTATGACGTAGCCGAG;	CTCGGCTACGTCATACAAAGTAACGGGTTTCAT;	11.8	9.2	82.4
A[4](1.1.2.1.1.2)+B[6](1.2.3.3.2)	ATGAAACCCGTTACTTTGTATGACGTAGCAGAG;	CTCTGCTACGTCATACAAAGTAACGGGTTTCAT;	11.8	9.2	80.9
A[4](1.1.2.1.1.2)+B[6](1.2.4.1.2)	ATGAAACCCGTTACTTTGTATGACGTGGCTGAG;	CTCAGCCACGTCATACAAAGTAACGGGTTTCAT;	13.7	-26.8	82.8
A[4](1.1.2.1.1.2)+B[6](1.2.4.3.2)	ATGAAACCCGTTACTTTGTATGACGTGGCAGAG;	CTCTGCCACGTCATACAAAGTAACGGGTTTCAT;	13.7	-26.8	82.8
A[4](1.1.2.1.1.2)+B[6](1.2.4.4.2)	ATGAAACCCGTTACTTTGTATGACGTGGCGGAG;	CTCCGCCACGTCATACAAAGTAACGGGTTTCAT;	36.2	8.9	84.3
A[4](1.1.2.1.2.1)+B[1](1.1.1.2.1)	ATGAAACCCGTTACCTTATATGATGTTGCCGAA;	TTCGGCAACATCATATAAGGTAACGGGTTTCAT;	-12.4	11.1	81.2
A[4](1.1.2.1.2.1)+B[2](1.1.1.2.2)	ATGAAACCCGTTACCTTATATGATGTTGCCGAG;	CTCGGCAACATCATATAAGGTAACGGGTTTCAT;	-12.4	11.1	81.3
A[4](1.1.2.1.2.1)+B[1](1.1.1.4.1)	ATGAAACCCGTTACCTTATATGATGTTGCGGAA;	TTCCGCAACATCATATAAGGTAACGGGTTTCAT;	38.4	8.9	81.2
A[4](1.1.2.1.2.1)+B[1](1.1.3.2.1)	ATGAAACCCGTTACCTTATATGATGTAGCCGAA;	TTCGGCTACATCATATAAGGTAACGGGTTTCAT;	-12.4	11.1	80.5
A[4](1.1.2.1.2.1)+B[2](1.1.3.2.2)	ATGAAACCCGTTACCTTATATGATGTAGCCGAG;	CTCGGCTACATCATATAAGGTAACGGGTTTCAT;	-12.4	11.1	80.6
A[4](1.1.2.1.2.1)+B[3](1.1.4.1.1)	ATGAAACCCGTTACCTTATATGATGTGGCTGAA;	TTCAGCCACATCATATAAGGTAACGGGTTTCAT;	1.2	11.1	80.9
A[4](1.1.2.1.2.1)+B[6](1.2.1.1.2)	ATGAAACCCGTTACCTTATATGACGTTGCTGAG;	CTCAGCAACGTCATATAAGGTAACGGGTTTCAT;	-1.4	-21.1	81.1
A[4](1.1.2.1.2.1)+B[6](1.2.1.2.2)	ATGAAACCCGTTACCTTATATGACGTTGCCGAG;	CTCGGCAACGTCATATAAGGTAACGGGTTTCAT;	-1.4	-21.1	82.6
A[4](1.1.2.1.2.1)+B[6](1.2.1.3.2)	ATGAAACCCGTTACCTTATATGACGTTGCAGAG;	CTCTGCAACGTCATATAAGGTAACGGGTTTCAT;	-1.4	-21.1	81.1
A[4](1.1.2.1.2.1)+B[6](1.2.1.4.2)	ATGAAACCCGTTACCTTATATGACGTTGCGGAG;	CTCCGCAACGTCATATAAGGTAACGGGTTTCAT;	34.3	-21.1	82.6
A[4](1.1.2.1.2.1)+B[6](1.2.3.1.2)	ATGAAACCCGTTACCTTATATGACGTAGCTGAG;	CTCAGCTACGTCATATAAGGTAACGGGTTTCAT;	11.8	9.2	80.4
A[4](1.1.2.1.2.1)+B[6](1.2.3.2.2)	ATGAAACCCGTTACCTTATATGACGTAGCCGAG;	CTCGGCTACGTCATATAAGGTAACGGGTTTCAT;	11.8	9.2	82
A[4](1.1.2.1.2.1)+B[6](1.2.3.3.2)	ATGAAACCCGTTACCTTATATGACGTAGCAGAG;	CTCTGCTACGTCATATAAGGTAACGGGTTTCAT;	11.8	9.2	80.4
A[4](1.1.2.1.2.1)+B[6](1.2.4.1.2)	ATGAAACCCGTTACCTTATATGACGTGGCTGAG;	CTCAGCCACGTCATATAAGGTAACGGGTTTCAT;	13.7	-26.8	82.4
A[4](1.1.2.1.2.1)+B[6](1.2.4.3.2)	ATGAAACCCGTTACCTTATATGACGTGGCAGAG;	CTCTGCCACGTCATATAAGGTAACGGGTTTCAT;	13.7	-26.8	82.4
A[4](1.1.2.1.2.1)+B[6](1.2.4.4.2)	ATGAAACCCGTTACCTTATATGACGTGGCGGAG;	CTCCGCCACGTCATATAAGGTAACGGGTTTCAT;	36.6	8.9	83.9
A[4](1.1.2.1.2.2)+B[1](1.1.1.2.1)	ATGAAACCCGTTACCTTGTATGATGTTGCCGAA;	TTCGGCAACATCATACAAGGTAACGGGTTTCAT;	-12.4	11.1	82.9
A[4](1.1.2.1.2.2)+B[2](1.1.1.2.2)	ATGAAACCCGTTACCTTGTATGATGTTGCCGAG;	CTCGGCAACATCATACAAGGTAACGGGTTTCAT;	-12.4	11.1	83
A[4](1.1.2.1.2.2)+B[1](1.1.1.4.1)	ATGAAACCCGTTACCTTGTATGATGTTGCGGAA;	TTCCGCAACATCATACAAGGTAACGGGTTTCAT;	31.9	8.9	82.9
A[4](1.1.2.1.2.2)+B[1](1.1.3.2.1)	ATGAAACCCGTTACCTTGTATGATGTAGCCGAA;	TTCGGCTACATCATACAAGGTAACGGGTTTCAT;	-12.4	11.1	82.3
A[4](1.1.2.1.2.2)+B[2](1.1.3.2.2)	ATGAAACCCGTTACCTTGTATGATGTAGCCGAG;	CTCGGCTACATCATACAAGGTAACGGGTTTCAT;	-12.4	11.1	82.4
A[4](1.1.2.1.2.2)+B[3](1.1.4.1.1)	ATGAAACCCGTTACCTTGTATGATGTGGCTGAA;	TTCAGCCACATCATACAAGGTAACGGGTTTCAT;	1.2	11.1	82.7
A[4](1.1.2.1.2.2)+B[3](1.1.4.4.1)	ATGAAACCCGTTACCTTGTATGATGTGGCGGAA;	TTCCGCCACATCATACAAGGTAACGGGTTTCAT;	34	8.9	84.2
A[4](1.1.2.1.2.2)+B[6](1.2.1.1.2)	ATGAAACCCGTTACCTTGTATGACGTTGCTGAG;	CTCAGCAACGTCATACAAGGTAACGGGTTTCAT;	-1.4	-21.1	82.8
A[4](1.1.2.1.2.2)+B[6](1.2.1.2.2)	ATGAAACCCGTTACCTTGTATGACGTTGCCGAG;	CTCGGCAACGTCATACAAGGTAACGGGTTTCAT;	-1.4	-21.1	84.3
A[4](1.1.2.1.2.2)+B[6](1.2.1.3.2)	ATGAAACCCGTTACCTTGTATGACGTTGCAGAG;	CTCTGCAACGTCATACAAGGTAACGGGTTTCAT;	-1.4	-21.1	82.8
A[4](1.1.2.1.2.2)+B[6](1.2.1.4.2)	ATGAAACCCGTTACCTTGTATGACGTTGCGGAG;	CTCCGCAACGTCATACAAGGTAACGGGTTTCAT;	32.3	-21.1	84.3
A[4](1.1.2.1.2.2)+B[6](1.2.3.1.2)	ATGAAACCCGTTACCTTGTATGACGTAGCTGAG;	CTCAGCTACGTCATACAAGGTAACGGGTTTCAT;	11.8	9.2	82.2
A[4](1.1.2.1.2.2)+B[6](1.2.3.2.2)	ATGAAACCCGTTACCTTGTATGACGTAGCCGAG;	CTCGGCTACGTCATACAAGGTAACGGGTTTCAT;	11.8	9.2	83.7
A[4](1.1.2.1.2.2)+B[6](1.2.3.3.2)	ATGAAACCCGTTACCTTGTATGACGTAGCAGAG;	CTCTGCTACGTCATACAAGGTAACGGGTTTCAT;	11.8	9.2	82.2
A[4](1.1.2.1.2.2)+B[6](1.2.4.1.2)	ATGAAACCCGTTACCTTGTATGACGTGGCTGAG;	CTCAGCCACGTCATACAAGGTAACGGGTTTCAT;	13.7	-26.8	84.1
A[4](1.1.2.1.2.2)+B[6](1.2.4.3.2)	ATGAAACCCGTTACCTTGTATGACGTGGCAGAG;	CTCTGCCACGTCATACAAGGTAACGGGTTTCAT;	13.7	-26.8	84.1
A[4](1.1.2.1.2.2)+B[6](1.2.4.4.2)	ATGAAACCCGTTACCTTGTATGACGTGGCGGAG;	CTCCGCCACGTCATACAAGGTAACGGGTTTCAT;	30.8	8.9	85.6
A[4](1.1.2.2.1.1)+B[1](1.1.1.2.1)	ATGAAACCCGTCACTTTATATGATGTTGCCGAA;	TTCGGCAACATCATATAAAGTGACGGGTTTCAT;	-12.4	19.8	81.4
A[4](1.1.2.2.1.1)+B[2](1.1.1.2.2)	ATGAAACCCGTCACTTTATATGATGTTGCCGAG;	CTCGGCAACATCATATAAAGTGACGGGTTTCAT;	-12.4	19.8	81.5
A[4](1.1.2.2.1.1)+B[1](1.1.1.4.1)	ATGAAACCCGTCACTTTATATGATGTTGCGGAA;	TTCCGCAACATCATATAAAGTGACGGGTTTCAT;	38.1	8.9	81.4
A[4](1.1.2.2.1.1)+B[1](1.1.3.2.1)	ATGAAACCCGTCACTTTATATGATGTAGCCGAA;	TTCGGCTACATCATATAAAGTGACGGGTTTCAT;	-12.4	-2.6	80.7
A[4](1.1.2.2.1.1)+B[2](1.1.3.2.2)	ATGAAACCCGTCACTTTATATGATGTAGCCGAG;	CTCGGCTACATCATATAAAGTGACGGGTTTCAT;	-12.4	-2.6	80.8
A[4](1.1.2.2.1.1)+B[1](1.1.3.4.1)	ATGAAACCCGTCACTTTATATGATGTAGCGGAA;	TTCCGCTACATCATATAAAGTGACGGGTTTCAT;	36.2	8.9	80.7
A[4](1.1.2.2.1.1)+B[2](1.1.3.4.2)	ATGAAACCCGTCACTTTATATGATGTAGCGGAG;	CTCCGCTACATCATATAAAGTGACGGGTTTCAT;	36.2	8.9	80.8
A[4](1.1.2.2.1.1)+B[3](1.1.4.1.1)	ATGAAACCCGTCACTTTATATGATGTGGCTGAA;	TTCAGCCACATCATATAAAGTGACGGGTTTCAT;	32.8	5.2	81.1
A[4](1.1.2.2.1.2)+B[1](1.1.1.2.1)	ATGAAACCCGTCACTTTGTATGATGTTGCCGAA;	TTCGGCAACATCATACAAAGTGACGGGTTTCAT;	-12.4	19.8	83.1
A[4](1.1.2.2.1.2)+B[2](1.1.1.2.2)	ATGAAACCCGTCACTTTGTATGATGTTGCCGAG;	CTCGGCAACATCATACAAAGTGACGGGTTTCAT;	-12.4	19.8	83.2
A[4](1.1.2.2.1.2)+B[1](1.1.1.4.1)	ATGAAACCCGTCACTTTGTATGATGTTGCGGAA;	TTCCGCAACATCATACAAAGTGACGGGTTTCAT;	32.3	8.9	83.1
A[4](1.1.2.2.1.2)+B[1](1.1.3.2.1)	ATGAAACCCGTCACTTTGTATGATGTAGCCGAA;	TTCGGCTACATCATACAAAGTGACGGGTTTCAT;	-12.4	-2.6	82.5
A[4](1.1.2.2.1.2)+B[2](1.1.3.2.2)	ATGAAACCCGTCACTTTGTATGATGTAGCCGAG;	CTCGGCTACATCATACAAAGTGACGGGTTTCAT;	-12.4	-2.6	82.6
A[4](1.1.2.2.1.2)+B[1](1.1.3.4.1)	ATGAAACCCGTCACTTTGTATGATGTAGCGGAA;	TTCCGCTACATCATACAAAGTGACGGGTTTCAT;	30.4	8.9	82.5
A[4](1.1.2.2.1.2)+B[2](1.1.3.4.2)	ATGAAACCCGTCACTTTGTATGATGTAGCGGAG;	CTCCGCTACATCATACAAAGTGACGGGTTTCAT;	30.4	8.9	82.6
A[4](1.1.2.2.1.2)+B[3](1.1.4.1.1)	ATGAAACCCGTCACTTTGTATGATGTGGCTGAA;	TTCAGCCACATCATACAAAGTGACGGGTTTCAT;	25.4	5.2	82.9
A[4](1.1.2.2.2.1)+B[1](1.1.1.2.1)	ATGAAACCCGTCACCTTATATGATGTTGCCGAA;	TTCGGCAACATCATATAAGGTGACGGGTTTCAT;	-12.4	19.5	82.7
A[4](1.1.2.2.2.1)+B[2](1.1.1.2.2)	ATGAAACCCGTCACCTTATATGATGTTGCCGAG;	CTCGGCAACATCATATAAGGTGACGGGTTTCAT;	-12.4	19.5	82.8
A[4](1.1.2.2.2.1)+B[1](1.1.1.4.1)	ATGAAACCCGTCACCTTATATGATGTTGCGGAA;	TTCCGCAACATCATATAAGGTGACGGGTTTCAT;	33.6	32.2	82.7
A[4](1.1.2.2.2.1)+B[1](1.1.3.2.1)	ATGAAACCCGTCACCTTATATGATGTAGCCGAA;	TTCGGCTACATCATATAAGGTGACGGGTTTCAT;	-12.4	19.5	82
A[4](1.1.2.2.2.1)+B[2](1.1.3.2.2)	ATGAAACCCGTCACCTTATATGATGTAGCCGAG;	CTCGGCTACATCATATAAGGTGACGGGTTTCAT;	-12.4	19.5	82.1
A[4](1.1.2.2.2.1)+B[1](1.1.3.4.1)	ATGAAACCCGTCACCTTATATGATGTAGCGGAA;	TTCCGCTACATCATATAAGGTGACGGGTTTCAT;	31.6	32.2	82
A[4](1.1.2.2.2.1)+B[2](1.1.3.4.2)	ATGAAACCCGTCACCTTATATGATGTAGCGGAG;	CTCCGCTACATCATATAAGGTGACGGGTTTCAT;	31.6	32.2	82.1
A[4](1.1.2.2.2.1)+B[3](1.1.4.1.1)	ATGAAACCCGTCACCTTATATGATGTGGCTGAA;	TTCAGCCACATCATATAAGGTGACGGGTTTCAT;	26.6	19.5	82.4
A[4](1.1.2.2.2.2)+B[1](1.1.1.2.1)	ATGAAACCCGTCACCTTGTATGATGTTGCCGAA;	TTCGGCAACATCATACAAGGTGACGGGTTTCAT;	-12.4	19.8	84.4
A[4](1.1.2.2.2.2)+B[2](1.1.1.2.2)	ATGAAACCCGTCACCTTGTATGATGTTGCCGAG;	CTCGGCAACATCATACAAGGTGACGGGTTTCAT;	-12.4	19.8	84.5
A[4](1.1.2.2.2.2)+B[1](1.1.1.4.1)	ATGAAACCCGTCACCTTGTATGATGTTGCGGAA;	TTCCGCAACATCATACAAGGTGACGGGTTTCAT;	12.4	8.9	84.4
A[4](1.1.2.2.2.2)+B[1](1.1.3.2.1)	ATGAAACCCGTCACCTTGTATGATGTAGCCGAA;	TTCGGCTACATCATACAAGGTGACGGGTTTCAT;	-12.4	-25.6	83.8
A[4](1.1.2.2.2.2)+B[2](1.1.3.2.2)	ATGAAACCCGTCACCTTGTATGATGTAGCCGAG;	CTCGGCTACATCATACAAGGTGACGGGTTTCAT;	-12.4	-25.6	83.9
A[4](1.1.2.2.2.2)+B[1](1.1.3.4.1)	ATGAAACCCGTCACCTTGTATGATGTAGCGGAA;	TTCCGCTACATCATACAAGGTGACGGGTTTCAT;	12.4	8.9	83.8
A[4](1.1.2.2.2.2)+B[2](1.1.3.4.2)	ATGAAACCCGTCACCTTGTATGATGTAGCGGAG;	CTCCGCTACATCATACAAGGTGACGGGTTTCAT;	12.4	8.9	83.9
A[4](1.1.2.2.2.2)+B[3](1.1.4.1.1)	ATGAAACCCGTCACCTTGTATGATGTGGCTGAA;	TTCAGCCACATCATACAAGGTGACGGGTTTCAT;	2.6	5.2	84.2
A[4](1.1.2.2.3.1)+B[1](1.1.1.2.1)	ATGAAACCCGTCACATTATATGATGTTGCCGAA;	TTCGGCAACATCATATAATGTGACGGGTTTCAT;	37.9	33.2	81.5
A[4](1.1.2.2.3.1)+B[2](1.1.1.2.2)	ATGAAACCCGTCACATTATATGATGTTGCCGAG;	CTCGGCAACATCATATAATGTGACGGGTTTCAT;	37.9	33.2	81.6
A[4](1.1.2.2.3.2)+B[1](1.1.1.2.1)	ATGAAACCCGTCACATTGTATGATGTTGCCGAA;	TTCGGCAACATCATACAATGTGACGGGTTTCAT;	26.5	19.6	83.2
A[4](1.1.2.2.3.2)+B[2](1.1.1.2.2)	ATGAAACCCGTCACATTGTATGATGTTGCCGAG;	CTCGGCAACATCATACAATGTGACGGGTTTCAT;	26.5	19.6	83.3
A[4](1.1.2.2.3.2)+B[1](1.1.3.2.1)	ATGAAACCCGTCACATTGTATGATGTAGCCGAA;	TTCGGCTACATCATACAATGTGACGGGTTTCAT;	29.5	19.6	82.6
A[4](1.1.2.2.3.2)+B[2](1.1.3.2.2)	ATGAAACCCGTCACATTGTATGATGTAGCCGAG;	CTCGGCTACATCATACAATGTGACGGGTTTCAT;	29.5	19.6	82.7
A[4](1.1.2.4.1.1)+B[1](1.1.1.2.1)	ATGAAACCCGTGACTTTATATGATGTTGCCGAA;	TTCGGCAACATCATATAAAGTCACGGGTTTCAT;	-12.4	-4.3	81.4
A[4](1.1.2.4.1.1)+B[2](1.1.1.2.2)	ATGAAACCCGTGACTTTATATGATGTTGCCGAG;	CTCGGCAACATCATATAAAGTCACGGGTTTCAT;	-12.4	-4.3	81.5
A[4](1.1.2.4.1.1)+B[1](1.1.3.2.1)	ATGAAACCCGTGACTTTATATGATGTAGCCGAA;	TTCGGCTACATCATATAAAGTCACGGGTTTCAT;	-12.4	-2.6	80.7
A[4](1.1.2.4.1.1)+B[2](1.1.3.2.2)	ATGAAACCCGTGACTTTATATGATGTAGCCGAG;	CTCGGCTACATCATATAAAGTCACGGGTTTCAT;	-12.4	-2.6	80.8
A[4](1.1.2.4.1.1)+B[3](1.1.4.1.1)	ATGAAACCCGTGACTTTATATGATGTGGCTGAA;	TTCAGCCACATCATATAAAGTCACGGGTTTCAT;	13.1	-2.6	81.1
A[4](1.1.2.4.1.1)+B[6](1.2.1.1.2)	ATGAAACCCGTGACTTTATATGACGTTGCTGAG;	CTCAGCAACGTCATATAAAGTCACGGGTTTCAT;	-1.4	-21.1	81.3
A[4](1.1.2.4.1.1)+B[6](1.2.1.2.2)	ATGAAACCCGTGACTTTATATGACGTTGCCGAG;	CTCGGCAACGTCATATAAAGTCACGGGTTTCAT;	-1.4	-21.1	82.8
A[4](1.1.2.4.1.1)+B[6](1.2.1.3.2)	ATGAAACCCGTGACTTTATATGACGTTGCAGAG;	CTCTGCAACGTCATATAAAGTCACGGGTTTCAT;	-1.4	-21.1	81.3
A[4](1.1.2.4.1.1)+B[6](1.2.3.1.2)	ATGAAACCCGTGACTTTATATGACGTAGCTGAG;	CTCAGCTACGTCATATAAAGTCACGGGTTTCAT;	11.8	9.2	80.6
A[4](1.1.2.4.1.1)+B[6](1.2.3.2.2)	ATGAAACCCGTGACTTTATATGACGTAGCCGAG;	CTCGGCTACGTCATATAAAGTCACGGGTTTCAT;	11.8	9.2	82.2
A[4](1.1.2.4.1.1)+B[6](1.2.3.3.2)	ATGAAACCCGTGACTTTATATGACGTAGCAGAG;	CTCTGCTACGTCATATAAAGTCACGGGTTTCAT;	11.8	9.2	80.6
A[4](1.1.2.4.1.1)+B[6](1.2.4.1.2)	ATGAAACCCGTGACTTTATATGACGTGGCTGAG;	CTCAGCCACGTCATATAAAGTCACGGGTTTCAT;	13.7	-26.8	82.6
A[4](1.1.2.4.1.1)+B[6](1.2.4.3.2)	ATGAAACCCGTGACTTTATATGACGTGGCAGAG;	CTCTGCCACGTCATATAAAGTCACGGGTTTCAT;	13.7	-26.8	82.6
A[4](1.1.2.4.1.2)+B[1](1.1.1.2.1)	ATGAAACCCGTGACTTTGTATGATGTTGCCGAA;	TTCGGCAACATCATACAAAGTCACGGGTTTCAT;	-12.4	-4.3	83.1
A[4](1.1.2.4.1.2)+B[2](1.1.1.2.2)	ATGAAACCCGTGACTTTGTATGATGTTGCCGAG;	CTCGGCAACATCATACAAAGTCACGGGTTTCAT;	-12.4	-4.3	83.2
A[4](1.1.2.4.1.2)+B[1](1.1.3.2.1)	ATGAAACCCGTGACTTTGTATGATGTAGCCGAA;	TTCGGCTACATCATACAAAGTCACGGGTTTCAT;	-12.4	-2.6	82.5
A[4](1.1.2.4.1.2)+B[2](1.1.3.2.2)	ATGAAACCCGTGACTTTGTATGATGTAGCCGAG;	CTCGGCTACATCATACAAAGTCACGGGTTTCAT;	-12.4	-2.6	82.6
A[4](1.1.2.4.1.2)+B[1](1.1.3.4.1)	ATGAAACCCGTGACTTTGTATGATGTAGCGGAA;	TTCCGCTACATCATACAAAGTCACGGGTTTCAT;	37	8.9	82.5
A[4](1.1.2.4.1.2)+B[2](1.1.3.4.2)	ATGAAACCCGTGACTTTGTATGATGTAGCGGAG;	CTCCGCTACATCATACAAAGTCACGGGTTTCAT;	37	8.9	82.6
A[4](1.1.2.4.1.2)+B[3](1.1.4.1.1)	ATGAAACCCGTGACTTTGTATGATGTGGCTGAA;	TTCAGCCACATCATACAAAGTCACGGGTTTCAT;	-10.9	-2.6	82.9
A[4](1.1.2.4.1.2)+B[3](1.1.4.4.1)	ATGAAACCCGTGACTTTGTATGATGTGGCGGAA;	TTCCGCCACATCATACAAAGTCACGGGTTTCAT;	38.1	8.9	84.4
A[4](1.1.2.4.1.2)+B[6](1.2.1.1.2)	ATGAAACCCGTGACTTTGTATGACGTTGCTGAG;	CTCAGCAACGTCATACAAAGTCACGGGTTTCAT;	-1.4	-21.1	83
A[4](1.1.2.4.1.2)+B[6](1.2.1.2.2)	ATGAAACCCGTGACTTTGTATGACGTTGCCGAG;	CTCGGCAACGTCATACAAAGTCACGGGTTTCAT;	-1.4	-21.1	84.5
A[4](1.1.2.4.1.2)+B[6](1.2.1.3.2)	ATGAAACCCGTGACTTTGTATGACGTTGCAGAG;	CTCTGCAACGTCATACAAAGTCACGGGTTTCAT;	-1.4	-21.1	83
A[4](1.1.2.4.1.2)+B[6](1.2.1.4.2)	ATGAAACCCGTGACTTTGTATGACGTTGCGGAG;	CTCCGCAACGTCATACAAAGTCACGGGTTTCAT;	38.2	-21.1	84.5
A[4](1.1.2.4.1.2)+B[6](1.2.3.1.2)	ATGAAACCCGTGACTTTGTATGACGTAGCTGAG;	CTCAGCTACGTCATACAAAGTCACGGGTTTCAT;	11.8	9.2	82.4
A[4](1.1.2.4.1.2)+B[6](1.2.3.2.2)	ATGAAACCCGTGACTTTGTATGACGTAGCCGAG;	CTCGGCTACGTCATACAAAGTCACGGGTTTCAT;	11.8	9.2	83.9
A[4](1.1.2.4.1.2)+B[6](1.2.3.3.2)	ATGAAACCCGTGACTTTGTATGACGTAGCAGAG;	CTCTGCTACGTCATACAAAGTCACGGGTTTCAT;	11.8	9.2	82.4
A[4](1.1.2.4.1.2)+B[6](1.2.3.4.2)	ATGAAACCCGTGACTTTGTATGACGTAGCGGAG;	CTCCGCTACGTCATACAAAGTCACGGGTTTCAT;	33.9	9.2	83.9
A[4](1.1.2.4.1.2)+B[6](1.2.4.1.2)	ATGAAACCCGTGACTTTGTATGACGTGGCTGAG;	CTCAGCCACGTCATACAAAGTCACGGGTTTCAT;	13.7	-26.8	84.3
A[4](1.1.2.4.1.2)+B[6](1.2.4.3.2)	ATGAAACCCGTGACTTTGTATGACGTGGCAGAG;	CTCTGCCACGTCATACAAAGTCACGGGTTTCAT;	13.7	-26.8	84.3
A[4](1.1.2.4.1.2)+B[6](1.2.4.4.2)	ATGAAACCCGTGACTTTGTATGACGTGGCGGAG;	CTCCGCCACGTCATACAAAGTCACGGGTTTCAT;	35.2	8.9	85.8
A[4](1.1.2.4.2.1)+B[1](1.1.1.2.1)	ATGAAACCCGTGACCTTATATGATGTTGCCGAA;	TTCGGCAACATCATATAAGGTCACGGGTTTCAT;	-12.4	-4.3	82.7
A[4](1.1.2.4.2.1)+B[2](1.1.1.2.2)	ATGAAACCCGTGACCTTATATGATGTTGCCGAG;	CTCGGCAACATCATATAAGGTCACGGGTTTCAT;	-12.4	-4.3	82.8
A[4](1.1.2.4.2.1)+B[1](1.1.3.2.1)	ATGAAACCCGTGACCTTATATGATGTAGCCGAA;	TTCGGCTACATCATATAAGGTCACGGGTTTCAT;	-12.4	-2.6	82
A[4](1.1.2.4.2.1)+B[2](1.1.3.2.2)	ATGAAACCCGTGACCTTATATGATGTAGCCGAG;	CTCGGCTACATCATATAAGGTCACGGGTTTCAT;	-12.4	-2.6	82.1
A[4](1.1.2.4.2.1)+B[3](1.1.4.1.1)	ATGAAACCCGTGACCTTATATGATGTGGCTGAA;	TTCAGCCACATCATATAAGGTCACGGGTTTCAT;	-1.5	-2.6	82.4
A[4](1.1.2.4.2.1)+B[6](1.2.1.1.2)	ATGAAACCCGTGACCTTATATGACGTTGCTGAG;	CTCAGCAACGTCATATAAGGTCACGGGTTTCAT;	-1.4	-21.1	82.6
A[4](1.1.2.4.2.1)+B[6](1.2.1.2.2)	ATGAAACCCGTGACCTTATATGACGTTGCCGAG;	CTCGGCAACGTCATATAAGGTCACGGGTTTCAT;	-1.4	-21.1	84.1
A[4](1.1.2.4.2.1)+B[6](1.2.1.3.2)	ATGAAACCCGTGACCTTATATGACGTTGCAGAG;	CTCTGCAACGTCATATAAGGTCACGGGTTTCAT;	-1.4	-21.1	82.6
A[4](1.1.2.4.2.1)+B[6](1.2.1.4.2)	ATGAAACCCGTGACCTTATATGACGTTGCGGAG;	CTCCGCAACGTCATATAAGGTCACGGGTTTCAT;	38.4	-21.1	84.1
A[4](1.1.2.4.2.1)+B[6](1.2.3.1.2)	ATGAAACCCGTGACCTTATATGACGTAGCTGAG;	CTCAGCTACGTCATATAAGGTCACGGGTTTCAT;	11.8	9.2	81.9
A[4](1.1.2.4.2.1)+B[6](1.2.3.2.2)	ATGAAACCCGTGACCTTATATGACGTAGCCGAG;	CTCGGCTACGTCATATAAGGTCACGGGTTTCAT;	11.8	9.2	83.5
A[4](1.1.2.4.2.1)+B[6](1.2.3.3.2)	ATGAAACCCGTGACCTTATATGACGTAGCAGAG;	CTCTGCTACGTCATATAAGGTCACGGGTTTCAT;	11.8	9.2	81.9
A[4](1.1.2.4.2.1)+B[6](1.2.3.4.2)	ATGAAACCCGTGACCTTATATGACGTAGCGGAG;	CTCCGCTACGTCATATAAGGTCACGGGTTTCAT;	34.5	9.2	83.5
A[4](1.1.2.4.2.1)+B[6](1.2.4.1.2)	ATGAAACCCGTGACCTTATATGACGTGGCTGAG;	CTCAGCCACGTCATATAAGGTCACGGGTTTCAT;	13.7	-26.8	83.9
A[4](1.1.2.4.2.1)+B[6](1.2.4.3.2)	ATGAAACCCGTGACCTTATATGACGTGGCAGAG;	CTCTGCCACGTCATATAAGGTCACGGGTTTCAT;	13.7	-26.8	83.9
A[4](1.1.2.4.2.1)+B[6](1.2.4.4.2)	ATGAAACCCGTGACCTTATATGACGTGGCGGAG;	CTCCGCCACGTCATATAAGGTCACGGGTTTCAT;	35.7	8.9	85.4
A[4](1.1.2.4.2.2)+B[1](1.1.1.2.1)	ATGAAACCCGTGACCTTGTATGATGTTGCCGAA;	TTCGGCAACATCATACAAGGTCACGGGTTTCAT;	-12.4	-4.3	84.4
A[4](1.1.2.4.2.2)+B[2](1.1.1.2.2)	ATGAAACCCGTGACCTTGTATGATGTTGCCGAG;	CTCGGCAACATCATACAAGGTCACGGGTTTCAT;	-12.4	-4.3	84.5
A[4](1.1.2.4.2.2)+B[1](1.1.1.4.1)	ATGAAACCCGTGACCTTGTATGATGTTGCGGAA;	TTCCGCAACATCATACAAGGTCACGGGTTTCAT;	36.3	8.9	84.4
A[4](1.1.2.4.2.2)+B[1](1.1.3.2.1)	ATGAAACCCGTGACCTTGTATGATGTAGCCGAA;	TTCGGCTACATCATACAAGGTCACGGGTTTCAT;	-12.4	-2.6	83.8
A[4](1.1.2.4.2.2)+B[2](1.1.3.2.2)	ATGAAACCCGTGACCTTGTATGATGTAGCCGAG;	CTCGGCTACATCATACAAGGTCACGGGTTTCAT;	-12.4	-2.6	83.9
A[4](1.1.2.4.2.2)+B[1](1.1.3.4.1)	ATGAAACCCGTGACCTTGTATGATGTAGCGGAA;	TTCCGCTACATCATACAAGGTCACGGGTTTCAT;	32.1	8.9	83.8
A[4](1.1.2.4.2.2)+B[2](1.1.3.4.2)	ATGAAACCCGTGACCTTGTATGATGTAGCGGAG;	CTCCGCTACATCATACAAGGTCACGGGTTTCAT;	32.1	8.9	83.9
A[4](1.1.2.4.2.2)+B[3](1.1.4.1.1)	ATGAAACCCGTGACCTTGTATGATGTGGCTGAA;	TTCAGCCACATCATACAAGGTCACGGGTTTCAT;	-10.9	-2.6	84.2
A[4](1.1.2.4.2.2)+B[3](1.1.4.4.1)	ATGAAACCCGTGACCTTGTATGATGTGGCGGAA;	TTCCGCCACATCATACAAGGTCACGGGTTTCAT;	33.3	8.9	85.7
A[4](1.1.2.4.2.2)+B[6](1.2.1.1.2)	ATGAAACCCGTGACCTTGTATGACGTTGCTGAG;	CTCAGCAACGTCATACAAGGTCACGGGTTTCAT;	-1.4	-21.1	84.3
A[4](1.1.2.4.2.2)+B[6](1.2.1.2.2)	ATGAAACCCGTGACCTTGTATGACGTTGCCGAG;	CTCGGCAACGTCATACAAGGTCACGGGTTTCAT;	-1.4	-21.1	85.8
A[4](1.1.2.4.2.2)+B[6](1.2.1.3.2)	ATGAAACCCGTGACCTTGTATGACGTTGCAGAG;	CTCTGCAACGTCATACAAGGTCACGGGTTTCAT;	-1.4	-21.1	84.3
A[4](1.1.2.4.2.2)+B[6](1.2.1.4.2)	ATGAAACCCGTGACCTTGTATGACGTTGCGGAG;	CTCCGCAACGTCATACAAGGTCACGGGTTTCAT;	34.3	-21.1	85.8
A[4](1.1.2.4.2.2)+B[6](1.2.3.1.2)	ATGAAACCCGTGACCTTGTATGACGTAGCTGAG;	CTCAGCTACGTCATACAAGGTCACGGGTTTCAT;	11.8	9.2	83.7
A[4](1.1.2.4.2.2)+B[6](1.2.3.2.2)	ATGAAACCCGTGACCTTGTATGACGTAGCCGAG;	CTCGGCTACGTCATACAAGGTCACGGGTTTCAT;	11.8	9.2	85.2
A[4](1.1.2.4.2.2)+B[6](1.2.3.3.2)	ATGAAACCCGTGACCTTGTATGACGTAGCAGAG;	CTCTGCTACGTCATACAAGGTCACGGGTTTCAT;	11.8	9.2	83.7
A[4](1.1.2.4.2.2)+B[6](1.2.3.4.2)	ATGAAACCCGTGACCTTGTATGACGTAGCGGAG;	CTCCGCTACGTCATACAAGGTCACGGGTTTCAT;	29	9.2	85.2
A[4](1.1.2.4.2.2)+B[6](1.2.4.1.2)	ATGAAACCCGTGACCTTGTATGACGTGGCTGAG;	CTCAGCCACGTCATACAAGGTCACGGGTTTCAT;	13.7	-26.8	85.6
A[4](1.1.2.4.2.2)+B[6](1.2.4.3.2)	ATGAAACCCGTGACCTTGTATGACGTGGCAGAG;	CTCTGCCACGTCATACAAGGTCACGGGTTTCAT;	13.7	-26.8	85.6
A[4](1.1.2.4.2.2)+B[6](1.2.4.4.2)	ATGAAACCCGTGACCTTGTATGACGTGGCGGAG;	CTCCGCCACGTCATACAAGGTCACGGGTTTCAT;	30.5	8.9	87.1
A[4](1.1.2.4.3.1)+B[6](1.2.1.1.2)	ATGAAACCCGTGACATTATATGACGTTGCTGAG;	CTCAGCAACGTCATATAATGTCACGGGTTTCAT;	-1.4	-21.1	81.4
A[4](1.1.2.4.3.1)+B[6](1.2.1.2.2)	ATGAAACCCGTGACATTATATGACGTTGCCGAG;	CTCGGCAACGTCATATAATGTCACGGGTTTCAT;	-1.4	-21.1	82.9
A[4](1.1.2.4.3.1)+B[6](1.2.1.3.2)	ATGAAACCCGTGACATTATATGACGTTGCAGAG;	CTCTGCAACGTCATATAATGTCACGGGTTTCAT;	-1.4	-21.1	81.4
A[4](1.1.2.4.3.1)+B[6](1.2.3.1.2)	ATGAAACCCGTGACATTATATGACGTAGCTGAG;	CTCAGCTACGTCATATAATGTCACGGGTTTCAT;	11.8	9.2	80.7
A[4](1.1.2.4.3.1)+B[6](1.2.3.2.2)	ATGAAACCCGTGACATTATATGACGTAGCCGAG;	CTCGGCTACGTCATATAATGTCACGGGTTTCAT;	11.8	9.2	82.3
A[4](1.1.2.4.3.1)+B[6](1.2.3.3.2)	ATGAAACCCGTGACATTATATGACGTAGCAGAG;	CTCTGCTACGTCATATAATGTCACGGGTTTCAT;	11.8	9.2	80.7
A[4](1.1.2.4.3.1)+B[6](1.2.3.4.2)	ATGAAACCCGTGACATTATATGACGTAGCGGAG;	CTCCGCTACGTCATATAATGTCACGGGTTTCAT;	37.6	31.5	82.3
A[4](1.1.2.4.3.1)+B[6](1.2.4.1.2)	ATGAAACCCGTGACATTATATGACGTGGCTGAG;	CTCAGCCACGTCATATAATGTCACGGGTTTCAT;	13.7	-26.8	82.7
A[4](1.1.2.4.3.1)+B[6](1.2.4.3.2)	ATGAAACCCGTGACATTATATGACGTGGCAGAG;	CTCTGCCACGTCATATAATGTCACGGGTTTCAT;	13.7	-26.8	82.7
A[4](1.1.2.4.3.2)+B[1](1.1.1.2.1)	ATGAAACCCGTGACATTGTATGATGTTGCCGAA;	TTCGGCAACATCATACAATGTCACGGGTTTCAT;	33	8.5	83.2
A[4](1.1.2.4.3.2)+B[2](1.1.1.2.2)	ATGAAACCCGTGACATTGTATGATGTTGCCGAG;	CTCGGCAACATCATACAATGTCACGGGTTTCAT;	33	8.5	83.3
A[4](1.1.2.4.3.2)+B[1](1.1.3.2.1)	ATGAAACCCGTGACATTGTATGATGTAGCCGAA;	TTCGGCTACATCATACAATGTCACGGGTTTCAT;	31.7	8.5	82.6
A[4](1.1.2.4.3.2)+B[2](1.1.3.2.2)	ATGAAACCCGTGACATTGTATGATGTAGCCGAG;	CTCGGCTACATCATACAATGTCACGGGTTTCAT;	31.7	8.5	82.7
A[4](1.1.2.4.3.2)+B[3](1.1.4.1.1)	ATGAAACCCGTGACATTGTATGATGTGGCTGAA;	TTCAGCCACATCATACAATGTCACGGGTTTCAT;	32	8.5	83
A[4](1.1.2.4.3.2)+B[6](1.2.1.1.2)	ATGAAACCCGTGACATTGTATGACGTTGCTGAG;	CTCAGCAACGTCATACAATGTCACGGGTTTCAT;	-1.4	29.7	83.1
A[4](1.1.2.4.3.2)+B[6](1.2.1.2.2)	ATGAAACCCGTGACATTGTATGACGTTGCCGAG;	CTCGGCAACGTCATACAATGTCACGGGTTTCAT;	-1.4	29.7	84.6
A[4](1.1.2.4.3.2)+B[6](1.2.1.3.2)	ATGAAACCCGTGACATTGTATGACGTTGCAGAG;	CTCTGCAACGTCATACAATGTCACGGGTTTCAT;	-1.4	29.7	83.1
A[4](1.1.2.4.3.2)+B[6](1.2.1.4.2)	ATGAAACCCGTGACATTGTATGACGTTGCGGAG;	CTCCGCAACGTCATACAATGTCACGGGTTTCAT;	36.5	29.7	84.6
A[4](1.1.2.4.3.2)+B[6](1.2.3.1.2)	ATGAAACCCGTGACATTGTATGACGTAGCTGAG;	CTCAGCTACGTCATACAATGTCACGGGTTTCAT;	11.8	29.7	82.5
A[4](1.1.2.4.3.2)+B[6](1.2.3.2.2)	ATGAAACCCGTGACATTGTATGACGTAGCCGAG;	CTCGGCTACGTCATACAATGTCACGGGTTTCAT;	11.8	29.7	84
A[4](1.1.2.4.3.2)+B[6](1.2.3.3.2)	ATGAAACCCGTGACATTGTATGACGTAGCAGAG;	CTCTGCTACGTCATACAATGTCACGGGTTTCAT;	11.8	29.7	82.5
A[4](1.1.2.4.3.2)+B[6](1.2.3.4.2)	ATGAAACCCGTGACATTGTATGACGTAGCGGAG;	CTCCGCTACGTCATACAATGTCACGGGTTTCAT;	31.3	29.7	84
A[4](1.1.2.4.3.2)+B[6](1.2.4.1.2)	ATGAAACCCGTGACATTGTATGACGTGGCTGAG;	CTCAGCCACGTCATACAATGTCACGGGTTTCAT;	13.7	29.7	84.4
A[4](1.1.2.4.3.2)+B[6](1.2.4.3.2)	ATGAAACCCGTGACATTGTATGACGTGGCAGAG;	CTCTGCCACGTCATACAATGTCACGGGTTTCAT;	13.7	29.7	84.4
A[4](1.1.2.4.3.2)+B[6](1.2.4.4.2)	ATGAAACCCGTGACATTGTATGACGTGGCGGAG;	CTCCGCCACGTCATACAATGTCACGGGTTTCAT;	32.8	29.7	85.9
A[6](1.2.1.1.1.3)+B[1](1.1.1.2.1)	ATGAAGCCTGTTACTCTTTATGATGTTGCCGAA;	TTCGGCAACATCATAAAGAGTAACAGGCTTCAT;	-12.4	-15.2	81.2
A[6](1.2.1.1.1.3)+B[2](1.1.1.2.2)	ATGAAGCCTGTTACTCTTTATGATGTTGCCGAG;	CTCGGCAACATCATAAAGAGTAACAGGCTTCAT;	-12.4	-15.2	81.3
A[6](1.2.1.1.1.3)+B[1](1.1.1.4.1)	ATGAAGCCTGTTACTCTTTATGATGTTGCGGAA;	TTCCGCAACATCATAAAGAGTAACAGGCTTCAT;	1.6	-15.2	81.2
A[6](1.2.1.1.1.3)+B[1](1.1.3.2.1)	ATGAAGCCTGTTACTCTTTATGATGTAGCCGAA;	TTCGGCTACATCATAAAGAGTAACAGGCTTCAT;	-12.4	-15.2	80.5
A[6](1.2.1.1.1.3)+B[2](1.1.3.2.2)	ATGAAGCCTGTTACTCTTTATGATGTAGCCGAG;	CTCGGCTACATCATAAAGAGTAACAGGCTTCAT;	-12.4	-15.2	80.6
A[6](1.2.1.1.1.3)+B[1](1.1.3.4.1)	ATGAAGCCTGTTACTCTTTATGATGTAGCGGAA;	TTCCGCTACATCATAAAGAGTAACAGGCTTCAT;	8.8	-15.2	80.5
A[6](1.2.1.1.1.3)+B[2](1.1.3.4.2)	ATGAAGCCTGTTACTCTTTATGATGTAGCGGAG;	CTCCGCTACATCATAAAGAGTAACAGGCTTCAT;	8.8	-15.2	80.6
A[6](1.2.1.1.1.3)+B[3](1.1.4.1.1)	ATGAAGCCTGTTACTCTTTATGATGTGGCTGAA;	TTCAGCCACATCATAAAGAGTAACAGGCTTCAT;	19.8	16.6	80.9
A[6](1.2.1.1.1.3)+B[3](1.1.4.4.1)	ATGAAGCCTGTTACTCTTTATGATGTGGCGGAA;	TTCCGCCACATCATAAAGAGTAACAGGCTTCAT;	7.2	12.4	82.5
A[6](1.2.1.1.1.3)+B[6](1.2.1.1.2)	ATGAAGCCTGTTACTCTTTATGACGTTGCTGAG;	CTCAGCAACGTCATAAAGAGTAACAGGCTTCAT;	-1.4	-21.1	81.1
A[6](1.2.1.1.1.3)+B[6](1.2.1.2.2)	ATGAAGCCTGTTACTCTTTATGACGTTGCCGAG;	CTCGGCAACGTCATAAAGAGTAACAGGCTTCAT;	-1.4	-21.1	82.6
A[6](1.2.1.1.1.3)+B[6](1.2.1.3.2)	ATGAAGCCTGTTACTCTTTATGACGTTGCAGAG;	CTCTGCAACGTCATAAAGAGTAACAGGCTTCAT;	-1.4	-21.1	81.1
A[6](1.2.1.1.1.3)+B[6](1.2.1.4.2)	ATGAAGCCTGTTACTCTTTATGACGTTGCGGAG;	CTCCGCAACGTCATAAAGAGTAACAGGCTTCAT;	-1.4	-21.1	82.6
A[6](1.2.1.1.1.3)+B[6](1.2.3.1.2)	ATGAAGCCTGTTACTCTTTATGACGTAGCTGAG;	CTCAGCTACGTCATAAAGAGTAACAGGCTTCAT;	11.8	9.2	80.4
A[6](1.2.1.1.1.3)+B[6](1.2.3.2.2)	ATGAAGCCTGTTACTCTTTATGACGTAGCCGAG;	CTCGGCTACGTCATAAAGAGTAACAGGCTTCAT;	11.8	9.2	82
A[6](1.2.1.1.1.3)+B[6](1.2.3.3.2)	ATGAAGCCTGTTACTCTTTATGACGTAGCAGAG;	CTCTGCTACGTCATAAAGAGTAACAGGCTTCAT;	31.4	9.2	80.4
A[6](1.2.1.1.1.3)+B[6](1.2.3.4.2)	ATGAAGCCTGTTACTCTTTATGACGTAGCGGAG;	CTCCGCTACGTCATAAAGAGTAACAGGCTTCAT;	11.8	9.2	82
A[6](1.2.1.1.1.3)+B[6](1.2.4.1.2)	ATGAAGCCTGTTACTCTTTATGACGTGGCTGAG;	CTCAGCCACGTCATAAAGAGTAACAGGCTTCAT;	34.9	31.7	82.4
A[6](1.2.1.1.1.3)+B[6](1.2.4.3.2)	ATGAAGCCTGTTACTCTTTATGACGTGGCAGAG;	CTCTGCCACGTCATAAAGAGTAACAGGCTTCAT;	28.6	26.7	82.4
A[6](1.2.1.1.1.3)+B[6](1.2.4.4.2)	ATGAAGCCTGTTACTCTTTATGACGTGGCGGAG;	CTCCGCCACGTCATAAAGAGTAACAGGCTTCAT;	13.7	12.4	83.9
A[6](1.2.1.1.1.4)+B[1](1.1.1.2.1)	ATGAAGCCTGTTACTCTCTATGATGTTGCCGAA;	TTCGGCAACATCATAGAGAGTAACAGGCTTCAT;	-12.4	-15.2	82.1
A[6](1.2.1.1.1.4)+B[2](1.1.1.2.2)	ATGAAGCCTGTTACTCTCTATGATGTTGCCGAG;	CTCGGCAACATCATAGAGAGTAACAGGCTTCAT;	-12.4	-15.2	82.2
A[6](1.2.1.1.1.4)+B[1](1.1.1.4.1)	ATGAAGCCTGTTACTCTCTATGATGTTGCGGAA;	TTCCGCAACATCATAGAGAGTAACAGGCTTCAT;	1.6	-15.2	82.1
A[6](1.2.1.1.1.4)+B[1](1.1.3.2.1)	ATGAAGCCTGTTACTCTCTATGATGTAGCCGAA;	TTCGGCTACATCATAGAGAGTAACAGGCTTCAT;	-12.4	-15.2	81.4
A[6](1.2.1.1.1.4)+B[2](1.1.3.2.2)	ATGAAGCCTGTTACTCTCTATGATGTAGCCGAG;	CTCGGCTACATCATAGAGAGTAACAGGCTTCAT;	-12.4	-15.2	81.5
A[6](1.2.1.1.1.4)+B[1](1.1.3.4.1)	ATGAAGCCTGTTACTCTCTATGATGTAGCGGAA;	TTCCGCTACATCATAGAGAGTAACAGGCTTCAT;	8.8	-15.2	81.4
A[6](1.2.1.1.1.4)+B[2](1.1.3.4.2)	ATGAAGCCTGTTACTCTCTATGATGTAGCGGAG;	CTCCGCTACATCATAGAGAGTAACAGGCTTCAT;	8.8	-15.2	81.5
A[6](1.2.1.1.1.4)+B[3](1.1.4.1.1)	ATGAAGCCTGTTACTCTCTATGATGTGGCTGAA;	TTCAGCCACATCATAGAGAGTAACAGGCTTCAT;	19.8	16.6	81.8
A[6](1.2.1.1.1.4)+B[3](1.1.4.4.1)	ATGAAGCCTGTTACTCTCTATGATGTGGCGGAA;	TTCCGCCACATCATAGAGAGTAACAGGCTTCAT;	7.2	12.4	83.4
A[6](1.2.1.1.1.4)+B[6](1.2.1.1.2)	ATGAAGCCTGTTACTCTCTATGACGTTGCTGAG;	CTCAGCAACGTCATAGAGAGTAACAGGCTTCAT;	-1.4	-21.1	82
A[6](1.2.1.1.1.4)+B[6](1.2.1.2.2)	ATGAAGCCTGTTACTCTCTATGACGTTGCCGAG;	CTCGGCAACGTCATAGAGAGTAACAGGCTTCAT;	-1.4	-21.1	83.5
A[6](1.2.1.1.1.4)+B[6](1.2.1.4.2)	ATGAAGCCTGTTACTCTCTATGACGTTGCGGAG;	CTCCGCAACGTCATAGAGAGTAACAGGCTTCAT;	-1.4	-21.1	83.5
A[6](1.2.1.1.1.4)+B[6](1.2.3.1.2)	ATGAAGCCTGTTACTCTCTATGACGTAGCTGAG;	CTCAGCTACGTCATAGAGAGTAACAGGCTTCAT;	33.6	9.2	81.3
A[6](1.2.1.1.1.4)+B[6](1.2.3.2.2)	ATGAAGCCTGTTACTCTCTATGACGTAGCCGAG;	CTCGGCTACGTCATAGAGAGTAACAGGCTTCAT;	32.5	9.2	82.9
A[6](1.2.1.1.1.4)+B[6](1.2.3.3.2)	ATGAAGCCTGTTACTCTCTATGACGTAGCAGAG;	CTCTGCTACGTCATAGAGAGTAACAGGCTTCAT;	34.4	34.3	81.3
A[6](1.2.1.1.1.4)+B[6](1.2.3.4.2)	ATGAAGCCTGTTACTCTCTATGACGTAGCGGAG;	CTCCGCTACGTCATAGAGAGTAACAGGCTTCAT;	30.7	9.2	82.9
A[6](1.2.1.1.1.4)+B[6](1.2.4.1.2)	ATGAAGCCTGTTACTCTCTATGACGTGGCTGAG;	CTCAGCCACGTCATAGAGAGTAACAGGCTTCAT;	34.9	31.7	83.3
A[6](1.2.1.1.1.4)+B[6](1.2.4.3.2)	ATGAAGCCTGTTACTCTCTATGACGTGGCAGAG;	CTCTGCCACGTCATAGAGAGTAACAGGCTTCAT;	28.6	33.6	83.3
A[6](1.2.1.1.1.4)+B[6](1.2.4.4.2)	ATGAAGCCTGTTACTCTCTATGACGTGGCGGAG;	CTCCGCCACGTCATAGAGAGTAACAGGCTTCAT;	13.7	12.4	84.8
A[6](1.2.1.1.1.5)+B[1](1.1.1.2.1)	ATGAAGCCTGTTACTCTATATGATGTTGCCGAA;	TTCGGCAACATCATATAGAGTAACAGGCTTCAT;	-12.4	-15.2	80.6
A[6](1.2.1.1.1.5)+B[2](1.1.1.2.2)	ATGAAGCCTGTTACTCTATATGATGTTGCCGAG;	CTCGGCAACATCATATAGAGTAACAGGCTTCAT;	-12.4	-15.2	80.7
A[6](1.2.1.1.1.5)+B[1](1.1.1.4.1)	ATGAAGCCTGTTACTCTATATGATGTTGCGGAA;	TTCCGCAACATCATATAGAGTAACAGGCTTCAT;	1.6	-15.2	80.6
A[6](1.2.1.1.1.5)+B[2](1.1.3.2.2)	ATGAAGCCTGTTACTCTATATGATGTAGCCGAG;	CTCGGCTACATCATATAGAGTAACAGGCTTCAT;	14.7	-15.2	80.1
A[6](1.2.1.1.1.5)+B[2](1.1.3.4.2)	ATGAAGCCTGTTACTCTATATGATGTAGCGGAG;	CTCCGCTACATCATATAGAGTAACAGGCTTCAT;	25.2	-15.2	80.1
A[6](1.2.1.1.1.5)+B[3](1.1.4.1.1)	ATGAAGCCTGTTACTCTATATGATGTGGCTGAA;	TTCAGCCACATCATATAGAGTAACAGGCTTCAT;	19.8	16.6	80.3
A[6](1.2.1.1.1.5)+B[3](1.1.4.4.1)	ATGAAGCCTGTTACTCTATATGATGTGGCGGAA;	TTCCGCCACATCATATAGAGTAACAGGCTTCAT;	7.2	12.4	81.9
A[6](1.2.1.1.1.5)+B[6](1.2.1.1.2)	ATGAAGCCTGTTACTCTATATGACGTTGCTGAG;	CTCAGCAACGTCATATAGAGTAACAGGCTTCAT;	-1.4	-21.1	80.5
A[6](1.2.1.1.1.5)+B[6](1.2.1.2.2)	ATGAAGCCTGTTACTCTATATGACGTTGCCGAG;	CTCGGCAACGTCATATAGAGTAACAGGCTTCAT;	-1.4	-21.1	82.1
A[6](1.2.1.1.1.5)+B[6](1.2.1.3.2)	ATGAAGCCTGTTACTCTATATGACGTTGCAGAG;	CTCTGCAACGTCATATAGAGTAACAGGCTTCAT;	-1.4	-21.1	80.5
A[6](1.2.1.1.1.5)+B[6](1.2.1.4.2)	ATGAAGCCTGTTACTCTATATGACGTTGCGGAG;	CTCCGCAACGTCATATAGAGTAACAGGCTTCAT;	-1.4	-21.1	82.1
A[6](1.2.1.1.1.5)+B[6](1.2.3.2.2)	ATGAAGCCTGTTACTCTATATGACGTAGCCGAG;	CTCGGCTACGTCATATAGAGTAACAGGCTTCAT;	11.8	9.2	81.4
A[6](1.2.1.1.1.5)+B[6](1.2.3.4.2)	ATGAAGCCTGTTACTCTATATGACGTAGCGGAG;	CTCCGCTACGTCATATAGAGTAACAGGCTTCAT;	11.8	9.2	81.4
A[6](1.2.1.1.1.5)+B[6](1.2.4.1.2)	ATGAAGCCTGTTACTCTATATGACGTGGCTGAG;	CTCAGCCACGTCATATAGAGTAACAGGCTTCAT;	34.9	31.7	81.8
A[6](1.2.1.1.1.5)+B[6](1.2.4.3.2)	ATGAAGCCTGTTACTCTATATGACGTGGCAGAG;	CTCTGCCACGTCATATAGAGTAACAGGCTTCAT;	28.6	26.7	81.8
A[6](1.2.1.1.1.5)+B[6](1.2.4.4.2)	ATGAAGCCTGTTACTCTATATGACGTGGCGGAG;	CTCCGCCACGTCATATAGAGTAACAGGCTTCAT;	13.7	12.4	83.4
A[6](1.2.1.1.1.6)+B[1](1.1.1.2.1)	ATGAAGCCTGTTACTCTGTATGATGTTGCCGAA;	TTCGGCAACATCATACAGAGTAACAGGCTTCAT;	-12.4	-15.2	82.4
A[6](1.2.1.1.1.6)+B[2](1.1.1.2.2)	ATGAAGCCTGTTACTCTGTATGATGTTGCCGAG;	CTCGGCAACATCATACAGAGTAACAGGCTTCAT;	-12.4	-15.2	82.5
A[6](1.2.1.1.1.6)+B[1](1.1.1.4.1)	ATGAAGCCTGTTACTCTGTATGATGTTGCGGAA;	TTCCGCAACATCATACAGAGTAACAGGCTTCAT;	1.6	-15.2	82.4
A[6](1.2.1.1.1.6)+B[1](1.1.3.2.1)	ATGAAGCCTGTTACTCTGTATGATGTAGCCGAA;	TTCGGCTACATCATACAGAGTAACAGGCTTCAT;	-12.4	-15.2	81.7
A[6](1.2.1.1.1.6)+B[2](1.1.3.2.2)	ATGAAGCCTGTTACTCTGTATGATGTAGCCGAG;	CTCGGCTACATCATACAGAGTAACAGGCTTCAT;	-12.4	-15.2	81.8
A[6](1.2.1.1.1.6)+B[1](1.1.3.4.1)	ATGAAGCCTGTTACTCTGTATGATGTAGCGGAA;	TTCCGCTACATCATACAGAGTAACAGGCTTCAT;	8.8	-15.2	81.7
A[6](1.2.1.1.1.6)+B[2](1.1.3.4.2)	ATGAAGCCTGTTACTCTGTATGATGTAGCGGAG;	CTCCGCTACATCATACAGAGTAACAGGCTTCAT;	19.8	-15.2	81.8
A[6](1.2.1.1.1.6)+B[3](1.1.4.1.1)	ATGAAGCCTGTTACTCTGTATGATGTGGCTGAA;	TTCAGCCACATCATACAGAGTAACAGGCTTCAT;	19.8	16.6	82.1
A[6](1.2.1.1.1.6)+B[3](1.1.4.4.1)	ATGAAGCCTGTTACTCTGTATGATGTGGCGGAA;	TTCCGCCACATCATACAGAGTAACAGGCTTCAT;	7.2	12.4	83.7
A[6](1.2.1.1.1.6)+B[6](1.2.1.1.2)	ATGAAGCCTGTTACTCTGTATGACGTTGCTGAG;	CTCAGCAACGTCATACAGAGTAACAGGCTTCAT;	30.8	-21.1	82.3
A[6](1.2.1.1.1.6)+B[6](1.2.1.2.2)	ATGAAGCCTGTTACTCTGTATGACGTTGCCGAG;	CTCGGCAACGTCATACAGAGTAACAGGCTTCAT;	-1.4	-21.1	83.8
A[6](1.2.1.1.1.6)+B[6](1.2.1.4.2)	ATGAAGCCTGTTACTCTGTATGACGTTGCGGAG;	CTCCGCAACGTCATACAGAGTAACAGGCTTCAT;	33.6	-21.1	83.8
A[6](1.2.1.1.1.6)+B[6](1.2.3.1.2)	ATGAAGCCTGTTACTCTGTATGACGTAGCTGAG;	CTCAGCTACGTCATACAGAGTAACAGGCTTCAT;	11.8	9.2	81.6
A[6](1.2.1.1.1.6)+B[6](1.2.3.2.2)	ATGAAGCCTGTTACTCTGTATGACGTAGCCGAG;	CTCGGCTACGTCATACAGAGTAACAGGCTTCAT;	11.8	9.2	83.2
A[6](1.2.1.1.1.6)+B[6](1.2.3.4.2)	ATGAAGCCTGTTACTCTGTATGACGTAGCGGAG;	CTCCGCTACGTCATACAGAGTAACAGGCTTCAT;	32.7	9.2	83.2
A[6](1.2.1.1.1.6)+B[6](1.2.4.1.2)	ATGAAGCCTGTTACTCTGTATGACGTGGCTGAG;	CTCAGCCACGTCATACAGAGTAACAGGCTTCAT;	34.9	31.7	83.6
A[6](1.2.1.1.1.6)+B[6](1.2.4.4.2)	ATGAAGCCTGTTACTCTGTATGACGTGGCGGAG;	CTCCGCCACGTCATACAGAGTAACAGGCTTCAT;	32	12.4	85.1
A[6](1.2.1.1.2.3)+B[1](1.1.1.2.1)	ATGAAGCCTGTTACCCTTTATGATGTTGCCGAA;	TTCGGCAACATCATAAAGGGTAACAGGCTTCAT;	-12.4	-15.2	82.9
A[6](1.2.1.1.2.3)+B[2](1.1.1.2.2)	ATGAAGCCTGTTACCCTTTATGATGTTGCCGAG;	CTCGGCAACATCATAAAGGGTAACAGGCTTCAT;	-12.4	-15.2	83
A[6](1.2.1.1.2.3)+B[1](1.1.1.4.1)	ATGAAGCCTGTTACCCTTTATGATGTTGCGGAA;	TTCCGCAACATCATAAAGGGTAACAGGCTTCAT;	1.6	-15.2	82.9
A[6](1.2.1.1.2.3)+B[1](1.1.3.2.1)	ATGAAGCCTGTTACCCTTTATGATGTAGCCGAA;	TTCGGCTACATCATAAAGGGTAACAGGCTTCAT;	-12.4	-15.2	82.3
A[6](1.2.1.1.2.3)+B[2](1.1.3.2.2)	ATGAAGCCTGTTACCCTTTATGATGTAGCCGAG;	CTCGGCTACATCATAAAGGGTAACAGGCTTCAT;	-12.4	-15.2	82.4
A[6](1.2.1.1.2.3)+B[1](1.1.3.4.1)	ATGAAGCCTGTTACCCTTTATGATGTAGCGGAA;	TTCCGCTACATCATAAAGGGTAACAGGCTTCAT;	5.8	-15.2	82.3
A[6](1.2.1.1.2.3)+B[2](1.1.3.4.2)	ATGAAGCCTGTTACCCTTTATGATGTAGCGGAG;	CTCCGCTACATCATAAAGGGTAACAGGCTTCAT;	5.8	-15.2	82.4
A[6](1.2.1.1.2.3)+B[3](1.1.4.1.1)	ATGAAGCCTGTTACCCTTTATGATGTGGCTGAA;	TTCAGCCACATCATAAAGGGTAACAGGCTTCAT;	19.8	16.6	82.7
A[6](1.2.1.1.2.3)+B[3](1.1.4.4.1)	ATGAAGCCTGTTACCCTTTATGATGTGGCGGAA;	TTCCGCCACATCATAAAGGGTAACAGGCTTCAT;	7.2	12.4	84.2
A[6](1.2.1.1.2.3)+B[6](1.2.1.1.2)	ATGAAGCCTGTTACCCTTTATGACGTTGCTGAG;	CTCAGCAACGTCATAAAGGGTAACAGGCTTCAT;	-1.4	-21.1	82.8
A[6](1.2.1.1.2.3)+B[6](1.2.1.2.2)	ATGAAGCCTGTTACCCTTTATGACGTTGCCGAG;	CTCGGCAACGTCATAAAGGGTAACAGGCTTCAT;	-1.4	-21.1	84.4
A[6](1.2.1.1.2.3)+B[6](1.2.1.3.2)	ATGAAGCCTGTTACCCTTTATGACGTTGCAGAG;	CTCTGCAACGTCATAAAGGGTAACAGGCTTCAT;	-1.4	-21.1	82.8
A[6](1.2.1.1.2.3)+B[6](1.2.1.4.2)	ATGAAGCCTGTTACCCTTTATGACGTTGCGGAG;	CTCCGCAACGTCATAAAGGGTAACAGGCTTCAT;	-1.4	-21.1	84.4
A[6](1.2.1.1.2.3)+B[6](1.2.3.1.2)	ATGAAGCCTGTTACCCTTTATGACGTAGCTGAG;	CTCAGCTACGTCATAAAGGGTAACAGGCTTCAT;	11.8	9.2	82.2
A[6](1.2.1.1.2.3)+B[6](1.2.3.2.2)	ATGAAGCCTGTTACCCTTTATGACGTAGCCGAG;	CTCGGCTACGTCATAAAGGGTAACAGGCTTCAT;	11.8	9.2	83.7
A[6](1.2.1.1.2.3)+B[6](1.2.3.3.2)	ATGAAGCCTGTTACCCTTTATGACGTAGCAGAG;	CTCTGCTACGTCATAAAGGGTAACAGGCTTCAT;	30.5	9.2	82.2
A[6](1.2.1.1.2.3)+B[6](1.2.3.4.2)	ATGAAGCCTGTTACCCTTTATGACGTAGCGGAG;	CTCCGCTACGTCATAAAGGGTAACAGGCTTCAT;	11.8	9.2	83.7
A[6](1.2.1.1.2.3)+B[6](1.2.4.1.2)	ATGAAGCCTGTTACCCTTTATGACGTGGCTGAG;	CTCAGCCACGTCATAAAGGGTAACAGGCTTCAT;	34.9	31.7	84.1
A[6](1.2.1.1.2.3)+B[6](1.2.4.3.2)	ATGAAGCCTGTTACCCTTTATGACGTGGCAGAG;	CTCTGCCACGTCATAAAGGGTAACAGGCTTCAT;	28.6	26.7	84.1
A[6](1.2.1.1.2.3)+B[6](1.2.4.4.2)	ATGAAGCCTGTTACCCTTTATGACGTGGCGGAG;	CTCCGCCACGTCATAAAGGGTAACAGGCTTCAT;	13.7	12.4	85.7
A[6](1.2.1.1.2.4)+B[1](1.1.1.2.1)	ATGAAGCCTGTTACCCTCTATGATGTTGCCGAA;	TTCGGCAACATCATAGAGGGTAACAGGCTTCAT;	-12.4	-15.2	83.8
A[6](1.2.1.1.2.4)+B[2](1.1.1.2.2)	ATGAAGCCTGTTACCCTCTATGATGTTGCCGAG;	CTCGGCAACATCATAGAGGGTAACAGGCTTCAT;	-12.4	-15.2	83.9
A[6](1.2.1.1.2.4)+B[1](1.1.1.4.1)	ATGAAGCCTGTTACCCTCTATGATGTTGCGGAA;	TTCCGCAACATCATAGAGGGTAACAGGCTTCAT;	1.6	-15.2	83.8
A[6](1.2.1.1.2.4)+B[1](1.1.3.2.1)	ATGAAGCCTGTTACCCTCTATGATGTAGCCGAA;	TTCGGCTACATCATAGAGGGTAACAGGCTTCAT;	-12.4	-15.2	83.2
A[6](1.2.1.1.2.4)+B[2](1.1.3.2.2)	ATGAAGCCTGTTACCCTCTATGATGTAGCCGAG;	CTCGGCTACATCATAGAGGGTAACAGGCTTCAT;	-12.4	-15.2	83.3
A[6](1.2.1.1.2.4)+B[1](1.1.3.4.1)	ATGAAGCCTGTTACCCTCTATGATGTAGCGGAA;	TTCCGCTACATCATAGAGGGTAACAGGCTTCAT;	5.8	-15.2	83.2
A[6](1.2.1.1.2.4)+B[2](1.1.3.4.2)	ATGAAGCCTGTTACCCTCTATGATGTAGCGGAG;	CTCCGCTACATCATAGAGGGTAACAGGCTTCAT;	5.8	-15.2	83.3
A[6](1.2.1.1.2.4)+B[3](1.1.4.1.1)	ATGAAGCCTGTTACCCTCTATGATGTGGCTGAA;	TTCAGCCACATCATAGAGGGTAACAGGCTTCAT;	19.8	16.6	83.6
A[6](1.2.1.1.2.4)+B[3](1.1.4.4.1)	ATGAAGCCTGTTACCCTCTATGATGTGGCGGAA;	TTCCGCCACATCATAGAGGGTAACAGGCTTCAT;	7.2	12.4	85.1
A[6](1.2.1.1.2.4)+B[6](1.2.1.1.2)	ATGAAGCCTGTTACCCTCTATGACGTTGCTGAG;	CTCAGCAACGTCATAGAGGGTAACAGGCTTCAT;	-1.4	-21.1	83.7
A[6](1.2.1.1.2.4)+B[6](1.2.1.2.2)	ATGAAGCCTGTTACCCTCTATGACGTTGCCGAG;	CTCGGCAACGTCATAGAGGGTAACAGGCTTCAT;	-1.4	-21.1	85.2
A[6](1.2.1.1.2.4)+B[6](1.2.1.3.2)	ATGAAGCCTGTTACCCTCTATGACGTTGCAGAG;	CTCTGCAACGTCATAGAGGGTAACAGGCTTCAT;	29.6	31.8	83.7
A[6](1.2.1.1.2.4)+B[6](1.2.1.4.2)	ATGAAGCCTGTTACCCTCTATGACGTTGCGGAG;	CTCCGCAACGTCATAGAGGGTAACAGGCTTCAT;	-1.4	-21.1	85.2
A[6](1.2.1.1.2.4)+B[6](1.2.3.1.2)	ATGAAGCCTGTTACCCTCTATGACGTAGCTGAG;	CTCAGCTACGTCATAGAGGGTAACAGGCTTCAT;	11.8	9.2	83
A[6](1.2.1.1.2.4)+B[6](1.2.3.2.2)	ATGAAGCCTGTTACCCTCTATGACGTAGCCGAG;	CTCGGCTACGTCATAGAGGGTAACAGGCTTCAT;	11.8	9.2	84.6
A[6](1.2.1.1.2.4)+B[6](1.2.3.3.2)	ATGAAGCCTGTTACCCTCTATGACGTAGCAGAG;	CTCTGCTACGTCATAGAGGGTAACAGGCTTCAT;	30.5	31.1	83
A[6](1.2.1.1.2.4)+B[6](1.2.3.4.2)	ATGAAGCCTGTTACCCTCTATGACGTAGCGGAG;	CTCCGCTACGTCATAGAGGGTAACAGGCTTCAT;	33.8	27.9	84.6
A[6](1.2.1.1.2.4)+B[6](1.2.4.1.2)	ATGAAGCCTGTTACCCTCTATGACGTGGCTGAG;	CTCAGCCACGTCATAGAGGGTAACAGGCTTCAT;	34.9	31.7	85
A[6](1.2.1.1.2.4)+B[6](1.2.4.3.2)	ATGAAGCCTGTTACCCTCTATGACGTGGCAGAG;	CTCTGCCACGTCATAGAGGGTAACAGGCTTCAT;	28.6	30.4	85
A[6](1.2.1.1.2.4)+B[6](1.2.4.4.2)	ATGAAGCCTGTTACCCTCTATGACGTGGCGGAG;	CTCCGCCACGTCATAGAGGGTAACAGGCTTCAT;	13.7	12.4	86.5
A[6](1.2.1.1.2.5)+B[1](1.1.1.2.1)	ATGAAGCCTGTTACCCTATATGATGTTGCCGAA;	TTCGGCAACATCATATAGGGTAACAGGCTTCAT;	-12.4	-15.2	82.4
A[6](1.2.1.1.2.5)+B[2](1.1.1.2.2)	ATGAAGCCTGTTACCCTATATGATGTTGCCGAG;	CTCGGCAACATCATATAGGGTAACAGGCTTCAT;	-12.4	-15.2	82.5
A[6](1.2.1.1.2.5)+B[1](1.1.1.4.1)	ATGAAGCCTGTTACCCTATATGATGTTGCGGAA;	TTCCGCAACATCATATAGGGTAACAGGCTTCAT;	1.6	-15.2	82.4
A[6](1.2.1.1.2.5)+B[1](1.1.3.2.1)	ATGAAGCCTGTTACCCTATATGATGTAGCCGAA;	TTCGGCTACATCATATAGGGTAACAGGCTTCAT;	14.4	-15.2	81.7
A[6](1.2.1.1.2.5)+B[2](1.1.3.2.2)	ATGAAGCCTGTTACCCTATATGATGTAGCCGAG;	CTCGGCTACATCATATAGGGTAACAGGCTTCAT;	14.4	-15.2	81.8
A[6](1.2.1.1.2.5)+B[1](1.1.3.4.1)	ATGAAGCCTGTTACCCTATATGATGTAGCGGAA;	TTCCGCTACATCATATAGGGTAACAGGCTTCAT;	28.3	-15.2	81.7
A[6](1.2.1.1.2.5)+B[2](1.1.3.4.2)	ATGAAGCCTGTTACCCTATATGATGTAGCGGAG;	CTCCGCTACATCATATAGGGTAACAGGCTTCAT;	28.3	-15.2	81.8
A[6](1.2.1.1.2.5)+B[3](1.1.4.1.1)	ATGAAGCCTGTTACCCTATATGATGTGGCTGAA;	TTCAGCCACATCATATAGGGTAACAGGCTTCAT;	19.8	16.6	82.1
A[6](1.2.1.1.2.5)+B[3](1.1.4.4.1)	ATGAAGCCTGTTACCCTATATGATGTGGCGGAA;	TTCCGCCACATCATATAGGGTAACAGGCTTCAT;	7.2	12.4	83.7
A[6](1.2.1.1.2.5)+B[6](1.2.1.1.2)	ATGAAGCCTGTTACCCTATATGACGTTGCTGAG;	CTCAGCAACGTCATATAGGGTAACAGGCTTCAT;	-1.4	-21.1	82.2
A[6](1.2.1.1.2.5)+B[6](1.2.1.2.2)	ATGAAGCCTGTTACCCTATATGACGTTGCCGAG;	CTCGGCAACGTCATATAGGGTAACAGGCTTCAT;	-1.4	-21.1	83.8
A[6](1.2.1.1.2.5)+B[6](1.2.1.3.2)	ATGAAGCCTGTTACCCTATATGACGTTGCAGAG;	CTCTGCAACGTCATATAGGGTAACAGGCTTCAT;	-1.4	-21.1	82.2
A[6](1.2.1.1.2.5)+B[6](1.2.1.4.2)	ATGAAGCCTGTTACCCTATATGACGTTGCGGAG;	CTCCGCAACGTCATATAGGGTAACAGGCTTCAT;	-1.4	-21.1	83.8
A[6](1.2.1.1.2.5)+B[6](1.2.3.1.2)	ATGAAGCCTGTTACCCTATATGACGTAGCTGAG;	CTCAGCTACGTCATATAGGGTAACAGGCTTCAT;	11.8	9.2	81.6
A[6](1.2.1.1.2.5)+B[6](1.2.3.2.2)	ATGAAGCCTGTTACCCTATATGACGTAGCCGAG;	CTCGGCTACGTCATATAGGGTAACAGGCTTCAT;	11.8	9.2	83.2
A[6](1.2.1.1.2.5)+B[6](1.2.3.3.2)	ATGAAGCCTGTTACCCTATATGACGTAGCAGAG;	CTCTGCTACGTCATATAGGGTAACAGGCTTCAT;	35.2	9.2	81.6
A[6](1.2.1.1.2.5)+B[6](1.2.3.4.2)	ATGAAGCCTGTTACCCTATATGACGTAGCGGAG;	CTCCGCTACGTCATATAGGGTAACAGGCTTCAT;	11.8	9.2	83.2
A[6](1.2.1.1.2.5)+B[6](1.2.4.1.2)	ATGAAGCCTGTTACCCTATATGACGTGGCTGAG;	CTCAGCCACGTCATATAGGGTAACAGGCTTCAT;	34.9	31.7	83.6
A[6](1.2.1.1.2.5)+B[6](1.2.4.3.2)	ATGAAGCCTGTTACCCTATATGACGTGGCAGAG;	CTCTGCCACGTCATATAGGGTAACAGGCTTCAT;	28.6	26.7	83.6
A[6](1.2.1.1.2.5)+B[6](1.2.4.4.2)	ATGAAGCCTGTTACCCTATATGACGTGGCGGAG;	CTCCGCCACGTCATATAGGGTAACAGGCTTCAT;	13.7	12.4	85.1
A[6](1.2.1.1.2.6)+B[1](1.1.1.2.1)	ATGAAGCCTGTTACCCTGTATGATGTTGCCGAA;	TTCGGCAACATCATACAGGGTAACAGGCTTCAT;	-12.4	-15.2	84.1
A[6](1.2.1.1.2.6)+B[2](1.1.1.2.2)	ATGAAGCCTGTTACCCTGTATGATGTTGCCGAG;	CTCGGCAACATCATACAGGGTAACAGGCTTCAT;	-12.4	-15.2	84.2
A[6](1.2.1.1.2.6)+B[1](1.1.1.4.1)	ATGAAGCCTGTTACCCTGTATGATGTTGCGGAA;	TTCCGCAACATCATACAGGGTAACAGGCTTCAT;	1.6	-15.2	84.1
A[6](1.2.1.1.2.6)+B[1](1.1.3.2.1)	ATGAAGCCTGTTACCCTGTATGATGTAGCCGAA;	TTCGGCTACATCATACAGGGTAACAGGCTTCAT;	-12.4	-15.2	83.5
A[6](1.2.1.1.2.6)+B[2](1.1.3.2.2)	ATGAAGCCTGTTACCCTGTATGATGTAGCCGAG;	CTCGGCTACATCATACAGGGTAACAGGCTTCAT;	-12.4	-15.2	83.6
A[6](1.2.1.1.2.6)+B[1](1.1.3.4.1)	ATGAAGCCTGTTACCCTGTATGATGTAGCGGAA;	TTCCGCTACATCATACAGGGTAACAGGCTTCAT;	5.8	-15.2	83.5
A[6](1.2.1.1.2.6)+B[2](1.1.3.4.2)	ATGAAGCCTGTTACCCTGTATGATGTAGCGGAG;	CTCCGCTACATCATACAGGGTAACAGGCTTCAT;	5.8	-15.2	83.6
A[6](1.2.1.1.2.6)+B[3](1.1.4.1.1)	ATGAAGCCTGTTACCCTGTATGATGTGGCTGAA;	TTCAGCCACATCATACAGGGTAACAGGCTTCAT;	19.8	16.6	83.9
A[6](1.2.1.1.2.6)+B[3](1.1.4.4.1)	ATGAAGCCTGTTACCCTGTATGATGTGGCGGAA;	TTCCGCCACATCATACAGGGTAACAGGCTTCAT;	7.2	12.4	85.4
A[6](1.2.1.1.2.6)+B[6](1.2.1.1.2)	ATGAAGCCTGTTACCCTGTATGACGTTGCTGAG;	CTCAGCAACGTCATACAGGGTAACAGGCTTCAT;	-1.4	-21.1	84
A[6](1.2.1.1.2.6)+B[6](1.2.1.2.2)	ATGAAGCCTGTTACCCTGTATGACGTTGCCGAG;	CTCGGCAACGTCATACAGGGTAACAGGCTTCAT;	-1.4	-21.1	85.5
A[6](1.2.1.1.2.6)+B[6](1.2.1.3.2)	ATGAAGCCTGTTACCCTGTATGACGTTGCAGAG;	CTCTGCAACGTCATACAGGGTAACAGGCTTCAT;	32.1	-21.1	84
A[6](1.2.1.1.2.6)+B[6](1.2.1.4.2)	ATGAAGCCTGTTACCCTGTATGACGTTGCGGAG;	CTCCGCAACGTCATACAGGGTAACAGGCTTCAT;	-1.4	-21.1	85.5
A[6](1.2.1.1.2.6)+B[6](1.2.3.1.2)	ATGAAGCCTGTTACCCTGTATGACGTAGCTGAG;	CTCAGCTACGTCATACAGGGTAACAGGCTTCAT;	11.8	9.2	83.4
A[6](1.2.1.1.2.6)+B[6](1.2.3.2.2)	ATGAAGCCTGTTACCCTGTATGACGTAGCCGAG;	CTCGGCTACGTCATACAGGGTAACAGGCTTCAT;	11.8	9.2	84.9
A[6](1.2.1.1.2.6)+B[6](1.2.3.3.2)	ATGAAGCCTGTTACCCTGTATGACGTAGCAGAG;	CTCTGCTACGTCATACAGGGTAACAGGCTTCAT;	31	9.2	83.4
A[6](1.2.1.1.2.6)+B[6](1.2.3.4.2)	ATGAAGCCTGTTACCCTGTATGACGTAGCGGAG;	CTCCGCTACGTCATACAGGGTAACAGGCTTCAT;	11.8	9.2	84.9
A[6](1.2.1.1.2.6)+B[6](1.2.4.1.2)	ATGAAGCCTGTTACCCTGTATGACGTGGCTGAG;	CTCAGCCACGTCATACAGGGTAACAGGCTTCAT;	34.9	31.7	85.3
A[6](1.2.1.1.2.6)+B[6](1.2.4.3.2)	ATGAAGCCTGTTACCCTGTATGACGTGGCAGAG;	CTCTGCCACGTCATACAGGGTAACAGGCTTCAT;	30.1	26.7	85.3
A[6](1.2.1.1.2.6)+B[6](1.2.4.4.2)	ATGAAGCCTGTTACCCTGTATGACGTGGCGGAG;	CTCCGCCACGTCATACAGGGTAACAGGCTTCAT;	13.7	12.4	86.8
A[6](1.2.1.1.3.3)+B[1](1.1.1.2.1)	ATGAAGCCTGTTACACTTTATGATGTTGCCGAA;	TTCGGCAACATCATAAAGTGTAACAGGCTTCAT;	-12.4	-15.2	81.5
A[6](1.2.1.1.3.3)+B[2](1.1.1.2.2)	ATGAAGCCTGTTACACTTTATGATGTTGCCGAG;	CTCGGCAACATCATAAAGTGTAACAGGCTTCAT;	-12.4	-15.2	81.6
A[6](1.2.1.1.3.3)+B[1](1.1.1.4.1)	ATGAAGCCTGTTACACTTTATGATGTTGCGGAA;	TTCCGCAACATCATAAAGTGTAACAGGCTTCAT;	1.6	-15.2	81.5
A[6](1.2.1.1.3.3)+B[1](1.1.3.2.1)	ATGAAGCCTGTTACACTTTATGATGTAGCCGAA;	TTCGGCTACATCATAAAGTGTAACAGGCTTCAT;	-12.4	-15.2	80.8
A[6](1.2.1.1.3.3)+B[2](1.1.3.2.2)	ATGAAGCCTGTTACACTTTATGATGTAGCCGAG;	CTCGGCTACATCATAAAGTGTAACAGGCTTCAT;	-12.4	-15.2	81
A[6](1.2.1.1.3.3)+B[1](1.1.3.4.1)	ATGAAGCCTGTTACACTTTATGATGTAGCGGAA;	TTCCGCTACATCATAAAGTGTAACAGGCTTCAT;	28.5	-15.2	80.8
A[6](1.2.1.1.3.3)+B[2](1.1.3.4.2)	ATGAAGCCTGTTACACTTTATGATGTAGCGGAG;	CTCCGCTACATCATAAAGTGTAACAGGCTTCAT;	28.5	-15.2	81
A[6](1.2.1.1.3.3)+B[3](1.1.4.1.1)	ATGAAGCCTGTTACACTTTATGATGTGGCTGAA;	TTCAGCCACATCATAAAGTGTAACAGGCTTCAT;	34.2	30.2	81.2
A[6](1.2.1.1.3.3)+B[3](1.1.4.4.1)	ATGAAGCCTGTTACACTTTATGATGTGGCGGAA;	TTCCGCCACATCATAAAGTGTAACAGGCTTCAT;	26.8	12.4	82.8
A[6](1.2.1.1.3.3)+B[6](1.2.1.1.2)	ATGAAGCCTGTTACACTTTATGACGTTGCTGAG;	CTCAGCAACGTCATAAAGTGTAACAGGCTTCAT;	-1.4	-21.1	81.4
A[6](1.2.1.1.3.3)+B[6](1.2.1.2.2)	ATGAAGCCTGTTACACTTTATGACGTTGCCGAG;	CTCGGCAACGTCATAAAGTGTAACAGGCTTCAT;	-1.4	-21.1	82.9
A[6](1.2.1.1.3.3)+B[6](1.2.1.3.2)	ATGAAGCCTGTTACACTTTATGACGTTGCAGAG;	CTCTGCAACGTCATAAAGTGTAACAGGCTTCAT;	-1.4	-21.1	81.4
A[6](1.2.1.1.3.3)+B[6](1.2.1.4.2)	ATGAAGCCTGTTACACTTTATGACGTTGCGGAG;	CTCCGCAACGTCATAAAGTGTAACAGGCTTCAT;	-1.4	-21.1	82.9
A[6](1.2.1.1.3.3)+B[6](1.2.3.1.2)	ATGAAGCCTGTTACACTTTATGACGTAGCTGAG;	CTCAGCTACGTCATAAAGTGTAACAGGCTTCAT;	11.8	9.2	80.8
A[6](1.2.1.1.3.3)+B[6](1.2.3.2.2)	ATGAAGCCTGTTACACTTTATGACGTAGCCGAG;	CTCGGCTACGTCATAAAGTGTAACAGGCTTCAT;	11.8	9.2	82.3
A[6](1.2.1.1.3.3)+B[6](1.2.3.3.2)	ATGAAGCCTGTTACACTTTATGACGTAGCAGAG;	CTCTGCTACGTCATAAAGTGTAACAGGCTTCAT;	32.7	9.2	80.8
A[6](1.2.1.1.3.3)+B[6](1.2.3.4.2)	ATGAAGCCTGTTACACTTTATGACGTAGCGGAG;	CTCCGCTACGTCATAAAGTGTAACAGGCTTCAT;	11.8	9.2	82.3
A[6](1.2.1.1.3.3)+B[6](1.2.4.1.2)	ATGAAGCCTGTTACACTTTATGACGTGGCTGAG;	CTCAGCCACGTCATAAAGTGTAACAGGCTTCAT;	34.9	31.7	82.7
A[6](1.2.1.1.3.3)+B[6](1.2.4.3.2)	ATGAAGCCTGTTACACTTTATGACGTGGCAGAG;	CTCTGCCACGTCATAAAGTGTAACAGGCTTCAT;	28.6	26.7	82.7
A[6](1.2.1.1.3.3)+B[6](1.2.4.4.2)	ATGAAGCCTGTTACACTTTATGACGTGGCGGAG;	CTCCGCCACGTCATAAAGTGTAACAGGCTTCAT;	13.7	12.4	84.2
A[6](1.2.1.1.3.4)+B[1](1.1.1.2.1)	ATGAAGCCTGTTACACTCTATGATGTTGCCGAA;	TTCGGCAACATCATAGAGTGTAACAGGCTTCAT;	-12.4	-15.2	82.4
A[6](1.2.1.1.3.4)+B[2](1.1.1.2.2)	ATGAAGCCTGTTACACTCTATGATGTTGCCGAG;	CTCGGCAACATCATAGAGTGTAACAGGCTTCAT;	-12.4	-15.2	82.5
A[6](1.2.1.1.3.4)+B[1](1.1.1.4.1)	ATGAAGCCTGTTACACTCTATGATGTTGCGGAA;	TTCCGCAACATCATAGAGTGTAACAGGCTTCAT;	1.6	-15.2	82.4
A[6](1.2.1.1.3.4)+B[1](1.1.3.2.1)	ATGAAGCCTGTTACACTCTATGATGTAGCCGAA;	TTCGGCTACATCATAGAGTGTAACAGGCTTCAT;	-12.4	-15.2	81.7
A[6](1.2.1.1.3.4)+B[2](1.1.3.2.2)	ATGAAGCCTGTTACACTCTATGATGTAGCCGAG;	CTCGGCTACATCATAGAGTGTAACAGGCTTCAT;	-12.4	-15.2	81.8
A[6](1.2.1.1.3.4)+B[1](1.1.3.4.1)	ATGAAGCCTGTTACACTCTATGATGTAGCGGAA;	TTCCGCTACATCATAGAGTGTAACAGGCTTCAT;	28.5	-15.2	81.7
A[6](1.2.1.1.3.4)+B[2](1.1.3.4.2)	ATGAAGCCTGTTACACTCTATGATGTAGCGGAG;	CTCCGCTACATCATAGAGTGTAACAGGCTTCAT;	28.5	-15.2	81.8
A[6](1.2.1.1.3.4)+B[3](1.1.4.1.1)	ATGAAGCCTGTTACACTCTATGATGTGGCTGAA;	TTCAGCCACATCATAGAGTGTAACAGGCTTCAT;	34.2	30.2	82.1
A[6](1.2.1.1.3.4)+B[3](1.1.4.4.1)	ATGAAGCCTGTTACACTCTATGATGTGGCGGAA;	TTCCGCCACATCATAGAGTGTAACAGGCTTCAT;	7.2	12.4	83.7
A[6](1.2.1.1.3.4)+B[6](1.2.1.1.2)	ATGAAGCCTGTTACACTCTATGACGTTGCTGAG;	CTCAGCAACGTCATAGAGTGTAACAGGCTTCAT;	-1.4	-21.1	82.3
A[6](1.2.1.1.3.4)+B[6](1.2.1.2.2)	ATGAAGCCTGTTACACTCTATGACGTTGCCGAG;	CTCGGCAACGTCATAGAGTGTAACAGGCTTCAT;	-1.4	-21.1	83.8
A[6](1.2.1.1.3.4)+B[6](1.2.1.3.2)	ATGAAGCCTGTTACACTCTATGACGTTGCAGAG;	CTCTGCAACGTCATAGAGTGTAACAGGCTTCAT;	32.7	31.2	82.3
A[6](1.2.1.1.3.4)+B[6](1.2.1.4.2)	ATGAAGCCTGTTACACTCTATGACGTTGCGGAG;	CTCCGCAACGTCATAGAGTGTAACAGGCTTCAT;	-1.4	-21.1	83.8
A[6](1.2.1.1.3.4)+B[6](1.2.3.1.2)	ATGAAGCCTGTTACACTCTATGACGTAGCTGAG;	CTCAGCTACGTCATAGAGTGTAACAGGCTTCAT;	11.8	9.2	81.6
A[6](1.2.1.1.3.4)+B[6](1.2.3.2.2)	ATGAAGCCTGTTACACTCTATGACGTAGCCGAG;	CTCGGCTACGTCATAGAGTGTAACAGGCTTCAT;	11.8	9.2	83.2
A[6](1.2.1.1.3.4)+B[6](1.2.3.3.2)	ATGAAGCCTGTTACACTCTATGACGTAGCAGAG;	CTCTGCTACGTCATAGAGTGTAACAGGCTTCAT;	32.7	30.5	81.6
A[6](1.2.1.1.3.4)+B[6](1.2.3.4.2)	ATGAAGCCTGTTACACTCTATGACGTAGCGGAG;	CTCCGCTACGTCATAGAGTGTAACAGGCTTCAT;	11.8	9.2	83.2
A[6](1.2.1.1.3.4)+B[6](1.2.4.1.2)	ATGAAGCCTGTTACACTCTATGACGTGGCTGAG;	CTCAGCCACGTCATAGAGTGTAACAGGCTTCAT;	34.9	31.7	83.6
A[6](1.2.1.1.3.4)+B[6](1.2.4.3.2)	ATGAAGCCTGTTACACTCTATGACGTGGCAGAG;	CTCTGCCACGTCATAGAGTGTAACAGGCTTCAT;	30.7	29.8	83.6
A[6](1.2.1.1.3.4)+B[6](1.2.4.4.2)	ATGAAGCCTGTTACACTCTATGACGTGGCGGAG;	CTCCGCCACGTCATAGAGTGTAACAGGCTTCAT;	13.7	12.4	85.1
A[6](1.2.1.1.3.5)+B[1](1.1.1.2.1)	ATGAAGCCTGTTACACTATATGATGTTGCCGAA;	TTCGGCAACATCATATAGTGTAACAGGCTTCAT;	-12.4	-15.2	80.9
A[6](1.2.1.1.3.5)+B[2](1.1.1.2.2)	ATGAAGCCTGTTACACTATATGATGTTGCCGAG;	CTCGGCAACATCATATAGTGTAACAGGCTTCAT;	-12.4	-15.2	81
A[6](1.2.1.1.3.5)+B[1](1.1.1.4.1)	ATGAAGCCTGTTACACTATATGATGTTGCGGAA;	TTCCGCAACATCATATAGTGTAACAGGCTTCAT;	1.6	-15.2	80.9
A[6](1.2.1.1.3.5)+B[1](1.1.3.2.1)	ATGAAGCCTGTTACACTATATGATGTAGCCGAA;	TTCGGCTACATCATATAGTGTAACAGGCTTCAT;	19.8	-15.2	80.3
A[6](1.2.1.1.3.5)+B[2](1.1.3.2.2)	ATGAAGCCTGTTACACTATATGATGTAGCCGAG;	CTCGGCTACATCATATAGTGTAACAGGCTTCAT;	19.8	-15.2	80.4
A[6](1.2.1.1.3.5)+B[1](1.1.3.4.1)	ATGAAGCCTGTTACACTATATGATGTAGCGGAA;	TTCCGCTACATCATATAGTGTAACAGGCTTCAT;	31.1	-15.2	80.3
A[6](1.2.1.1.3.5)+B[2](1.1.3.4.2)	ATGAAGCCTGTTACACTATATGATGTAGCGGAG;	CTCCGCTACATCATATAGTGTAACAGGCTTCAT;	31.1	-15.2	80.4
A[6](1.2.1.1.3.5)+B[3](1.1.4.1.1)	ATGAAGCCTGTTACACTATATGATGTGGCTGAA;	TTCAGCCACATCATATAGTGTAACAGGCTTCAT;	34.2	30.2	80.7
A[6](1.2.1.1.3.5)+B[3](1.1.4.4.1)	ATGAAGCCTGTTACACTATATGATGTGGCGGAA;	TTCCGCCACATCATATAGTGTAACAGGCTTCAT;	7.2	12.4	82.2
A[6](1.2.1.1.3.5)+B[6](1.2.1.1.2)	ATGAAGCCTGTTACACTATATGACGTTGCTGAG;	CTCAGCAACGTCATATAGTGTAACAGGCTTCAT;	-1.4	-21.1	80.8
A[6](1.2.1.1.3.5)+B[6](1.2.1.2.2)	ATGAAGCCTGTTACACTATATGACGTTGCCGAG;	CTCGGCAACGTCATATAGTGTAACAGGCTTCAT;	-1.4	-21.1	82.4
A[6](1.2.1.1.3.5)+B[6](1.2.1.3.2)	ATGAAGCCTGTTACACTATATGACGTTGCAGAG;	CTCTGCAACGTCATATAGTGTAACAGGCTTCAT;	-1.4	-21.1	80.8
A[6](1.2.1.1.3.5)+B[6](1.2.1.4.2)	ATGAAGCCTGTTACACTATATGACGTTGCGGAG;	CTCCGCAACGTCATATAGTGTAACAGGCTTCAT;	-1.4	-21.1	82.4
A[6](1.2.1.1.3.5)+B[6](1.2.3.1.2)	ATGAAGCCTGTTACACTATATGACGTAGCTGAG;	CTCAGCTACGTCATATAGTGTAACAGGCTTCAT;	11.8	9.2	80.2
A[6](1.2.1.1.3.5)+B[6](1.2.3.2.2)	ATGAAGCCTGTTACACTATATGACGTAGCCGAG;	CTCGGCTACGTCATATAGTGTAACAGGCTTCAT;	11.8	9.2	81.7
A[6](1.2.1.1.3.5)+B[6](1.2.3.3.2)	ATGAAGCCTGTTACACTATATGACGTAGCAGAG;	CTCTGCTACGTCATATAGTGTAACAGGCTTCAT;	36.3	9.2	80.2
A[6](1.2.1.1.3.5)+B[6](1.2.3.4.2)	ATGAAGCCTGTTACACTATATGACGTAGCGGAG;	CTCCGCTACGTCATATAGTGTAACAGGCTTCAT;	11.8	9.2	81.7
A[6](1.2.1.1.3.5)+B[6](1.2.4.1.2)	ATGAAGCCTGTTACACTATATGACGTGGCTGAG;	CTCAGCCACGTCATATAGTGTAACAGGCTTCAT;	34.9	31.7	82.1
A[6](1.2.1.1.3.5)+B[6](1.2.4.3.2)	ATGAAGCCTGTTACACTATATGACGTGGCAGAG;	CTCTGCCACGTCATATAGTGTAACAGGCTTCAT;	28.6	26.7	82.1
A[6](1.2.1.1.3.5)+B[6](1.2.4.4.2)	ATGAAGCCTGTTACACTATATGACGTGGCGGAG;	CTCCGCCACGTCATATAGTGTAACAGGCTTCAT;	13.7	12.4	83.7
A[6](1.2.1.1.3.6)+B[1](1.1.1.2.1)	ATGAAGCCTGTTACACTGTATGATGTTGCCGAA;	TTCGGCAACATCATACAGTGTAACAGGCTTCAT;	10.9	30.9	82.7
A[6](1.2.1.1.3.6)+B[2](1.1.1.2.2)	ATGAAGCCTGTTACACTGTATGATGTTGCCGAG;	CTCGGCAACATCATACAGTGTAACAGGCTTCAT;	10.9	30.9	82.8
A[6](1.2.1.1.3.6)+B[1](1.1.1.4.1)	ATGAAGCCTGTTACACTGTATGATGTTGCGGAA;	TTCCGCAACATCATACAGTGTAACAGGCTTCAT;	1.6	30.9	82.7
A[6](1.2.1.1.3.6)+B[1](1.1.3.2.1)	ATGAAGCCTGTTACACTGTATGATGTAGCCGAA;	TTCGGCTACATCATACAGTGTAACAGGCTTCAT;	10.9	30.9	82
A[6](1.2.1.1.3.6)+B[2](1.1.3.2.2)	ATGAAGCCTGTTACACTGTATGATGTAGCCGAG;	CTCGGCTACATCATACAGTGTAACAGGCTTCAT;	10.9	30.9	82.1
A[6](1.2.1.1.3.6)+B[1](1.1.3.4.1)	ATGAAGCCTGTTACACTGTATGATGTAGCGGAA;	TTCCGCTACATCATACAGTGTAACAGGCTTCAT;	28.5	30.9	82
A[6](1.2.1.1.3.6)+B[2](1.1.3.4.2)	ATGAAGCCTGTTACACTGTATGATGTAGCGGAG;	CTCCGCTACATCATACAGTGTAACAGGCTTCAT;	28.5	30.9	82.1
A[6](1.2.1.1.3.6)+B[6](1.2.1.1.2)	ATGAAGCCTGTTACACTGTATGACGTTGCTGAG;	CTCAGCAACGTCATACAGTGTAACAGGCTTCAT;	-1.4	33.2	82.6
A[6](1.2.1.1.3.6)+B[6](1.2.1.2.2)	ATGAAGCCTGTTACACTGTATGACGTTGCCGAG;	CTCGGCAACGTCATACAGTGTAACAGGCTTCAT;	-1.4	30.9	84.1
A[6](1.2.1.1.3.6)+B[6](1.2.1.3.2)	ATGAAGCCTGTTACACTGTATGACGTTGCAGAG;	CTCTGCAACGTCATACAGTGTAACAGGCTTCAT;	35	30.9	82.6
A[6](1.2.1.1.3.6)+B[6](1.2.1.4.2)	ATGAAGCCTGTTACACTGTATGACGTTGCGGAG;	CTCCGCAACGTCATACAGTGTAACAGGCTTCAT;	-1.4	30.9	84.1
A[6](1.2.1.1.3.6)+B[6](1.2.3.2.2)	ATGAAGCCTGTTACACTGTATGACGTAGCCGAG;	CTCGGCTACGTCATACAGTGTAACAGGCTTCAT;	11.8	30.9	83.5
A[6](1.2.1.1.3.6)+B[6](1.2.3.3.2)	ATGAAGCCTGTTACACTGTATGACGTAGCAGAG;	CTCTGCTACGTCATACAGTGTAACAGGCTTCAT;	34.2	30.9	81.9
A[6](1.2.1.1.3.6)+B[6](1.2.3.4.2)	ATGAAGCCTGTTACACTGTATGACGTAGCGGAG;	CTCCGCTACGTCATACAGTGTAACAGGCTTCAT;	11.8	30.9	83.5
A[6](1.2.1.1.4.4)+B[1](1.1.1.2.1)	ATGAAGCCTGTTACGCTCTATGATGTTGCCGAA;	TTCGGCAACATCATAGAGCGTAACAGGCTTCAT;	-12.4	-15.2	84.1
A[6](1.2.1.1.4.4)+B[2](1.1.1.2.2)	ATGAAGCCTGTTACGCTCTATGATGTTGCCGAG;	CTCGGCAACATCATAGAGCGTAACAGGCTTCAT;	-12.4	-15.2	84.1
A[6](1.2.1.1.4.4)+B[1](1.1.1.4.1)	ATGAAGCCTGTTACGCTCTATGATGTTGCGGAA;	TTCCGCAACATCATAGAGCGTAACAGGCTTCAT;	30	25.2	84.1
A[6](1.2.1.1.4.4)+B[1](1.1.3.2.1)	ATGAAGCCTGTTACGCTCTATGATGTAGCCGAA;	TTCGGCTACATCATAGAGCGTAACAGGCTTCAT;	-12.4	-15.2	83.4
A[6](1.2.1.1.4.4)+B[2](1.1.3.2.2)	ATGAAGCCTGTTACGCTCTATGATGTAGCCGAG;	CTCGGCTACATCATAGAGCGTAACAGGCTTCAT;	-12.4	-15.2	83.5
A[6](1.2.1.1.4.4)+B[3](1.1.4.1.1)	ATGAAGCCTGTTACGCTCTATGATGTGGCTGAA;	TTCAGCCACATCATAGAGCGTAACAGGCTTCAT;	19.8	16.6	83.8
A[6](1.2.1.1.4.4)+B[3](1.1.4.4.1)	ATGAAGCCTGTTACGCTCTATGATGTGGCGGAA;	TTCCGCCACATCATAGAGCGTAACAGGCTTCAT;	30.1	23.2	85.4
A[6](1.2.1.1.4.4)+B[6](1.2.1.1.2)	ATGAAGCCTGTTACGCTCTATGACGTTGCTGAG;	CTCAGCAACGTCATAGAGCGTAACAGGCTTCAT;	-1.4	-21.1	83.9
A[6](1.2.1.1.4.4)+B[6](1.2.1.2.2)	ATGAAGCCTGTTACGCTCTATGACGTTGCCGAG;	CTCGGCAACGTCATAGAGCGTAACAGGCTTCAT;	-1.4	-21.1	85.4
A[6](1.2.1.1.4.4)+B[6](1.2.1.4.2)	ATGAAGCCTGTTACGCTCTATGACGTTGCGGAG;	CTCCGCAACGTCATAGAGCGTAACAGGCTTCAT;	36.3	25.2	85.4
A[6](1.2.1.1.4.4)+B[6](1.2.3.1.2)	ATGAAGCCTGTTACGCTCTATGACGTAGCTGAG;	CTCAGCTACGTCATAGAGCGTAACAGGCTTCAT;	30.2	30.1	83.3
A[6](1.2.1.1.4.4)+B[6](1.2.3.2.2)	ATGAAGCCTGTTACGCTCTATGACGTAGCCGAG;	CTCGGCTACGTCATAGAGCGTAACAGGCTTCAT;	34.6	9.2	84.8
A[6](1.2.1.1.4.5)+B[1](1.1.1.2.1)	ATGAAGCCTGTTACGCTATATGATGTTGCCGAA;	TTCGGCAACATCATATAGCGTAACAGGCTTCAT;	-13.8	-15.2	82.6
A[6](1.2.1.1.4.5)+B[2](1.1.1.2.2)	ATGAAGCCTGTTACGCTATATGATGTTGCCGAG;	CTCGGCAACATCATATAGCGTAACAGGCTTCAT;	-13.8	-15.2	82.7
A[6](1.2.1.1.4.5)+B[1](1.1.3.2.1)	ATGAAGCCTGTTACGCTATATGATGTAGCCGAA;	TTCGGCTACATCATATAGCGTAACAGGCTTCAT;	36.6	-15.2	82
A[6](1.2.1.1.4.5)+B[2](1.1.3.2.2)	ATGAAGCCTGTTACGCTATATGATGTAGCCGAG;	CTCGGCTACATCATATAGCGTAACAGGCTTCAT;	36.6	-15.2	82.1
A[6](1.2.1.1.4.5)+B[3](1.1.4.1.1)	ATGAAGCCTGTTACGCTATATGATGTGGCTGAA;	TTCAGCCACATCATATAGCGTAACAGGCTTCAT;	19.8	16.6	82.4
A[6](1.2.1.1.4.5)+B[6](1.2.1.1.2)	ATGAAGCCTGTTACGCTATATGACGTTGCTGAG;	CTCAGCAACGTCATATAGCGTAACAGGCTTCAT;	-1.4	26.4	82.5
A[6](1.2.1.1.4.5)+B[6](1.2.1.2.2)	ATGAAGCCTGTTACGCTATATGACGTTGCCGAG;	CTCGGCAACGTCATATAGCGTAACAGGCTTCAT;	-1.4	26.4	84
A[6](1.2.1.1.4.5)+B[6](1.2.1.4.2)	ATGAAGCCTGTTACGCTATATGACGTTGCGGAG;	CTCCGCAACGTCATATAGCGTAACAGGCTTCAT;	36.3	26.4	84
A[6](1.2.1.1.4.5)+B[6](1.2.3.1.2)	ATGAAGCCTGTTACGCTATATGACGTAGCTGAG;	CTCAGCTACGTCATATAGCGTAACAGGCTTCAT;	31.9	33.6	81.9
A[6](1.2.1.1.4.5)+B[6](1.2.3.2.2)	ATGAAGCCTGTTACGCTATATGACGTAGCCGAG;	CTCGGCTACGTCATATAGCGTAACAGGCTTCAT;	11.8	29.8	83.4
A[6](1.2.1.1.4.6)+B[1](1.1.1.2.1)	ATGAAGCCTGTTACGCTGTATGATGTTGCCGAA;	TTCGGCAACATCATACAGCGTAACAGGCTTCAT;	-12	-15.2	84.4
A[6](1.2.1.1.4.6)+B[2](1.1.1.2.2)	ATGAAGCCTGTTACGCTGTATGATGTTGCCGAG;	CTCGGCAACATCATACAGCGTAACAGGCTTCAT;	-12	-15.2	84.4
A[6](1.2.1.1.4.6)+B[1](1.1.1.4.1)	ATGAAGCCTGTTACGCTGTATGATGTTGCGGAA;	TTCCGCAACATCATACAGCGTAACAGGCTTCAT;	29.2	25.2	84.4
A[6](1.2.1.1.4.6)+B[1](1.1.3.2.1)	ATGAAGCCTGTTACGCTGTATGATGTAGCCGAA;	TTCGGCTACATCATACAGCGTAACAGGCTTCAT;	-0.4	-15.2	83.7
A[6](1.2.1.1.4.6)+B[2](1.1.3.2.2)	ATGAAGCCTGTTACGCTGTATGATGTAGCCGAG;	CTCGGCTACATCATACAGCGTAACAGGCTTCAT;	-0.4	-15.2	83.8
A[6](1.2.1.1.4.6)+B[3](1.1.4.1.1)	ATGAAGCCTGTTACGCTGTATGATGTGGCTGAA;	TTCAGCCACATCATACAGCGTAACAGGCTTCAT;	19.8	16.6	84.1
A[6](1.2.1.1.4.6)+B[3](1.1.4.4.1)	ATGAAGCCTGTTACGCTGTATGATGTGGCGGAA;	TTCCGCCACATCATACAGCGTAACAGGCTTCAT;	34.7	23.2	85.7
A[6](1.2.1.1.4.6)+B[6](1.2.1.1.2)	ATGAAGCCTGTTACGCTGTATGACGTTGCTGAG;	CTCAGCAACGTCATACAGCGTAACAGGCTTCAT;	-1.4	-21.1	84.2
A[6](1.2.1.1.4.6)+B[6](1.2.1.2.2)	ATGAAGCCTGTTACGCTGTATGACGTTGCCGAG;	CTCGGCAACGTCATACAGCGTAACAGGCTTCAT;	-1.4	-21.1	85.7
A[6](1.2.1.1.4.6)+B[6](1.2.1.4.2)	ATGAAGCCTGTTACGCTGTATGACGTTGCGGAG;	CTCCGCAACGTCATACAGCGTAACAGGCTTCAT;	36.3	25.2	85.7
A[6](1.2.1.1.4.6)+B[6](1.2.3.1.2)	ATGAAGCCTGTTACGCTGTATGACGTAGCTGAG;	CTCAGCTACGTCATACAGCGTAACAGGCTTCAT;	30.2	29.5	83.6
A[6](1.2.1.1.4.6)+B[6](1.2.3.2.2)	ATGAAGCCTGTTACGCTGTATGACGTAGCCGAG;	CTCGGCTACGTCATACAGCGTAACAGGCTTCAT;	11.8	9.2	85.1
A[6](1.2.1.2.1.3)+B[1](1.1.1.2.1)	ATGAAGCCTGTCACTCTTTATGATGTTGCCGAA;	TTCGGCAACATCATAAAGAGTGACAGGCTTCAT;	-12.4	-15.2	82.7
A[6](1.2.1.2.1.3)+B[2](1.1.1.2.2)	ATGAAGCCTGTCACTCTTTATGATGTTGCCGAG;	CTCGGCAACATCATAAAGAGTGACAGGCTTCAT;	-12.4	-15.2	82.8
A[6](1.2.1.2.1.3)+B[1](1.1.1.4.1)	ATGAAGCCTGTCACTCTTTATGATGTTGCGGAA;	TTCCGCAACATCATAAAGAGTGACAGGCTTCAT;	1.6	-15.2	82.7
A[6](1.2.1.2.1.3)+B[1](1.1.3.2.1)	ATGAAGCCTGTCACTCTTTATGATGTAGCCGAA;	TTCGGCTACATCATAAAGAGTGACAGGCTTCAT;	-12.4	-15.2	82.1
A[6](1.2.1.2.1.3)+B[2](1.1.3.2.2)	ATGAAGCCTGTCACTCTTTATGATGTAGCCGAG;	CTCGGCTACATCATAAAGAGTGACAGGCTTCAT;	-12.4	-15.2	82.2
A[6](1.2.1.2.1.3)+B[1](1.1.3.4.1)	ATGAAGCCTGTCACTCTTTATGATGTAGCGGAA;	TTCCGCTACATCATAAAGAGTGACAGGCTTCAT;	-9.4	-15.2	82.1
A[6](1.2.1.2.1.3)+B[2](1.1.3.4.2)	ATGAAGCCTGTCACTCTTTATGATGTAGCGGAG;	CTCCGCTACATCATAAAGAGTGACAGGCTTCAT;	-4.8	-15.2	82.2
A[6](1.2.1.2.1.3)+B[3](1.1.4.1.1)	ATGAAGCCTGTCACTCTTTATGATGTGGCTGAA;	TTCAGCCACATCATAAAGAGTGACAGGCTTCAT;	37.4	32.2	82.5
A[6](1.2.1.2.1.3)+B[3](1.1.4.4.1)	ATGAAGCCTGTCACTCTTTATGATGTGGCGGAA;	TTCCGCCACATCATAAAGAGTGACAGGCTTCAT;	29.1	12.4	84
A[6](1.2.1.2.1.3)+B[6](1.2.1.1.2)	ATGAAGCCTGTCACTCTTTATGACGTTGCTGAG;	CTCAGCAACGTCATAAAGAGTGACAGGCTTCAT;	38.2	30.2	82.6
A[6](1.2.1.2.1.3)+B[6](1.2.1.2.2)	ATGAAGCCTGTCACTCTTTATGACGTTGCCGAG;	CTCGGCAACGTCATAAAGAGTGACAGGCTTCAT;	30.2	25.7	84.1
A[6](1.2.1.2.1.3)+B[6](1.2.1.3.2)	ATGAAGCCTGTCACTCTTTATGACGTTGCAGAG;	CTCTGCAACGTCATAAAGAGTGACAGGCTTCAT;	33.4	25.7	82.6
A[6](1.2.1.2.1.3)+B[6](1.2.1.4.2)	ATGAAGCCTGTCACTCTTTATGACGTTGCGGAG;	CTCCGCAACGTCATAAAGAGTGACAGGCTTCAT;	-1.4	25.7	84.1
A[6](1.2.1.2.1.3)+B[6](1.2.3.2.2)	ATGAAGCCTGTCACTCTTTATGACGTAGCCGAG;	CTCGGCTACGTCATAAAGAGTGACAGGCTTCAT;	30.2	32.2	83.5
A[6](1.2.1.2.1.3)+B[6](1.2.3.3.2)	ATGAAGCCTGTCACTCTTTATGACGTAGCAGAG;	CTCTGCTACGTCATAAAGAGTGACAGGCTTCAT;	33.4	32.6	82
A[6](1.2.1.2.1.3)+B[6](1.2.3.4.2)	ATGAAGCCTGTCACTCTTTATGACGTAGCGGAG;	CTCCGCTACGTCATAAAGAGTGACAGGCTTCAT;	11.8	31	83.5
A[6](1.2.1.2.1.4)+B[1](1.1.1.2.1)	ATGAAGCCTGTCACTCTCTATGATGTTGCCGAA;	TTCGGCAACATCATAGAGAGTGACAGGCTTCAT;	-12.4	-15.2	83.6
A[6](1.2.1.2.1.4)+B[2](1.1.1.2.2)	ATGAAGCCTGTCACTCTCTATGATGTTGCCGAG;	CTCGGCAACATCATAGAGAGTGACAGGCTTCAT;	-12.4	-15.2	83.7
A[6](1.2.1.2.1.4)+B[1](1.1.1.4.1)	ATGAAGCCTGTCACTCTCTATGATGTTGCGGAA;	TTCCGCAACATCATAGAGAGTGACAGGCTTCAT;	1.6	-15.2	83.6
A[6](1.2.1.2.1.4)+B[1](1.1.3.2.1)	ATGAAGCCTGTCACTCTCTATGATGTAGCCGAA;	TTCGGCTACATCATAGAGAGTGACAGGCTTCAT;	-12.4	-15.2	82.9
A[6](1.2.1.2.1.4)+B[2](1.1.3.2.2)	ATGAAGCCTGTCACTCTCTATGATGTAGCCGAG;	CTCGGCTACATCATAGAGAGTGACAGGCTTCAT;	-12.4	-15.2	83
A[6](1.2.1.2.1.4)+B[1](1.1.3.4.1)	ATGAAGCCTGTCACTCTCTATGATGTAGCGGAA;	TTCCGCTACATCATAGAGAGTGACAGGCTTCAT;	-9.4	-15.2	82.9
A[6](1.2.1.2.1.4)+B[2](1.1.3.4.2)	ATGAAGCCTGTCACTCTCTATGATGTAGCGGAG;	CTCCGCTACATCATAGAGAGTGACAGGCTTCAT;	-4.8	-15.2	83
A[6](1.2.1.2.1.4)+B[3](1.1.4.1.1)	ATGAAGCCTGTCACTCTCTATGATGTGGCTGAA;	TTCAGCCACATCATAGAGAGTGACAGGCTTCAT;	37.4	32.2	83.3
A[6](1.2.1.2.1.4)+B[3](1.1.4.4.1)	ATGAAGCCTGTCACTCTCTATGATGTGGCGGAA;	TTCCGCCACATCATAGAGAGTGACAGGCTTCAT;	31.5	12.4	84.9
A[6](1.2.1.2.1.4)+B[6](1.2.1.1.2)	ATGAAGCCTGTCACTCTCTATGACGTTGCTGAG;	CTCAGCAACGTCATAGAGAGTGACAGGCTTCAT;	38.2	30.2	83.5
A[6](1.2.1.2.1.4)+B[6](1.2.1.2.2)	ATGAAGCCTGTCACTCTCTATGACGTTGCCGAG;	CTCGGCAACGTCATAGAGAGTGACAGGCTTCAT;	30.2	25.7	85
A[6](1.2.1.2.1.4)+B[6](1.2.1.4.2)	ATGAAGCCTGTCACTCTCTATGACGTTGCGGAG;	CTCCGCAACGTCATAGAGAGTGACAGGCTTCAT;	-1.4	25.7	85
A[6](1.2.1.2.1.4)+B[6](1.2.3.2.2)	ATGAAGCCTGTCACTCTCTATGACGTAGCCGAG;	CTCGGCTACGTCATAGAGAGTGACAGGCTTCAT;	32.5	32.2	84.4
A[6](1.2.1.2.1.4)+B[6](1.2.3.3.2)	ATGAAGCCTGTCACTCTCTATGACGTAGCAGAG;	CTCTGCTACGTCATAGAGAGTGACAGGCTTCAT;	34.4	34.3	82.8
A[6](1.2.1.2.1.4)+B[6](1.2.3.4.2)	ATGAAGCCTGTCACTCTCTATGACGTAGCGGAG;	CTCCGCTACGTCATAGAGAGTGACAGGCTTCAT;	30.7	31	84.4
A[6](1.2.1.2.1.5)+B[1](1.1.1.2.1)	ATGAAGCCTGTCACTCTATATGATGTTGCCGAA;	TTCGGCAACATCATATAGAGTGACAGGCTTCAT;	-12.4	-15.2	82.1
A[6](1.2.1.2.1.5)+B[2](1.1.1.2.2)	ATGAAGCCTGTCACTCTATATGATGTTGCCGAG;	CTCGGCAACATCATATAGAGTGACAGGCTTCAT;	-12.4	-15.2	82.2
A[6](1.2.1.2.1.5)+B[1](1.1.1.4.1)	ATGAAGCCTGTCACTCTATATGATGTTGCGGAA;	TTCCGCAACATCATATAGAGTGACAGGCTTCAT;	1.6	-15.2	82.1
A[6](1.2.1.2.1.5)+B[1](1.1.3.2.1)	ATGAAGCCTGTCACTCTATATGATGTAGCCGAA;	TTCGGCTACATCATATAGAGTGACAGGCTTCAT;	14.7	-15.2	81.5
A[6](1.2.1.2.1.5)+B[2](1.1.3.2.2)	ATGAAGCCTGTCACTCTATATGATGTAGCCGAG;	CTCGGCTACATCATATAGAGTGACAGGCTTCAT;	14.7	-15.2	81.6
A[6](1.2.1.2.1.5)+B[1](1.1.3.4.1)	ATGAAGCCTGTCACTCTATATGATGTAGCGGAA;	TTCCGCTACATCATATAGAGTGACAGGCTTCAT;	14.7	-15.2	81.5
A[6](1.2.1.2.1.5)+B[2](1.1.3.4.2)	ATGAAGCCTGTCACTCTATATGATGTAGCGGAG;	CTCCGCTACATCATATAGAGTGACAGGCTTCAT;	14.7	-15.2	81.6
A[6](1.2.1.2.1.5)+B[3](1.1.4.1.1)	ATGAAGCCTGTCACTCTATATGATGTGGCTGAA;	TTCAGCCACATCATATAGAGTGACAGGCTTCAT;	37.4	34.2	81.9
A[6](1.2.1.2.1.5)+B[3](1.1.4.4.1)	ATGAAGCCTGTCACTCTATATGATGTGGCGGAA;	TTCCGCCACATCATATAGAGTGACAGGCTTCAT;	34.5	28.8	83.5
A[6](1.2.1.2.1.5)+B[6](1.2.1.1.2)	ATGAAGCCTGTCACTCTATATGACGTTGCTGAG;	CTCAGCAACGTCATATAGAGTGACAGGCTTCAT;	38.2	32.4	82
A[6](1.2.1.2.1.5)+B[6](1.2.1.2.2)	ATGAAGCCTGTCACTCTATATGACGTTGCCGAG;	CTCGGCAACGTCATATAGAGTGACAGGCTTCAT;	30.2	28.8	83.6
A[6](1.2.1.2.1.5)+B[6](1.2.1.3.2)	ATGAAGCCTGTCACTCTATATGACGTTGCAGAG;	CTCTGCAACGTCATATAGAGTGACAGGCTTCAT;	33.4	28.8	82
A[6](1.2.1.2.1.5)+B[6](1.2.1.4.2)	ATGAAGCCTGTCACTCTATATGACGTTGCGGAG;	CTCCGCAACGTCATATAGAGTGACAGGCTTCAT;	-1.4	28.8	83.6
A[6](1.2.1.2.1.5)+B[6](1.2.3.2.2)	ATGAAGCCTGTCACTCTATATGACGTAGCCGAG;	CTCGGCTACGTCATATAGAGTGACAGGCTTCAT;	30.2	33.9	82.9
A[6](1.2.1.2.1.5)+B[6](1.2.3.3.2)	ATGAAGCCTGTCACTCTATATGACGTAGCAGAG;	CTCTGCTACGTCATATAGAGTGACAGGCTTCAT;	33.4	34.2	81.4
A[6](1.2.1.2.1.5)+B[6](1.2.3.4.2)	ATGAAGCCTGTCACTCTATATGACGTAGCGGAG;	CTCCGCTACGTCATATAGAGTGACAGGCTTCAT;	11.8	32.8	82.9
A[6](1.2.1.2.1.6)+B[1](1.1.1.2.1)	ATGAAGCCTGTCACTCTGTATGATGTTGCCGAA;	TTCGGCAACATCATACAGAGTGACAGGCTTCAT;	-12.4	-15.2	83.9
A[6](1.2.1.2.1.6)+B[2](1.1.1.2.2)	ATGAAGCCTGTCACTCTGTATGATGTTGCCGAG;	CTCGGCAACATCATACAGAGTGACAGGCTTCAT;	-12.4	-15.2	84
A[6](1.2.1.2.1.6)+B[1](1.1.1.4.1)	ATGAAGCCTGTCACTCTGTATGATGTTGCGGAA;	TTCCGCAACATCATACAGAGTGACAGGCTTCAT;	1.6	-15.2	83.9
A[6](1.2.1.2.1.6)+B[1](1.1.3.2.1)	ATGAAGCCTGTCACTCTGTATGATGTAGCCGAA;	TTCGGCTACATCATACAGAGTGACAGGCTTCAT;	-12.4	-15.2	83.2
A[6](1.2.1.2.1.6)+B[2](1.1.3.2.2)	ATGAAGCCTGTCACTCTGTATGATGTAGCCGAG;	CTCGGCTACATCATACAGAGTGACAGGCTTCAT;	-12.4	-15.2	83.3
A[6](1.2.1.2.1.6)+B[1](1.1.3.4.1)	ATGAAGCCTGTCACTCTGTATGATGTAGCGGAA;	TTCCGCTACATCATACAGAGTGACAGGCTTCAT;	-9.4	-15.2	83.2
A[6](1.2.1.2.1.6)+B[2](1.1.3.4.2)	ATGAAGCCTGTCACTCTGTATGATGTAGCGGAG;	CTCCGCTACATCATACAGAGTGACAGGCTTCAT;	19.8	-15.2	83.3
A[6](1.2.1.2.1.6)+B[3](1.1.4.1.1)	ATGAAGCCTGTCACTCTGTATGATGTGGCTGAA;	TTCAGCCACATCATACAGAGTGACAGGCTTCAT;	37.4	32.2	83.7
A[6](1.2.1.2.1.6)+B[3](1.1.4.4.1)	ATGAAGCCTGTCACTCTGTATGATGTGGCGGAA;	TTCCGCCACATCATACAGAGTGACAGGCTTCAT;	29.1	12.4	85.2
A[6](1.2.1.2.1.6)+B[6](1.2.1.1.2)	ATGAAGCCTGTCACTCTGTATGACGTTGCTGAG;	CTCAGCAACGTCATACAGAGTGACAGGCTTCAT;	38.2	30.2	83.8
A[6](1.2.1.2.1.6)+B[6](1.2.1.2.2)	ATGAAGCCTGTCACTCTGTATGACGTTGCCGAG;	CTCGGCAACGTCATACAGAGTGACAGGCTTCAT;	30.2	25.7	85.3
A[6](1.2.1.2.1.6)+B[6](1.2.1.4.2)	ATGAAGCCTGTCACTCTGTATGACGTTGCGGAG;	CTCCGCAACGTCATACAGAGTGACAGGCTTCAT;	33.6	25.7	85.3
A[6](1.2.1.2.1.6)+B[6](1.2.3.2.2)	ATGAAGCCTGTCACTCTGTATGACGTAGCCGAG;	CTCGGCTACGTCATACAGAGTGACAGGCTTCAT;	30.2	32.2	84.7
A[6](1.2.1.2.1.6)+B[6](1.2.3.4.2)	ATGAAGCCTGTCACTCTGTATGACGTAGCGGAG;	CTCCGCTACGTCATACAGAGTGACAGGCTTCAT;	32.7	31	84.7
A[6](1.2.1.2.2.3)+B[1](1.1.1.2.1)	ATGAAGCCTGTCACCCTTTATGATGTTGCCGAA;	TTCGGCAACATCATAAAGGGTGACAGGCTTCAT;	-12.4	-15.2	84.5
A[6](1.2.1.2.2.3)+B[2](1.1.1.2.2)	ATGAAGCCTGTCACCCTTTATGATGTTGCCGAG;	CTCGGCAACATCATAAAGGGTGACAGGCTTCAT;	-12.4	-15.2	84.5
A[6](1.2.1.2.2.3)+B[1](1.1.1.4.1)	ATGAAGCCTGTCACCCTTTATGATGTTGCGGAA;	TTCCGCAACATCATAAAGGGTGACAGGCTTCAT;	1.6	-15.2	84.5
A[6](1.2.1.2.2.3)+B[1](1.1.3.2.1)	ATGAAGCCTGTCACCCTTTATGATGTAGCCGAA;	TTCGGCTACATCATAAAGGGTGACAGGCTTCAT;	-12.4	-15.2	83.8
A[6](1.2.1.2.2.3)+B[2](1.1.3.2.2)	ATGAAGCCTGTCACCCTTTATGATGTAGCCGAG;	CTCGGCTACATCATAAAGGGTGACAGGCTTCAT;	-12.4	-15.2	83.9
A[6](1.2.1.2.2.3)+B[1](1.1.3.4.1)	ATGAAGCCTGTCACCCTTTATGATGTAGCGGAA;	TTCCGCTACATCATAAAGGGTGACAGGCTTCAT;	-9.4	-15.2	83.8
A[6](1.2.1.2.2.3)+B[2](1.1.3.4.2)	ATGAAGCCTGTCACCCTTTATGATGTAGCGGAG;	CTCCGCTACATCATAAAGGGTGACAGGCTTCAT;	-9.4	-15.2	83.9
A[6](1.2.1.2.2.3)+B[3](1.1.4.1.1)	ATGAAGCCTGTCACCCTTTATGATGTGGCTGAA;	TTCAGCCACATCATAAAGGGTGACAGGCTTCAT;	37.4	33	84.2
A[6](1.2.1.2.2.3)+B[3](1.1.4.4.1)	ATGAAGCCTGTCACCCTTTATGATGTGGCGGAA;	TTCCGCCACATCATAAAGGGTGACAGGCTTCAT;	26.7	12.4	85.8
A[6](1.2.1.2.2.3)+B[6](1.2.1.1.2)	ATGAAGCCTGTCACCCTTTATGACGTTGCTGAG;	CTCAGCAACGTCATAAAGGGTGACAGGCTTCAT;	38.2	30.2	84.3
A[6](1.2.1.2.2.3)+B[6](1.2.1.2.2)	ATGAAGCCTGTCACCCTTTATGACGTTGCCGAG;	CTCGGCAACGTCATAAAGGGTGACAGGCTTCAT;	30.2	25.7	85.9
A[6](1.2.1.2.2.3)+B[6](1.2.1.3.2)	ATGAAGCCTGTCACCCTTTATGACGTTGCAGAG;	CTCTGCAACGTCATAAAGGGTGACAGGCTTCAT;	33.4	25.7	84.3
A[6](1.2.1.2.2.3)+B[6](1.2.1.4.2)	ATGAAGCCTGTCACCCTTTATGACGTTGCGGAG;	CTCCGCAACGTCATAAAGGGTGACAGGCTTCAT;	-1.4	25.7	85.9
A[6](1.2.1.2.2.3)+B[6](1.2.3.2.2)	ATGAAGCCTGTCACCCTTTATGACGTAGCCGAG;	CTCGGCTACGTCATAAAGGGTGACAGGCTTCAT;	30.2	32.2	85.2
A[6](1.2.1.2.2.3)+B[6](1.2.3.3.2)	ATGAAGCCTGTCACCCTTTATGACGTAGCAGAG;	CTCTGCTACGTCATAAAGGGTGACAGGCTTCAT;	33.4	32.6	83.7
A[6](1.2.1.2.2.3)+B[6](1.2.3.4.2)	ATGAAGCCTGTCACCCTTTATGACGTAGCGGAG;	CTCCGCTACGTCATAAAGGGTGACAGGCTTCAT;	11.8	31	85.2
A[6](1.2.1.2.2.4)+B[1](1.1.1.2.1)	ATGAAGCCTGTCACCCTCTATGATGTTGCCGAA;	TTCGGCAACATCATAGAGGGTGACAGGCTTCAT;	-12.4	-15.2	85.3
A[6](1.2.1.2.2.4)+B[2](1.1.1.2.2)	ATGAAGCCTGTCACCCTCTATGATGTTGCCGAG;	CTCGGCAACATCATAGAGGGTGACAGGCTTCAT;	-12.4	-15.2	85.4
A[6](1.2.1.2.2.4)+B[1](1.1.1.4.1)	ATGAAGCCTGTCACCCTCTATGATGTTGCGGAA;	TTCCGCAACATCATAGAGGGTGACAGGCTTCAT;	1.6	-15.2	85.3
A[6](1.2.1.2.2.4)+B[1](1.1.3.2.1)	ATGAAGCCTGTCACCCTCTATGATGTAGCCGAA;	TTCGGCTACATCATAGAGGGTGACAGGCTTCAT;	-12.4	-15.2	84.7
A[6](1.2.1.2.2.4)+B[2](1.1.3.2.2)	ATGAAGCCTGTCACCCTCTATGATGTAGCCGAG;	CTCGGCTACATCATAGAGGGTGACAGGCTTCAT;	-12.4	-15.2	84.8
A[6](1.2.1.2.2.4)+B[1](1.1.3.4.1)	ATGAAGCCTGTCACCCTCTATGATGTAGCGGAA;	TTCCGCTACATCATAGAGGGTGACAGGCTTCAT;	16.1	-15.2	84.7
A[6](1.2.1.2.2.4)+B[2](1.1.3.4.2)	ATGAAGCCTGTCACCCTCTATGATGTAGCGGAG;	CTCCGCTACATCATAGAGGGTGACAGGCTTCAT;	16.1	-15.2	84.8
A[6](1.2.1.2.2.4)+B[3](1.1.4.1.1)	ATGAAGCCTGTCACCCTCTATGATGTGGCTGAA;	TTCAGCCACATCATAGAGGGTGACAGGCTTCAT;	37.4	33	85.1
A[6](1.2.1.2.2.4)+B[3](1.1.4.4.1)	ATGAAGCCTGTCACCCTCTATGATGTGGCGGAA;	TTCCGCCACATCATAGAGGGTGACAGGCTTCAT;	30.4	12.4	86.7
A[6](1.2.1.2.2.4)+B[6](1.2.1.1.2)	ATGAAGCCTGTCACCCTCTATGACGTTGCTGAG;	CTCAGCAACGTCATAGAGGGTGACAGGCTTCAT;	38.2	30.2	85.2
A[6](1.2.1.2.2.4)+B[6](1.2.1.2.2)	ATGAAGCCTGTCACCCTCTATGACGTTGCCGAG;	CTCGGCAACGTCATAGAGGGTGACAGGCTTCAT;	30.2	25.7	86.7
A[6](1.2.1.2.2.4)+B[6](1.2.1.3.2)	ATGAAGCCTGTCACCCTCTATGACGTTGCAGAG;	CTCTGCAACGTCATAGAGGGTGACAGGCTTCAT;	33.4	31.8	85.2
A[6](1.2.1.2.2.4)+B[6](1.2.1.4.2)	ATGAAGCCTGTCACCCTCTATGACGTTGCGGAG;	CTCCGCAACGTCATAGAGGGTGACAGGCTTCAT;	-1.4	25.7	86.7
A[6](1.2.1.2.2.4)+B[6](1.2.3.2.2)	ATGAAGCCTGTCACCCTCTATGACGTAGCCGAG;	CTCGGCTACGTCATAGAGGGTGACAGGCTTCAT;	30.2	32.2	86.1
A[6](1.2.1.2.2.4)+B[6](1.2.3.3.2)	ATGAAGCCTGTCACCCTCTATGACGTAGCAGAG;	CTCTGCTACGTCATAGAGGGTGACAGGCTTCAT;	33.4	32.6	84.6
A[6](1.2.1.2.2.4)+B[6](1.2.3.4.2)	ATGAAGCCTGTCACCCTCTATGACGTAGCGGAG;	CTCCGCTACGTCATAGAGGGTGACAGGCTTCAT;	33.8	31	86.1
A[6](1.2.1.2.2.5)+B[1](1.1.1.2.1)	ATGAAGCCTGTCACCCTATATGATGTTGCCGAA;	TTCGGCAACATCATATAGGGTGACAGGCTTCAT;	-12.4	30.6	83.9
A[6](1.2.1.2.2.5)+B[2](1.1.1.2.2)	ATGAAGCCTGTCACCCTATATGATGTTGCCGAG;	CTCGGCAACATCATATAGGGTGACAGGCTTCAT;	-12.4	30.6	84
A[6](1.2.1.2.2.5)+B[1](1.1.1.4.1)	ATGAAGCCTGTCACCCTATATGATGTTGCGGAA;	TTCCGCAACATCATATAGGGTGACAGGCTTCAT;	1.6	30.6	83.9
A[6](1.2.1.2.2.5)+B[1](1.1.3.2.1)	ATGAAGCCTGTCACCCTATATGATGTAGCCGAA;	TTCGGCTACATCATATAGGGTGACAGGCTTCAT;	14.4	30.6	83.2
A[6](1.2.1.2.2.5)+B[2](1.1.3.2.2)	ATGAAGCCTGTCACCCTATATGATGTAGCCGAG;	CTCGGCTACATCATATAGGGTGACAGGCTTCAT;	14.4	30.6	83.3
A[6](1.2.1.2.2.5)+B[1](1.1.3.4.1)	ATGAAGCCTGTCACCCTATATGATGTAGCGGAA;	TTCCGCTACATCATATAGGGTGACAGGCTTCAT;	28.3	30.6	83.2
A[6](1.2.1.2.2.5)+B[2](1.1.3.4.2)	ATGAAGCCTGTCACCCTATATGATGTAGCGGAG;	CTCCGCTACATCATATAGGGTGACAGGCTTCAT;	28.3	30.6	83.3
A[6](1.2.1.2.2.5)+B[6](1.2.1.1.2)	ATGAAGCCTGTCACCCTATATGACGTTGCTGAG;	CTCAGCAACGTCATATAGGGTGACAGGCTTCAT;	38.2	32.4	83.8
A[6](1.2.1.2.2.5)+B[6](1.2.1.2.2)	ATGAAGCCTGTCACCCTATATGACGTTGCCGAG;	CTCGGCAACGTCATATAGGGTGACAGGCTTCAT;	30.2	28.8	85.3
A[6](1.2.1.2.2.5)+B[6](1.2.1.3.2)	ATGAAGCCTGTCACCCTATATGACGTTGCAGAG;	CTCTGCAACGTCATATAGGGTGACAGGCTTCAT;	33.4	28.8	83.8
A[6](1.2.1.2.2.5)+B[6](1.2.1.4.2)	ATGAAGCCTGTCACCCTATATGACGTTGCGGAG;	CTCCGCAACGTCATATAGGGTGACAGGCTTCAT;	-1.4	28.8	85.3
A[6](1.2.1.2.2.5)+B[6](1.2.3.2.2)	ATGAAGCCTGTCACCCTATATGACGTAGCCGAG;	CTCGGCTACGTCATATAGGGTGACAGGCTTCAT;	30.2	33.9	84.7
A[6](1.2.1.2.2.5)+B[6](1.2.3.3.2)	ATGAAGCCTGTCACCCTATATGACGTAGCAGAG;	CTCTGCTACGTCATATAGGGTGACAGGCTTCAT;	33.4	34.2	83.1
A[6](1.2.1.2.2.5)+B[6](1.2.3.4.2)	ATGAAGCCTGTCACCCTATATGACGTAGCGGAG;	CTCCGCTACGTCATATAGGGTGACAGGCTTCAT;	11.8	32.8	84.7
A[6](1.2.1.2.2.6)+B[1](1.1.1.2.1)	ATGAAGCCTGTCACCCTGTATGATGTTGCCGAA;	TTCGGCAACATCATACAGGGTGACAGGCTTCAT;	-12.4	-15.2	85.6
A[6](1.2.1.2.2.6)+B[2](1.1.1.2.2)	ATGAAGCCTGTCACCCTGTATGATGTTGCCGAG;	CTCGGCAACATCATACAGGGTGACAGGCTTCAT;	-12.4	-15.2	85.7
A[6](1.2.1.2.2.6)+B[1](1.1.1.4.1)	ATGAAGCCTGTCACCCTGTATGATGTTGCGGAA;	TTCCGCAACATCATACAGGGTGACAGGCTTCAT;	1.6	-15.2	85.6
A[6](1.2.1.2.2.6)+B[1](1.1.3.2.1)	ATGAAGCCTGTCACCCTGTATGATGTAGCCGAA;	TTCGGCTACATCATACAGGGTGACAGGCTTCAT;	-12.4	-15.2	85
A[6](1.2.1.2.2.6)+B[2](1.1.3.2.2)	ATGAAGCCTGTCACCCTGTATGATGTAGCCGAG;	CTCGGCTACATCATACAGGGTGACAGGCTTCAT;	-12.4	-15.2	85.1
A[6](1.2.1.2.2.6)+B[1](1.1.3.4.1)	ATGAAGCCTGTCACCCTGTATGATGTAGCGGAA;	TTCCGCTACATCATACAGGGTGACAGGCTTCAT;	-9.4	-15.2	85
A[6](1.2.1.2.2.6)+B[2](1.1.3.4.2)	ATGAAGCCTGTCACCCTGTATGATGTAGCGGAG;	CTCCGCTACATCATACAGGGTGACAGGCTTCAT;	-9.4	-15.2	85.1
A[6](1.2.1.2.2.6)+B[3](1.1.4.1.1)	ATGAAGCCTGTCACCCTGTATGATGTGGCTGAA;	TTCAGCCACATCATACAGGGTGACAGGCTTCAT;	37.4	33	85.4
A[6](1.2.1.2.2.6)+B[3](1.1.4.4.1)	ATGAAGCCTGTCACCCTGTATGATGTGGCGGAA;	TTCCGCCACATCATACAGGGTGACAGGCTTCAT;	26.7	12.4	87
A[6](1.2.1.2.2.6)+B[6](1.2.1.1.2)	ATGAAGCCTGTCACCCTGTATGACGTTGCTGAG;	CTCAGCAACGTCATACAGGGTGACAGGCTTCAT;	38.2	30.2	85.5
A[6](1.2.1.2.2.6)+B[6](1.2.1.2.2)	ATGAAGCCTGTCACCCTGTATGACGTTGCCGAG;	CTCGGCAACGTCATACAGGGTGACAGGCTTCAT;	30.2	25.7	87
A[6](1.2.1.2.2.6)+B[6](1.2.1.3.2)	ATGAAGCCTGTCACCCTGTATGACGTTGCAGAG;	CTCTGCAACGTCATACAGGGTGACAGGCTTCAT;	33.4	25.7	85.5
A[6](1.2.1.2.2.6)+B[6](1.2.1.4.2)	ATGAAGCCTGTCACCCTGTATGACGTTGCGGAG;	CTCCGCAACGTCATACAGGGTGACAGGCTTCAT;	-1.4	25.7	87
A[6](1.2.1.2.2.6)+B[6](1.2.3.2.2)	ATGAAGCCTGTCACCCTGTATGACGTAGCCGAG;	CTCGGCTACGTCATACAGGGTGACAGGCTTCAT;	30.2	32.2	86.4
A[6](1.2.1.2.2.6)+B[6](1.2.3.3.2)	ATGAAGCCTGTCACCCTGTATGACGTAGCAGAG;	CTCTGCTACGTCATACAGGGTGACAGGCTTCAT;	33.4	32.6	84.9
A[6](1.2.1.2.2.6)+B[6](1.2.3.4.2)	ATGAAGCCTGTCACCCTGTATGACGTAGCGGAG;	CTCCGCTACGTCATACAGGGTGACAGGCTTCAT;	11.8	31	86.4
A[6](1.2.1.3.1.3)+B[1](1.1.1.2.1)	ATGAAGCCTGTAACTCTTTATGATGTTGCCGAA;	TTCGGCAACATCATAAAGAGTTACAGGCTTCAT;	-12.4	-15.2	81.2
A[6](1.2.1.3.1.3)+B[2](1.1.1.2.2)	ATGAAGCCTGTAACTCTTTATGATGTTGCCGAG;	CTCGGCAACATCATAAAGAGTTACAGGCTTCAT;	-12.4	-15.2	81.3
A[6](1.2.1.3.1.3)+B[1](1.1.1.4.1)	ATGAAGCCTGTAACTCTTTATGATGTTGCGGAA;	TTCCGCAACATCATAAAGAGTTACAGGCTTCAT;	14.1	-15.2	81.2
A[6](1.2.1.3.1.3)+B[1](1.1.3.2.1)	ATGAAGCCTGTAACTCTTTATGATGTAGCCGAA;	TTCGGCTACATCATAAAGAGTTACAGGCTTCAT;	-12.4	-15.2	80.5
A[6](1.2.1.3.1.3)+B[2](1.1.3.2.2)	ATGAAGCCTGTAACTCTTTATGATGTAGCCGAG;	CTCGGCTACATCATAAAGAGTTACAGGCTTCAT;	-12.4	-15.2	80.6
A[6](1.2.1.3.1.3)+B[1](1.1.3.4.1)	ATGAAGCCTGTAACTCTTTATGATGTAGCGGAA;	TTCCGCTACATCATAAAGAGTTACAGGCTTCAT;	-9.4	-15.2	80.5
A[6](1.2.1.3.1.3)+B[2](1.1.3.4.2)	ATGAAGCCTGTAACTCTTTATGATGTAGCGGAG;	CTCCGCTACATCATAAAGAGTTACAGGCTTCAT;	-4.8	-15.2	80.6
A[6](1.2.1.3.1.3)+B[3](1.1.4.1.1)	ATGAAGCCTGTAACTCTTTATGATGTGGCTGAA;	TTCAGCCACATCATAAAGAGTTACAGGCTTCAT;	19.8	16.6	80.9
A[6](1.2.1.3.1.3)+B[3](1.1.4.4.1)	ATGAAGCCTGTAACTCTTTATGATGTGGCGGAA;	TTCCGCCACATCATAAAGAGTTACAGGCTTCAT;	7.2	12.4	82.5
A[6](1.2.1.3.1.3)+B[6](1.2.1.1.2)	ATGAAGCCTGTAACTCTTTATGACGTTGCTGAG;	CTCAGCAACGTCATAAAGAGTTACAGGCTTCAT;	-1.4	-21.1	81.1
A[6](1.2.1.3.1.3)+B[6](1.2.1.2.2)	ATGAAGCCTGTAACTCTTTATGACGTTGCCGAG;	CTCGGCAACGTCATAAAGAGTTACAGGCTTCAT;	-1.4	-21.1	82.6
A[6](1.2.1.3.1.3)+B[6](1.2.1.3.2)	ATGAAGCCTGTAACTCTTTATGACGTTGCAGAG;	CTCTGCAACGTCATAAAGAGTTACAGGCTTCAT;	36.2	-21.1	81.1
A[6](1.2.1.3.1.3)+B[6](1.2.1.4.2)	ATGAAGCCTGTAACTCTTTATGACGTTGCGGAG;	CTCCGCAACGTCATAAAGAGTTACAGGCTTCAT;	-1.4	-21.1	82.6
A[6](1.2.1.3.1.3)+B[6](1.2.3.1.2)	ATGAAGCCTGTAACTCTTTATGACGTAGCTGAG;	CTCAGCTACGTCATAAAGAGTTACAGGCTTCAT;	11.8	9.2	80.4
A[6](1.2.1.3.1.3)+B[6](1.2.3.2.2)	ATGAAGCCTGTAACTCTTTATGACGTAGCCGAG;	CTCGGCTACGTCATAAAGAGTTACAGGCTTCAT;	11.8	9.2	82
A[6](1.2.1.3.1.3)+B[6](1.2.3.3.2)	ATGAAGCCTGTAACTCTTTATGACGTAGCAGAG;	CTCTGCTACGTCATAAAGAGTTACAGGCTTCAT;	11.8	9.2	80.4
A[6](1.2.1.3.1.3)+B[6](1.2.3.4.2)	ATGAAGCCTGTAACTCTTTATGACGTAGCGGAG;	CTCCGCTACGTCATAAAGAGTTACAGGCTTCAT;	11.8	9.2	82
A[6](1.2.1.3.1.3)+B[6](1.2.4.1.2)	ATGAAGCCTGTAACTCTTTATGACGTGGCTGAG;	CTCAGCCACGTCATAAAGAGTTACAGGCTTCAT;	34.9	31.7	82.4
A[6](1.2.1.3.1.3)+B[6](1.2.4.3.2)	ATGAAGCCTGTAACTCTTTATGACGTGGCAGAG;	CTCTGCCACGTCATAAAGAGTTACAGGCTTCAT;	28.6	26.7	82.4
A[6](1.2.1.3.1.3)+B[6](1.2.4.4.2)	ATGAAGCCTGTAACTCTTTATGACGTGGCGGAG;	CTCCGCCACGTCATAAAGAGTTACAGGCTTCAT;	13.7	12.4	83.9
A[6](1.2.1.3.1.4)+B[1](1.1.1.2.1)	ATGAAGCCTGTAACTCTCTATGATGTTGCCGAA;	TTCGGCAACATCATAGAGAGTTACAGGCTTCAT;	-12.4	-15.2	82.1
A[6](1.2.1.3.1.4)+B[2](1.1.1.2.2)	ATGAAGCCTGTAACTCTCTATGATGTTGCCGAG;	CTCGGCAACATCATAGAGAGTTACAGGCTTCAT;	-12.4	-15.2	82.2
A[6](1.2.1.3.1.4)+B[1](1.1.1.4.1)	ATGAAGCCTGTAACTCTCTATGATGTTGCGGAA;	TTCCGCAACATCATAGAGAGTTACAGGCTTCAT;	27.4	-15.2	82.1
A[6](1.2.1.3.1.4)+B[1](1.1.3.2.1)	ATGAAGCCTGTAACTCTCTATGATGTAGCCGAA;	TTCGGCTACATCATAGAGAGTTACAGGCTTCAT;	-12.4	-15.2	81.4
A[6](1.2.1.3.1.4)+B[2](1.1.3.2.2)	ATGAAGCCTGTAACTCTCTATGATGTAGCCGAG;	CTCGGCTACATCATAGAGAGTTACAGGCTTCAT;	-12.4	-15.2	81.5
A[6](1.2.1.3.1.4)+B[1](1.1.3.4.1)	ATGAAGCCTGTAACTCTCTATGATGTAGCGGAA;	TTCCGCTACATCATAGAGAGTTACAGGCTTCAT;	-9.4	-15.2	81.4
A[6](1.2.1.3.1.4)+B[2](1.1.3.4.2)	ATGAAGCCTGTAACTCTCTATGATGTAGCGGAG;	CTCCGCTACATCATAGAGAGTTACAGGCTTCAT;	-4.8	-15.2	81.5
A[6](1.2.1.3.1.4)+B[3](1.1.4.1.1)	ATGAAGCCTGTAACTCTCTATGATGTGGCTGAA;	TTCAGCCACATCATAGAGAGTTACAGGCTTCAT;	19.8	16.6	81.8
A[6](1.2.1.3.1.4)+B[3](1.1.4.4.1)	ATGAAGCCTGTAACTCTCTATGATGTGGCGGAA;	TTCCGCCACATCATAGAGAGTTACAGGCTTCAT;	7.2	12.4	83.4
A[6](1.2.1.3.1.4)+B[6](1.2.1.1.2)	ATGAAGCCTGTAACTCTCTATGACGTTGCTGAG;	CTCAGCAACGTCATAGAGAGTTACAGGCTTCAT;	-1.4	-21.1	82
A[6](1.2.1.3.1.4)+B[6](1.2.1.2.2)	ATGAAGCCTGTAACTCTCTATGACGTTGCCGAG;	CTCGGCAACGTCATAGAGAGTTACAGGCTTCAT;	-1.4	-21.1	83.5
A[6](1.2.1.3.1.4)+B[6](1.2.1.4.2)	ATGAAGCCTGTAACTCTCTATGACGTTGCGGAG;	CTCCGCAACGTCATAGAGAGTTACAGGCTTCAT;	-1.4	-21.1	83.5
A[6](1.2.1.3.1.4)+B[6](1.2.3.1.2)	ATGAAGCCTGTAACTCTCTATGACGTAGCTGAG;	CTCAGCTACGTCATAGAGAGTTACAGGCTTCAT;	33.6	9.2	81.3
A[6](1.2.1.3.1.4)+B[6](1.2.3.2.2)	ATGAAGCCTGTAACTCTCTATGACGTAGCCGAG;	CTCGGCTACGTCATAGAGAGTTACAGGCTTCAT;	32.5	9.2	82.9
A[6](1.2.1.3.1.4)+B[6](1.2.3.3.2)	ATGAAGCCTGTAACTCTCTATGACGTAGCAGAG;	CTCTGCTACGTCATAGAGAGTTACAGGCTTCAT;	34.4	34.3	81.3
A[6](1.2.1.3.1.4)+B[6](1.2.3.4.2)	ATGAAGCCTGTAACTCTCTATGACGTAGCGGAG;	CTCCGCTACGTCATAGAGAGTTACAGGCTTCAT;	30.7	9.2	82.9
A[6](1.2.1.3.1.4)+B[6](1.2.4.1.2)	ATGAAGCCTGTAACTCTCTATGACGTGGCTGAG;	CTCAGCCACGTCATAGAGAGTTACAGGCTTCAT;	34.9	31.7	83.3
A[6](1.2.1.3.1.4)+B[6](1.2.4.3.2)	ATGAAGCCTGTAACTCTCTATGACGTGGCAGAG;	CTCTGCCACGTCATAGAGAGTTACAGGCTTCAT;	28.6	33.6	83.3
A[6](1.2.1.3.1.4)+B[6](1.2.4.4.2)	ATGAAGCCTGTAACTCTCTATGACGTGGCGGAG;	CTCCGCCACGTCATAGAGAGTTACAGGCTTCAT;	13.7	12.4	84.8
A[6](1.2.1.3.1.5)+B[1](1.1.1.2.1)	ATGAAGCCTGTAACTCTATATGATGTTGCCGAA;	TTCGGCAACATCATATAGAGTTACAGGCTTCAT;	-12.4	-15.2	80.6
A[6](1.2.1.3.1.5)+B[2](1.1.1.2.2)	ATGAAGCCTGTAACTCTATATGATGTTGCCGAG;	CTCGGCAACATCATATAGAGTTACAGGCTTCAT;	-12.4	-15.2	80.7
A[6](1.2.1.3.1.5)+B[1](1.1.1.4.1)	ATGAAGCCTGTAACTCTATATGATGTTGCGGAA;	TTCCGCAACATCATATAGAGTTACAGGCTTCAT;	29.8	-15.2	80.6
A[6](1.2.1.3.1.5)+B[2](1.1.3.2.2)	ATGAAGCCTGTAACTCTATATGATGTAGCCGAG;	CTCGGCTACATCATATAGAGTTACAGGCTTCAT;	14.7	-15.2	80.1
A[6](1.2.1.3.1.5)+B[2](1.1.3.4.2)	ATGAAGCCTGTAACTCTATATGATGTAGCGGAG;	CTCCGCTACATCATATAGAGTTACAGGCTTCAT;	14.7	-15.2	80.1
A[6](1.2.1.3.1.5)+B[3](1.1.4.1.1)	ATGAAGCCTGTAACTCTATATGATGTGGCTGAA;	TTCAGCCACATCATATAGAGTTACAGGCTTCAT;	19.8	16.6	80.3
A[6](1.2.1.3.1.5)+B[3](1.1.4.4.1)	ATGAAGCCTGTAACTCTATATGATGTGGCGGAA;	TTCCGCCACATCATATAGAGTTACAGGCTTCAT;	7.2	12.4	81.9
A[6](1.2.1.3.1.5)+B[6](1.2.1.1.2)	ATGAAGCCTGTAACTCTATATGACGTTGCTGAG;	CTCAGCAACGTCATATAGAGTTACAGGCTTCAT;	-1.4	-21.1	80.5
A[6](1.2.1.3.1.5)+B[6](1.2.1.2.2)	ATGAAGCCTGTAACTCTATATGACGTTGCCGAG;	CTCGGCAACGTCATATAGAGTTACAGGCTTCAT;	-1.4	-21.1	82.1
A[6](1.2.1.3.1.5)+B[6](1.2.1.4.2)	ATGAAGCCTGTAACTCTATATGACGTTGCGGAG;	CTCCGCAACGTCATATAGAGTTACAGGCTTCAT;	-1.4	-21.1	82.1
A[6](1.2.1.3.1.5)+B[6](1.2.3.2.2)	ATGAAGCCTGTAACTCTATATGACGTAGCCGAG;	CTCGGCTACGTCATATAGAGTTACAGGCTTCAT;	11.8	9.2	81.4
A[6](1.2.1.3.1.5)+B[6](1.2.3.4.2)	ATGAAGCCTGTAACTCTATATGACGTAGCGGAG;	CTCCGCTACGTCATATAGAGTTACAGGCTTCAT;	11.8	9.2	81.4
A[6](1.2.1.3.1.5)+B[6](1.2.4.1.2)	ATGAAGCCTGTAACTCTATATGACGTGGCTGAG;	CTCAGCCACGTCATATAGAGTTACAGGCTTCAT;	34.9	31.7	81.8
A[6](1.2.1.3.1.5)+B[6](1.2.4.3.2)	ATGAAGCCTGTAACTCTATATGACGTGGCAGAG;	CTCTGCCACGTCATATAGAGTTACAGGCTTCAT;	28.6	26.7	81.8
A[6](1.2.1.3.1.5)+B[6](1.2.4.4.2)	ATGAAGCCTGTAACTCTATATGACGTGGCGGAG;	CTCCGCCACGTCATATAGAGTTACAGGCTTCAT;	13.7	12.4	83.4
A[6](1.2.1.3.1.6)+B[1](1.1.1.2.1)	ATGAAGCCTGTAACTCTGTATGATGTTGCCGAA;	TTCGGCAACATCATACAGAGTTACAGGCTTCAT;	-12.4	-15.2	82.4
A[6](1.2.1.3.1.6)+B[2](1.1.1.2.2)	ATGAAGCCTGTAACTCTGTATGATGTTGCCGAG;	CTCGGCAACATCATACAGAGTTACAGGCTTCAT;	-12.4	-15.2	82.5
A[6](1.2.1.3.1.6)+B[1](1.1.1.4.1)	ATGAAGCCTGTAACTCTGTATGATGTTGCGGAA;	TTCCGCAACATCATACAGAGTTACAGGCTTCAT;	14.1	-15.2	82.4
A[6](1.2.1.3.1.6)+B[1](1.1.3.2.1)	ATGAAGCCTGTAACTCTGTATGATGTAGCCGAA;	TTCGGCTACATCATACAGAGTTACAGGCTTCAT;	-12.4	-15.2	81.7
A[6](1.2.1.3.1.6)+B[2](1.1.3.2.2)	ATGAAGCCTGTAACTCTGTATGATGTAGCCGAG;	CTCGGCTACATCATACAGAGTTACAGGCTTCAT;	-12.4	-15.2	81.8
A[6](1.2.1.3.1.6)+B[1](1.1.3.4.1)	ATGAAGCCTGTAACTCTGTATGATGTAGCGGAA;	TTCCGCTACATCATACAGAGTTACAGGCTTCAT;	-9.4	-15.2	81.7
A[6](1.2.1.3.1.6)+B[2](1.1.3.4.2)	ATGAAGCCTGTAACTCTGTATGATGTAGCGGAG;	CTCCGCTACATCATACAGAGTTACAGGCTTCAT;	19.8	-15.2	81.8
A[6](1.2.1.3.1.6)+B[3](1.1.4.1.1)	ATGAAGCCTGTAACTCTGTATGATGTGGCTGAA;	TTCAGCCACATCATACAGAGTTACAGGCTTCAT;	19.8	16.6	82.1
A[6](1.2.1.3.1.6)+B[3](1.1.4.4.1)	ATGAAGCCTGTAACTCTGTATGATGTGGCGGAA;	TTCCGCCACATCATACAGAGTTACAGGCTTCAT;	7.2	12.4	83.7
A[6](1.2.1.3.1.6)+B[6](1.2.1.1.2)	ATGAAGCCTGTAACTCTGTATGACGTTGCTGAG;	CTCAGCAACGTCATACAGAGTTACAGGCTTCAT;	30.8	-21.1	82.3
A[6](1.2.1.3.1.6)+B[6](1.2.1.2.2)	ATGAAGCCTGTAACTCTGTATGACGTTGCCGAG;	CTCGGCAACGTCATACAGAGTTACAGGCTTCAT;	-1.4	-21.1	83.8
A[6](1.2.1.3.1.6)+B[6](1.2.1.4.2)	ATGAAGCCTGTAACTCTGTATGACGTTGCGGAG;	CTCCGCAACGTCATACAGAGTTACAGGCTTCAT;	33.6	-21.1	83.8
A[6](1.2.1.3.1.6)+B[6](1.2.3.1.2)	ATGAAGCCTGTAACTCTGTATGACGTAGCTGAG;	CTCAGCTACGTCATACAGAGTTACAGGCTTCAT;	11.8	9.2	81.6
A[6](1.2.1.3.1.6)+B[6](1.2.3.2.2)	ATGAAGCCTGTAACTCTGTATGACGTAGCCGAG;	CTCGGCTACGTCATACAGAGTTACAGGCTTCAT;	11.8	9.2	83.2
A[6](1.2.1.3.1.6)+B[6](1.2.3.4.2)	ATGAAGCCTGTAACTCTGTATGACGTAGCGGAG;	CTCCGCTACGTCATACAGAGTTACAGGCTTCAT;	32.7	9.2	83.2
A[6](1.2.1.3.1.6)+B[6](1.2.4.1.2)	ATGAAGCCTGTAACTCTGTATGACGTGGCTGAG;	CTCAGCCACGTCATACAGAGTTACAGGCTTCAT;	34.9	31.7	83.6
A[6](1.2.1.3.1.6)+B[6](1.2.4.4.2)	ATGAAGCCTGTAACTCTGTATGACGTGGCGGAG;	CTCCGCCACGTCATACAGAGTTACAGGCTTCAT;	32	12.4	85.1
A[6](1.2.1.3.2.3)+B[1](1.1.1.2.1)	ATGAAGCCTGTAACCCTTTATGATGTTGCCGAA;	TTCGGCAACATCATAAAGGGTTACAGGCTTCAT;	-12.4	-15.2	82.9
A[6](1.2.1.3.2.3)+B[2](1.1.1.2.2)	ATGAAGCCTGTAACCCTTTATGATGTTGCCGAG;	CTCGGCAACATCATAAAGGGTTACAGGCTTCAT;	-12.4	-15.2	83
A[6](1.2.1.3.2.3)+B[1](1.1.1.4.1)	ATGAAGCCTGTAACCCTTTATGATGTTGCGGAA;	TTCCGCAACATCATAAAGGGTTACAGGCTTCAT;	11.4	-15.2	82.9
A[6](1.2.1.3.2.3)+B[1](1.1.3.2.1)	ATGAAGCCTGTAACCCTTTATGATGTAGCCGAA;	TTCGGCTACATCATAAAGGGTTACAGGCTTCAT;	-12.4	-15.2	82.3
A[6](1.2.1.3.2.3)+B[2](1.1.3.2.2)	ATGAAGCCTGTAACCCTTTATGATGTAGCCGAG;	CTCGGCTACATCATAAAGGGTTACAGGCTTCAT;	-12.4	-15.2	82.4
A[6](1.2.1.3.2.3)+B[1](1.1.3.4.1)	ATGAAGCCTGTAACCCTTTATGATGTAGCGGAA;	TTCCGCTACATCATAAAGGGTTACAGGCTTCAT;	-9.4	-15.2	82.3
A[6](1.2.1.3.2.3)+B[2](1.1.3.4.2)	ATGAAGCCTGTAACCCTTTATGATGTAGCGGAG;	CTCCGCTACATCATAAAGGGTTACAGGCTTCAT;	-9.4	-15.2	82.4
A[6](1.2.1.3.2.3)+B[3](1.1.4.1.1)	ATGAAGCCTGTAACCCTTTATGATGTGGCTGAA;	TTCAGCCACATCATAAAGGGTTACAGGCTTCAT;	19.8	16.6	82.7
A[6](1.2.1.3.2.3)+B[3](1.1.4.4.1)	ATGAAGCCTGTAACCCTTTATGATGTGGCGGAA;	TTCCGCCACATCATAAAGGGTTACAGGCTTCAT;	7.2	12.4	84.2
A[6](1.2.1.3.2.3)+B[6](1.2.1.1.2)	ATGAAGCCTGTAACCCTTTATGACGTTGCTGAG;	CTCAGCAACGTCATAAAGGGTTACAGGCTTCAT;	-1.4	-21.1	82.8
A[6](1.2.1.3.2.3)+B[6](1.2.1.2.2)	ATGAAGCCTGTAACCCTTTATGACGTTGCCGAG;	CTCGGCAACGTCATAAAGGGTTACAGGCTTCAT;	-1.4	-21.1	84.4
A[6](1.2.1.3.2.3)+B[6](1.2.1.3.2)	ATGAAGCCTGTAACCCTTTATGACGTTGCAGAG;	CTCTGCAACGTCATAAAGGGTTACAGGCTTCAT;	35.5	-21.1	82.8
A[6](1.2.1.3.2.3)+B[6](1.2.1.4.2)	ATGAAGCCTGTAACCCTTTATGACGTTGCGGAG;	CTCCGCAACGTCATAAAGGGTTACAGGCTTCAT;	-1.4	-21.1	84.4
A[6](1.2.1.3.2.3)+B[6](1.2.3.1.2)	ATGAAGCCTGTAACCCTTTATGACGTAGCTGAG;	CTCAGCTACGTCATAAAGGGTTACAGGCTTCAT;	11.8	9.2	82.2
A[6](1.2.1.3.2.3)+B[6](1.2.3.2.2)	ATGAAGCCTGTAACCCTTTATGACGTAGCCGAG;	CTCGGCTACGTCATAAAGGGTTACAGGCTTCAT;	11.8	9.2	83.7
A[6](1.2.1.3.2.3)+B[6](1.2.3.3.2)	ATGAAGCCTGTAACCCTTTATGACGTAGCAGAG;	CTCTGCTACGTCATAAAGGGTTACAGGCTTCAT;	11.8	9.2	82.2
A[6](1.2.1.3.2.3)+B[6](1.2.3.4.2)	ATGAAGCCTGTAACCCTTTATGACGTAGCGGAG;	CTCCGCTACGTCATAAAGGGTTACAGGCTTCAT;	11.8	9.2	83.7
A[6](1.2.1.3.2.3)+B[6](1.2.4.1.2)	ATGAAGCCTGTAACCCTTTATGACGTGGCTGAG;	CTCAGCCACGTCATAAAGGGTTACAGGCTTCAT;	34.9	31.7	84.1
A[6](1.2.1.3.2.3)+B[6](1.2.4.3.2)	ATGAAGCCTGTAACCCTTTATGACGTGGCAGAG;	CTCTGCCACGTCATAAAGGGTTACAGGCTTCAT;	28.6	26.7	84.1
A[6](1.2.1.3.2.3)+B[6](1.2.4.4.2)	ATGAAGCCTGTAACCCTTTATGACGTGGCGGAG;	CTCCGCCACGTCATAAAGGGTTACAGGCTTCAT;	13.7	12.4	85.7
A[6](1.2.1.3.2.4)+B[1](1.1.1.2.1)	ATGAAGCCTGTAACCCTCTATGATGTTGCCGAA;	TTCGGCAACATCATAGAGGGTTACAGGCTTCAT;	-12.4	-15.2	83.8
A[6](1.2.1.3.2.4)+B[2](1.1.1.2.2)	ATGAAGCCTGTAACCCTCTATGATGTTGCCGAG;	CTCGGCAACATCATAGAGGGTTACAGGCTTCAT;	-12.4	-15.2	83.9
A[6](1.2.1.3.2.4)+B[1](1.1.1.4.1)	ATGAAGCCTGTAACCCTCTATGATGTTGCGGAA;	TTCCGCAACATCATAGAGGGTTACAGGCTTCAT;	11.4	-15.2	83.8
A[6](1.2.1.3.2.4)+B[1](1.1.3.2.1)	ATGAAGCCTGTAACCCTCTATGATGTAGCCGAA;	TTCGGCTACATCATAGAGGGTTACAGGCTTCAT;	-12.4	-15.2	83.2
A[6](1.2.1.3.2.4)+B[2](1.1.3.2.2)	ATGAAGCCTGTAACCCTCTATGATGTAGCCGAG;	CTCGGCTACATCATAGAGGGTTACAGGCTTCAT;	-12.4	-15.2	83.3
A[6](1.2.1.3.2.4)+B[1](1.1.3.4.1)	ATGAAGCCTGTAACCCTCTATGATGTAGCGGAA;	TTCCGCTACATCATAGAGGGTTACAGGCTTCAT;	16.1	-15.2	83.2
A[6](1.2.1.3.2.4)+B[2](1.1.3.4.2)	ATGAAGCCTGTAACCCTCTATGATGTAGCGGAG;	CTCCGCTACATCATAGAGGGTTACAGGCTTCAT;	16.1	-15.2	83.3
A[6](1.2.1.3.2.4)+B[3](1.1.4.1.1)	ATGAAGCCTGTAACCCTCTATGATGTGGCTGAA;	TTCAGCCACATCATAGAGGGTTACAGGCTTCAT;	19.8	16.6	83.6
A[6](1.2.1.3.2.4)+B[3](1.1.4.4.1)	ATGAAGCCTGTAACCCTCTATGATGTGGCGGAA;	TTCCGCCACATCATAGAGGGTTACAGGCTTCAT;	7.2	12.4	85.1
A[6](1.2.1.3.2.4)+B[6](1.2.1.1.2)	ATGAAGCCTGTAACCCTCTATGACGTTGCTGAG;	CTCAGCAACGTCATAGAGGGTTACAGGCTTCAT;	-1.4	-21.1	83.7
A[6](1.2.1.3.2.4)+B[6](1.2.1.2.2)	ATGAAGCCTGTAACCCTCTATGACGTTGCCGAG;	CTCGGCAACGTCATAGAGGGTTACAGGCTTCAT;	-1.4	-21.1	85.2
A[6](1.2.1.3.2.4)+B[6](1.2.1.3.2)	ATGAAGCCTGTAACCCTCTATGACGTTGCAGAG;	CTCTGCAACGTCATAGAGGGTTACAGGCTTCAT;	35.5	31.8	83.7
A[6](1.2.1.3.2.4)+B[6](1.2.1.4.2)	ATGAAGCCTGTAACCCTCTATGACGTTGCGGAG;	CTCCGCAACGTCATAGAGGGTTACAGGCTTCAT;	-1.4	-21.1	85.2
A[6](1.2.1.3.2.4)+B[6](1.2.3.1.2)	ATGAAGCCTGTAACCCTCTATGACGTAGCTGAG;	CTCAGCTACGTCATAGAGGGTTACAGGCTTCAT;	11.8	9.2	83
A[6](1.2.1.3.2.4)+B[6](1.2.3.2.2)	ATGAAGCCTGTAACCCTCTATGACGTAGCCGAG;	CTCGGCTACGTCATAGAGGGTTACAGGCTTCAT;	11.8	9.2	84.6
A[6](1.2.1.3.2.4)+B[6](1.2.3.3.2)	ATGAAGCCTGTAACCCTCTATGACGTAGCAGAG;	CTCTGCTACGTCATAGAGGGTTACAGGCTTCAT;	11.8	31.1	83
A[6](1.2.1.3.2.4)+B[6](1.2.3.4.2)	ATGAAGCCTGTAACCCTCTATGACGTAGCGGAG;	CTCCGCTACGTCATAGAGGGTTACAGGCTTCAT;	33.8	27.9	84.6
A[6](1.2.1.3.2.4)+B[6](1.2.4.1.2)	ATGAAGCCTGTAACCCTCTATGACGTGGCTGAG;	CTCAGCCACGTCATAGAGGGTTACAGGCTTCAT;	34.9	31.7	85
A[6](1.2.1.3.2.4)+B[6](1.2.4.3.2)	ATGAAGCCTGTAACCCTCTATGACGTGGCAGAG;	CTCTGCCACGTCATAGAGGGTTACAGGCTTCAT;	28.6	30.4	85
A[6](1.2.1.3.2.4)+B[6](1.2.4.4.2)	ATGAAGCCTGTAACCCTCTATGACGTGGCGGAG;	CTCCGCCACGTCATAGAGGGTTACAGGCTTCAT;	13.7	12.4	86.5
A[6](1.2.1.3.2.5)+B[1](1.1.1.2.1)	ATGAAGCCTGTAACCCTATATGATGTTGCCGAA;	TTCGGCAACATCATATAGGGTTACAGGCTTCAT;	-12.4	-15.2	82.4
A[6](1.2.1.3.2.5)+B[2](1.1.1.2.2)	ATGAAGCCTGTAACCCTATATGATGTTGCCGAG;	CTCGGCAACATCATATAGGGTTACAGGCTTCAT;	-12.4	-15.2	82.5
A[6](1.2.1.3.2.5)+B[1](1.1.1.4.1)	ATGAAGCCTGTAACCCTATATGATGTTGCGGAA;	TTCCGCAACATCATATAGGGTTACAGGCTTCAT;	28.6	-15.2	82.4
A[6](1.2.1.3.2.5)+B[1](1.1.3.2.1)	ATGAAGCCTGTAACCCTATATGATGTAGCCGAA;	TTCGGCTACATCATATAGGGTTACAGGCTTCAT;	14.4	-15.2	81.7
A[6](1.2.1.3.2.5)+B[2](1.1.3.2.2)	ATGAAGCCTGTAACCCTATATGATGTAGCCGAG;	CTCGGCTACATCATATAGGGTTACAGGCTTCAT;	14.4	-15.2	81.8
A[6](1.2.1.3.2.5)+B[1](1.1.3.4.1)	ATGAAGCCTGTAACCCTATATGATGTAGCGGAA;	TTCCGCTACATCATATAGGGTTACAGGCTTCAT;	28.3	-15.2	81.7
A[6](1.2.1.3.2.5)+B[2](1.1.3.4.2)	ATGAAGCCTGTAACCCTATATGATGTAGCGGAG;	CTCCGCTACATCATATAGGGTTACAGGCTTCAT;	28.3	-15.2	81.8
A[6](1.2.1.3.2.5)+B[3](1.1.4.1.1)	ATGAAGCCTGTAACCCTATATGATGTGGCTGAA;	TTCAGCCACATCATATAGGGTTACAGGCTTCAT;	19.8	16.6	82.1
A[6](1.2.1.3.2.5)+B[3](1.1.4.4.1)	ATGAAGCCTGTAACCCTATATGATGTGGCGGAA;	TTCCGCCACATCATATAGGGTTACAGGCTTCAT;	7.2	12.4	83.7
A[6](1.2.1.3.2.5)+B[6](1.2.1.1.2)	ATGAAGCCTGTAACCCTATATGACGTTGCTGAG;	CTCAGCAACGTCATATAGGGTTACAGGCTTCAT;	-1.4	-21.1	82.2
A[6](1.2.1.3.2.5)+B[6](1.2.1.2.2)	ATGAAGCCTGTAACCCTATATGACGTTGCCGAG;	CTCGGCAACGTCATATAGGGTTACAGGCTTCAT;	-1.4	-21.1	83.8
A[6](1.2.1.3.2.5)+B[6](1.2.1.4.2)	ATGAAGCCTGTAACCCTATATGACGTTGCGGAG;	CTCCGCAACGTCATATAGGGTTACAGGCTTCAT;	-1.4	-21.1	83.8
A[6](1.2.1.3.2.5)+B[6](1.2.3.1.2)	ATGAAGCCTGTAACCCTATATGACGTAGCTGAG;	CTCAGCTACGTCATATAGGGTTACAGGCTTCAT;	11.8	9.2	81.6
A[6](1.2.1.3.2.5)+B[6](1.2.3.2.2)	ATGAAGCCTGTAACCCTATATGACGTAGCCGAG;	CTCGGCTACGTCATATAGGGTTACAGGCTTCAT;	11.8	9.2	83.2
A[6](1.2.1.3.2.5)+B[6](1.2.3.3.2)	ATGAAGCCTGTAACCCTATATGACGTAGCAGAG;	CTCTGCTACGTCATATAGGGTTACAGGCTTCAT;	11.8	9.2	81.6
A[6](1.2.1.3.2.5)+B[6](1.2.3.4.2)	ATGAAGCCTGTAACCCTATATGACGTAGCGGAG;	CTCCGCTACGTCATATAGGGTTACAGGCTTCAT;	11.8	9.2	83.2
A[6](1.2.1.3.2.5)+B[6](1.2.4.1.2)	ATGAAGCCTGTAACCCTATATGACGTGGCTGAG;	CTCAGCCACGTCATATAGGGTTACAGGCTTCAT;	34.9	31.7	83.6
A[6](1.2.1.3.2.5)+B[6](1.2.4.3.2)	ATGAAGCCTGTAACCCTATATGACGTGGCAGAG;	CTCTGCCACGTCATATAGGGTTACAGGCTTCAT;	28.6	26.7	83.6
A[6](1.2.1.3.2.5)+B[6](1.2.4.4.2)	ATGAAGCCTGTAACCCTATATGACGTGGCGGAG;	CTCCGCCACGTCATATAGGGTTACAGGCTTCAT;	13.7	12.4	85.1
A[6](1.2.1.3.2.6)+B[1](1.1.1.2.1)	ATGAAGCCTGTAACCCTGTATGATGTTGCCGAA;	TTCGGCAACATCATACAGGGTTACAGGCTTCAT;	-12.4	-15.2	84.1
A[6](1.2.1.3.2.6)+B[2](1.1.1.2.2)	ATGAAGCCTGTAACCCTGTATGATGTTGCCGAG;	CTCGGCAACATCATACAGGGTTACAGGCTTCAT;	-12.4	-15.2	84.2
A[6](1.2.1.3.2.6)+B[1](1.1.1.4.1)	ATGAAGCCTGTAACCCTGTATGATGTTGCGGAA;	TTCCGCAACATCATACAGGGTTACAGGCTTCAT;	11.4	-15.2	84.1
A[6](1.2.1.3.2.6)+B[1](1.1.3.2.1)	ATGAAGCCTGTAACCCTGTATGATGTAGCCGAA;	TTCGGCTACATCATACAGGGTTACAGGCTTCAT;	-12.4	-15.2	83.5
A[6](1.2.1.3.2.6)+B[2](1.1.3.2.2)	ATGAAGCCTGTAACCCTGTATGATGTAGCCGAG;	CTCGGCTACATCATACAGGGTTACAGGCTTCAT;	-12.4	-15.2	83.6
A[6](1.2.1.3.2.6)+B[1](1.1.3.4.1)	ATGAAGCCTGTAACCCTGTATGATGTAGCGGAA;	TTCCGCTACATCATACAGGGTTACAGGCTTCAT;	-9.4	-15.2	83.5
A[6](1.2.1.3.2.6)+B[2](1.1.3.4.2)	ATGAAGCCTGTAACCCTGTATGATGTAGCGGAG;	CTCCGCTACATCATACAGGGTTACAGGCTTCAT;	-9.4	-15.2	83.6
A[6](1.2.1.3.2.6)+B[3](1.1.4.1.1)	ATGAAGCCTGTAACCCTGTATGATGTGGCTGAA;	TTCAGCCACATCATACAGGGTTACAGGCTTCAT;	19.8	16.6	83.9
A[6](1.2.1.3.2.6)+B[3](1.1.4.4.1)	ATGAAGCCTGTAACCCTGTATGATGTGGCGGAA;	TTCCGCCACATCATACAGGGTTACAGGCTTCAT;	7.2	12.4	85.4
A[6](1.2.1.3.2.6)+B[6](1.2.1.1.2)	ATGAAGCCTGTAACCCTGTATGACGTTGCTGAG;	CTCAGCAACGTCATACAGGGTTACAGGCTTCAT;	-1.4	-21.1	84
A[6](1.2.1.3.2.6)+B[6](1.2.1.2.2)	ATGAAGCCTGTAACCCTGTATGACGTTGCCGAG;	CTCGGCAACGTCATACAGGGTTACAGGCTTCAT;	-1.4	-21.1	85.5
A[6](1.2.1.3.2.6)+B[6](1.2.1.3.2)	ATGAAGCCTGTAACCCTGTATGACGTTGCAGAG;	CTCTGCAACGTCATACAGGGTTACAGGCTTCAT;	35.5	-21.1	84
A[6](1.2.1.3.2.6)+B[6](1.2.1.4.2)	ATGAAGCCTGTAACCCTGTATGACGTTGCGGAG;	CTCCGCAACGTCATACAGGGTTACAGGCTTCAT;	-1.4	-21.1	85.5
A[6](1.2.1.3.2.6)+B[6](1.2.3.1.2)	ATGAAGCCTGTAACCCTGTATGACGTAGCTGAG;	CTCAGCTACGTCATACAGGGTTACAGGCTTCAT;	11.8	9.2	83.4
A[6](1.2.1.3.2.6)+B[6](1.2.3.2.2)	ATGAAGCCTGTAACCCTGTATGACGTAGCCGAG;	CTCGGCTACGTCATACAGGGTTACAGGCTTCAT;	11.8	9.2	84.9
A[6](1.2.1.3.2.6)+B[6](1.2.3.3.2)	ATGAAGCCTGTAACCCTGTATGACGTAGCAGAG;	CTCTGCTACGTCATACAGGGTTACAGGCTTCAT;	31	9.2	83.4
A[6](1.2.1.3.2.6)+B[6](1.2.3.4.2)	ATGAAGCCTGTAACCCTGTATGACGTAGCGGAG;	CTCCGCTACGTCATACAGGGTTACAGGCTTCAT;	11.8	9.2	84.9
A[6](1.2.1.3.2.6)+B[6](1.2.4.1.2)	ATGAAGCCTGTAACCCTGTATGACGTGGCTGAG;	CTCAGCCACGTCATACAGGGTTACAGGCTTCAT;	34.9	31.7	85.3
A[6](1.2.1.3.2.6)+B[6](1.2.4.3.2)	ATGAAGCCTGTAACCCTGTATGACGTGGCAGAG;	CTCTGCCACGTCATACAGGGTTACAGGCTTCAT;	30.1	26.7	85.3
A[6](1.2.1.3.2.6)+B[6](1.2.4.4.2)	ATGAAGCCTGTAACCCTGTATGACGTGGCGGAG;	CTCCGCCACGTCATACAGGGTTACAGGCTTCAT;	13.7	12.4	86.8
A[6](1.2.1.3.3.3)+B[1](1.1.1.2.1)	ATGAAGCCTGTAACACTTTATGATGTTGCCGAA;	TTCGGCAACATCATAAAGTGTTACAGGCTTCAT;	21.5	-15.2	81.5
A[6](1.2.1.3.3.3)+B[2](1.1.1.2.2)	ATGAAGCCTGTAACACTTTATGATGTTGCCGAG;	CTCGGCAACATCATAAAGTGTTACAGGCTTCAT;	21.5	-15.2	81.6
A[6](1.2.1.3.3.3)+B[1](1.1.1.4.1)	ATGAAGCCTGTAACACTTTATGATGTTGCGGAA;	TTCCGCAACATCATAAAGTGTTACAGGCTTCAT;	33.5	-15.2	81.5
A[6](1.2.1.3.3.3)+B[1](1.1.3.2.1)	ATGAAGCCTGTAACACTTTATGATGTAGCCGAA;	TTCGGCTACATCATAAAGTGTTACAGGCTTCAT;	-12.4	-15.2	80.8
A[6](1.2.1.3.3.3)+B[2](1.1.3.2.2)	ATGAAGCCTGTAACACTTTATGATGTAGCCGAG;	CTCGGCTACATCATAAAGTGTTACAGGCTTCAT;	-12.4	-15.2	81
A[6](1.2.1.3.3.3)+B[1](1.1.3.4.1)	ATGAAGCCTGTAACACTTTATGATGTAGCGGAA;	TTCCGCTACATCATAAAGTGTTACAGGCTTCAT;	6.6	-15.2	80.8
A[6](1.2.1.3.3.3)+B[2](1.1.3.4.2)	ATGAAGCCTGTAACACTTTATGATGTAGCGGAG;	CTCCGCTACATCATAAAGTGTTACAGGCTTCAT;	6.6	-15.2	81
A[6](1.2.1.3.3.3)+B[3](1.1.4.1.1)	ATGAAGCCTGTAACACTTTATGATGTGGCTGAA;	TTCAGCCACATCATAAAGTGTTACAGGCTTCAT;	33.7	31.1	81.2
A[6](1.2.1.3.3.3)+B[3](1.1.4.4.1)	ATGAAGCCTGTAACACTTTATGATGTGGCGGAA;	TTCCGCCACATCATAAAGTGTTACAGGCTTCAT;	26.8	12.4	82.8
A[6](1.2.1.3.3.3)+B[6](1.2.1.1.2)	ATGAAGCCTGTAACACTTTATGACGTTGCTGAG;	CTCAGCAACGTCATAAAGTGTTACAGGCTTCAT;	-1.4	-21.1	81.4
A[6](1.2.1.3.3.3)+B[6](1.2.1.2.2)	ATGAAGCCTGTAACACTTTATGACGTTGCCGAG;	CTCGGCAACGTCATAAAGTGTTACAGGCTTCAT;	-1.4	-21.1	82.9
A[6](1.2.1.3.3.3)+B[6](1.2.1.3.2)	ATGAAGCCTGTAACACTTTATGACGTTGCAGAG;	CTCTGCAACGTCATAAAGTGTTACAGGCTTCAT;	37.5	-21.1	81.4
A[6](1.2.1.3.3.3)+B[6](1.2.1.4.2)	ATGAAGCCTGTAACACTTTATGACGTTGCGGAG;	CTCCGCAACGTCATAAAGTGTTACAGGCTTCAT;	-1.4	-21.1	82.9
A[6](1.2.1.3.3.3)+B[6](1.2.3.1.2)	ATGAAGCCTGTAACACTTTATGACGTAGCTGAG;	CTCAGCTACGTCATAAAGTGTTACAGGCTTCAT;	11.8	9.2	80.8
A[6](1.2.1.3.3.3)+B[6](1.2.3.2.2)	ATGAAGCCTGTAACACTTTATGACGTAGCCGAG;	CTCGGCTACGTCATAAAGTGTTACAGGCTTCAT;	11.8	9.2	82.3
A[6](1.2.1.3.3.3)+B[6](1.2.3.3.2)	ATGAAGCCTGTAACACTTTATGACGTAGCAGAG;	CTCTGCTACGTCATAAAGTGTTACAGGCTTCAT;	11.8	9.2	80.8
A[6](1.2.1.3.3.3)+B[6](1.2.3.4.2)	ATGAAGCCTGTAACACTTTATGACGTAGCGGAG;	CTCCGCTACGTCATAAAGTGTTACAGGCTTCAT;	11.8	9.2	82.3
A[6](1.2.1.3.3.3)+B[6](1.2.4.1.2)	ATGAAGCCTGTAACACTTTATGACGTGGCTGAG;	CTCAGCCACGTCATAAAGTGTTACAGGCTTCAT;	34.9	31.7	82.7
A[6](1.2.1.3.3.3)+B[6](1.2.4.3.2)	ATGAAGCCTGTAACACTTTATGACGTGGCAGAG;	CTCTGCCACGTCATAAAGTGTTACAGGCTTCAT;	28.6	26.7	82.7
A[6](1.2.1.3.3.3)+B[6](1.2.4.4.2)	ATGAAGCCTGTAACACTTTATGACGTGGCGGAG;	CTCCGCCACGTCATAAAGTGTTACAGGCTTCAT;	13.7	12.4	84.2
A[6](1.2.1.3.3.4)+B[1](1.1.1.2.1)	ATGAAGCCTGTAACACTCTATGATGTTGCCGAA;	TTCGGCAACATCATAGAGTGTTACAGGCTTCAT;	21.5	-15.2	82.4
A[6](1.2.1.3.3.4)+B[2](1.1.1.2.2)	ATGAAGCCTGTAACACTCTATGATGTTGCCGAG;	CTCGGCAACATCATAGAGTGTTACAGGCTTCAT;	21.5	-15.2	82.5
A[6](1.2.1.3.3.4)+B[1](1.1.1.4.1)	ATGAAGCCTGTAACACTCTATGATGTTGCGGAA;	TTCCGCAACATCATAGAGTGTTACAGGCTTCAT;	33.5	-15.2	82.4
A[6](1.2.1.3.3.4)+B[1](1.1.3.2.1)	ATGAAGCCTGTAACACTCTATGATGTAGCCGAA;	TTCGGCTACATCATAGAGTGTTACAGGCTTCAT;	-12.4	-15.2	81.7
A[6](1.2.1.3.3.4)+B[2](1.1.3.2.2)	ATGAAGCCTGTAACACTCTATGATGTAGCCGAG;	CTCGGCTACATCATAGAGTGTTACAGGCTTCAT;	-12.4	-15.2	81.8
A[6](1.2.1.3.3.4)+B[1](1.1.3.4.1)	ATGAAGCCTGTAACACTCTATGATGTAGCGGAA;	TTCCGCTACATCATAGAGTGTTACAGGCTTCAT;	8.8	-15.2	81.7
A[6](1.2.1.3.3.4)+B[2](1.1.3.4.2)	ATGAAGCCTGTAACACTCTATGATGTAGCGGAG;	CTCCGCTACATCATAGAGTGTTACAGGCTTCAT;	8.8	-15.2	81.8
A[6](1.2.1.3.3.4)+B[3](1.1.4.1.1)	ATGAAGCCTGTAACACTCTATGATGTGGCTGAA;	TTCAGCCACATCATAGAGTGTTACAGGCTTCAT;	33.7	31.1	82.1
A[6](1.2.1.3.3.4)+B[3](1.1.4.4.1)	ATGAAGCCTGTAACACTCTATGATGTGGCGGAA;	TTCCGCCACATCATAGAGTGTTACAGGCTTCAT;	7.2	12.4	83.7
A[6](1.2.1.3.3.4)+B[6](1.2.1.1.2)	ATGAAGCCTGTAACACTCTATGACGTTGCTGAG;	CTCAGCAACGTCATAGAGTGTTACAGGCTTCAT;	-1.4	-21.1	82.3
A[6](1.2.1.3.3.4)+B[6](1.2.1.2.2)	ATGAAGCCTGTAACACTCTATGACGTTGCCGAG;	CTCGGCAACGTCATAGAGTGTTACAGGCTTCAT;	-1.4	-21.1	83.8
A[6](1.2.1.3.3.4)+B[6](1.2.1.3.2)	ATGAAGCCTGTAACACTCTATGACGTTGCAGAG;	CTCTGCAACGTCATAGAGTGTTACAGGCTTCAT;	37.5	31.2	82.3
A[6](1.2.1.3.3.4)+B[6](1.2.1.4.2)	ATGAAGCCTGTAACACTCTATGACGTTGCGGAG;	CTCCGCAACGTCATAGAGTGTTACAGGCTTCAT;	-1.4	-21.1	83.8
A[6](1.2.1.3.3.4)+B[6](1.2.3.1.2)	ATGAAGCCTGTAACACTCTATGACGTAGCTGAG;	CTCAGCTACGTCATAGAGTGTTACAGGCTTCAT;	11.8	9.2	81.6
A[6](1.2.1.3.3.4)+B[6](1.2.3.2.2)	ATGAAGCCTGTAACACTCTATGACGTAGCCGAG;	CTCGGCTACGTCATAGAGTGTTACAGGCTTCAT;	11.8	9.2	83.2
A[6](1.2.1.3.3.4)+B[6](1.2.3.3.2)	ATGAAGCCTGTAACACTCTATGACGTAGCAGAG;	CTCTGCTACGTCATAGAGTGTTACAGGCTTCAT;	31.4	30.5	81.6
A[6](1.2.1.3.3.4)+B[6](1.2.3.4.2)	ATGAAGCCTGTAACACTCTATGACGTAGCGGAG;	CTCCGCTACGTCATAGAGTGTTACAGGCTTCAT;	11.8	9.2	83.2
A[6](1.2.1.3.3.4)+B[6](1.2.4.1.2)	ATGAAGCCTGTAACACTCTATGACGTGGCTGAG;	CTCAGCCACGTCATAGAGTGTTACAGGCTTCAT;	34.9	31.7	83.6
A[6](1.2.1.3.3.4)+B[6](1.2.4.3.2)	ATGAAGCCTGTAACACTCTATGACGTGGCAGAG;	CTCTGCCACGTCATAGAGTGTTACAGGCTTCAT;	30.7	29.8	83.6
A[6](1.2.1.3.3.4)+B[6](1.2.4.4.2)	ATGAAGCCTGTAACACTCTATGACGTGGCGGAG;	CTCCGCCACGTCATAGAGTGTTACAGGCTTCAT;	13.7	12.4	85.1
A[6](1.2.1.3.3.5)+B[1](1.1.1.2.1)	ATGAAGCCTGTAACACTATATGATGTTGCCGAA;	TTCGGCAACATCATATAGTGTTACAGGCTTCAT;	26.1	23.7	80.9
A[6](1.2.1.3.3.5)+B[2](1.1.1.2.2)	ATGAAGCCTGTAACACTATATGATGTTGCCGAG;	CTCGGCAACATCATATAGTGTTACAGGCTTCAT;	26.1	23.7	81
A[6](1.2.1.3.3.5)+B[1](1.1.1.4.1)	ATGAAGCCTGTAACACTATATGATGTTGCGGAA;	TTCCGCAACATCATATAGTGTTACAGGCTTCAT;	35.3	23.7	80.9
A[6](1.2.1.3.3.5)+B[1](1.1.3.2.1)	ATGAAGCCTGTAACACTATATGATGTAGCCGAA;	TTCGGCTACATCATATAGTGTTACAGGCTTCAT;	19.8	-15.2	80.3
A[6](1.2.1.3.3.5)+B[2](1.1.3.2.2)	ATGAAGCCTGTAACACTATATGATGTAGCCGAG;	CTCGGCTACATCATATAGTGTTACAGGCTTCAT;	19.8	-15.2	80.4
A[6](1.2.1.3.3.5)+B[1](1.1.3.4.1)	ATGAAGCCTGTAACACTATATGATGTAGCGGAA;	TTCCGCTACATCATATAGTGTTACAGGCTTCAT;	19.8	-15.2	80.3
A[6](1.2.1.3.3.5)+B[2](1.1.3.4.2)	ATGAAGCCTGTAACACTATATGATGTAGCGGAG;	CTCCGCTACATCATATAGTGTTACAGGCTTCAT;	19.8	-15.2	80.4
A[6](1.2.1.3.3.5)+B[3](1.1.4.1.1)	ATGAAGCCTGTAACACTATATGATGTGGCTGAA;	TTCAGCCACATCATATAGTGTTACAGGCTTCAT;	33.7	31.1	80.7
A[6](1.2.1.3.3.5)+B[3](1.1.4.4.1)	ATGAAGCCTGTAACACTATATGATGTGGCGGAA;	TTCCGCCACATCATATAGTGTTACAGGCTTCAT;	7.2	12.4	82.2
A[6](1.2.1.3.3.5)+B[6](1.2.1.1.2)	ATGAAGCCTGTAACACTATATGACGTTGCTGAG;	CTCAGCAACGTCATATAGTGTTACAGGCTTCAT;	-1.4	-21.1	80.8
A[6](1.2.1.3.3.5)+B[6](1.2.1.2.2)	ATGAAGCCTGTAACACTATATGACGTTGCCGAG;	CTCGGCAACGTCATATAGTGTTACAGGCTTCAT;	-1.4	-21.1	82.4
A[6](1.2.1.3.3.5)+B[6](1.2.1.4.2)	ATGAAGCCTGTAACACTATATGACGTTGCGGAG;	CTCCGCAACGTCATATAGTGTTACAGGCTTCAT;	-1.4	-21.1	82.4
A[6](1.2.1.3.3.5)+B[6](1.2.3.1.2)	ATGAAGCCTGTAACACTATATGACGTAGCTGAG;	CTCAGCTACGTCATATAGTGTTACAGGCTTCAT;	11.8	9.2	80.2
A[6](1.2.1.3.3.5)+B[6](1.2.3.2.2)	ATGAAGCCTGTAACACTATATGACGTAGCCGAG;	CTCGGCTACGTCATATAGTGTTACAGGCTTCAT;	11.8	9.2	81.7
A[6](1.2.1.3.3.5)+B[6](1.2.3.3.2)	ATGAAGCCTGTAACACTATATGACGTAGCAGAG;	CTCTGCTACGTCATATAGTGTTACAGGCTTCAT;	11.8	9.2	80.2
A[6](1.2.1.3.3.5)+B[6](1.2.3.4.2)	ATGAAGCCTGTAACACTATATGACGTAGCGGAG;	CTCCGCTACGTCATATAGTGTTACAGGCTTCAT;	11.8	9.2	81.7
A[6](1.2.1.3.3.5)+B[6](1.2.4.1.2)	ATGAAGCCTGTAACACTATATGACGTGGCTGAG;	CTCAGCCACGTCATATAGTGTTACAGGCTTCAT;	34.9	31.7	82.1
A[6](1.2.1.3.3.5)+B[6](1.2.4.3.2)	ATGAAGCCTGTAACACTATATGACGTGGCAGAG;	CTCTGCCACGTCATATAGTGTTACAGGCTTCAT;	28.6	26.7	82.1
A[6](1.2.1.3.3.5)+B[6](1.2.4.4.2)	ATGAAGCCTGTAACACTATATGACGTGGCGGAG;	CTCCGCCACGTCATATAGTGTTACAGGCTTCAT;	13.7	12.4	83.7
A[6](1.2.1.3.3.6)+B[1](1.1.1.2.1)	ATGAAGCCTGTAACACTGTATGATGTTGCCGAA;	TTCGGCAACATCATACAGTGTTACAGGCTTCAT;	21.5	26.4	82.7
A[6](1.2.1.3.3.6)+B[2](1.1.1.2.2)	ATGAAGCCTGTAACACTGTATGATGTTGCCGAG;	CTCGGCAACATCATACAGTGTTACAGGCTTCAT;	21.5	26.4	82.8
A[6](1.2.1.3.3.6)+B[1](1.1.1.4.1)	ATGAAGCCTGTAACACTGTATGATGTTGCGGAA;	TTCCGCAACATCATACAGTGTTACAGGCTTCAT;	33.5	26.4	82.7
A[6](1.2.1.3.3.6)+B[1](1.1.3.2.1)	ATGAAGCCTGTAACACTGTATGATGTAGCCGAA;	TTCGGCTACATCATACAGTGTTACAGGCTTCAT;	-12.4	26.4	82
A[6](1.2.1.3.3.6)+B[2](1.1.3.2.2)	ATGAAGCCTGTAACACTGTATGATGTAGCCGAG;	CTCGGCTACATCATACAGTGTTACAGGCTTCAT;	-12.4	26.4	82.1
A[6](1.2.1.3.3.6)+B[1](1.1.3.4.1)	ATGAAGCCTGTAACACTGTATGATGTAGCGGAA;	TTCCGCTACATCATACAGTGTTACAGGCTTCAT;	-3	26.4	82
A[6](1.2.1.3.3.6)+B[2](1.1.3.4.2)	ATGAAGCCTGTAACACTGTATGATGTAGCGGAG;	CTCCGCTACATCATACAGTGTTACAGGCTTCAT;	-3	26.4	82.1
A[6](1.2.1.3.3.6)+B[3](1.1.4.4.1)	ATGAAGCCTGTAACACTGTATGATGTGGCGGAA;	TTCCGCCACATCATACAGTGTTACAGGCTTCAT;	7.2	33	84
A[6](1.2.1.3.3.6)+B[6](1.2.1.1.2)	ATGAAGCCTGTAACACTGTATGACGTTGCTGAG;	CTCAGCAACGTCATACAGTGTTACAGGCTTCAT;	-1.4	26.4	82.6
A[6](1.2.1.3.3.6)+B[6](1.2.1.2.2)	ATGAAGCCTGTAACACTGTATGACGTTGCCGAG;	CTCGGCAACGTCATACAGTGTTACAGGCTTCAT;	-1.4	26.4	84.1
A[6](1.2.1.3.3.6)+B[6](1.2.1.3.2)	ATGAAGCCTGTAACACTGTATGACGTTGCAGAG;	CTCTGCAACGTCATACAGTGTTACAGGCTTCAT;	38.4	26.4	82.6
A[6](1.2.1.3.3.6)+B[6](1.2.1.4.2)	ATGAAGCCTGTAACACTGTATGACGTTGCGGAG;	CTCCGCAACGTCATACAGTGTTACAGGCTTCAT;	-1.4	26.4	84.1
A[6](1.2.1.3.3.6)+B[6](1.2.3.1.2)	ATGAAGCCTGTAACACTGTATGACGTAGCTGAG;	CTCAGCTACGTCATACAGTGTTACAGGCTTCAT;	11.8	26.4	81.9
A[6](1.2.1.3.3.6)+B[6](1.2.3.2.2)	ATGAAGCCTGTAACACTGTATGACGTAGCCGAG;	CTCGGCTACGTCATACAGTGTTACAGGCTTCAT;	11.8	26.4	83.5
A[6](1.2.1.3.3.6)+B[6](1.2.3.3.2)	ATGAAGCCTGTAACACTGTATGACGTAGCAGAG;	CTCTGCTACGTCATACAGTGTTACAGGCTTCAT;	34.2	26.4	81.9
A[6](1.2.1.3.3.6)+B[6](1.2.3.4.2)	ATGAAGCCTGTAACACTGTATGACGTAGCGGAG;	CTCCGCTACGTCATACAGTGTTACAGGCTTCAT;	11.8	26.4	83.5
A[6](1.2.1.4.1.3)+B[1](1.1.1.2.1)	ATGAAGCCTGTGACTCTTTATGATGTTGCCGAA;	TTCGGCAACATCATAAAGAGTCACAGGCTTCAT;	-12.4	-15.2	82.7
A[6](1.2.1.4.1.3)+B[2](1.1.1.2.2)	ATGAAGCCTGTGACTCTTTATGATGTTGCCGAG;	CTCGGCAACATCATAAAGAGTCACAGGCTTCAT;	-12.4	-15.2	82.8
A[6](1.2.1.4.1.3)+B[1](1.1.1.4.1)	ATGAAGCCTGTGACTCTTTATGATGTTGCGGAA;	TTCCGCAACATCATAAAGAGTCACAGGCTTCAT;	1.6	-15.2	82.7
A[6](1.2.1.4.1.3)+B[1](1.1.3.2.1)	ATGAAGCCTGTGACTCTTTATGATGTAGCCGAA;	TTCGGCTACATCATAAAGAGTCACAGGCTTCAT;	-12.4	-15.2	82.1
A[6](1.2.1.4.1.3)+B[2](1.1.3.2.2)	ATGAAGCCTGTGACTCTTTATGATGTAGCCGAG;	CTCGGCTACATCATAAAGAGTCACAGGCTTCAT;	-12.4	-15.2	82.2
A[6](1.2.1.4.1.3)+B[1](1.1.3.4.1)	ATGAAGCCTGTGACTCTTTATGATGTAGCGGAA;	TTCCGCTACATCATAAAGAGTCACAGGCTTCAT;	-9.4	-15.2	82.1
A[6](1.2.1.4.1.3)+B[2](1.1.3.4.2)	ATGAAGCCTGTGACTCTTTATGATGTAGCGGAG;	CTCCGCTACATCATAAAGAGTCACAGGCTTCAT;	-4.8	-15.2	82.2
A[6](1.2.1.4.1.3)+B[3](1.1.4.1.1)	ATGAAGCCTGTGACTCTTTATGATGTGGCTGAA;	TTCAGCCACATCATAAAGAGTCACAGGCTTCAT;	19.8	16.6	82.5
A[6](1.2.1.4.1.3)+B[3](1.1.4.4.1)	ATGAAGCCTGTGACTCTTTATGATGTGGCGGAA;	TTCCGCCACATCATAAAGAGTCACAGGCTTCAT;	7.2	12.4	84
A[6](1.2.1.4.1.3)+B[6](1.2.1.1.2)	ATGAAGCCTGTGACTCTTTATGACGTTGCTGAG;	CTCAGCAACGTCATAAAGAGTCACAGGCTTCAT;	-1.4	-21.1	82.6
A[6](1.2.1.4.1.3)+B[6](1.2.1.2.2)	ATGAAGCCTGTGACTCTTTATGACGTTGCCGAG;	CTCGGCAACGTCATAAAGAGTCACAGGCTTCAT;	-1.4	-21.1	84.1
A[6](1.2.1.4.1.3)+B[6](1.2.1.3.2)	ATGAAGCCTGTGACTCTTTATGACGTTGCAGAG;	CTCTGCAACGTCATAAAGAGTCACAGGCTTCAT;	-1.4	-21.1	82.6
A[6](1.2.1.4.1.3)+B[6](1.2.1.4.2)	ATGAAGCCTGTGACTCTTTATGACGTTGCGGAG;	CTCCGCAACGTCATAAAGAGTCACAGGCTTCAT;	-1.4	-21.1	84.1
A[6](1.2.1.4.1.3)+B[6](1.2.3.1.2)	ATGAAGCCTGTGACTCTTTATGACGTAGCTGAG;	CTCAGCTACGTCATAAAGAGTCACAGGCTTCAT;	11.8	9.2	82
A[6](1.2.1.4.1.3)+B[6](1.2.3.2.2)	ATGAAGCCTGTGACTCTTTATGACGTAGCCGAG;	CTCGGCTACGTCATAAAGAGTCACAGGCTTCAT;	11.8	9.2	83.5
A[6](1.2.1.4.1.3)+B[6](1.2.3.3.2)	ATGAAGCCTGTGACTCTTTATGACGTAGCAGAG;	CTCTGCTACGTCATAAAGAGTCACAGGCTTCAT;	11.8	9.2	82
A[6](1.2.1.4.1.3)+B[6](1.2.3.4.2)	ATGAAGCCTGTGACTCTTTATGACGTAGCGGAG;	CTCCGCTACGTCATAAAGAGTCACAGGCTTCAT;	11.8	9.2	83.5
A[6](1.2.1.4.1.3)+B[6](1.2.4.1.2)	ATGAAGCCTGTGACTCTTTATGACGTGGCTGAG;	CTCAGCCACGTCATAAAGAGTCACAGGCTTCAT;	34.9	31.7	83.9
A[6](1.2.1.4.1.3)+B[6](1.2.4.3.2)	ATGAAGCCTGTGACTCTTTATGACGTGGCAGAG;	CTCTGCCACGTCATAAAGAGTCACAGGCTTCAT;	28.6	26.7	83.9
A[6](1.2.1.4.1.3)+B[6](1.2.4.4.2)	ATGAAGCCTGTGACTCTTTATGACGTGGCGGAG;	CTCCGCCACGTCATAAAGAGTCACAGGCTTCAT;	13.7	12.4	85.4
A[6](1.2.1.4.1.4)+B[1](1.1.1.2.1)	ATGAAGCCTGTGACTCTCTATGATGTTGCCGAA;	TTCGGCAACATCATAGAGAGTCACAGGCTTCAT;	-12.4	-15.2	83.6
A[6](1.2.1.4.1.4)+B[2](1.1.1.2.2)	ATGAAGCCTGTGACTCTCTATGATGTTGCCGAG;	CTCGGCAACATCATAGAGAGTCACAGGCTTCAT;	-12.4	-15.2	83.7
A[6](1.2.1.4.1.4)+B[1](1.1.1.4.1)	ATGAAGCCTGTGACTCTCTATGATGTTGCGGAA;	TTCCGCAACATCATAGAGAGTCACAGGCTTCAT;	1.6	-15.2	83.6
A[6](1.2.1.4.1.4)+B[1](1.1.3.2.1)	ATGAAGCCTGTGACTCTCTATGATGTAGCCGAA;	TTCGGCTACATCATAGAGAGTCACAGGCTTCAT;	-12.4	-15.2	82.9
A[6](1.2.1.4.1.4)+B[2](1.1.3.2.2)	ATGAAGCCTGTGACTCTCTATGATGTAGCCGAG;	CTCGGCTACATCATAGAGAGTCACAGGCTTCAT;	-12.4	-15.2	83
A[6](1.2.1.4.1.4)+B[1](1.1.3.4.1)	ATGAAGCCTGTGACTCTCTATGATGTAGCGGAA;	TTCCGCTACATCATAGAGAGTCACAGGCTTCAT;	-9.4	-15.2	82.9
A[6](1.2.1.4.1.4)+B[2](1.1.3.4.2)	ATGAAGCCTGTGACTCTCTATGATGTAGCGGAG;	CTCCGCTACATCATAGAGAGTCACAGGCTTCAT;	-4.8	-15.2	83
A[6](1.2.1.4.1.4)+B[3](1.1.4.1.1)	ATGAAGCCTGTGACTCTCTATGATGTGGCTGAA;	TTCAGCCACATCATAGAGAGTCACAGGCTTCAT;	19.8	16.6	83.3
A[6](1.2.1.4.1.4)+B[3](1.1.4.4.1)	ATGAAGCCTGTGACTCTCTATGATGTGGCGGAA;	TTCCGCCACATCATAGAGAGTCACAGGCTTCAT;	7.2	12.4	84.9
A[6](1.2.1.4.1.4)+B[6](1.2.1.1.2)	ATGAAGCCTGTGACTCTCTATGACGTTGCTGAG;	CTCAGCAACGTCATAGAGAGTCACAGGCTTCAT;	-1.4	-21.1	83.5
A[6](1.2.1.4.1.4)+B[6](1.2.1.2.2)	ATGAAGCCTGTGACTCTCTATGACGTTGCCGAG;	CTCGGCAACGTCATAGAGAGTCACAGGCTTCAT;	-1.4	-21.1	85
A[6](1.2.1.4.1.4)+B[6](1.2.1.4.2)	ATGAAGCCTGTGACTCTCTATGACGTTGCGGAG;	CTCCGCAACGTCATAGAGAGTCACAGGCTTCAT;	-1.4	-21.1	85
A[6](1.2.1.4.1.4)+B[6](1.2.3.1.2)	ATGAAGCCTGTGACTCTCTATGACGTAGCTGAG;	CTCAGCTACGTCATAGAGAGTCACAGGCTTCAT;	33.6	9.2	82.8
A[6](1.2.1.4.1.4)+B[6](1.2.3.2.2)	ATGAAGCCTGTGACTCTCTATGACGTAGCCGAG;	CTCGGCTACGTCATAGAGAGTCACAGGCTTCAT;	32.5	9.2	84.4
A[6](1.2.1.4.1.4)+B[6](1.2.3.3.2)	ATGAAGCCTGTGACTCTCTATGACGTAGCAGAG;	CTCTGCTACGTCATAGAGAGTCACAGGCTTCAT;	34.4	34.3	82.8
A[6](1.2.1.4.1.4)+B[6](1.2.3.4.2)	ATGAAGCCTGTGACTCTCTATGACGTAGCGGAG;	CTCCGCTACGTCATAGAGAGTCACAGGCTTCAT;	30.7	9.2	84.4
A[6](1.2.1.4.1.4)+B[6](1.2.4.1.2)	ATGAAGCCTGTGACTCTCTATGACGTGGCTGAG;	CTCAGCCACGTCATAGAGAGTCACAGGCTTCAT;	34.9	31.7	84.8
A[6](1.2.1.4.1.4)+B[6](1.2.4.3.2)	ATGAAGCCTGTGACTCTCTATGACGTGGCAGAG;	CTCTGCCACGTCATAGAGAGTCACAGGCTTCAT;	28.6	33.6	84.8
A[6](1.2.1.4.1.4)+B[6](1.2.4.4.2)	ATGAAGCCTGTGACTCTCTATGACGTGGCGGAG;	CTCCGCCACGTCATAGAGAGTCACAGGCTTCAT;	13.7	12.4	86.3
A[6](1.2.1.4.1.5)+B[1](1.1.1.2.1)	ATGAAGCCTGTGACTCTATATGATGTTGCCGAA;	TTCGGCAACATCATATAGAGTCACAGGCTTCAT;	-12.4	-15.2	82.1
A[6](1.2.1.4.1.5)+B[2](1.1.1.2.2)	ATGAAGCCTGTGACTCTATATGATGTTGCCGAG;	CTCGGCAACATCATATAGAGTCACAGGCTTCAT;	-12.4	-15.2	82.2
A[6](1.2.1.4.1.5)+B[1](1.1.1.4.1)	ATGAAGCCTGTGACTCTATATGATGTTGCGGAA;	TTCCGCAACATCATATAGAGTCACAGGCTTCAT;	1.6	-15.2	82.1
A[6](1.2.1.4.1.5)+B[1](1.1.3.2.1)	ATGAAGCCTGTGACTCTATATGATGTAGCCGAA;	TTCGGCTACATCATATAGAGTCACAGGCTTCAT;	14.7	-15.2	81.5
A[6](1.2.1.4.1.5)+B[2](1.1.3.2.2)	ATGAAGCCTGTGACTCTATATGATGTAGCCGAG;	CTCGGCTACATCATATAGAGTCACAGGCTTCAT;	14.7	-15.2	81.6
A[6](1.2.1.4.1.5)+B[1](1.1.3.4.1)	ATGAAGCCTGTGACTCTATATGATGTAGCGGAA;	TTCCGCTACATCATATAGAGTCACAGGCTTCAT;	14.7	-15.2	81.5
A[6](1.2.1.4.1.5)+B[2](1.1.3.4.2)	ATGAAGCCTGTGACTCTATATGATGTAGCGGAG;	CTCCGCTACATCATATAGAGTCACAGGCTTCAT;	14.7	-15.2	81.6
A[6](1.2.1.4.1.5)+B[3](1.1.4.1.1)	ATGAAGCCTGTGACTCTATATGATGTGGCTGAA;	TTCAGCCACATCATATAGAGTCACAGGCTTCAT;	19.8	16.6	81.9
A[6](1.2.1.4.1.5)+B[3](1.1.4.4.1)	ATGAAGCCTGTGACTCTATATGATGTGGCGGAA;	TTCCGCCACATCATATAGAGTCACAGGCTTCAT;	7.2	12.4	83.5
A[6](1.2.1.4.1.5)+B[6](1.2.1.1.2)	ATGAAGCCTGTGACTCTATATGACGTTGCTGAG;	CTCAGCAACGTCATATAGAGTCACAGGCTTCAT;	-1.4	-21.1	82
A[6](1.2.1.4.1.5)+B[6](1.2.1.2.2)	ATGAAGCCTGTGACTCTATATGACGTTGCCGAG;	CTCGGCAACGTCATATAGAGTCACAGGCTTCAT;	-1.4	-21.1	83.6
A[6](1.2.1.4.1.5)+B[6](1.2.1.3.2)	ATGAAGCCTGTGACTCTATATGACGTTGCAGAG;	CTCTGCAACGTCATATAGAGTCACAGGCTTCAT;	32	-21.1	82
A[6](1.2.1.4.1.5)+B[6](1.2.1.4.2)	ATGAAGCCTGTGACTCTATATGACGTTGCGGAG;	CTCCGCAACGTCATATAGAGTCACAGGCTTCAT;	-1.4	-21.1	83.6
A[6](1.2.1.4.1.5)+B[6](1.2.3.1.2)	ATGAAGCCTGTGACTCTATATGACGTAGCTGAG;	CTCAGCTACGTCATATAGAGTCACAGGCTTCAT;	11.8	9.2	81.4
A[6](1.2.1.4.1.5)+B[6](1.2.3.2.2)	ATGAAGCCTGTGACTCTATATGACGTAGCCGAG;	CTCGGCTACGTCATATAGAGTCACAGGCTTCAT;	11.8	9.2	82.9
A[6](1.2.1.4.1.5)+B[6](1.2.3.3.2)	ATGAAGCCTGTGACTCTATATGACGTAGCAGAG;	CTCTGCTACGTCATATAGAGTCACAGGCTTCAT;	30.3	9.2	81.4
A[6](1.2.1.4.1.5)+B[6](1.2.3.4.2)	ATGAAGCCTGTGACTCTATATGACGTAGCGGAG;	CTCCGCTACGTCATATAGAGTCACAGGCTTCAT;	11.8	9.2	82.9
A[6](1.2.1.4.1.5)+B[6](1.2.4.1.2)	ATGAAGCCTGTGACTCTATATGACGTGGCTGAG;	CTCAGCCACGTCATATAGAGTCACAGGCTTCAT;	34.9	31.7	83.3
A[6](1.2.1.4.1.5)+B[6](1.2.4.3.2)	ATGAAGCCTGTGACTCTATATGACGTGGCAGAG;	CTCTGCCACGTCATATAGAGTCACAGGCTTCAT;	28.6	26.7	83.3
A[6](1.2.1.4.1.5)+B[6](1.2.4.4.2)	ATGAAGCCTGTGACTCTATATGACGTGGCGGAG;	CTCCGCCACGTCATATAGAGTCACAGGCTTCAT;	13.7	12.4	84.9
A[6](1.2.1.4.1.6)+B[1](1.1.1.2.1)	ATGAAGCCTGTGACTCTGTATGATGTTGCCGAA;	TTCGGCAACATCATACAGAGTCACAGGCTTCAT;	-12.4	-15.2	83.9
A[6](1.2.1.4.1.6)+B[2](1.1.1.2.2)	ATGAAGCCTGTGACTCTGTATGATGTTGCCGAG;	CTCGGCAACATCATACAGAGTCACAGGCTTCAT;	-12.4	-15.2	84
A[6](1.2.1.4.1.6)+B[1](1.1.1.4.1)	ATGAAGCCTGTGACTCTGTATGATGTTGCGGAA;	TTCCGCAACATCATACAGAGTCACAGGCTTCAT;	1.6	-15.2	83.9
A[6](1.2.1.4.1.6)+B[1](1.1.3.2.1)	ATGAAGCCTGTGACTCTGTATGATGTAGCCGAA;	TTCGGCTACATCATACAGAGTCACAGGCTTCAT;	-12.4	-15.2	83.2
A[6](1.2.1.4.1.6)+B[2](1.1.3.2.2)	ATGAAGCCTGTGACTCTGTATGATGTAGCCGAG;	CTCGGCTACATCATACAGAGTCACAGGCTTCAT;	-12.4	-15.2	83.3
A[6](1.2.1.4.1.6)+B[1](1.1.3.4.1)	ATGAAGCCTGTGACTCTGTATGATGTAGCGGAA;	TTCCGCTACATCATACAGAGTCACAGGCTTCAT;	-9.4	-15.2	83.2
A[6](1.2.1.4.1.6)+B[2](1.1.3.4.2)	ATGAAGCCTGTGACTCTGTATGATGTAGCGGAG;	CTCCGCTACATCATACAGAGTCACAGGCTTCAT;	19.8	-15.2	83.3
A[6](1.2.1.4.1.6)+B[3](1.1.4.1.1)	ATGAAGCCTGTGACTCTGTATGATGTGGCTGAA;	TTCAGCCACATCATACAGAGTCACAGGCTTCAT;	19.8	16.6	83.7
A[6](1.2.1.4.1.6)+B[3](1.1.4.4.1)	ATGAAGCCTGTGACTCTGTATGATGTGGCGGAA;	TTCCGCCACATCATACAGAGTCACAGGCTTCAT;	7.2	12.4	85.2
A[6](1.2.1.4.1.6)+B[6](1.2.1.1.2)	ATGAAGCCTGTGACTCTGTATGACGTTGCTGAG;	CTCAGCAACGTCATACAGAGTCACAGGCTTCAT;	30.8	-21.1	83.8
A[6](1.2.1.4.1.6)+B[6](1.2.1.2.2)	ATGAAGCCTGTGACTCTGTATGACGTTGCCGAG;	CTCGGCAACGTCATACAGAGTCACAGGCTTCAT;	-1.4	-21.1	85.3
A[6](1.2.1.4.1.6)+B[6](1.2.1.4.2)	ATGAAGCCTGTGACTCTGTATGACGTTGCGGAG;	CTCCGCAACGTCATACAGAGTCACAGGCTTCAT;	33.6	-21.1	85.3
A[6](1.2.1.4.1.6)+B[6](1.2.3.1.2)	ATGAAGCCTGTGACTCTGTATGACGTAGCTGAG;	CTCAGCTACGTCATACAGAGTCACAGGCTTCAT;	11.8	9.2	83.1
A[6](1.2.1.4.1.6)+B[6](1.2.3.2.2)	ATGAAGCCTGTGACTCTGTATGACGTAGCCGAG;	CTCGGCTACGTCATACAGAGTCACAGGCTTCAT;	11.8	9.2	84.7
A[6](1.2.1.4.1.6)+B[6](1.2.3.4.2)	ATGAAGCCTGTGACTCTGTATGACGTAGCGGAG;	CTCCGCTACGTCATACAGAGTCACAGGCTTCAT;	32.7	9.2	84.7
A[6](1.2.1.4.1.6)+B[6](1.2.4.1.2)	ATGAAGCCTGTGACTCTGTATGACGTGGCTGAG;	CTCAGCCACGTCATACAGAGTCACAGGCTTCAT;	34.9	31.7	85.1
A[6](1.2.1.4.1.6)+B[6](1.2.4.4.2)	ATGAAGCCTGTGACTCTGTATGACGTGGCGGAG;	CTCCGCCACGTCATACAGAGTCACAGGCTTCAT;	32	12.4	86.6
A[6](1.2.1.4.2.3)+B[1](1.1.1.2.1)	ATGAAGCCTGTGACCCTTTATGATGTTGCCGAA;	TTCGGCAACATCATAAAGGGTCACAGGCTTCAT;	-12.4	-15.2	84.5
A[6](1.2.1.4.2.3)+B[2](1.1.1.2.2)	ATGAAGCCTGTGACCCTTTATGATGTTGCCGAG;	CTCGGCAACATCATAAAGGGTCACAGGCTTCAT;	-12.4	-15.2	84.5
A[6](1.2.1.4.2.3)+B[1](1.1.1.4.1)	ATGAAGCCTGTGACCCTTTATGATGTTGCGGAA;	TTCCGCAACATCATAAAGGGTCACAGGCTTCAT;	1.6	-15.2	84.5
A[6](1.2.1.4.2.3)+B[1](1.1.3.2.1)	ATGAAGCCTGTGACCCTTTATGATGTAGCCGAA;	TTCGGCTACATCATAAAGGGTCACAGGCTTCAT;	-12.4	-15.2	83.8
A[6](1.2.1.4.2.3)+B[2](1.1.3.2.2)	ATGAAGCCTGTGACCCTTTATGATGTAGCCGAG;	CTCGGCTACATCATAAAGGGTCACAGGCTTCAT;	-12.4	-15.2	83.9
A[6](1.2.1.4.2.3)+B[1](1.1.3.4.1)	ATGAAGCCTGTGACCCTTTATGATGTAGCGGAA;	TTCCGCTACATCATAAAGGGTCACAGGCTTCAT;	-9.4	-15.2	83.8
A[6](1.2.1.4.2.3)+B[2](1.1.3.4.2)	ATGAAGCCTGTGACCCTTTATGATGTAGCGGAG;	CTCCGCTACATCATAAAGGGTCACAGGCTTCAT;	-9.4	-15.2	83.9
A[6](1.2.1.4.2.3)+B[3](1.1.4.1.1)	ATGAAGCCTGTGACCCTTTATGATGTGGCTGAA;	TTCAGCCACATCATAAAGGGTCACAGGCTTCAT;	19.8	16.6	84.2
A[6](1.2.1.4.2.3)+B[3](1.1.4.4.1)	ATGAAGCCTGTGACCCTTTATGATGTGGCGGAA;	TTCCGCCACATCATAAAGGGTCACAGGCTTCAT;	7.2	12.4	85.8
A[6](1.2.1.4.2.3)+B[6](1.2.1.1.2)	ATGAAGCCTGTGACCCTTTATGACGTTGCTGAG;	CTCAGCAACGTCATAAAGGGTCACAGGCTTCAT;	-1.4	-21.1	84.3
A[6](1.2.1.4.2.3)+B[6](1.2.1.2.2)	ATGAAGCCTGTGACCCTTTATGACGTTGCCGAG;	CTCGGCAACGTCATAAAGGGTCACAGGCTTCAT;	-1.4	-21.1	85.9
A[6](1.2.1.4.2.3)+B[6](1.2.1.3.2)	ATGAAGCCTGTGACCCTTTATGACGTTGCAGAG;	CTCTGCAACGTCATAAAGGGTCACAGGCTTCAT;	-1.4	-21.1	84.3
A[6](1.2.1.4.2.3)+B[6](1.2.1.4.2)	ATGAAGCCTGTGACCCTTTATGACGTTGCGGAG;	CTCCGCAACGTCATAAAGGGTCACAGGCTTCAT;	-1.4	-21.1	85.9
A[6](1.2.1.4.2.3)+B[6](1.2.3.1.2)	ATGAAGCCTGTGACCCTTTATGACGTAGCTGAG;	CTCAGCTACGTCATAAAGGGTCACAGGCTTCAT;	11.8	9.2	83.7
A[6](1.2.1.4.2.3)+B[6](1.2.3.2.2)	ATGAAGCCTGTGACCCTTTATGACGTAGCCGAG;	CTCGGCTACGTCATAAAGGGTCACAGGCTTCAT;	11.8	9.2	85.2
A[6](1.2.1.4.2.3)+B[6](1.2.3.3.2)	ATGAAGCCTGTGACCCTTTATGACGTAGCAGAG;	CTCTGCTACGTCATAAAGGGTCACAGGCTTCAT;	11.8	9.2	83.7
A[6](1.2.1.4.2.3)+B[6](1.2.3.4.2)	ATGAAGCCTGTGACCCTTTATGACGTAGCGGAG;	CTCCGCTACGTCATAAAGGGTCACAGGCTTCAT;	11.8	9.2	85.2
A[6](1.2.1.4.2.3)+B[6](1.2.4.1.2)	ATGAAGCCTGTGACCCTTTATGACGTGGCTGAG;	CTCAGCCACGTCATAAAGGGTCACAGGCTTCAT;	34.9	31.7	85.6
A[6](1.2.1.4.2.3)+B[6](1.2.4.3.2)	ATGAAGCCTGTGACCCTTTATGACGTGGCAGAG;	CTCTGCCACGTCATAAAGGGTCACAGGCTTCAT;	28.6	26.7	85.6
A[6](1.2.1.4.2.3)+B[6](1.2.4.4.2)	ATGAAGCCTGTGACCCTTTATGACGTGGCGGAG;	CTCCGCCACGTCATAAAGGGTCACAGGCTTCAT;	13.7	12.4	87.2
A[6](1.2.1.4.2.4)+B[1](1.1.1.2.1)	ATGAAGCCTGTGACCCTCTATGATGTTGCCGAA;	TTCGGCAACATCATAGAGGGTCACAGGCTTCAT;	-12.4	-15.2	85.3
A[6](1.2.1.4.2.4)+B[2](1.1.1.2.2)	ATGAAGCCTGTGACCCTCTATGATGTTGCCGAG;	CTCGGCAACATCATAGAGGGTCACAGGCTTCAT;	-12.4	-15.2	85.4
A[6](1.2.1.4.2.4)+B[1](1.1.1.4.1)	ATGAAGCCTGTGACCCTCTATGATGTTGCGGAA;	TTCCGCAACATCATAGAGGGTCACAGGCTTCAT;	1.6	-15.2	85.3
A[6](1.2.1.4.2.4)+B[1](1.1.3.2.1)	ATGAAGCCTGTGACCCTCTATGATGTAGCCGAA;	TTCGGCTACATCATAGAGGGTCACAGGCTTCAT;	-12.4	-15.2	84.7
A[6](1.2.1.4.2.4)+B[2](1.1.3.2.2)	ATGAAGCCTGTGACCCTCTATGATGTAGCCGAG;	CTCGGCTACATCATAGAGGGTCACAGGCTTCAT;	-12.4	-15.2	84.8
A[6](1.2.1.4.2.4)+B[1](1.1.3.4.1)	ATGAAGCCTGTGACCCTCTATGATGTAGCGGAA;	TTCCGCTACATCATAGAGGGTCACAGGCTTCAT;	16.1	-15.2	84.7
A[6](1.2.1.4.2.4)+B[2](1.1.3.4.2)	ATGAAGCCTGTGACCCTCTATGATGTAGCGGAG;	CTCCGCTACATCATAGAGGGTCACAGGCTTCAT;	16.1	-15.2	84.8
A[6](1.2.1.4.2.4)+B[3](1.1.4.1.1)	ATGAAGCCTGTGACCCTCTATGATGTGGCTGAA;	TTCAGCCACATCATAGAGGGTCACAGGCTTCAT;	19.8	16.6	85.1
A[6](1.2.1.4.2.4)+B[3](1.1.4.4.1)	ATGAAGCCTGTGACCCTCTATGATGTGGCGGAA;	TTCCGCCACATCATAGAGGGTCACAGGCTTCAT;	7.2	12.4	86.7
A[6](1.2.1.4.2.4)+B[6](1.2.1.1.2)	ATGAAGCCTGTGACCCTCTATGACGTTGCTGAG;	CTCAGCAACGTCATAGAGGGTCACAGGCTTCAT;	-1.4	-21.1	85.2
A[6](1.2.1.4.2.4)+B[6](1.2.1.2.2)	ATGAAGCCTGTGACCCTCTATGACGTTGCCGAG;	CTCGGCAACGTCATAGAGGGTCACAGGCTTCAT;	-1.4	-21.1	86.7
A[6](1.2.1.4.2.4)+B[6](1.2.1.3.2)	ATGAAGCCTGTGACCCTCTATGACGTTGCAGAG;	CTCTGCAACGTCATAGAGGGTCACAGGCTTCAT;	29.6	31.8	85.2
A[6](1.2.1.4.2.4)+B[6](1.2.1.4.2)	ATGAAGCCTGTGACCCTCTATGACGTTGCGGAG;	CTCCGCAACGTCATAGAGGGTCACAGGCTTCAT;	-1.4	-21.1	86.7
A[6](1.2.1.4.2.4)+B[6](1.2.3.1.2)	ATGAAGCCTGTGACCCTCTATGACGTAGCTGAG;	CTCAGCTACGTCATAGAGGGTCACAGGCTTCAT;	11.8	9.2	84.6
A[6](1.2.1.4.2.4)+B[6](1.2.3.2.2)	ATGAAGCCTGTGACCCTCTATGACGTAGCCGAG;	CTCGGCTACGTCATAGAGGGTCACAGGCTTCAT;	11.8	9.2	86.1
A[6](1.2.1.4.2.4)+B[6](1.2.3.3.2)	ATGAAGCCTGTGACCCTCTATGACGTAGCAGAG;	CTCTGCTACGTCATAGAGGGTCACAGGCTTCAT;	11.8	31.1	84.6
A[6](1.2.1.4.2.4)+B[6](1.2.3.4.2)	ATGAAGCCTGTGACCCTCTATGACGTAGCGGAG;	CTCCGCTACGTCATAGAGGGTCACAGGCTTCAT;	33.8	27.9	86.1
A[6](1.2.1.4.2.4)+B[6](1.2.4.1.2)	ATGAAGCCTGTGACCCTCTATGACGTGGCTGAG;	CTCAGCCACGTCATAGAGGGTCACAGGCTTCAT;	34.9	31.7	86.5
A[6](1.2.1.4.2.4)+B[6](1.2.4.3.2)	ATGAAGCCTGTGACCCTCTATGACGTGGCAGAG;	CTCTGCCACGTCATAGAGGGTCACAGGCTTCAT;	28.6	30.4	86.5
A[6](1.2.1.4.2.4)+B[6](1.2.4.4.2)	ATGAAGCCTGTGACCCTCTATGACGTGGCGGAG;	CTCCGCCACGTCATAGAGGGTCACAGGCTTCAT;	13.7	12.4	88
A[6](1.2.1.4.2.5)+B[1](1.1.1.2.1)	ATGAAGCCTGTGACCCTATATGATGTTGCCGAA;	TTCGGCAACATCATATAGGGTCACAGGCTTCAT;	-12.4	-15.2	83.9
A[6](1.2.1.4.2.5)+B[2](1.1.1.2.2)	ATGAAGCCTGTGACCCTATATGATGTTGCCGAG;	CTCGGCAACATCATATAGGGTCACAGGCTTCAT;	-12.4	-15.2	84
A[6](1.2.1.4.2.5)+B[1](1.1.1.4.1)	ATGAAGCCTGTGACCCTATATGATGTTGCGGAA;	TTCCGCAACATCATATAGGGTCACAGGCTTCAT;	1.6	-15.2	83.9
A[6](1.2.1.4.2.5)+B[1](1.1.3.2.1)	ATGAAGCCTGTGACCCTATATGATGTAGCCGAA;	TTCGGCTACATCATATAGGGTCACAGGCTTCAT;	14.4	-15.2	83.2
A[6](1.2.1.4.2.5)+B[2](1.1.3.2.2)	ATGAAGCCTGTGACCCTATATGATGTAGCCGAG;	CTCGGCTACATCATATAGGGTCACAGGCTTCAT;	14.4	-15.2	83.3
A[6](1.2.1.4.2.5)+B[1](1.1.3.4.1)	ATGAAGCCTGTGACCCTATATGATGTAGCGGAA;	TTCCGCTACATCATATAGGGTCACAGGCTTCAT;	28.3	-15.2	83.2
A[6](1.2.1.4.2.5)+B[2](1.1.3.4.2)	ATGAAGCCTGTGACCCTATATGATGTAGCGGAG;	CTCCGCTACATCATATAGGGTCACAGGCTTCAT;	28.3	-15.2	83.3
A[6](1.2.1.4.2.5)+B[3](1.1.4.1.1)	ATGAAGCCTGTGACCCTATATGATGTGGCTGAA;	TTCAGCCACATCATATAGGGTCACAGGCTTCAT;	19.8	16.6	83.6
A[6](1.2.1.4.2.5)+B[3](1.1.4.4.1)	ATGAAGCCTGTGACCCTATATGATGTGGCGGAA;	TTCCGCCACATCATATAGGGTCACAGGCTTCAT;	7.2	12.4	85.2
A[6](1.2.1.4.2.5)+B[6](1.2.1.1.2)	ATGAAGCCTGTGACCCTATATGACGTTGCTGAG;	CTCAGCAACGTCATATAGGGTCACAGGCTTCAT;	-1.4	-21.1	83.8
A[6](1.2.1.4.2.5)+B[6](1.2.1.2.2)	ATGAAGCCTGTGACCCTATATGACGTTGCCGAG;	CTCGGCAACGTCATATAGGGTCACAGGCTTCAT;	-1.4	-21.1	85.3
A[6](1.2.1.4.2.5)+B[6](1.2.1.3.2)	ATGAAGCCTGTGACCCTATATGACGTTGCAGAG;	CTCTGCAACGTCATATAGGGTCACAGGCTTCAT;	30.9	-21.1	83.8
A[6](1.2.1.4.2.5)+B[6](1.2.1.4.2)	ATGAAGCCTGTGACCCTATATGACGTTGCGGAG;	CTCCGCAACGTCATATAGGGTCACAGGCTTCAT;	-1.4	-21.1	85.3
A[6](1.2.1.4.2.5)+B[6](1.2.3.1.2)	ATGAAGCCTGTGACCCTATATGACGTAGCTGAG;	CTCAGCTACGTCATATAGGGTCACAGGCTTCAT;	11.8	9.2	83.1
A[6](1.2.1.4.2.5)+B[6](1.2.3.2.2)	ATGAAGCCTGTGACCCTATATGACGTAGCCGAG;	CTCGGCTACGTCATATAGGGTCACAGGCTTCAT;	11.8	9.2	84.7
A[6](1.2.1.4.2.5)+B[6](1.2.3.3.2)	ATGAAGCCTGTGACCCTATATGACGTAGCAGAG;	CTCTGCTACGTCATATAGGGTCACAGGCTTCAT;	11.8	9.2	83.1
A[6](1.2.1.4.2.5)+B[6](1.2.3.4.2)	ATGAAGCCTGTGACCCTATATGACGTAGCGGAG;	CTCCGCTACGTCATATAGGGTCACAGGCTTCAT;	11.8	9.2	84.7
A[6](1.2.1.4.2.5)+B[6](1.2.4.1.2)	ATGAAGCCTGTGACCCTATATGACGTGGCTGAG;	CTCAGCCACGTCATATAGGGTCACAGGCTTCAT;	34.9	31.7	85.1
A[6](1.2.1.4.2.5)+B[6](1.2.4.3.2)	ATGAAGCCTGTGACCCTATATGACGTGGCAGAG;	CTCTGCCACGTCATATAGGGTCACAGGCTTCAT;	28.6	26.7	85.1
A[6](1.2.1.4.2.5)+B[6](1.2.4.4.2)	ATGAAGCCTGTGACCCTATATGACGTGGCGGAG;	CTCCGCCACGTCATATAGGGTCACAGGCTTCAT;	13.7	12.4	86.6
A[6](1.2.1.4.2.6)+B[1](1.1.1.2.1)	ATGAAGCCTGTGACCCTGTATGATGTTGCCGAA;	TTCGGCAACATCATACAGGGTCACAGGCTTCAT;	-12.4	-15.2	85.6
A[6](1.2.1.4.2.6)+B[2](1.1.1.2.2)	ATGAAGCCTGTGACCCTGTATGATGTTGCCGAG;	CTCGGCAACATCATACAGGGTCACAGGCTTCAT;	-12.4	-15.2	85.7
A[6](1.2.1.4.2.6)+B[1](1.1.1.4.1)	ATGAAGCCTGTGACCCTGTATGATGTTGCGGAA;	TTCCGCAACATCATACAGGGTCACAGGCTTCAT;	1.6	-15.2	85.6
A[6](1.2.1.4.2.6)+B[1](1.1.3.2.1)	ATGAAGCCTGTGACCCTGTATGATGTAGCCGAA;	TTCGGCTACATCATACAGGGTCACAGGCTTCAT;	-12.4	-15.2	85
A[6](1.2.1.4.2.6)+B[2](1.1.3.2.2)	ATGAAGCCTGTGACCCTGTATGATGTAGCCGAG;	CTCGGCTACATCATACAGGGTCACAGGCTTCAT;	-12.4	-15.2	85.1
A[6](1.2.1.4.2.6)+B[1](1.1.3.4.1)	ATGAAGCCTGTGACCCTGTATGATGTAGCGGAA;	TTCCGCTACATCATACAGGGTCACAGGCTTCAT;	-9.4	-15.2	85
A[6](1.2.1.4.2.6)+B[2](1.1.3.4.2)	ATGAAGCCTGTGACCCTGTATGATGTAGCGGAG;	CTCCGCTACATCATACAGGGTCACAGGCTTCAT;	-9.4	-15.2	85.1
A[6](1.2.1.4.2.6)+B[3](1.1.4.1.1)	ATGAAGCCTGTGACCCTGTATGATGTGGCTGAA;	TTCAGCCACATCATACAGGGTCACAGGCTTCAT;	19.8	16.6	85.4
A[6](1.2.1.4.2.6)+B[3](1.1.4.4.1)	ATGAAGCCTGTGACCCTGTATGATGTGGCGGAA;	TTCCGCCACATCATACAGGGTCACAGGCTTCAT;	7.2	12.4	87
A[6](1.2.1.4.2.6)+B[6](1.2.1.1.2)	ATGAAGCCTGTGACCCTGTATGACGTTGCTGAG;	CTCAGCAACGTCATACAGGGTCACAGGCTTCAT;	-1.4	-21.1	85.5
A[6](1.2.1.4.2.6)+B[6](1.2.1.2.2)	ATGAAGCCTGTGACCCTGTATGACGTTGCCGAG;	CTCGGCAACGTCATACAGGGTCACAGGCTTCAT;	-1.4	-21.1	87
A[6](1.2.1.4.2.6)+B[6](1.2.1.3.2)	ATGAAGCCTGTGACCCTGTATGACGTTGCAGAG;	CTCTGCAACGTCATACAGGGTCACAGGCTTCAT;	32.1	-21.1	85.5
A[6](1.2.1.4.2.6)+B[6](1.2.1.4.2)	ATGAAGCCTGTGACCCTGTATGACGTTGCGGAG;	CTCCGCAACGTCATACAGGGTCACAGGCTTCAT;	-1.4	-21.1	87
A[6](1.2.1.4.2.6)+B[6](1.2.3.1.2)	ATGAAGCCTGTGACCCTGTATGACGTAGCTGAG;	CTCAGCTACGTCATACAGGGTCACAGGCTTCAT;	11.8	9.2	84.9
A[6](1.2.1.4.2.6)+B[6](1.2.3.2.2)	ATGAAGCCTGTGACCCTGTATGACGTAGCCGAG;	CTCGGCTACGTCATACAGGGTCACAGGCTTCAT;	11.8	9.2	86.4
A[6](1.2.1.4.2.6)+B[6](1.2.3.3.2)	ATGAAGCCTGTGACCCTGTATGACGTAGCAGAG;	CTCTGCTACGTCATACAGGGTCACAGGCTTCAT;	31	9.2	84.9
A[6](1.2.1.4.2.6)+B[6](1.2.3.4.2)	ATGAAGCCTGTGACCCTGTATGACGTAGCGGAG;	CTCCGCTACGTCATACAGGGTCACAGGCTTCAT;	11.8	9.2	86.4
A[6](1.2.1.4.2.6)+B[6](1.2.4.1.2)	ATGAAGCCTGTGACCCTGTATGACGTGGCTGAG;	CTCAGCCACGTCATACAGGGTCACAGGCTTCAT;	34.9	31.7	86.8
A[6](1.2.1.4.2.6)+B[6](1.2.4.3.2)	ATGAAGCCTGTGACCCTGTATGACGTGGCAGAG;	CTCTGCCACGTCATACAGGGTCACAGGCTTCAT;	30.1	26.7	86.8
A[6](1.2.1.4.2.6)+B[6](1.2.4.4.2)	ATGAAGCCTGTGACCCTGTATGACGTGGCGGAG;	CTCCGCCACGTCATACAGGGTCACAGGCTTCAT;	13.7	12.4	88.3
A[6](1.2.1.4.4.4)+B[1](1.1.1.2.1)	ATGAAGCCTGTGACGCTCTATGATGTTGCCGAA;	TTCGGCAACATCATAGAGCGTCACAGGCTTCAT;	-12.4	-15.2	85.6
A[6](1.2.1.4.4.4)+B[2](1.1.1.2.2)	ATGAAGCCTGTGACGCTCTATGATGTTGCCGAG;	CTCGGCAACATCATAGAGCGTCACAGGCTTCAT;	-12.4	-15.2	85.6
A[6](1.2.1.4.4.4)+B[1](1.1.1.4.1)	ATGAAGCCTGTGACGCTCTATGATGTTGCGGAA;	TTCCGCAACATCATAGAGCGTCACAGGCTTCAT;	30	25.2	85.6
A[6](1.2.1.4.4.4)+B[1](1.1.3.2.1)	ATGAAGCCTGTGACGCTCTATGATGTAGCCGAA;	TTCGGCTACATCATAGAGCGTCACAGGCTTCAT;	-12.4	-15.2	84.9
A[6](1.2.1.4.4.4)+B[2](1.1.3.2.2)	ATGAAGCCTGTGACGCTCTATGATGTAGCCGAG;	CTCGGCTACATCATAGAGCGTCACAGGCTTCAT;	-12.4	-15.2	85
A[6](1.2.1.4.4.4)+B[3](1.1.4.1.1)	ATGAAGCCTGTGACGCTCTATGATGTGGCTGAA;	TTCAGCCACATCATAGAGCGTCACAGGCTTCAT;	19.8	16.6	85.3
A[6](1.2.1.4.4.4)+B[3](1.1.4.4.1)	ATGAAGCCTGTGACGCTCTATGATGTGGCGGAA;	TTCCGCCACATCATAGAGCGTCACAGGCTTCAT;	30.1	23.2	86.9
A[6](1.2.1.4.4.4)+B[6](1.2.1.1.2)	ATGAAGCCTGTGACGCTCTATGACGTTGCTGAG;	CTCAGCAACGTCATAGAGCGTCACAGGCTTCAT;	-1.4	-21.1	85.4
A[6](1.2.1.4.4.4)+B[6](1.2.1.2.2)	ATGAAGCCTGTGACGCTCTATGACGTTGCCGAG;	CTCGGCAACGTCATAGAGCGTCACAGGCTTCAT;	-1.4	-21.1	86.9
A[6](1.2.1.4.4.4)+B[6](1.2.1.4.2)	ATGAAGCCTGTGACGCTCTATGACGTTGCGGAG;	CTCCGCAACGTCATAGAGCGTCACAGGCTTCAT;	36.3	25.2	86.9
A[6](1.2.1.4.4.4)+B[6](1.2.3.1.2)	ATGAAGCCTGTGACGCTCTATGACGTAGCTGAG;	CTCAGCTACGTCATAGAGCGTCACAGGCTTCAT;	11.8	26.7	84.8
A[6](1.2.1.4.4.4)+B[6](1.2.3.2.2)	ATGAAGCCTGTGACGCTCTATGACGTAGCCGAG;	CTCGGCTACGTCATAGAGCGTCACAGGCTTCAT;	34.6	9.2	86.3
A[6](1.2.2.1.1.3)+B[1](1.1.1.2.1)	ATGAAGCCCGTTACTCTTTATGATGTTGCCGAA;	TTCGGCAACATCATAAAGAGTAACGGGCTTCAT;	-12.4	-4.3	82.7
A[6](1.2.2.1.1.3)+B[2](1.1.1.2.2)	ATGAAGCCCGTTACTCTTTATGATGTTGCCGAG;	CTCGGCAACATCATAAAGAGTAACGGGCTTCAT;	-12.4	-4.3	82.8
A[6](1.2.2.1.1.3)+B[1](1.1.1.4.1)	ATGAAGCCCGTTACTCTTTATGATGTTGCGGAA;	TTCCGCAACATCATAAAGAGTAACGGGCTTCAT;	32.2	8.9	82.7
A[6](1.2.2.1.1.3)+B[1](1.1.3.2.1)	ATGAAGCCCGTTACTCTTTATGATGTAGCCGAA;	TTCGGCTACATCATAAAGAGTAACGGGCTTCAT;	-12.4	11.3	82.1
A[6](1.2.2.1.1.3)+B[2](1.1.3.2.2)	ATGAAGCCCGTTACTCTTTATGATGTAGCCGAG;	CTCGGCTACATCATAAAGAGTAACGGGCTTCAT;	-12.4	11.3	82.2
A[6](1.2.2.1.1.3)+B[3](1.1.4.1.1)	ATGAAGCCCGTTACTCTTTATGATGTGGCTGAA;	TTCAGCCACATCATAAAGAGTAACGGGCTTCAT;	16.7	16.5	82.5
A[6](1.2.2.1.1.3)+B[3](1.1.4.4.1)	ATGAAGCCCGTTACTCTTTATGATGTGGCGGAA;	TTCCGCCACATCATAAAGAGTAACGGGCTTCAT;	34.7	12.3	84.1
A[6](1.2.2.1.1.3)+B[6](1.2.1.1.2)	ATGAAGCCCGTTACTCTTTATGACGTTGCTGAG;	CTCAGCAACGTCATAAAGAGTAACGGGCTTCAT;	33.4	33.7	82.6
A[6](1.2.2.1.1.3)+B[6](1.2.1.2.2)	ATGAAGCCCGTTACTCTTTATGACGTTGCCGAG;	CTCGGCAACGTCATAAAGAGTAACGGGCTTCAT;	-1.4	28.8	84.2
A[6](1.2.2.1.1.3)+B[6](1.2.1.3.2)	ATGAAGCCCGTTACTCTTTATGACGTTGCAGAG;	CTCTGCAACGTCATAAAGAGTAACGGGCTTCAT;	-1.4	29.3	82.6
A[6](1.2.2.1.1.3)+B[6](1.2.1.4.2)	ATGAAGCCCGTTACTCTTTATGACGTTGCGGAG;	CTCCGCAACGTCATAAAGAGTAACGGGCTTCAT;	32.3	27.5	84.2
A[6](1.2.2.1.1.3)+B[6](1.2.3.1.2)	ATGAAGCCCGTTACTCTTTATGACGTAGCTGAG;	CTCAGCTACGTCATAAAGAGTAACGGGCTTCAT;	33.4	29.8	82
A[6](1.2.2.1.1.3)+B[6](1.2.3.2.2)	ATGAAGCCCGTTACTCTTTATGACGTAGCCGAG;	CTCGGCTACGTCATAAAGAGTAACGGGCTTCAT;	11.8	9.2	83.5
A[6](1.2.2.1.1.3)+B[6](1.2.3.3.2)	ATGAAGCCCGTTACTCTTTATGACGTAGCAGAG;	CTCTGCTACGTCATAAAGAGTAACGGGCTTCAT;	11.8	9.2	82
A[6](1.2.2.1.1.3)+B[6](1.2.4.4.2)	ATGAAGCCCGTTACTCTTTATGACGTGGCGGAG;	CTCCGCCACGTCATAAAGAGTAACGGGCTTCAT;	32	33.5	85.5
A[6](1.2.2.1.1.4)+B[1](1.1.1.2.1)	ATGAAGCCCGTTACTCTCTATGATGTTGCCGAA;	TTCGGCAACATCATAGAGAGTAACGGGCTTCAT;	-12.4	-4.3	83.6
A[6](1.2.2.1.1.4)+B[2](1.1.1.2.2)	ATGAAGCCCGTTACTCTCTATGATGTTGCCGAG;	CTCGGCAACATCATAGAGAGTAACGGGCTTCAT;	-12.4	-4.3	83.7
A[6](1.2.2.1.1.4)+B[1](1.1.1.4.1)	ATGAAGCCCGTTACTCTCTATGATGTTGCGGAA;	TTCCGCAACATCATAGAGAGTAACGGGCTTCAT;	33.7	29.8	83.6
A[6](1.2.2.1.1.4)+B[1](1.1.3.2.1)	ATGAAGCCCGTTACTCTCTATGATGTAGCCGAA;	TTCGGCTACATCATAGAGAGTAACGGGCTTCAT;	-12.4	11.3	83
A[6](1.2.2.1.1.4)+B[2](1.1.3.2.2)	ATGAAGCCCGTTACTCTCTATGATGTAGCCGAG;	CTCGGCTACATCATAGAGAGTAACGGGCTTCAT;	-12.4	11.3	83.1
A[6](1.2.2.1.1.4)+B[3](1.1.4.1.1)	ATGAAGCCCGTTACTCTCTATGATGTGGCTGAA;	TTCAGCCACATCATAGAGAGTAACGGGCTTCAT;	16.7	16.5	83.4
A[6](1.2.2.1.1.4)+B[3](1.1.4.4.1)	ATGAAGCCCGTTACTCTCTATGATGTGGCGGAA;	TTCCGCCACATCATAGAGAGTAACGGGCTTCAT;	35.6	29.3	84.9
A[6](1.2.2.1.1.4)+B[6](1.2.1.1.2)	ATGAAGCCCGTTACTCTCTATGACGTTGCTGAG;	CTCAGCAACGTCATAGAGAGTAACGGGCTTCAT;	33.4	33.7	83.5
A[6](1.2.2.1.1.4)+B[6](1.2.1.2.2)	ATGAAGCCCGTTACTCTCTATGACGTTGCCGAG;	CTCGGCAACGTCATAGAGAGTAACGGGCTTCAT;	-1.4	28.8	85
A[6](1.2.2.1.1.4)+B[6](1.2.1.4.2)	ATGAAGCCCGTTACTCTCTATGACGTTGCGGAG;	CTCCGCAACGTCATAGAGAGTAACGGGCTTCAT;	32.3	29.3	85
A[6](1.2.2.1.1.4)+B[6](1.2.3.1.2)	ATGAAGCCCGTTACTCTCTATGACGTAGCTGAG;	CTCAGCTACGTCATAGAGAGTAACGGGCTTCAT;	33.4	29.8	82.9
A[6](1.2.2.1.1.4)+B[6](1.2.3.2.2)	ATGAAGCCCGTTACTCTCTATGACGTAGCCGAG;	CTCGGCTACGTCATAGAGAGTAACGGGCTTCAT;	32.5	9.2	84.4
A[6](1.2.2.1.1.4)+B[6](1.2.3.3.2)	ATGAAGCCCGTTACTCTCTATGACGTAGCAGAG;	CTCTGCTACGTCATAGAGAGTAACGGGCTTCAT;	34.4	34.3	82.9
A[6](1.2.2.1.1.4)+B[6](1.2.4.4.2)	ATGAAGCCCGTTACTCTCTATGACGTGGCGGAG;	CTCCGCCACGTCATAGAGAGTAACGGGCTTCAT;	33.8	33.5	86.3
A[6](1.2.2.1.1.5)+B[1](1.1.1.2.1)	ATGAAGCCCGTTACTCTATATGATGTTGCCGAA;	TTCGGCAACATCATATAGAGTAACGGGCTTCAT;	-12.4	-4.3	82.2
A[6](1.2.2.1.1.5)+B[2](1.1.1.2.2)	ATGAAGCCCGTTACTCTATATGATGTTGCCGAG;	CTCGGCAACATCATATAGAGTAACGGGCTTCAT;	-12.4	-4.3	82.3
A[6](1.2.2.1.1.5)+B[1](1.1.1.4.1)	ATGAAGCCCGTTACTCTATATGATGTTGCGGAA;	TTCCGCAACATCATATAGAGTAACGGGCTTCAT;	36.5	8.9	82.2
A[6](1.2.2.1.1.5)+B[1](1.1.3.2.1)	ATGAAGCCCGTTACTCTATATGATGTAGCCGAA;	TTCGGCTACATCATATAGAGTAACGGGCTTCAT;	14.7	11.3	81.5
A[6](1.2.2.1.1.5)+B[2](1.1.3.2.2)	ATGAAGCCCGTTACTCTATATGATGTAGCCGAG;	CTCGGCTACATCATATAGAGTAACGGGCTTCAT;	14.7	11.3	81.6
A[6](1.2.2.1.1.5)+B[3](1.1.4.1.1)	ATGAAGCCCGTTACTCTATATGATGTGGCTGAA;	TTCAGCCACATCATATAGAGTAACGGGCTTCAT;	16.7	16.5	81.9
A[6](1.2.2.1.1.5)+B[6](1.2.1.1.2)	ATGAAGCCCGTTACTCTATATGACGTTGCTGAG;	CTCAGCAACGTCATATAGAGTAACGGGCTTCAT;	33.4	33.7	82.1
A[6](1.2.2.1.1.5)+B[6](1.2.1.2.2)	ATGAAGCCCGTTACTCTATATGACGTTGCCGAG;	CTCGGCAACGTCATATAGAGTAACGGGCTTCAT;	-1.4	28.8	83.6
A[6](1.2.2.1.1.5)+B[6](1.2.1.3.2)	ATGAAGCCCGTTACTCTATATGACGTTGCAGAG;	CTCTGCAACGTCATATAGAGTAACGGGCTTCAT;	-1.4	29.3	82.1
A[6](1.2.2.1.1.5)+B[6](1.2.1.4.2)	ATGAAGCCCGTTACTCTATATGACGTTGCGGAG;	CTCCGCAACGTCATATAGAGTAACGGGCTTCAT;	35.4	27.5	83.6
A[6](1.2.2.1.1.5)+B[6](1.2.3.1.2)	ATGAAGCCCGTTACTCTATATGACGTAGCTGAG;	CTCAGCTACGTCATATAGAGTAACGGGCTTCAT;	33.4	29.8	81.4
A[6](1.2.2.1.1.5)+B[6](1.2.3.2.2)	ATGAAGCCCGTTACTCTATATGACGTAGCCGAG;	CTCGGCTACGTCATATAGAGTAACGGGCTTCAT;	11.8	9.2	83
A[6](1.2.2.1.1.5)+B[6](1.2.3.3.2)	ATGAAGCCCGTTACTCTATATGACGTAGCAGAG;	CTCTGCTACGTCATATAGAGTAACGGGCTTCAT;	30.3	9.2	81.4
A[6](1.2.2.1.1.5)+B[6](1.2.4.4.2)	ATGAAGCCCGTTACTCTATATGACGTGGCGGAG;	CTCCGCCACGTCATATAGAGTAACGGGCTTCAT;	37.7	33.5	84.9
A[6](1.2.2.1.1.6)+B[1](1.1.1.2.1)	ATGAAGCCCGTTACTCTGTATGATGTTGCCGAA;	TTCGGCAACATCATACAGAGTAACGGGCTTCAT;	-12.4	-4.3	83.9
A[6](1.2.2.1.1.6)+B[2](1.1.1.2.2)	ATGAAGCCCGTTACTCTGTATGATGTTGCCGAG;	CTCGGCAACATCATACAGAGTAACGGGCTTCAT;	-12.4	-4.3	84
A[6](1.2.2.1.1.6)+B[1](1.1.1.4.1)	ATGAAGCCCGTTACTCTGTATGATGTTGCGGAA;	TTCCGCAACATCATACAGAGTAACGGGCTTCAT;	32.2	8.9	83.9
A[6](1.2.2.1.1.6)+B[1](1.1.3.2.1)	ATGAAGCCCGTTACTCTGTATGATGTAGCCGAA;	TTCGGCTACATCATACAGAGTAACGGGCTTCAT;	-12.4	11.3	83.3
A[6](1.2.2.1.1.6)+B[2](1.1.3.2.2)	ATGAAGCCCGTTACTCTGTATGATGTAGCCGAG;	CTCGGCTACATCATACAGAGTAACGGGCTTCAT;	-12.4	11.3	83.4
A[6](1.2.2.1.1.6)+B[3](1.1.4.1.1)	ATGAAGCCCGTTACTCTGTATGATGTGGCTGAA;	TTCAGCCACATCATACAGAGTAACGGGCTTCAT;	16.7	16.5	83.7
A[6](1.2.2.1.1.6)+B[3](1.1.4.4.1)	ATGAAGCCCGTTACTCTGTATGATGTGGCGGAA;	TTCCGCCACATCATACAGAGTAACGGGCTTCAT;	34.7	12.3	85.2
A[6](1.2.2.1.1.6)+B[6](1.2.1.2.2)	ATGAAGCCCGTTACTCTGTATGACGTTGCCGAG;	CTCGGCAACGTCATACAGAGTAACGGGCTTCAT;	-1.4	30.9	85.3
A[6](1.2.2.1.1.6)+B[6](1.2.1.4.2)	ATGAAGCCCGTTACTCTGTATGACGTTGCGGAG;	CTCCGCAACGTCATACAGAGTAACGGGCTTCAT;	33.6	29.9	85.3
A[6](1.2.2.1.1.6)+B[6](1.2.3.1.2)	ATGAAGCCCGTTACTCTGTATGACGTAGCTGAG;	CTCAGCTACGTCATACAGAGTAACGGGCTTCAT;	33.4	32.1	83.2
A[6](1.2.2.1.1.6)+B[6](1.2.3.2.2)	ATGAAGCCCGTTACTCTGTATGACGTAGCCGAG;	CTCGGCTACGTCATACAGAGTAACGGGCTTCAT;	11.8	9.2	84.7
A[6](1.2.2.1.2.3)+B[1](1.1.1.2.1)	ATGAAGCCCGTTACCCTTTATGATGTTGCCGAA;	TTCGGCAACATCATAAAGGGTAACGGGCTTCAT;	-12.4	-4.3	84.5
A[6](1.2.2.1.2.3)+B[2](1.1.1.2.2)	ATGAAGCCCGTTACCCTTTATGATGTTGCCGAG;	CTCGGCAACATCATAAAGGGTAACGGGCTTCAT;	-12.4	-4.3	84.6
A[6](1.2.2.1.2.3)+B[1](1.1.1.4.1)	ATGAAGCCCGTTACCCTTTATGATGTTGCGGAA;	TTCCGCAACATCATAAAGGGTAACGGGCTTCAT;	30.4	8.9	84.5
A[6](1.2.2.1.2.3)+B[1](1.1.3.2.1)	ATGAAGCCCGTTACCCTTTATGATGTAGCCGAA;	TTCGGCTACATCATAAAGGGTAACGGGCTTCAT;	-12.4	11.3	83.8
A[6](1.2.2.1.2.3)+B[2](1.1.3.2.2)	ATGAAGCCCGTTACCCTTTATGATGTAGCCGAG;	CTCGGCTACATCATAAAGGGTAACGGGCTTCAT;	-12.4	11.3	83.9
A[6](1.2.2.1.2.3)+B[3](1.1.4.1.1)	ATGAAGCCCGTTACCCTTTATGATGTGGCTGAA;	TTCAGCCACATCATAAAGGGTAACGGGCTTCAT;	16.7	16.5	84.2
A[6](1.2.2.1.2.3)+B[3](1.1.4.4.1)	ATGAAGCCCGTTACCCTTTATGATGTGGCGGAA;	TTCCGCCACATCATAAAGGGTAACGGGCTTCAT;	32.7	12.3	85.8
A[6](1.2.2.1.2.3)+B[6](1.2.1.1.2)	ATGAAGCCCGTTACCCTTTATGACGTTGCTGAG;	CTCAGCAACGTCATAAAGGGTAACGGGCTTCAT;	33.4	33.7	84.4
A[6](1.2.2.1.2.3)+B[6](1.2.1.2.2)	ATGAAGCCCGTTACCCTTTATGACGTTGCCGAG;	CTCGGCAACGTCATAAAGGGTAACGGGCTTCAT;	-1.4	28.8	85.9
A[6](1.2.2.1.2.3)+B[6](1.2.1.3.2)	ATGAAGCCCGTTACCCTTTATGACGTTGCAGAG;	CTCTGCAACGTCATAAAGGGTAACGGGCTTCAT;	-1.4	29.3	84.4
A[6](1.2.2.1.2.3)+B[6](1.2.1.4.2)	ATGAAGCCCGTTACCCTTTATGACGTTGCGGAG;	CTCCGCAACGTCATAAAGGGTAACGGGCTTCAT;	32.3	27.5	85.9
A[6](1.2.2.1.2.3)+B[6](1.2.3.1.2)	ATGAAGCCCGTTACCCTTTATGACGTAGCTGAG;	CTCAGCTACGTCATAAAGGGTAACGGGCTTCAT;	33.4	29.8	83.7
A[6](1.2.2.1.2.3)+B[6](1.2.3.2.2)	ATGAAGCCCGTTACCCTTTATGACGTAGCCGAG;	CTCGGCTACGTCATAAAGGGTAACGGGCTTCAT;	11.8	9.2	85.3
A[6](1.2.2.1.2.3)+B[6](1.2.3.3.2)	ATGAAGCCCGTTACCCTTTATGACGTAGCAGAG;	CTCTGCTACGTCATAAAGGGTAACGGGCTTCAT;	11.8	9.2	83.7
A[6](1.2.2.1.2.3)+B[6](1.2.4.4.2)	ATGAAGCCCGTTACCCTTTATGACGTGGCGGAG;	CTCCGCCACGTCATAAAGGGTAACGGGCTTCAT;	30.8	33.5	87.2
A[6](1.2.2.1.2.4)+B[1](1.1.1.2.1)	ATGAAGCCCGTTACCCTCTATGATGTTGCCGAA;	TTCGGCAACATCATAGAGGGTAACGGGCTTCAT;	-12.4	-4.3	85.4
A[6](1.2.2.1.2.4)+B[2](1.1.1.2.2)	ATGAAGCCCGTTACCCTCTATGATGTTGCCGAG;	CTCGGCAACATCATAGAGGGTAACGGGCTTCAT;	-12.4	-4.3	85.4
A[6](1.2.2.1.2.4)+B[1](1.1.1.4.1)	ATGAAGCCCGTTACCCTCTATGATGTTGCGGAA;	TTCCGCAACATCATAGAGGGTAACGGGCTTCAT;	32.6	29.3	85.4
A[6](1.2.2.1.2.4)+B[1](1.1.3.2.1)	ATGAAGCCCGTTACCCTCTATGATGTAGCCGAA;	TTCGGCTACATCATAGAGGGTAACGGGCTTCAT;	-12.4	11.3	84.7
A[6](1.2.2.1.2.4)+B[2](1.1.3.2.2)	ATGAAGCCCGTTACCCTCTATGATGTAGCCGAG;	CTCGGCTACATCATAGAGGGTAACGGGCTTCAT;	-12.4	11.3	84.8
A[6](1.2.2.1.2.4)+B[3](1.1.4.1.1)	ATGAAGCCCGTTACCCTCTATGATGTGGCTGAA;	TTCAGCCACATCATAGAGGGTAACGGGCTTCAT;	16.7	16.5	85.1
A[6](1.2.2.1.2.4)+B[3](1.1.4.4.1)	ATGAAGCCCGTTACCCTCTATGATGTGGCGGAA;	TTCCGCCACATCATAGAGGGTAACGGGCTTCAT;	34.4	28.8	86.7
A[6](1.2.2.1.2.4)+B[6](1.2.1.1.2)	ATGAAGCCCGTTACCCTCTATGACGTTGCTGAG;	CTCAGCAACGTCATAGAGGGTAACGGGCTTCAT;	33.4	33.7	85.2
A[6](1.2.2.1.2.4)+B[6](1.2.1.2.2)	ATGAAGCCCGTTACCCTCTATGACGTTGCCGAG;	CTCGGCAACGTCATAGAGGGTAACGGGCTTCAT;	-1.4	28.8	86.8
A[6](1.2.2.1.2.4)+B[6](1.2.1.3.2)	ATGAAGCCCGTTACCCTCTATGACGTTGCAGAG;	CTCTGCAACGTCATAGAGGGTAACGGGCTTCAT;	29.6	31.8	85.2
A[6](1.2.2.1.2.4)+B[6](1.2.1.4.2)	ATGAAGCCCGTTACCCTCTATGACGTTGCGGAG;	CTCCGCAACGTCATAGAGGGTAACGGGCTTCAT;	32.3	29.3	86.8
A[6](1.2.2.1.2.4)+B[6](1.2.3.1.2)	ATGAAGCCCGTTACCCTCTATGACGTAGCTGAG;	CTCAGCTACGTCATAGAGGGTAACGGGCTTCAT;	33.4	29.8	84.6
A[6](1.2.2.1.2.4)+B[6](1.2.3.2.2)	ATGAAGCCCGTTACCCTCTATGACGTAGCCGAG;	CTCGGCTACGTCATAGAGGGTAACGGGCTTCAT;	11.8	9.2	86.1
A[6](1.2.2.1.2.4)+B[6](1.2.3.3.2)	ATGAAGCCCGTTACCCTCTATGACGTAGCAGAG;	CTCTGCTACGTCATAGAGGGTAACGGGCTTCAT;	11.8	31.1	84.6
A[6](1.2.2.1.2.4)+B[6](1.2.4.4.2)	ATGAAGCCCGTTACCCTCTATGACGTGGCGGAG;	CTCCGCCACGTCATAGAGGGTAACGGGCTTCAT;	30.8	33.5	88.1
A[6](1.2.2.1.2.5)+B[1](1.1.1.2.1)	ATGAAGCCCGTTACCCTATATGATGTTGCCGAA;	TTCGGCAACATCATATAGGGTAACGGGCTTCAT;	-12.4	-4.3	83.9
A[6](1.2.2.1.2.5)+B[2](1.1.1.2.2)	ATGAAGCCCGTTACCCTATATGATGTTGCCGAG;	CTCGGCAACATCATATAGGGTAACGGGCTTCAT;	-12.4	-4.3	84
A[6](1.2.2.1.2.5)+B[1](1.1.1.4.1)	ATGAAGCCCGTTACCCTATATGATGTTGCGGAA;	TTCCGCAACATCATATAGGGTAACGGGCTTCAT;	35.4	8.9	83.9
A[6](1.2.2.1.2.5)+B[1](1.1.3.2.1)	ATGAAGCCCGTTACCCTATATGATGTAGCCGAA;	TTCGGCTACATCATATAGGGTAACGGGCTTCAT;	14.4	11.3	83.3
A[6](1.2.2.1.2.5)+B[2](1.1.3.2.2)	ATGAAGCCCGTTACCCTATATGATGTAGCCGAG;	CTCGGCTACATCATATAGGGTAACGGGCTTCAT;	14.4	11.3	83.4
A[6](1.2.2.1.2.5)+B[3](1.1.4.1.1)	ATGAAGCCCGTTACCCTATATGATGTGGCTGAA;	TTCAGCCACATCATATAGGGTAACGGGCTTCAT;	16.7	16.5	83.7
A[6](1.2.2.1.2.5)+B[3](1.1.4.4.1)	ATGAAGCCCGTTACCCTATATGATGTGGCGGAA;	TTCCGCCACATCATATAGGGTAACGGGCTTCAT;	37.7	12.3	85.2
A[6](1.2.2.1.2.5)+B[6](1.2.1.2.2)	ATGAAGCCCGTTACCCTATATGACGTTGCCGAG;	CTCGGCAACGTCATATAGGGTAACGGGCTTCAT;	-1.4	30.5	85.3
A[6](1.2.2.1.2.5)+B[6](1.2.1.3.2)	ATGAAGCCCGTTACCCTATATGACGTTGCAGAG;	CTCTGCAACGTCATATAGGGTAACGGGCTTCAT;	-1.4	30.9	83.8
A[6](1.2.2.1.2.5)+B[6](1.2.1.4.2)	ATGAAGCCCGTTACCCTATATGACGTTGCGGAG;	CTCCGCAACGTCATATAGGGTAACGGGCTTCAT;	34.2	29.4	85.3
A[6](1.2.2.1.2.5)+B[6](1.2.3.1.2)	ATGAAGCCCGTTACCCTATATGACGTAGCTGAG;	CTCAGCTACGTCATATAGGGTAACGGGCTTCAT;	33.4	31.7	83.2
A[6](1.2.2.1.2.5)+B[6](1.2.3.2.2)	ATGAAGCCCGTTACCCTATATGACGTAGCCGAG;	CTCGGCTACGTCATATAGGGTAACGGGCTTCAT;	11.8	9.2	84.7
A[6](1.2.2.1.2.5)+B[6](1.2.3.3.2)	ATGAAGCCCGTTACCCTATATGACGTAGCAGAG;	CTCTGCTACGTCATATAGGGTAACGGGCTTCAT;	11.8	9.2	83.2
A[6](1.2.2.1.2.6)+B[1](1.1.1.2.1)	ATGAAGCCCGTTACCCTGTATGATGTTGCCGAA;	TTCGGCAACATCATACAGGGTAACGGGCTTCAT;	-12.4	-4.3	85.7
A[6](1.2.2.1.2.6)+B[2](1.1.1.2.2)	ATGAAGCCCGTTACCCTGTATGATGTTGCCGAG;	CTCGGCAACATCATACAGGGTAACGGGCTTCAT;	-12.4	-4.3	85.7
A[6](1.2.2.1.2.6)+B[1](1.1.1.4.1)	ATGAAGCCCGTTACCCTGTATGATGTTGCGGAA;	TTCCGCAACATCATACAGGGTAACGGGCTTCAT;	30.4	8.9	85.7
A[6](1.2.2.1.2.6)+B[1](1.1.3.2.1)	ATGAAGCCCGTTACCCTGTATGATGTAGCCGAA;	TTCGGCTACATCATACAGGGTAACGGGCTTCAT;	-12.4	11.3	85
A[6](1.2.2.1.2.6)+B[2](1.1.3.2.2)	ATGAAGCCCGTTACCCTGTATGATGTAGCCGAG;	CTCGGCTACATCATACAGGGTAACGGGCTTCAT;	-12.4	11.3	85.1
A[6](1.2.2.1.2.6)+B[3](1.1.4.1.1)	ATGAAGCCCGTTACCCTGTATGATGTGGCTGAA;	TTCAGCCACATCATACAGGGTAACGGGCTTCAT;	16.7	16.5	85.4
A[6](1.2.2.1.2.6)+B[3](1.1.4.4.1)	ATGAAGCCCGTTACCCTGTATGATGTGGCGGAA;	TTCCGCCACATCATACAGGGTAACGGGCTTCAT;	32.7	12.3	87
A[6](1.2.2.1.2.6)+B[6](1.2.1.2.2)	ATGAAGCCCGTTACCCTGTATGACGTTGCCGAG;	CTCGGCAACGTCATACAGGGTAACGGGCTTCAT;	-1.4	30.5	87
A[6](1.2.2.1.2.6)+B[6](1.2.1.3.2)	ATGAAGCCCGTTACCCTGTATGACGTTGCAGAG;	CTCTGCAACGTCATACAGGGTAACGGGCTTCAT;	32.1	30.8	85.5
A[6](1.2.2.1.2.6)+B[6](1.2.1.4.2)	ATGAAGCCCGTTACCCTGTATGACGTTGCGGAG;	CTCCGCAACGTCATACAGGGTAACGGGCTTCAT;	32.3	29.4	87
A[6](1.2.2.1.2.6)+B[6](1.2.3.1.2)	ATGAAGCCCGTTACCCTGTATGACGTAGCTGAG;	CTCAGCTACGTCATACAGGGTAACGGGCTTCAT;	33.4	31.5	84.9
A[6](1.2.2.1.2.6)+B[6](1.2.3.2.2)	ATGAAGCCCGTTACCCTGTATGACGTAGCCGAG;	CTCGGCTACGTCATACAGGGTAACGGGCTTCAT;	11.8	9.2	86.4
A[6](1.2.2.1.2.6)+B[6](1.2.3.3.2)	ATGAAGCCCGTTACCCTGTATGACGTAGCAGAG;	CTCTGCTACGTCATACAGGGTAACGGGCTTCAT;	31	9.2	84.9
A[6](1.2.2.1.2.6)+B[6](1.2.4.4.2)	ATGAAGCCCGTTACCCTGTATGACGTGGCGGAG;	CTCCGCCACGTCATACAGGGTAACGGGCTTCAT;	30.8	34.2	88.4
A[6](1.2.2.1.3.3)+B[1](1.1.1.2.1)	ATGAAGCCCGTTACACTTTATGATGTTGCCGAA;	TTCGGCAACATCATAAAGTGTAACGGGCTTCAT;	-12.4	-4.3	83
A[6](1.2.2.1.3.3)+B[2](1.1.1.2.2)	ATGAAGCCCGTTACACTTTATGATGTTGCCGAG;	CTCGGCAACATCATAAAGTGTAACGGGCTTCAT;	-12.4	-4.3	83.1
A[6](1.2.2.1.3.3)+B[1](1.1.3.2.1)	ATGAAGCCCGTTACACTTTATGATGTAGCCGAA;	TTCGGCTACATCATAAAGTGTAACGGGCTTCAT;	23.5	28.2	82.4
A[6](1.2.2.1.3.3)+B[2](1.1.3.2.2)	ATGAAGCCCGTTACACTTTATGATGTAGCCGAG;	CTCGGCTACATCATAAAGTGTAACGGGCTTCAT;	23.5	28.2	82.5
A[6](1.2.2.1.3.3)+B[3](1.1.4.1.1)	ATGAAGCCCGTTACACTTTATGATGTGGCTGAA;	TTCAGCCACATCATAAAGTGTAACGGGCTTCAT;	30.9	16.5	82.8
A[6](1.2.2.1.3.3)+B[6](1.2.1.1.2)	ATGAAGCCCGTTACACTTTATGACGTTGCTGAG;	CTCAGCAACGTCATAAAGTGTAACGGGCTTCAT;	33.4	33.7	82.9
A[6](1.2.2.1.3.3)+B[6](1.2.1.2.2)	ATGAAGCCCGTTACACTTTATGACGTTGCCGAG;	CTCGGCAACGTCATAAAGTGTAACGGGCTTCAT;	-1.4	28.8	84.5
A[6](1.2.2.1.3.3)+B[6](1.2.1.3.2)	ATGAAGCCCGTTACACTTTATGACGTTGCAGAG;	CTCTGCAACGTCATAAAGTGTAACGGGCTTCAT;	-1.4	29.3	82.9
A[6](1.2.2.1.3.3)+B[6](1.2.1.4.2)	ATGAAGCCCGTTACACTTTATGACGTTGCGGAG;	CTCCGCAACGTCATAAAGTGTAACGGGCTTCAT;	32.3	27.5	84.5
A[6](1.2.2.1.3.3)+B[6](1.2.3.1.2)	ATGAAGCCCGTTACACTTTATGACGTAGCTGAG;	CTCAGCTACGTCATAAAGTGTAACGGGCTTCAT;	33.4	29.8	82.3
A[6](1.2.2.1.3.3)+B[6](1.2.3.2.2)	ATGAAGCCCGTTACACTTTATGACGTAGCCGAG;	CTCGGCTACGTCATAAAGTGTAACGGGCTTCAT;	11.8	9.2	83.8
A[6](1.2.2.1.3.3)+B[6](1.2.3.3.2)	ATGAAGCCCGTTACACTTTATGACGTAGCAGAG;	CTCTGCTACGTCATAAAGTGTAACGGGCTTCAT;	11.8	9.2	82.3
A[6](1.2.2.1.3.3)+B[6](1.2.4.4.2)	ATGAAGCCCGTTACACTTTATGACGTGGCGGAG;	CTCCGCCACGTCATAAAGTGTAACGGGCTTCAT;	36.2	33.5	85.8
A[6](1.2.2.1.3.4)+B[1](1.1.1.2.1)	ATGAAGCCCGTTACACTCTATGATGTTGCCGAA;	TTCGGCAACATCATAGAGTGTAACGGGCTTCAT;	-12.4	-4.3	83.9
A[6](1.2.2.1.3.4)+B[2](1.1.1.2.2)	ATGAAGCCCGTTACACTCTATGATGTTGCCGAG;	CTCGGCAACATCATAGAGTGTAACGGGCTTCAT;	-12.4	-4.3	84
A[6](1.2.2.1.3.4)+B[1](1.1.3.2.1)	ATGAAGCCCGTTACACTCTATGATGTAGCCGAA;	TTCGGCTACATCATAGAGTGTAACGGGCTTCAT;	23.5	27.6	83.3
A[6](1.2.2.1.3.4)+B[2](1.1.3.2.2)	ATGAAGCCCGTTACACTCTATGATGTAGCCGAG;	CTCGGCTACATCATAGAGTGTAACGGGCTTCAT;	23.5	27.6	83.4
A[6](1.2.2.1.3.4)+B[3](1.1.4.1.1)	ATGAAGCCCGTTACACTCTATGATGTGGCTGAA;	TTCAGCCACATCATAGAGTGTAACGGGCTTCAT;	30.9	16.5	83.7
A[6](1.2.2.1.3.4)+B[6](1.2.1.1.2)	ATGAAGCCCGTTACACTCTATGACGTTGCTGAG;	CTCAGCAACGTCATAGAGTGTAACGGGCTTCAT;	33.4	33.7	83.8
A[6](1.2.2.1.3.4)+B[6](1.2.1.2.2)	ATGAAGCCCGTTACACTCTATGACGTTGCCGAG;	CTCGGCAACGTCATAGAGTGTAACGGGCTTCAT;	-1.4	28.8	85.3
A[6](1.2.2.1.3.4)+B[6](1.2.1.3.2)	ATGAAGCCCGTTACACTCTATGACGTTGCAGAG;	CTCTGCAACGTCATAGAGTGTAACGGGCTTCAT;	32.7	31.2	83.8
A[6](1.2.2.1.3.4)+B[6](1.2.1.4.2)	ATGAAGCCCGTTACACTCTATGACGTTGCGGAG;	CTCCGCAACGTCATAGAGTGTAACGGGCTTCAT;	32.3	27.5	85.3
A[6](1.2.2.1.3.4)+B[6](1.2.3.1.2)	ATGAAGCCCGTTACACTCTATGACGTAGCTGAG;	CTCAGCTACGTCATAGAGTGTAACGGGCTTCAT;	33.4	29.8	83.2
A[6](1.2.2.1.3.4)+B[6](1.2.3.2.2)	ATGAAGCCCGTTACACTCTATGACGTAGCCGAG;	CTCGGCTACGTCATAGAGTGTAACGGGCTTCAT;	11.8	9.2	84.7
A[6](1.2.2.1.3.4)+B[6](1.2.3.3.2)	ATGAAGCCCGTTACACTCTATGACGTAGCAGAG;	CTCTGCTACGTCATAGAGTGTAACGGGCTTCAT;	31.4	30.5	83.2
A[6](1.2.2.1.3.4)+B[6](1.2.4.4.2)	ATGAAGCCCGTTACACTCTATGACGTGGCGGAG;	CTCCGCCACGTCATAGAGTGTAACGGGCTTCAT;	33.6	33.5	86.6
A[6](1.2.2.1.3.5)+B[1](1.1.1.2.1)	ATGAAGCCCGTTACACTATATGATGTTGCCGAA;	TTCGGCAACATCATATAGTGTAACGGGCTTCAT;	-12.4	-4.3	82.5
A[6](1.2.2.1.3.5)+B[2](1.1.1.2.2)	ATGAAGCCCGTTACACTATATGATGTTGCCGAG;	CTCGGCAACATCATATAGTGTAACGGGCTTCAT;	-12.4	-4.3	82.6
A[6](1.2.2.1.3.5)+B[1](1.1.3.2.1)	ATGAAGCCCGTTACACTATATGATGTAGCCGAA;	TTCGGCTACATCATATAGTGTAACGGGCTTCAT;	19.8	30.7	81.8
A[6](1.2.2.1.3.5)+B[2](1.1.3.2.2)	ATGAAGCCCGTTACACTATATGATGTAGCCGAG;	CTCGGCTACATCATATAGTGTAACGGGCTTCAT;	19.8	30.7	81.9
A[6](1.2.2.1.3.5)+B[3](1.1.4.1.1)	ATGAAGCCCGTTACACTATATGATGTGGCTGAA;	TTCAGCCACATCATATAGTGTAACGGGCTTCAT;	33.2	32.6	82.2
A[6](1.2.2.1.3.5)+B[6](1.2.1.1.2)	ATGAAGCCCGTTACACTATATGACGTTGCTGAG;	CTCAGCAACGTCATATAGTGTAACGGGCTTCAT;	33.4	33.7	82.4
A[6](1.2.2.1.3.5)+B[6](1.2.1.2.2)	ATGAAGCCCGTTACACTATATGACGTTGCCGAG;	CTCGGCAACGTCATATAGTGTAACGGGCTTCAT;	-1.4	28.8	83.9
A[6](1.2.2.1.3.5)+B[6](1.2.1.3.2)	ATGAAGCCCGTTACACTATATGACGTTGCAGAG;	CTCTGCAACGTCATATAGTGTAACGGGCTTCAT;	-1.4	29.3	82.4
A[6](1.2.2.1.3.5)+B[6](1.2.1.4.2)	ATGAAGCCCGTTACACTATATGACGTTGCGGAG;	CTCCGCAACGTCATATAGTGTAACGGGCTTCAT;	35.4	27.5	83.9
A[6](1.2.2.1.3.5)+B[6](1.2.3.1.2)	ATGAAGCCCGTTACACTATATGACGTAGCTGAG;	CTCAGCTACGTCATATAGTGTAACGGGCTTCAT;	33.4	29.8	81.7
A[6](1.2.2.1.3.5)+B[6](1.2.3.2.2)	ATGAAGCCCGTTACACTATATGACGTAGCCGAG;	CTCGGCTACGTCATATAGTGTAACGGGCTTCAT;	11.8	9.2	83.3
A[6](1.2.2.1.3.5)+B[6](1.2.3.3.2)	ATGAAGCCCGTTACACTATATGACGTAGCAGAG;	CTCTGCTACGTCATATAGTGTAACGGGCTTCAT;	11.8	9.2	81.7
A[6](1.2.2.1.3.5)+B[6](1.2.4.4.2)	ATGAAGCCCGTTACACTATATGACGTGGCGGAG;	CTCCGCCACGTCATATAGTGTAACGGGCTTCAT;	37.7	33.5	85.2
A[6](1.2.2.1.3.6)+B[1](1.1.1.2.1)	ATGAAGCCCGTTACACTGTATGATGTTGCCGAA;	TTCGGCAACATCATACAGTGTAACGGGCTTCAT;	10.9	30.9	84.2
A[6](1.2.2.1.3.6)+B[2](1.1.1.2.2)	ATGAAGCCCGTTACACTGTATGATGTTGCCGAG;	CTCGGCAACATCATACAGTGTAACGGGCTTCAT;	10.9	30.9	84.3
A[6](1.2.2.1.3.6)+B[1](1.1.3.2.1)	ATGAAGCCCGTTACACTGTATGATGTAGCCGAA;	TTCGGCTACATCATACAGTGTAACGGGCTTCAT;	10.9	30.9	83.6
A[6](1.2.2.1.3.6)+B[2](1.1.3.2.2)	ATGAAGCCCGTTACACTGTATGATGTAGCCGAG;	CTCGGCTACATCATACAGTGTAACGGGCTTCAT;	10.9	30.9	83.7
A[6](1.2.2.2.1.3)+B[1](1.1.1.2.1)	ATGAAGCCCGTCACTCTTTATGATGTTGCCGAA;	TTCGGCAACATCATAAAGAGTGACGGGCTTCAT;	24	19.8	84.3
A[6](1.2.2.2.1.3)+B[2](1.1.1.2.2)	ATGAAGCCCGTCACTCTTTATGATGTTGCCGAG;	CTCGGCAACATCATAAAGAGTGACGGGCTTCAT;	24	19.8	84.3
A[6](1.2.2.2.1.3)+B[1](1.1.1.4.1)	ATGAAGCCCGTCACTCTTTATGATGTTGCGGAA;	TTCCGCAACATCATAAAGAGTGACGGGCTTCAT;	12.4	8.9	84.3
A[6](1.2.2.2.1.3)+B[1](1.1.3.2.1)	ATGAAGCCCGTCACTCTTTATGATGTAGCCGAA;	TTCGGCTACATCATAAAGAGTGACGGGCTTCAT;	24	-2.6	83.6
A[6](1.2.2.2.1.3)+B[2](1.1.3.2.2)	ATGAAGCCCGTCACTCTTTATGATGTAGCCGAG;	CTCGGCTACATCATAAAGAGTGACGGGCTTCAT;	24	-2.6	83.7
A[6](1.2.2.2.1.3)+B[1](1.1.3.4.1)	ATGAAGCCCGTCACTCTTTATGATGTAGCGGAA;	TTCCGCTACATCATAAAGAGTGACGGGCTTCAT;	12.4	8.9	83.6
A[6](1.2.2.2.1.3)+B[2](1.1.3.4.2)	ATGAAGCCCGTCACTCTTTATGATGTAGCGGAG;	CTCCGCTACATCATAAAGAGTGACGGGCTTCAT;	12.4	8.9	83.7
A[6](1.2.2.2.1.4)+B[1](1.1.1.2.1)	ATGAAGCCCGTCACTCTCTATGATGTTGCCGAA;	TTCGGCAACATCATAGAGAGTGACGGGCTTCAT;	24	19.8	85.1
A[6](1.2.2.2.1.4)+B[2](1.1.1.2.2)	ATGAAGCCCGTCACTCTCTATGATGTTGCCGAG;	CTCGGCAACATCATAGAGAGTGACGGGCTTCAT;	24	19.8	85.2
A[6](1.2.2.2.1.4)+B[1](1.1.1.4.1)	ATGAAGCCCGTCACTCTCTATGATGTTGCGGAA;	TTCCGCAACATCATAGAGAGTGACGGGCTTCAT;	29.4	29.8	85.1
A[6](1.2.2.2.1.4)+B[1](1.1.3.2.1)	ATGAAGCCCGTCACTCTCTATGATGTAGCCGAA;	TTCGGCTACATCATAGAGAGTGACGGGCTTCAT;	24	-2.6	84.5
A[6](1.2.2.2.1.4)+B[2](1.1.3.2.2)	ATGAAGCCCGTCACTCTCTATGATGTAGCCGAG;	CTCGGCTACATCATAGAGAGTGACGGGCTTCAT;	24	-2.6	84.6
A[6](1.2.2.2.1.4)+B[1](1.1.3.4.1)	ATGAAGCCCGTCACTCTCTATGATGTAGCGGAA;	TTCCGCTACATCATAGAGAGTGACGGGCTTCAT;	12.4	8.9	84.5
A[6](1.2.2.2.1.4)+B[2](1.1.3.4.2)	ATGAAGCCCGTCACTCTCTATGATGTAGCGGAG;	CTCCGCTACATCATAGAGAGTGACGGGCTTCAT;	12.4	8.9	84.6
A[6](1.2.2.2.1.5)+B[1](1.1.1.2.1)	ATGAAGCCCGTCACTCTATATGATGTTGCCGAA;	TTCGGCAACATCATATAGAGTGACGGGCTTCAT;	24	19.8	83.7
A[6](1.2.2.2.1.5)+B[2](1.1.1.2.2)	ATGAAGCCCGTCACTCTATATGATGTTGCCGAG;	CTCGGCAACATCATATAGAGTGACGGGCTTCAT;	24	19.8	83.8
A[6](1.2.2.2.1.5)+B[1](1.1.1.4.1)	ATGAAGCCCGTCACTCTATATGATGTTGCGGAA;	TTCCGCAACATCATATAGAGTGACGGGCTTCAT;	31.8	8.9	83.7
A[6](1.2.2.2.1.5)+B[1](1.1.3.2.1)	ATGAAGCCCGTCACTCTATATGATGTAGCCGAA;	TTCGGCTACATCATATAGAGTGACGGGCTTCAT;	14.7	-2.6	83.1
A[6](1.2.2.2.1.5)+B[2](1.1.3.2.2)	ATGAAGCCCGTCACTCTATATGATGTAGCCGAG;	CTCGGCTACATCATATAGAGTGACGGGCTTCAT;	14.7	-2.6	83.1
A[6](1.2.2.2.1.5)+B[1](1.1.3.4.1)	ATGAAGCCCGTCACTCTATATGATGTAGCGGAA;	TTCCGCTACATCATATAGAGTGACGGGCTTCAT;	32	8.9	83.1
A[6](1.2.2.2.1.5)+B[2](1.1.3.4.2)	ATGAAGCCCGTCACTCTATATGATGTAGCGGAG;	CTCCGCTACATCATATAGAGTGACGGGCTTCAT;	32	8.9	83.1
A[6](1.2.2.2.1.6)+B[1](1.1.1.2.1)	ATGAAGCCCGTCACTCTGTATGATGTTGCCGAA;	TTCGGCAACATCATACAGAGTGACGGGCTTCAT;	24	19.8	85.4
A[6](1.2.2.2.1.6)+B[2](1.1.1.2.2)	ATGAAGCCCGTCACTCTGTATGATGTTGCCGAG;	CTCGGCAACATCATACAGAGTGACGGGCTTCAT;	24	19.8	85.5
A[6](1.2.2.2.1.6)+B[1](1.1.1.4.1)	ATGAAGCCCGTCACTCTGTATGATGTTGCGGAA;	TTCCGCAACATCATACAGAGTGACGGGCTTCAT;	12.4	8.9	85.4
A[6](1.2.2.2.1.6)+B[1](1.1.3.2.1)	ATGAAGCCCGTCACTCTGTATGATGTAGCCGAA;	TTCGGCTACATCATACAGAGTGACGGGCTTCAT;	24	-2.6	84.8
A[6](1.2.2.2.1.6)+B[2](1.1.3.2.2)	ATGAAGCCCGTCACTCTGTATGATGTAGCCGAG;	CTCGGCTACATCATACAGAGTGACGGGCTTCAT;	24	-2.6	84.9
A[6](1.2.2.2.1.6)+B[1](1.1.3.4.1)	ATGAAGCCCGTCACTCTGTATGATGTAGCGGAA;	TTCCGCTACATCATACAGAGTGACGGGCTTCAT;	12.4	8.9	84.8
A[6](1.2.2.2.1.6)+B[2](1.1.3.4.2)	ATGAAGCCCGTCACTCTGTATGATGTAGCGGAG;	CTCCGCTACATCATACAGAGTGACGGGCTTCAT;	12.4	8.9	84.9
A[6](1.2.2.2.2.3)+B[1](1.1.1.2.1)	ATGAAGCCCGTCACCCTTTATGATGTTGCCGAA;	TTCGGCAACATCATAAAGGGTGACGGGCTTCAT;	24	19.8	86
A[6](1.2.2.2.2.3)+B[2](1.1.1.2.2)	ATGAAGCCCGTCACCCTTTATGATGTTGCCGAG;	CTCGGCAACATCATAAAGGGTGACGGGCTTCAT;	24	19.8	86.1
A[6](1.2.2.2.2.3)+B[1](1.1.1.4.1)	ATGAAGCCCGTCACCCTTTATGATGTTGCGGAA;	TTCCGCAACATCATAAAGGGTGACGGGCTTCAT;	12.4	8.9	86
A[6](1.2.2.2.2.3)+B[1](1.1.3.2.1)	ATGAAGCCCGTCACCCTTTATGATGTAGCCGAA;	TTCGGCTACATCATAAAGGGTGACGGGCTTCAT;	24	-2.6	85.4
A[6](1.2.2.2.2.3)+B[2](1.1.3.2.2)	ATGAAGCCCGTCACCCTTTATGATGTAGCCGAG;	CTCGGCTACATCATAAAGGGTGACGGGCTTCAT;	24	-2.6	85.4
A[6](1.2.2.2.2.3)+B[1](1.1.3.4.1)	ATGAAGCCCGTCACCCTTTATGATGTAGCGGAA;	TTCCGCTACATCATAAAGGGTGACGGGCTTCAT;	12.4	8.9	85.4
A[6](1.2.2.2.2.3)+B[2](1.1.3.4.2)	ATGAAGCCCGTCACCCTTTATGATGTAGCGGAG;	CTCCGCTACATCATAAAGGGTGACGGGCTTCAT;	12.4	8.9	85.4
A[6](1.2.2.2.2.4)+B[1](1.1.1.2.1)	ATGAAGCCCGTCACCCTCTATGATGTTGCCGAA;	TTCGGCAACATCATAGAGGGTGACGGGCTTCAT;	24	19.8	86.9
A[6](1.2.2.2.2.4)+B[2](1.1.1.2.2)	ATGAAGCCCGTCACCCTCTATGATGTTGCCGAG;	CTCGGCAACATCATAGAGGGTGACGGGCTTCAT;	24	19.8	87
A[6](1.2.2.2.2.4)+B[1](1.1.1.4.1)	ATGAAGCCCGTCACCCTCTATGATGTTGCGGAA;	TTCCGCAACATCATAGAGGGTGACGGGCTTCAT;	12.4	29.3	86.9
A[6](1.2.2.2.2.4)+B[1](1.1.3.2.1)	ATGAAGCCCGTCACCCTCTATGATGTAGCCGAA;	TTCGGCTACATCATAGAGGGTGACGGGCTTCAT;	24	-2.6	86.3
A[6](1.2.2.2.2.4)+B[2](1.1.3.2.2)	ATGAAGCCCGTCACCCTCTATGATGTAGCCGAG;	CTCGGCTACATCATAGAGGGTGACGGGCTTCAT;	24	-2.6	86.3
A[6](1.2.2.2.2.4)+B[1](1.1.3.4.1)	ATGAAGCCCGTCACCCTCTATGATGTAGCGGAA;	TTCCGCTACATCATAGAGGGTGACGGGCTTCAT;	12.4	8.9	86.3
A[6](1.2.2.2.2.4)+B[2](1.1.3.4.2)	ATGAAGCCCGTCACCCTCTATGATGTAGCGGAG;	CTCCGCTACATCATAGAGGGTGACGGGCTTCAT;	12.4	8.9	86.3
A[6](1.2.2.2.2.5)+B[1](1.1.1.2.1)	ATGAAGCCCGTCACCCTATATGATGTTGCCGAA;	TTCGGCAACATCATATAGGGTGACGGGCTTCAT;	24	30.6	85.4
A[6](1.2.2.2.2.5)+B[2](1.1.1.2.2)	ATGAAGCCCGTCACCCTATATGATGTTGCCGAG;	CTCGGCAACATCATATAGGGTGACGGGCTTCAT;	24	30.6	85.5
A[6](1.2.2.2.2.5)+B[1](1.1.3.2.1)	ATGAAGCCCGTCACCCTATATGATGTAGCCGAA;	TTCGGCTACATCATATAGGGTGACGGGCTTCAT;	24	30.6	84.8
A[6](1.2.2.2.2.5)+B[2](1.1.3.2.2)	ATGAAGCCCGTCACCCTATATGATGTAGCCGAG;	CTCGGCTACATCATATAGGGTGACGGGCTTCAT;	24	30.6	84.9
A[6](1.2.2.2.2.6)+B[1](1.1.1.2.1)	ATGAAGCCCGTCACCCTGTATGATGTTGCCGAA;	TTCGGCAACATCATACAGGGTGACGGGCTTCAT;	24	19.8	87.2
A[6](1.2.2.2.2.6)+B[2](1.1.1.2.2)	ATGAAGCCCGTCACCCTGTATGATGTTGCCGAG;	CTCGGCAACATCATACAGGGTGACGGGCTTCAT;	24	19.8	87.2
A[6](1.2.2.2.2.6)+B[1](1.1.1.4.1)	ATGAAGCCCGTCACCCTGTATGATGTTGCGGAA;	TTCCGCAACATCATACAGGGTGACGGGCTTCAT;	12.4	8.9	87.2
A[6](1.2.2.2.2.6)+B[1](1.1.3.2.1)	ATGAAGCCCGTCACCCTGTATGATGTAGCCGAA;	TTCGGCTACATCATACAGGGTGACGGGCTTCAT;	24	-2.6	86.6
A[6](1.2.2.2.2.6)+B[2](1.1.3.2.2)	ATGAAGCCCGTCACCCTGTATGATGTAGCCGAG;	CTCGGCTACATCATACAGGGTGACGGGCTTCAT;	24	-2.6	86.6
A[6](1.2.2.2.2.6)+B[1](1.1.3.4.1)	ATGAAGCCCGTCACCCTGTATGATGTAGCGGAA;	TTCCGCTACATCATACAGGGTGACGGGCTTCAT;	12.4	8.9	86.6
A[6](1.2.2.2.2.6)+B[2](1.1.3.4.2)	ATGAAGCCCGTCACCCTGTATGATGTAGCGGAG;	CTCCGCTACATCATACAGGGTGACGGGCTTCAT;	12.4	8.9	86.6
A[6](1.2.2.2.3.3)+B[1](1.1.1.2.1)	ATGAAGCCCGTCACACTTTATGATGTTGCCGAA;	TTCGGCAACATCATAAAGTGTGACGGGCTTCAT;	24	19.8	84.6
A[6](1.2.2.2.3.3)+B[2](1.1.1.2.2)	ATGAAGCCCGTCACACTTTATGATGTTGCCGAG;	CTCGGCAACATCATAAAGTGTGACGGGCTTCAT;	24	19.8	84.6
A[6](1.2.2.2.3.3)+B[1](1.1.1.4.1)	ATGAAGCCCGTCACACTTTATGATGTTGCGGAA;	TTCCGCAACATCATAAAGTGTGACGGGCTTCAT;	35.5	34.3	84.6
A[6](1.2.2.2.3.3)+B[1](1.1.3.2.1)	ATGAAGCCCGTCACACTTTATGATGTAGCCGAA;	TTCGGCTACATCATAAAGTGTGACGGGCTTCAT;	24	-2.6	83.9
A[6](1.2.2.2.3.3)+B[2](1.1.3.2.2)	ATGAAGCCCGTCACACTTTATGATGTAGCCGAG;	CTCGGCTACATCATAAAGTGTGACGGGCTTCAT;	24	-2.6	84
A[6](1.2.2.2.3.3)+B[1](1.1.3.4.1)	ATGAAGCCCGTCACACTTTATGATGTAGCGGAA;	TTCCGCTACATCATAAAGTGTGACGGGCTTCAT;	33.4	28.2	83.9
A[6](1.2.2.2.3.3)+B[2](1.1.3.4.2)	ATGAAGCCCGTCACACTTTATGATGTAGCGGAG;	CTCCGCTACATCATAAAGTGTGACGGGCTTCAT;	33.4	28.2	84
A[6](1.2.2.2.3.4)+B[1](1.1.1.2.1)	ATGAAGCCCGTCACACTCTATGATGTTGCCGAA;	TTCGGCAACATCATAGAGTGTGACGGGCTTCAT;	24	19.8	85.4
A[6](1.2.2.2.3.4)+B[2](1.1.1.2.2)	ATGAAGCCCGTCACACTCTATGATGTTGCCGAG;	CTCGGCAACATCATAGAGTGTGACGGGCTTCAT;	24	19.8	85.5
A[6](1.2.2.2.3.4)+B[1](1.1.1.4.1)	ATGAAGCCCGTCACACTCTATGATGTTGCGGAA;	TTCCGCAACATCATAGAGTGTGACGGGCTTCAT;	35.5	33.8	85.4
A[6](1.2.2.2.3.4)+B[1](1.1.3.2.1)	ATGAAGCCCGTCACACTCTATGATGTAGCCGAA;	TTCGGCTACATCATAGAGTGTGACGGGCTTCAT;	24	-2.6	84.8
A[6](1.2.2.2.3.4)+B[2](1.1.3.2.2)	ATGAAGCCCGTCACACTCTATGATGTAGCCGAG;	CTCGGCTACATCATAGAGTGTGACGGGCTTCAT;	24	-2.6	84.9
A[6](1.2.2.2.3.4)+B[1](1.1.3.4.1)	ATGAAGCCCGTCACACTCTATGATGTAGCGGAA;	TTCCGCTACATCATAGAGTGTGACGGGCTTCAT;	33.4	27.6	84.8
A[6](1.2.2.2.3.4)+B[2](1.1.3.4.2)	ATGAAGCCCGTCACACTCTATGATGTAGCGGAG;	CTCCGCTACATCATAGAGTGTGACGGGCTTCAT;	33.4	27.6	84.9
A[6](1.2.2.2.3.5)+B[1](1.1.1.2.1)	ATGAAGCCCGTCACACTATATGATGTTGCCGAA;	TTCGGCAACATCATATAGTGTGACGGGCTTCAT;	24	19.8	84
A[6](1.2.2.2.3.5)+B[2](1.1.1.2.2)	ATGAAGCCCGTCACACTATATGATGTTGCCGAG;	CTCGGCAACATCATATAGTGTGACGGGCTTCAT;	24	19.8	84.1
A[6](1.2.2.2.3.5)+B[1](1.1.3.2.1)	ATGAAGCCCGTCACACTATATGATGTAGCCGAA;	TTCGGCTACATCATATAGTGTGACGGGCTTCAT;	19.8	-2.6	83.4
A[6](1.2.2.2.3.5)+B[2](1.1.3.2.2)	ATGAAGCCCGTCACACTATATGATGTAGCCGAG;	CTCGGCTACATCATATAGTGTGACGGGCTTCAT;	19.8	-2.6	83.4
A[6](1.2.2.2.3.5)+B[1](1.1.3.4.1)	ATGAAGCCCGTCACACTATATGATGTAGCGGAA;	TTCCGCTACATCATATAGTGTGACGGGCTTCAT;	35.1	30.9	83.4
A[6](1.2.2.2.3.5)+B[2](1.1.3.4.2)	ATGAAGCCCGTCACACTATATGATGTAGCGGAG;	CTCCGCTACATCATATAGTGTGACGGGCTTCAT;	35.1	30.9	83.4
A[6](1.2.2.2.3.6)+B[1](1.1.1.2.1)	ATGAAGCCCGTCACACTGTATGATGTTGCCGAA;	TTCGGCAACATCATACAGTGTGACGGGCTTCAT;	35.3	30.5	85.7
A[6](1.2.2.2.3.6)+B[2](1.1.1.2.2)	ATGAAGCCCGTCACACTGTATGATGTTGCCGAG;	CTCGGCAACATCATACAGTGTGACGGGCTTCAT;	35.3	30.5	85.8
A[6](1.2.2.2.3.6)+B[1](1.1.3.2.1)	ATGAAGCCCGTCACACTGTATGATGTAGCCGAA;	TTCGGCTACATCATACAGTGTGACGGGCTTCAT;	35.3	30.5	85.1
A[6](1.2.2.2.3.6)+B[2](1.1.3.2.2)	ATGAAGCCCGTCACACTGTATGATGTAGCCGAG;	CTCGGCTACATCATACAGTGTGACGGGCTTCAT;	35.3	30.5	85.2
A[6](1.2.2.3.1.3)+B[1](1.1.1.2.1)	ATGAAGCCCGTAACTCTTTATGATGTTGCCGAA;	TTCGGCAACATCATAAAGAGTTACGGGCTTCAT;	-12.4	13.8	82.7
A[6](1.2.2.3.1.3)+B[2](1.1.1.2.2)	ATGAAGCCCGTAACTCTTTATGATGTTGCCGAG;	CTCGGCAACATCATAAAGAGTTACGGGCTTCAT;	-12.4	13.8	82.8
A[6](1.2.2.3.1.3)+B[1](1.1.3.2.1)	ATGAAGCCCGTAACTCTTTATGATGTAGCCGAA;	TTCGGCTACATCATAAAGAGTTACGGGCTTCAT;	-12.4	-2.6	82.1
A[6](1.2.2.3.1.3)+B[2](1.1.3.2.2)	ATGAAGCCCGTAACTCTTTATGATGTAGCCGAG;	CTCGGCTACATCATAAAGAGTTACGGGCTTCAT;	-12.4	-2.6	82.2
A[6](1.2.2.3.1.3)+B[1](1.1.3.4.1)	ATGAAGCCCGTAACTCTTTATGATGTAGCGGAA;	TTCCGCTACATCATAAAGAGTTACGGGCTTCAT;	28.4	8.9	82.1
A[6](1.2.2.3.1.3)+B[2](1.1.3.4.2)	ATGAAGCCCGTAACTCTTTATGATGTAGCGGAG;	CTCCGCTACATCATAAAGAGTTACGGGCTTCAT;	28.4	8.9	82.2
A[6](1.2.2.3.1.3)+B[3](1.1.4.1.1)	ATGAAGCCCGTAACTCTTTATGATGTGGCTGAA;	TTCAGCCACATCATAAAGAGTTACGGGCTTCAT;	16.7	16.5	82.5
A[6](1.2.2.3.1.3)+B[3](1.1.4.4.1)	ATGAAGCCCGTAACTCTTTATGATGTGGCGGAA;	TTCCGCCACATCATAAAGAGTTACGGGCTTCAT;	30.8	12.3	84.1
A[6](1.2.2.3.1.3)+B[6](1.2.1.1.2)	ATGAAGCCCGTAACTCTTTATGACGTTGCTGAG;	CTCAGCAACGTCATAAAGAGTTACGGGCTTCAT;	32.7	33.7	82.6
A[6](1.2.2.3.1.3)+B[6](1.2.1.2.2)	ATGAAGCCCGTAACTCTTTATGACGTTGCCGAG;	CTCGGCAACGTCATAAAGAGTTACGGGCTTCAT;	-1.4	28.8	84.2
A[6](1.2.2.3.1.3)+B[6](1.2.1.3.2)	ATGAAGCCCGTAACTCTTTATGACGTTGCAGAG;	CTCTGCAACGTCATAAAGAGTTACGGGCTTCAT;	-1.4	29.3	82.6
A[6](1.2.2.3.1.3)+B[6](1.2.3.1.2)	ATGAAGCCCGTAACTCTTTATGACGTAGCTGAG;	CTCAGCTACGTCATAAAGAGTTACGGGCTTCAT;	32.7	29.8	82
A[6](1.2.2.3.1.3)+B[6](1.2.3.2.2)	ATGAAGCCCGTAACTCTTTATGACGTAGCCGAG;	CTCGGCTACGTCATAAAGAGTTACGGGCTTCAT;	11.8	9.2	83.5
A[6](1.2.2.3.1.3)+B[6](1.2.3.3.2)	ATGAAGCCCGTAACTCTTTATGACGTAGCAGAG;	CTCTGCTACGTCATAAAGAGTTACGGGCTTCAT;	11.8	9.2	82
A[6](1.2.2.3.1.3)+B[6](1.2.3.4.2)	ATGAAGCCCGTAACTCTTTATGACGTAGCGGAG;	CTCCGCTACGTCATAAAGAGTTACGGGCTTCAT;	11.8	9.2	83.5
A[6](1.2.2.3.1.3)+B[6](1.2.4.4.2)	ATGAAGCCCGTAACTCTTTATGACGTGGCGGAG;	CTCCGCCACGTCATAAAGAGTTACGGGCTTCAT;	31.8	33.5	85.5
A[6](1.2.2.3.1.4)+B[1](1.1.1.2.1)	ATGAAGCCCGTAACTCTCTATGATGTTGCCGAA;	TTCGGCAACATCATAGAGAGTTACGGGCTTCAT;	-12.4	13.8	83.6
A[6](1.2.2.3.1.4)+B[2](1.1.1.2.2)	ATGAAGCCCGTAACTCTCTATGATGTTGCCGAG;	CTCGGCAACATCATAGAGAGTTACGGGCTTCAT;	-12.4	13.8	83.7
A[6](1.2.2.3.1.4)+B[1](1.1.3.2.1)	ATGAAGCCCGTAACTCTCTATGATGTAGCCGAA;	TTCGGCTACATCATAGAGAGTTACGGGCTTCAT;	-12.4	-2.6	83
A[6](1.2.2.3.1.4)+B[2](1.1.3.2.2)	ATGAAGCCCGTAACTCTCTATGATGTAGCCGAG;	CTCGGCTACATCATAGAGAGTTACGGGCTTCAT;	-12.4	-2.6	83.1
A[6](1.2.2.3.1.4)+B[1](1.1.3.4.1)	ATGAAGCCCGTAACTCTCTATGATGTAGCGGAA;	TTCCGCTACATCATAGAGAGTTACGGGCTTCAT;	30.7	29.8	83
A[6](1.2.2.3.1.4)+B[2](1.1.3.4.2)	ATGAAGCCCGTAACTCTCTATGATGTAGCGGAG;	CTCCGCTACATCATAGAGAGTTACGGGCTTCAT;	30.7	29.8	83.1
A[6](1.2.2.3.1.4)+B[3](1.1.4.1.1)	ATGAAGCCCGTAACTCTCTATGATGTGGCTGAA;	TTCAGCCACATCATAGAGAGTTACGGGCTTCAT;	16.7	16.5	83.4
A[6](1.2.2.3.1.4)+B[3](1.1.4.4.1)	ATGAAGCCCGTAACTCTCTATGATGTGGCGGAA;	TTCCGCCACATCATAGAGAGTTACGGGCTTCAT;	32.6	28.8	84.9
A[6](1.2.2.3.1.4)+B[6](1.2.1.1.2)	ATGAAGCCCGTAACTCTCTATGACGTTGCTGAG;	CTCAGCAACGTCATAGAGAGTTACGGGCTTCAT;	32.7	33.7	83.5
A[6](1.2.2.3.1.4)+B[6](1.2.1.2.2)	ATGAAGCCCGTAACTCTCTATGACGTTGCCGAG;	CTCGGCAACGTCATAGAGAGTTACGGGCTTCAT;	-1.4	28.8	85
A[6](1.2.2.3.1.4)+B[6](1.2.3.1.2)	ATGAAGCCCGTAACTCTCTATGACGTAGCTGAG;	CTCAGCTACGTCATAGAGAGTTACGGGCTTCAT;	33.6	29.8	82.9
A[6](1.2.2.3.1.4)+B[6](1.2.3.2.2)	ATGAAGCCCGTAACTCTCTATGACGTAGCCGAG;	CTCGGCTACGTCATAGAGAGTTACGGGCTTCAT;	32.5	9.2	84.4
A[6](1.2.2.3.1.4)+B[6](1.2.3.3.2)	ATGAAGCCCGTAACTCTCTATGACGTAGCAGAG;	CTCTGCTACGTCATAGAGAGTTACGGGCTTCAT;	34.4	34.3	82.9
A[6](1.2.2.3.1.4)+B[6](1.2.3.4.2)	ATGAAGCCCGTAACTCTCTATGACGTAGCGGAG;	CTCCGCTACGTCATAGAGAGTTACGGGCTTCAT;	31.4	9.2	84.4
A[6](1.2.2.3.1.4)+B[6](1.2.4.4.2)	ATGAAGCCCGTAACTCTCTATGACGTGGCGGAG;	CTCCGCCACGTCATAGAGAGTTACGGGCTTCAT;	31.8	33.5	86.3
A[6](1.2.2.3.1.5)+B[1](1.1.1.2.1)	ATGAAGCCCGTAACTCTATATGATGTTGCCGAA;	TTCGGCAACATCATATAGAGTTACGGGCTTCAT;	-12.4	13.8	82.2
A[6](1.2.2.3.1.5)+B[2](1.1.1.2.2)	ATGAAGCCCGTAACTCTATATGATGTTGCCGAG;	CTCGGCAACATCATATAGAGTTACGGGCTTCAT;	-12.4	13.8	82.3
A[6](1.2.2.3.1.5)+B[1](1.1.3.2.1)	ATGAAGCCCGTAACTCTATATGATGTAGCCGAA;	TTCGGCTACATCATATAGAGTTACGGGCTTCAT;	14.7	-2.6	81.5
A[6](1.2.2.3.1.5)+B[2](1.1.3.2.2)	ATGAAGCCCGTAACTCTATATGATGTAGCCGAG;	CTCGGCTACATCATATAGAGTTACGGGCTTCAT;	14.7	-2.6	81.6
A[6](1.2.2.3.1.5)+B[1](1.1.3.4.1)	ATGAAGCCCGTAACTCTATATGATGTAGCGGAA;	TTCCGCTACATCATATAGAGTTACGGGCTTCAT;	33.3	8.9	81.5
A[6](1.2.2.3.1.5)+B[2](1.1.3.4.2)	ATGAAGCCCGTAACTCTATATGATGTAGCGGAG;	CTCCGCTACATCATATAGAGTTACGGGCTTCAT;	33.3	8.9	81.6
A[6](1.2.2.3.1.5)+B[3](1.1.4.1.1)	ATGAAGCCCGTAACTCTATATGATGTGGCTGAA;	TTCAGCCACATCATATAGAGTTACGGGCTTCAT;	16.7	16.5	81.9
A[6](1.2.2.3.1.5)+B[3](1.1.4.4.1)	ATGAAGCCCGTAACTCTATATGATGTGGCGGAA;	TTCCGCCACATCATATAGAGTTACGGGCTTCAT;	35.3	12.3	83.5
A[6](1.2.2.3.1.5)+B[6](1.2.1.1.2)	ATGAAGCCCGTAACTCTATATGACGTTGCTGAG;	CTCAGCAACGTCATATAGAGTTACGGGCTTCAT;	32.7	33.7	82.1
A[6](1.2.2.3.1.5)+B[6](1.2.1.2.2)	ATGAAGCCCGTAACTCTATATGACGTTGCCGAG;	CTCGGCAACGTCATATAGAGTTACGGGCTTCAT;	-1.4	28.8	83.6
A[6](1.2.2.3.1.5)+B[6](1.2.1.3.2)	ATGAAGCCCGTAACTCTATATGACGTTGCAGAG;	CTCTGCAACGTCATATAGAGTTACGGGCTTCAT;	-1.4	29.3	82.1
A[6](1.2.2.3.1.5)+B[6](1.2.3.1.2)	ATGAAGCCCGTAACTCTATATGACGTAGCTGAG;	CTCAGCTACGTCATATAGAGTTACGGGCTTCAT;	32.7	29.8	81.4
A[6](1.2.2.3.1.5)+B[6](1.2.3.2.2)	ATGAAGCCCGTAACTCTATATGACGTAGCCGAG;	CTCGGCTACGTCATATAGAGTTACGGGCTTCAT;	11.8	9.2	83
A[6](1.2.2.3.1.5)+B[6](1.2.3.3.2)	ATGAAGCCCGTAACTCTATATGACGTAGCAGAG;	CTCTGCTACGTCATATAGAGTTACGGGCTTCAT;	30.3	9.2	81.4
A[6](1.2.2.3.1.5)+B[6](1.2.3.4.2)	ATGAAGCCCGTAACTCTATATGACGTAGCGGAG;	CTCCGCTACGTCATATAGAGTTACGGGCTTCAT;	32.1	9.2	83
A[6](1.2.2.3.1.5)+B[6](1.2.4.4.2)	ATGAAGCCCGTAACTCTATATGACGTGGCGGAG;	CTCCGCCACGTCATATAGAGTTACGGGCTTCAT;	34.1	33.5	84.9
A[6](1.2.2.3.1.6)+B[1](1.1.1.2.1)	ATGAAGCCCGTAACTCTGTATGATGTTGCCGAA;	TTCGGCAACATCATACAGAGTTACGGGCTTCAT;	-12.4	13.8	83.9
A[6](1.2.2.3.1.6)+B[2](1.1.1.2.2)	ATGAAGCCCGTAACTCTGTATGATGTTGCCGAG;	CTCGGCAACATCATACAGAGTTACGGGCTTCAT;	-12.4	13.8	84
A[6](1.2.2.3.1.6)+B[1](1.1.3.2.1)	ATGAAGCCCGTAACTCTGTATGATGTAGCCGAA;	TTCGGCTACATCATACAGAGTTACGGGCTTCAT;	-12.4	-2.6	83.3
A[6](1.2.2.3.1.6)+B[2](1.1.3.2.2)	ATGAAGCCCGTAACTCTGTATGATGTAGCCGAG;	CTCGGCTACATCATACAGAGTTACGGGCTTCAT;	-12.4	-2.6	83.4
A[6](1.2.2.3.1.6)+B[1](1.1.3.4.1)	ATGAAGCCCGTAACTCTGTATGATGTAGCGGAA;	TTCCGCTACATCATACAGAGTTACGGGCTTCAT;	28.4	8.9	83.3
A[6](1.2.2.3.1.6)+B[2](1.1.3.4.2)	ATGAAGCCCGTAACTCTGTATGATGTAGCGGAG;	CTCCGCTACATCATACAGAGTTACGGGCTTCAT;	28.4	8.9	83.4
A[6](1.2.2.3.1.6)+B[3](1.1.4.1.1)	ATGAAGCCCGTAACTCTGTATGATGTGGCTGAA;	TTCAGCCACATCATACAGAGTTACGGGCTTCAT;	16.7	16.5	83.7
A[6](1.2.2.3.1.6)+B[3](1.1.4.4.1)	ATGAAGCCCGTAACTCTGTATGATGTGGCGGAA;	TTCCGCCACATCATACAGAGTTACGGGCTTCAT;	30.8	12.3	85.2
A[6](1.2.2.3.1.6)+B[6](1.2.1.1.2)	ATGAAGCCCGTAACTCTGTATGACGTTGCTGAG;	CTCAGCAACGTCATACAGAGTTACGGGCTTCAT;	32.7	33.7	83.8
A[6](1.2.2.3.1.6)+B[6](1.2.1.2.2)	ATGAAGCCCGTAACTCTGTATGACGTTGCCGAG;	CTCGGCAACGTCATACAGAGTTACGGGCTTCAT;	-1.4	28.8	85.3
A[6](1.2.2.3.1.6)+B[6](1.2.3.1.2)	ATGAAGCCCGTAACTCTGTATGACGTAGCTGAG;	CTCAGCTACGTCATACAGAGTTACGGGCTTCAT;	32.7	29.8	83.2
A[6](1.2.2.3.1.6)+B[6](1.2.3.2.2)	ATGAAGCCCGTAACTCTGTATGACGTAGCCGAG;	CTCGGCTACGTCATACAGAGTTACGGGCTTCAT;	11.8	9.2	84.7
A[6](1.2.2.3.1.6)+B[6](1.2.3.4.2)	ATGAAGCCCGTAACTCTGTATGACGTAGCGGAG;	CTCCGCTACGTCATACAGAGTTACGGGCTTCAT;	32.7	9.2	84.7
A[6](1.2.2.3.1.6)+B[6](1.2.4.4.2)	ATGAAGCCCGTAACTCTGTATGACGTGGCGGAG;	CTCCGCCACGTCATACAGAGTTACGGGCTTCAT;	32	33.5	86.6
A[6](1.2.2.3.2.3)+B[1](1.1.1.2.1)	ATGAAGCCCGTAACCCTTTATGATGTTGCCGAA;	TTCGGCAACATCATAAAGGGTTACGGGCTTCAT;	-12.4	13.8	84.5
A[6](1.2.2.3.2.3)+B[2](1.1.1.2.2)	ATGAAGCCCGTAACCCTTTATGATGTTGCCGAG;	CTCGGCAACATCATAAAGGGTTACGGGCTTCAT;	-12.4	13.8	84.6
A[6](1.2.2.3.2.3)+B[1](1.1.3.2.1)	ATGAAGCCCGTAACCCTTTATGATGTAGCCGAA;	TTCGGCTACATCATAAAGGGTTACGGGCTTCAT;	-12.4	-2.6	83.8
A[6](1.2.2.3.2.3)+B[2](1.1.3.2.2)	ATGAAGCCCGTAACCCTTTATGATGTAGCCGAG;	CTCGGCTACATCATAAAGGGTTACGGGCTTCAT;	-12.4	-2.6	83.9
A[6](1.2.2.3.2.3)+B[1](1.1.3.4.1)	ATGAAGCCCGTAACCCTTTATGATGTAGCGGAA;	TTCCGCTACATCATAAAGGGTTACGGGCTTCAT;	25.5	8.9	83.8
A[6](1.2.2.3.2.3)+B[2](1.1.3.4.2)	ATGAAGCCCGTAACCCTTTATGATGTAGCGGAG;	CTCCGCTACATCATAAAGGGTTACGGGCTTCAT;	25.5	8.9	83.9
A[6](1.2.2.3.2.3)+B[3](1.1.4.1.1)	ATGAAGCCCGTAACCCTTTATGATGTGGCTGAA;	TTCAGCCACATCATAAAGGGTTACGGGCTTCAT;	16.7	16.5	84.2
A[6](1.2.2.3.2.3)+B[3](1.1.4.4.1)	ATGAAGCCCGTAACCCTTTATGATGTGGCGGAA;	TTCCGCCACATCATAAAGGGTTACGGGCTTCAT;	28.9	12.3	85.8
A[6](1.2.2.3.2.3)+B[6](1.2.1.1.2)	ATGAAGCCCGTAACCCTTTATGACGTTGCTGAG;	CTCAGCAACGTCATAAAGGGTTACGGGCTTCAT;	32.7	33.7	84.4
A[6](1.2.2.3.2.3)+B[6](1.2.1.2.2)	ATGAAGCCCGTAACCCTTTATGACGTTGCCGAG;	CTCGGCAACGTCATAAAGGGTTACGGGCTTCAT;	-1.4	28.8	85.9
A[6](1.2.2.3.2.3)+B[6](1.2.1.3.2)	ATGAAGCCCGTAACCCTTTATGACGTTGCAGAG;	CTCTGCAACGTCATAAAGGGTTACGGGCTTCAT;	-1.4	29.3	84.4
A[6](1.2.2.3.2.3)+B[6](1.2.3.1.2)	ATGAAGCCCGTAACCCTTTATGACGTAGCTGAG;	CTCAGCTACGTCATAAAGGGTTACGGGCTTCAT;	32.7	29.8	83.7
A[6](1.2.2.3.2.3)+B[6](1.2.3.2.2)	ATGAAGCCCGTAACCCTTTATGACGTAGCCGAG;	CTCGGCTACGTCATAAAGGGTTACGGGCTTCAT;	11.8	9.2	85.3
A[6](1.2.2.3.2.3)+B[6](1.2.3.3.2)	ATGAAGCCCGTAACCCTTTATGACGTAGCAGAG;	CTCTGCTACGTCATAAAGGGTTACGGGCTTCAT;	11.8	9.2	83.7
A[6](1.2.2.3.2.3)+B[6](1.2.3.4.2)	ATGAAGCCCGTAACCCTTTATGACGTAGCGGAG;	CTCCGCTACGTCATAAAGGGTTACGGGCTTCAT;	11.8	9.2	85.3
A[6](1.2.2.3.2.3)+B[6](1.2.4.4.2)	ATGAAGCCCGTAACCCTTTATGACGTGGCGGAG;	CTCCGCCACGTCATAAAGGGTTACGGGCTTCAT;	31.8	33.5	87.2
A[6](1.2.2.3.2.4)+B[1](1.1.1.2.1)	ATGAAGCCCGTAACCCTCTATGATGTTGCCGAA;	TTCGGCAACATCATAGAGGGTTACGGGCTTCAT;	-12.4	13.8	85.4
A[6](1.2.2.3.2.4)+B[2](1.1.1.2.2)	ATGAAGCCCGTAACCCTCTATGATGTTGCCGAG;	CTCGGCAACATCATAGAGGGTTACGGGCTTCAT;	-12.4	13.8	85.4
A[6](1.2.2.3.2.4)+B[1](1.1.3.2.1)	ATGAAGCCCGTAACCCTCTATGATGTAGCCGAA;	TTCGGCTACATCATAGAGGGTTACGGGCTTCAT;	-12.4	-2.6	84.7
A[6](1.2.2.3.2.4)+B[2](1.1.3.2.2)	ATGAAGCCCGTAACCCTCTATGATGTAGCCGAG;	CTCGGCTACATCATAGAGGGTTACGGGCTTCAT;	-12.4	-2.6	84.8
A[6](1.2.2.3.2.4)+B[1](1.1.3.4.1)	ATGAAGCCCGTAACCCTCTATGATGTAGCGGAA;	TTCCGCTACATCATAGAGGGTTACGGGCTTCAT;	25.5	29.3	84.7
A[6](1.2.2.3.2.4)+B[2](1.1.3.4.2)	ATGAAGCCCGTAACCCTCTATGATGTAGCGGAG;	CTCCGCTACATCATAGAGGGTTACGGGCTTCAT;	25.5	29.3	84.8
A[6](1.2.2.3.2.4)+B[3](1.1.4.1.1)	ATGAAGCCCGTAACCCTCTATGATGTGGCTGAA;	TTCAGCCACATCATAGAGGGTTACGGGCTTCAT;	16.7	16.5	85.1
A[6](1.2.2.3.2.4)+B[3](1.1.4.4.1)	ATGAAGCCCGTAACCCTCTATGATGTGGCGGAA;	TTCCGCCACATCATAGAGGGTTACGGGCTTCAT;	31.5	12.3	86.7
A[6](1.2.2.3.2.4)+B[6](1.2.1.1.2)	ATGAAGCCCGTAACCCTCTATGACGTTGCTGAG;	CTCAGCAACGTCATAGAGGGTTACGGGCTTCAT;	32.7	33.7	85.2
A[6](1.2.2.3.2.4)+B[6](1.2.1.2.2)	ATGAAGCCCGTAACCCTCTATGACGTTGCCGAG;	CTCGGCAACGTCATAGAGGGTTACGGGCTTCAT;	-1.4	28.8	86.8
A[6](1.2.2.3.2.4)+B[6](1.2.1.3.2)	ATGAAGCCCGTAACCCTCTATGACGTTGCAGAG;	CTCTGCAACGTCATAGAGGGTTACGGGCTTCAT;	29.6	31.8	85.2
A[6](1.2.2.3.2.4)+B[6](1.2.3.1.2)	ATGAAGCCCGTAACCCTCTATGACGTAGCTGAG;	CTCAGCTACGTCATAGAGGGTTACGGGCTTCAT;	32.7	29.8	84.6
A[6](1.2.2.3.2.4)+B[6](1.2.3.2.2)	ATGAAGCCCGTAACCCTCTATGACGTAGCCGAG;	CTCGGCTACGTCATAGAGGGTTACGGGCTTCAT;	11.8	9.2	86.1
A[6](1.2.2.3.2.4)+B[6](1.2.3.3.2)	ATGAAGCCCGTAACCCTCTATGACGTAGCAGAG;	CTCTGCTACGTCATAGAGGGTTACGGGCTTCAT;	11.8	31.1	84.6
A[6](1.2.2.3.2.4)+B[6](1.2.3.4.2)	ATGAAGCCCGTAACCCTCTATGACGTAGCGGAG;	CTCCGCTACGTCATAGAGGGTTACGGGCTTCAT;	33.8	27.9	86.1
A[6](1.2.2.3.2.4)+B[6](1.2.4.4.2)	ATGAAGCCCGTAACCCTCTATGACGTGGCGGAG;	CTCCGCCACGTCATAGAGGGTTACGGGCTTCAT;	31.8	33.5	88.1
A[6](1.2.2.3.2.5)+B[1](1.1.1.2.1)	ATGAAGCCCGTAACCCTATATGATGTTGCCGAA;	TTCGGCAACATCATATAGGGTTACGGGCTTCAT;	-12.4	13.8	83.9
A[6](1.2.2.3.2.5)+B[2](1.1.1.2.2)	ATGAAGCCCGTAACCCTATATGATGTTGCCGAG;	CTCGGCAACATCATATAGGGTTACGGGCTTCAT;	-12.4	13.8	84
A[6](1.2.2.3.2.5)+B[1](1.1.3.2.1)	ATGAAGCCCGTAACCCTATATGATGTAGCCGAA;	TTCGGCTACATCATATAGGGTTACGGGCTTCAT;	14.4	-2.6	83.3
A[6](1.2.2.3.2.5)+B[2](1.1.3.2.2)	ATGAAGCCCGTAACCCTATATGATGTAGCCGAG;	CTCGGCTACATCATATAGGGTTACGGGCTTCAT;	14.4	-2.6	83.4
A[6](1.2.2.3.2.5)+B[1](1.1.3.4.1)	ATGAAGCCCGTAACCCTATATGATGTAGCGGAA;	TTCCGCTACATCATATAGGGTTACGGGCTTCAT;	32	8.9	83.3
A[6](1.2.2.3.2.5)+B[2](1.1.3.4.2)	ATGAAGCCCGTAACCCTATATGATGTAGCGGAG;	CTCCGCTACATCATATAGGGTTACGGGCTTCAT;	32	8.9	83.4
A[6](1.2.2.3.2.5)+B[3](1.1.4.1.1)	ATGAAGCCCGTAACCCTATATGATGTGGCTGAA;	TTCAGCCACATCATATAGGGTTACGGGCTTCAT;	16.7	16.5	83.7
A[6](1.2.2.3.2.5)+B[3](1.1.4.4.1)	ATGAAGCCCGTAACCCTATATGATGTGGCGGAA;	TTCCGCCACATCATATAGGGTTACGGGCTTCAT;	34.1	12.3	85.2
A[6](1.2.2.3.2.5)+B[6](1.2.1.2.2)	ATGAAGCCCGTAACCCTATATGACGTTGCCGAG;	CTCGGCAACGTCATATAGGGTTACGGGCTTCAT;	-1.4	30.5	85.3
A[6](1.2.2.3.2.5)+B[6](1.2.1.3.2)	ATGAAGCCCGTAACCCTATATGACGTTGCAGAG;	CTCTGCAACGTCATATAGGGTTACGGGCTTCAT;	-1.4	30.9	83.8
A[6](1.2.2.3.2.5)+B[6](1.2.3.1.2)	ATGAAGCCCGTAACCCTATATGACGTAGCTGAG;	CTCAGCTACGTCATATAGGGTTACGGGCTTCAT;	32.7	31.7	83.2
A[6](1.2.2.3.2.5)+B[6](1.2.3.2.2)	ATGAAGCCCGTAACCCTATATGACGTAGCCGAG;	CTCGGCTACGTCATATAGGGTTACGGGCTTCAT;	11.8	9.2	84.7
A[6](1.2.2.3.2.5)+B[6](1.2.3.3.2)	ATGAAGCCCGTAACCCTATATGACGTAGCAGAG;	CTCTGCTACGTCATATAGGGTTACGGGCTTCAT;	11.8	9.2	83.2
A[6](1.2.2.3.2.5)+B[6](1.2.3.4.2)	ATGAAGCCCGTAACCCTATATGACGTAGCGGAG;	CTCCGCTACGTCATATAGGGTTACGGGCTTCAT;	31	9.2	84.7
A[6](1.2.2.3.2.6)+B[1](1.1.1.2.1)	ATGAAGCCCGTAACCCTGTATGATGTTGCCGAA;	TTCGGCAACATCATACAGGGTTACGGGCTTCAT;	-12.4	13.8	85.7
A[6](1.2.2.3.2.6)+B[2](1.1.1.2.2)	ATGAAGCCCGTAACCCTGTATGATGTTGCCGAG;	CTCGGCAACATCATACAGGGTTACGGGCTTCAT;	-12.4	13.8	85.7
A[6](1.2.2.3.2.6)+B[1](1.1.3.2.1)	ATGAAGCCCGTAACCCTGTATGATGTAGCCGAA;	TTCGGCTACATCATACAGGGTTACGGGCTTCAT;	-12.4	-2.6	85
A[6](1.2.2.3.2.6)+B[2](1.1.3.2.2)	ATGAAGCCCGTAACCCTGTATGATGTAGCCGAG;	CTCGGCTACATCATACAGGGTTACGGGCTTCAT;	-12.4	-2.6	85.1
A[6](1.2.2.3.2.6)+B[1](1.1.3.4.1)	ATGAAGCCCGTAACCCTGTATGATGTAGCGGAA;	TTCCGCTACATCATACAGGGTTACGGGCTTCAT;	25.5	8.9	85
A[6](1.2.2.3.2.6)+B[2](1.1.3.4.2)	ATGAAGCCCGTAACCCTGTATGATGTAGCGGAG;	CTCCGCTACATCATACAGGGTTACGGGCTTCAT;	25.5	8.9	85.1
A[6](1.2.2.3.2.6)+B[3](1.1.4.1.1)	ATGAAGCCCGTAACCCTGTATGATGTGGCTGAA;	TTCAGCCACATCATACAGGGTTACGGGCTTCAT;	16.7	16.5	85.4
A[6](1.2.2.3.2.6)+B[3](1.1.4.4.1)	ATGAAGCCCGTAACCCTGTATGATGTGGCGGAA;	TTCCGCCACATCATACAGGGTTACGGGCTTCAT;	28.9	12.3	87
A[6](1.2.2.3.2.6)+B[6](1.2.1.1.2)	ATGAAGCCCGTAACCCTGTATGACGTTGCTGAG;	CTCAGCAACGTCATACAGGGTTACGGGCTTCAT;	32.7	33.7	85.5
A[6](1.2.2.3.2.6)+B[6](1.2.1.2.2)	ATGAAGCCCGTAACCCTGTATGACGTTGCCGAG;	CTCGGCAACGTCATACAGGGTTACGGGCTTCAT;	-1.4	28.8	87
A[6](1.2.2.3.2.6)+B[6](1.2.1.3.2)	ATGAAGCCCGTAACCCTGTATGACGTTGCAGAG;	CTCTGCAACGTCATACAGGGTTACGGGCTTCAT;	32.1	29.3	85.5
A[6](1.2.2.3.2.6)+B[6](1.2.3.1.2)	ATGAAGCCCGTAACCCTGTATGACGTAGCTGAG;	CTCAGCTACGTCATACAGGGTTACGGGCTTCAT;	32.7	29.8	84.9
A[6](1.2.2.3.2.6)+B[6](1.2.3.2.2)	ATGAAGCCCGTAACCCTGTATGACGTAGCCGAG;	CTCGGCTACGTCATACAGGGTTACGGGCTTCAT;	11.8	9.2	86.4
A[6](1.2.2.3.2.6)+B[6](1.2.3.3.2)	ATGAAGCCCGTAACCCTGTATGACGTAGCAGAG;	CTCTGCTACGTCATACAGGGTTACGGGCTTCAT;	31	9.2	84.9
A[6](1.2.2.3.2.6)+B[6](1.2.3.4.2)	ATGAAGCCCGTAACCCTGTATGACGTAGCGGAG;	CTCCGCTACGTCATACAGGGTTACGGGCTTCAT;	11.8	9.2	86.4
A[6](1.2.2.3.2.6)+B[6](1.2.4.4.2)	ATGAAGCCCGTAACCCTGTATGACGTGGCGGAG;	CTCCGCCACGTCATACAGGGTTACGGGCTTCAT;	31.8	33.5	88.4
A[6](1.2.2.3.3.3)+B[1](1.1.1.2.1)	ATGAAGCCCGTAACACTTTATGATGTTGCCGAA;	TTCGGCAACATCATAAAGTGTTACGGGCTTCAT;	26.5	30.4	83
A[6](1.2.2.3.3.3)+B[2](1.1.1.2.2)	ATGAAGCCCGTAACACTTTATGATGTTGCCGAG;	CTCGGCAACATCATAAAGTGTTACGGGCTTCAT;	26.5	30.4	83.1
A[6](1.2.2.3.3.3)+B[1](1.1.3.2.1)	ATGAAGCCCGTAACACTTTATGATGTAGCCGAA;	TTCGGCTACATCATAAAGTGTTACGGGCTTCAT;	-12.4	-2.6	82.4
A[6](1.2.2.3.3.3)+B[2](1.1.3.2.2)	ATGAAGCCCGTAACACTTTATGATGTAGCCGAG;	CTCGGCTACATCATAAAGTGTTACGGGCTTCAT;	-12.4	-2.6	82.5
A[6](1.2.2.3.3.3)+B[1](1.1.3.4.1)	ATGAAGCCCGTAACACTTTATGATGTAGCGGAA;	TTCCGCTACATCATAAAGTGTTACGGGCTTCAT;	37.1	34.3	82.4
A[6](1.2.2.3.3.3)+B[2](1.1.3.4.2)	ATGAAGCCCGTAACACTTTATGATGTAGCGGAG;	CTCCGCTACATCATAAAGTGTTACGGGCTTCAT;	37.1	34.3	82.5
A[6](1.2.2.3.3.3)+B[3](1.1.4.1.1)	ATGAAGCCCGTAACACTTTATGATGTGGCTGAA;	TTCAGCCACATCATAAAGTGTTACGGGCTTCAT;	30.9	16.5	82.8
A[6](1.2.2.3.3.3)+B[6](1.2.1.1.2)	ATGAAGCCCGTAACACTTTATGACGTTGCTGAG;	CTCAGCAACGTCATAAAGTGTTACGGGCTTCAT;	32.7	33.7	82.9
A[6](1.2.2.3.3.3)+B[6](1.2.1.2.2)	ATGAAGCCCGTAACACTTTATGACGTTGCCGAG;	CTCGGCAACGTCATAAAGTGTTACGGGCTTCAT;	-1.4	28.8	84.5
A[6](1.2.2.3.3.3)+B[6](1.2.1.3.2)	ATGAAGCCCGTAACACTTTATGACGTTGCAGAG;	CTCTGCAACGTCATAAAGTGTTACGGGCTTCAT;	-1.4	29.3	82.9
A[6](1.2.2.3.3.3)+B[6](1.2.3.1.2)	ATGAAGCCCGTAACACTTTATGACGTAGCTGAG;	CTCAGCTACGTCATAAAGTGTTACGGGCTTCAT;	32.7	29.8	82.3
A[6](1.2.2.3.3.3)+B[6](1.2.3.2.2)	ATGAAGCCCGTAACACTTTATGACGTAGCCGAG;	CTCGGCTACGTCATAAAGTGTTACGGGCTTCAT;	11.8	9.2	83.8
A[6](1.2.2.3.3.3)+B[6](1.2.3.3.2)	ATGAAGCCCGTAACACTTTATGACGTAGCAGAG;	CTCTGCTACGTCATAAAGTGTTACGGGCTTCAT;	11.8	9.2	82.3
A[6](1.2.2.3.3.3)+B[6](1.2.3.4.2)	ATGAAGCCCGTAACACTTTATGACGTAGCGGAG;	CTCCGCTACGTCATAAAGTGTTACGGGCTTCAT;	11.8	9.2	83.8
A[6](1.2.2.3.3.3)+B[6](1.2.4.4.2)	ATGAAGCCCGTAACACTTTATGACGTGGCGGAG;	CTCCGCCACGTCATAAAGTGTTACGGGCTTCAT;	36.2	33.5	85.8
A[6](1.2.2.3.3.4)+B[1](1.1.1.2.1)	ATGAAGCCCGTAACACTCTATGATGTTGCCGAA;	TTCGGCAACATCATAGAGTGTTACGGGCTTCAT;	26.5	29.9	83.9
A[6](1.2.2.3.3.4)+B[2](1.1.1.2.2)	ATGAAGCCCGTAACACTCTATGATGTTGCCGAG;	CTCGGCAACATCATAGAGTGTTACGGGCTTCAT;	26.5	29.9	84
A[6](1.2.2.3.3.4)+B[1](1.1.3.2.1)	ATGAAGCCCGTAACACTCTATGATGTAGCCGAA;	TTCGGCTACATCATAGAGTGTTACGGGCTTCAT;	-12.4	-2.6	83.3
A[6](1.2.2.3.3.4)+B[2](1.1.3.2.2)	ATGAAGCCCGTAACACTCTATGATGTAGCCGAG;	CTCGGCTACATCATAGAGTGTTACGGGCTTCAT;	-12.4	-2.6	83.4
A[6](1.2.2.3.3.4)+B[1](1.1.3.4.1)	ATGAAGCCCGTAACACTCTATGATGTAGCGGAA;	TTCCGCTACATCATAGAGTGTTACGGGCTTCAT;	37.1	33.8	83.3
A[6](1.2.2.3.3.4)+B[2](1.1.3.4.2)	ATGAAGCCCGTAACACTCTATGATGTAGCGGAG;	CTCCGCTACATCATAGAGTGTTACGGGCTTCAT;	37.1	33.8	83.4
A[6](1.2.2.3.3.4)+B[3](1.1.4.1.1)	ATGAAGCCCGTAACACTCTATGATGTGGCTGAA;	TTCAGCCACATCATAGAGTGTTACGGGCTTCAT;	30.9	16.5	83.7
A[6](1.2.2.3.3.4)+B[6](1.2.1.1.2)	ATGAAGCCCGTAACACTCTATGACGTTGCTGAG;	CTCAGCAACGTCATAGAGTGTTACGGGCTTCAT;	32.7	33.7	83.8
A[6](1.2.2.3.3.4)+B[6](1.2.1.2.2)	ATGAAGCCCGTAACACTCTATGACGTTGCCGAG;	CTCGGCAACGTCATAGAGTGTTACGGGCTTCAT;	-1.4	28.8	85.3
A[6](1.2.2.3.3.4)+B[6](1.2.1.3.2)	ATGAAGCCCGTAACACTCTATGACGTTGCAGAG;	CTCTGCAACGTCATAGAGTGTTACGGGCTTCAT;	32.7	31.2	83.8
A[6](1.2.2.3.3.4)+B[6](1.2.3.1.2)	ATGAAGCCCGTAACACTCTATGACGTAGCTGAG;	CTCAGCTACGTCATAGAGTGTTACGGGCTTCAT;	32.7	29.8	83.2
A[6](1.2.2.3.3.4)+B[6](1.2.3.2.2)	ATGAAGCCCGTAACACTCTATGACGTAGCCGAG;	CTCGGCTACGTCATAGAGTGTTACGGGCTTCAT;	11.8	9.2	84.7
A[6](1.2.2.3.3.4)+B[6](1.2.3.3.2)	ATGAAGCCCGTAACACTCTATGACGTAGCAGAG;	CTCTGCTACGTCATAGAGTGTTACGGGCTTCAT;	31.4	30.5	83.2
A[6](1.2.2.3.3.4)+B[6](1.2.3.4.2)	ATGAAGCCCGTAACACTCTATGACGTAGCGGAG;	CTCCGCTACGTCATAGAGTGTTACGGGCTTCAT;	31.4	9.2	84.7
A[6](1.2.2.3.3.4)+B[6](1.2.4.4.2)	ATGAAGCCCGTAACACTCTATGACGTGGCGGAG;	CTCCGCCACGTCATAGAGTGTTACGGGCTTCAT;	31.8	33.5	86.6
A[6](1.2.2.3.3.5)+B[1](1.1.1.2.1)	ATGAAGCCCGTAACACTATATGATGTTGCCGAA;	TTCGGCAACATCATATAGTGTTACGGGCTTCAT;	29.1	32.7	82.5
A[6](1.2.2.3.3.5)+B[2](1.1.1.2.2)	ATGAAGCCCGTAACACTATATGATGTTGCCGAG;	CTCGGCAACATCATATAGTGTTACGGGCTTCAT;	29.1	32.7	82.6
A[6](1.2.2.3.3.5)+B[1](1.1.3.2.1)	ATGAAGCCCGTAACACTATATGATGTAGCCGAA;	TTCGGCTACATCATATAGTGTTACGGGCTTCAT;	19.8	-2.6	81.8
A[6](1.2.2.3.3.5)+B[2](1.1.3.2.2)	ATGAAGCCCGTAACACTATATGATGTAGCCGAG;	CTCGGCTACATCATATAGTGTTACGGGCTTCAT;	19.8	-2.6	81.9
A[6](1.2.2.3.3.5)+B[3](1.1.4.1.1)	ATGAAGCCCGTAACACTATATGATGTGGCTGAA;	TTCAGCCACATCATATAGTGTTACGGGCTTCAT;	33.2	32.6	82.2
A[6](1.2.2.3.3.5)+B[6](1.2.1.1.2)	ATGAAGCCCGTAACACTATATGACGTTGCTGAG;	CTCAGCAACGTCATATAGTGTTACGGGCTTCAT;	32.7	33.7	82.4
A[6](1.2.2.3.3.5)+B[6](1.2.1.2.2)	ATGAAGCCCGTAACACTATATGACGTTGCCGAG;	CTCGGCAACGTCATATAGTGTTACGGGCTTCAT;	-1.4	28.8	83.9
A[6](1.2.2.3.3.5)+B[6](1.2.1.3.2)	ATGAAGCCCGTAACACTATATGACGTTGCAGAG;	CTCTGCAACGTCATATAGTGTTACGGGCTTCAT;	-1.4	29.3	82.4
A[6](1.2.2.3.3.5)+B[6](1.2.3.1.2)	ATGAAGCCCGTAACACTATATGACGTAGCTGAG;	CTCAGCTACGTCATATAGTGTTACGGGCTTCAT;	32.7	29.8	81.7
A[6](1.2.2.3.3.5)+B[6](1.2.3.2.2)	ATGAAGCCCGTAACACTATATGACGTAGCCGAG;	CTCGGCTACGTCATATAGTGTTACGGGCTTCAT;	11.8	9.2	83.3
A[6](1.2.2.3.3.5)+B[6](1.2.3.3.2)	ATGAAGCCCGTAACACTATATGACGTAGCAGAG;	CTCTGCTACGTCATATAGTGTTACGGGCTTCAT;	11.8	9.2	81.7
A[6](1.2.2.3.3.5)+B[6](1.2.3.4.2)	ATGAAGCCCGTAACACTATATGACGTAGCGGAG;	CTCCGCTACGTCATATAGTGTTACGGGCTTCAT;	32.1	9.2	83.3
A[6](1.2.2.3.3.5)+B[6](1.2.4.4.2)	ATGAAGCCCGTAACACTATATGACGTGGCGGAG;	CTCCGCCACGTCATATAGTGTTACGGGCTTCAT;	34.1	33.5	85.2
A[6](1.2.2.3.3.6)+B[1](1.1.1.2.1)	ATGAAGCCCGTAACACTGTATGATGTTGCCGAA;	TTCGGCAACATCATACAGTGTTACGGGCTTCAT;	26.5	26.4	84.2
A[6](1.2.2.3.3.6)+B[2](1.1.1.2.2)	ATGAAGCCCGTAACACTGTATGATGTTGCCGAG;	CTCGGCAACATCATACAGTGTTACGGGCTTCAT;	26.5	26.4	84.3
A[6](1.2.2.3.3.6)+B[1](1.1.3.2.1)	ATGAAGCCCGTAACACTGTATGATGTAGCCGAA;	TTCGGCTACATCATACAGTGTTACGGGCTTCAT;	-12.4	26.4	83.6
A[6](1.2.2.3.3.6)+B[2](1.1.3.2.2)	ATGAAGCCCGTAACACTGTATGATGTAGCCGAG;	CTCGGCTACATCATACAGTGTTACGGGCTTCAT;	-12.4	26.4	83.7
A[6](1.2.2.3.3.6)+B[1](1.1.3.4.1)	ATGAAGCCCGTAACACTGTATGATGTAGCGGAA;	TTCCGCTACATCATACAGTGTTACGGGCTTCAT;	37.1	33.1	83.6
A[6](1.2.2.3.3.6)+B[2](1.1.3.4.2)	ATGAAGCCCGTAACACTGTATGATGTAGCGGAG;	CTCCGCTACATCATACAGTGTTACGGGCTTCAT;	37.1	33.1	83.7
A[6](1.2.2.4.1.3)+B[1](1.1.1.2.1)	ATGAAGCCCGTGACTCTTTATGATGTTGCCGAA;	TTCGGCAACATCATAAAGAGTCACGGGCTTCAT;	-12.4	11.1	84.3
A[6](1.2.2.4.1.3)+B[2](1.1.1.2.2)	ATGAAGCCCGTGACTCTTTATGATGTTGCCGAG;	CTCGGCAACATCATAAAGAGTCACGGGCTTCAT;	-12.4	11.1	84.3
A[6](1.2.2.4.1.3)+B[1](1.1.1.4.1)	ATGAAGCCCGTGACTCTTTATGATGTTGCGGAA;	TTCCGCAACATCATAAAGAGTCACGGGCTTCAT;	37.2	8.9	84.3
A[6](1.2.2.4.1.3)+B[1](1.1.3.2.1)	ATGAAGCCCGTGACTCTTTATGATGTAGCCGAA;	TTCGGCTACATCATAAAGAGTCACGGGCTTCAT;	-12.4	11.1	83.6
A[6](1.2.2.4.1.3)+B[2](1.1.3.2.2)	ATGAAGCCCGTGACTCTTTATGATGTAGCCGAG;	CTCGGCTACATCATAAAGAGTCACGGGCTTCAT;	-12.4	11.1	83.7
A[6](1.2.2.4.1.3)+B[1](1.1.3.4.1)	ATGAAGCCCGTGACTCTTTATGATGTAGCGGAA;	TTCCGCTACATCATAAAGAGTCACGGGCTTCAT;	32.5	8.9	83.6
A[6](1.2.2.4.1.3)+B[2](1.1.3.4.2)	ATGAAGCCCGTGACTCTTTATGATGTAGCGGAG;	CTCCGCTACATCATAAAGAGTCACGGGCTTCAT;	32.5	8.9	83.7
A[6](1.2.2.4.1.3)+B[3](1.1.4.1.1)	ATGAAGCCCGTGACTCTTTATGATGTGGCTGAA;	TTCAGCCACATCATAAAGAGTCACGGGCTTCAT;	16.7	16.5	84
A[6](1.2.2.4.1.3)+B[3](1.1.4.4.1)	ATGAAGCCCGTGACTCTTTATGATGTGGCGGAA;	TTCCGCCACATCATAAAGAGTCACGGGCTTCAT;	33.9	12.3	85.6
A[6](1.2.2.4.1.3)+B[6](1.2.1.2.2)	ATGAAGCCCGTGACTCTTTATGACGTTGCCGAG;	CTCGGCAACGTCATAAAGAGTCACGGGCTTCAT;	-1.4	30.8	85.7
A[6](1.2.2.4.1.3)+B[6](1.2.1.3.2)	ATGAAGCCCGTGACTCTTTATGACGTTGCAGAG;	CTCTGCAACGTCATAAAGAGTCACGGGCTTCAT;	-1.4	31.1	84.1
A[6](1.2.2.4.1.3)+B[6](1.2.1.4.2)	ATGAAGCCCGTGACTCTTTATGACGTTGCGGAG;	CTCCGCAACGTCATAAAGAGTCACGGGCTTCAT;	35.1	29.6	85.7
A[6](1.2.2.4.1.3)+B[6](1.2.3.1.2)	ATGAAGCCCGTGACTCTTTATGACGTAGCTGAG;	CTCAGCTACGTCATAAAGAGTCACGGGCTTCAT;	31.9	32	83.5
A[6](1.2.2.4.1.3)+B[6](1.2.3.2.2)	ATGAAGCCCGTGACTCTTTATGACGTAGCCGAG;	CTCGGCTACGTCATAAAGAGTCACGGGCTTCAT;	11.8	9.2	85
A[6](1.2.2.4.1.3)+B[6](1.2.3.3.2)	ATGAAGCCCGTGACTCTTTATGACGTAGCAGAG;	CTCTGCTACGTCATAAAGAGTCACGGGCTTCAT;	11.8	9.2	83.5
A[6](1.2.2.4.1.3)+B[6](1.2.3.4.2)	ATGAAGCCCGTGACTCTTTATGACGTAGCGGAG;	CTCCGCTACGTCATAAAGAGTCACGGGCTTCAT;	30	9.2	85
A[6](1.2.2.4.1.4)+B[1](1.1.1.2.1)	ATGAAGCCCGTGACTCTCTATGATGTTGCCGAA;	TTCGGCAACATCATAGAGAGTCACGGGCTTCAT;	-12.4	11.1	85.1
A[6](1.2.2.4.1.4)+B[2](1.1.1.2.2)	ATGAAGCCCGTGACTCTCTATGATGTTGCCGAG;	CTCGGCAACATCATAGAGAGTCACGGGCTTCAT;	-12.4	11.1	85.2
A[6](1.2.2.4.1.4)+B[1](1.1.1.4.1)	ATGAAGCCCGTGACTCTCTATGATGTTGCGGAA;	TTCCGCAACATCATAGAGAGTCACGGGCTTCAT;	37.4	29.3	85.1
A[6](1.2.2.4.1.4)+B[1](1.1.3.2.1)	ATGAAGCCCGTGACTCTCTATGATGTAGCCGAA;	TTCGGCTACATCATAGAGAGTCACGGGCTTCAT;	-12.4	11.1	84.5
A[6](1.2.2.4.1.4)+B[2](1.1.3.2.2)	ATGAAGCCCGTGACTCTCTATGATGTAGCCGAG;	CTCGGCTACATCATAGAGAGTCACGGGCTTCAT;	-12.4	11.1	84.6
A[6](1.2.2.4.1.4)+B[1](1.1.3.4.1)	ATGAAGCCCGTGACTCTCTATGATGTAGCGGAA;	TTCCGCTACATCATAGAGAGTCACGGGCTTCAT;	33.8	28.8	84.5
A[6](1.2.2.4.1.4)+B[2](1.1.3.4.2)	ATGAAGCCCGTGACTCTCTATGATGTAGCGGAG;	CTCCGCTACATCATAGAGAGTCACGGGCTTCAT;	33.8	28.8	84.6
A[6](1.2.2.4.1.4)+B[3](1.1.4.1.1)	ATGAAGCCCGTGACTCTCTATGATGTGGCTGAA;	TTCAGCCACATCATAGAGAGTCACGGGCTTCAT;	16.7	16.5	84.9
A[6](1.2.2.4.1.4)+B[3](1.1.4.4.1)	ATGAAGCCCGTGACTCTCTATGATGTGGCGGAA;	TTCCGCCACATCATAGAGAGTCACGGGCTTCAT;	34.9	12.3	86.5
A[6](1.2.2.4.1.4)+B[6](1.2.1.2.2)	ATGAAGCCCGTGACTCTCTATGACGTTGCCGAG;	CTCGGCAACGTCATAGAGAGTCACGGGCTTCAT;	-1.4	30.8	86.5
A[6](1.2.2.4.1.4)+B[6](1.2.1.4.2)	ATGAAGCCCGTGACTCTCTATGACGTTGCGGAG;	CTCCGCAACGTCATAGAGAGTCACGGGCTTCAT;	35.9	29.6	86.5
A[6](1.2.2.4.1.4)+B[6](1.2.3.1.2)	ATGAAGCCCGTGACTCTCTATGACGTAGCTGAG;	CTCAGCTACGTCATAGAGAGTCACGGGCTTCAT;	33.6	32	84.4
A[6](1.2.2.4.1.4)+B[6](1.2.3.2.2)	ATGAAGCCCGTGACTCTCTATGACGTAGCCGAG;	CTCGGCTACGTCATAGAGAGTCACGGGCTTCAT;	32.5	9.2	85.9
A[6](1.2.2.4.1.4)+B[6](1.2.3.3.2)	ATGAAGCCCGTGACTCTCTATGACGTAGCAGAG;	CTCTGCTACGTCATAGAGAGTCACGGGCTTCAT;	34.4	34.3	84.4
A[6](1.2.2.4.1.4)+B[6](1.2.3.4.2)	ATGAAGCCCGTGACTCTCTATGACGTAGCGGAG;	CTCCGCTACGTCATAGAGAGTCACGGGCTTCAT;	32.2	9.2	85.9
A[6](1.2.2.4.1.5)+B[1](1.1.1.2.1)	ATGAAGCCCGTGACTCTATATGATGTTGCCGAA;	TTCGGCAACATCATATAGAGTCACGGGCTTCAT;	-12.4	11.1	83.7
A[6](1.2.2.4.1.5)+B[2](1.1.1.2.2)	ATGAAGCCCGTGACTCTATATGATGTTGCCGAG;	CTCGGCAACATCATATAGAGTCACGGGCTTCAT;	-12.4	11.1	83.8
A[6](1.2.2.4.1.5)+B[1](1.1.3.2.1)	ATGAAGCCCGTGACTCTATATGATGTAGCCGAA;	TTCGGCTACATCATATAGAGTCACGGGCTTCAT;	14.7	11.1	83.1
A[6](1.2.2.4.1.5)+B[2](1.1.3.2.2)	ATGAAGCCCGTGACTCTATATGATGTAGCCGAG;	CTCGGCTACATCATATAGAGTCACGGGCTTCAT;	14.7	11.1	83.1
A[6](1.2.2.4.1.5)+B[1](1.1.3.4.1)	ATGAAGCCCGTGACTCTATATGATGTAGCGGAA;	TTCCGCTACATCATATAGAGTCACGGGCTTCAT;	36.7	8.9	83.1
A[6](1.2.2.4.1.5)+B[2](1.1.3.4.2)	ATGAAGCCCGTGACTCTATATGATGTAGCGGAG;	CTCCGCTACATCATATAGAGTCACGGGCTTCAT;	36.7	8.9	83.1
A[6](1.2.2.4.1.5)+B[3](1.1.4.1.1)	ATGAAGCCCGTGACTCTATATGATGTGGCTGAA;	TTCAGCCACATCATATAGAGTCACGGGCTTCAT;	16.7	16.5	83.5
A[6](1.2.2.4.1.5)+B[3](1.1.4.4.1)	ATGAAGCCCGTGACTCTATATGATGTGGCGGAA;	TTCCGCCACATCATATAGAGTCACGGGCTTCAT;	37.9	12.3	85
A[6](1.2.2.4.1.5)+B[6](1.2.1.2.2)	ATGAAGCCCGTGACTCTATATGACGTTGCCGAG;	CTCGGCAACGTCATATAGAGTCACGGGCTTCAT;	-1.4	30.8	85.1
A[6](1.2.2.4.1.5)+B[6](1.2.1.3.2)	ATGAAGCCCGTGACTCTATATGACGTTGCAGAG;	CTCTGCAACGTCATATAGAGTCACGGGCTTCAT;	-1.4	31.1	83.6
A[6](1.2.2.4.1.5)+B[6](1.2.3.1.2)	ATGAAGCCCGTGACTCTATATGACGTAGCTGAG;	CTCAGCTACGTCATATAGAGTCACGGGCTTCAT;	31.9	32	82.9
A[6](1.2.2.4.1.5)+B[6](1.2.3.2.2)	ATGAAGCCCGTGACTCTATATGACGTAGCCGAG;	CTCGGCTACGTCATATAGAGTCACGGGCTTCAT;	11.8	9.2	84.5
A[6](1.2.2.4.1.5)+B[6](1.2.3.3.2)	ATGAAGCCCGTGACTCTATATGACGTAGCAGAG;	CTCTGCTACGTCATATAGAGTCACGGGCTTCAT;	30.3	9.2	82.9
A[6](1.2.2.4.1.5)+B[6](1.2.3.4.2)	ATGAAGCCCGTGACTCTATATGACGTAGCGGAG;	CTCCGCTACGTCATATAGAGTCACGGGCTTCAT;	35.5	9.2	84.5
A[6](1.2.2.4.1.6)+B[1](1.1.1.2.1)	ATGAAGCCCGTGACTCTGTATGATGTTGCCGAA;	TTCGGCAACATCATACAGAGTCACGGGCTTCAT;	-12.4	11.1	85.4
A[6](1.2.2.4.1.6)+B[2](1.1.1.2.2)	ATGAAGCCCGTGACTCTGTATGATGTTGCCGAG;	CTCGGCAACATCATACAGAGTCACGGGCTTCAT;	-12.4	11.1	85.5
A[6](1.2.2.4.1.6)+B[1](1.1.1.4.1)	ATGAAGCCCGTGACTCTGTATGATGTTGCGGAA;	TTCCGCAACATCATACAGAGTCACGGGCTTCAT;	37.2	8.9	85.4
A[6](1.2.2.4.1.6)+B[1](1.1.3.2.1)	ATGAAGCCCGTGACTCTGTATGATGTAGCCGAA;	TTCGGCTACATCATACAGAGTCACGGGCTTCAT;	-12.4	11.1	84.8
A[6](1.2.2.4.1.6)+B[2](1.1.3.2.2)	ATGAAGCCCGTGACTCTGTATGATGTAGCCGAG;	CTCGGCTACATCATACAGAGTCACGGGCTTCAT;	-12.4	11.1	84.9
A[6](1.2.2.4.1.6)+B[1](1.1.3.4.1)	ATGAAGCCCGTGACTCTGTATGATGTAGCGGAA;	TTCCGCTACATCATACAGAGTCACGGGCTTCAT;	32.5	8.9	84.8
A[6](1.2.2.4.1.6)+B[2](1.1.3.4.2)	ATGAAGCCCGTGACTCTGTATGATGTAGCGGAG;	CTCCGCTACATCATACAGAGTCACGGGCTTCAT;	32.5	8.9	84.9
A[6](1.2.2.4.1.6)+B[3](1.1.4.1.1)	ATGAAGCCCGTGACTCTGTATGATGTGGCTGAA;	TTCAGCCACATCATACAGAGTCACGGGCTTCAT;	16.7	16.5	85.2
A[6](1.2.2.4.1.6)+B[3](1.1.4.4.1)	ATGAAGCCCGTGACTCTGTATGATGTGGCGGAA;	TTCCGCCACATCATACAGAGTCACGGGCTTCAT;	33.9	12.3	86.8
A[6](1.2.2.4.1.6)+B[6](1.2.1.2.2)	ATGAAGCCCGTGACTCTGTATGACGTTGCCGAG;	CTCGGCAACGTCATACAGAGTCACGGGCTTCAT;	-1.4	30.8	86.8
A[6](1.2.2.4.1.6)+B[6](1.2.1.4.2)	ATGAAGCCCGTGACTCTGTATGACGTTGCGGAG;	CTCCGCAACGTCATACAGAGTCACGGGCTTCAT;	35.1	29.6	86.8
A[6](1.2.2.4.1.6)+B[6](1.2.3.1.2)	ATGAAGCCCGTGACTCTGTATGACGTAGCTGAG;	CTCAGCTACGTCATACAGAGTCACGGGCTTCAT;	31.9	32	84.7
A[6](1.2.2.4.1.6)+B[6](1.2.3.2.2)	ATGAAGCCCGTGACTCTGTATGACGTAGCCGAG;	CTCGGCTACGTCATACAGAGTCACGGGCTTCAT;	11.8	9.2	86.2
A[6](1.2.2.4.1.6)+B[6](1.2.3.4.2)	ATGAAGCCCGTGACTCTGTATGACGTAGCGGAG;	CTCCGCTACGTCATACAGAGTCACGGGCTTCAT;	32.7	9.2	86.2
A[6](1.2.2.4.2.3)+B[1](1.1.1.2.1)	ATGAAGCCCGTGACCCTTTATGATGTTGCCGAA;	TTCGGCAACATCATAAAGGGTCACGGGCTTCAT;	-12.4	-4.3	86
A[6](1.2.2.4.2.3)+B[2](1.1.1.2.2)	ATGAAGCCCGTGACCCTTTATGATGTTGCCGAG;	CTCGGCAACATCATAAAGGGTCACGGGCTTCAT;	-12.4	-4.3	86.1
A[6](1.2.2.4.2.3)+B[1](1.1.1.4.1)	ATGAAGCCCGTGACCCTTTATGATGTTGCGGAA;	TTCCGCAACATCATAAAGGGTCACGGGCTTCAT;	35.8	8.9	86
A[6](1.2.2.4.2.3)+B[1](1.1.3.2.1)	ATGAAGCCCGTGACCCTTTATGATGTAGCCGAA;	TTCGGCTACATCATAAAGGGTCACGGGCTTCAT;	-12.4	-2.6	85.4
A[6](1.2.2.4.2.3)+B[2](1.1.3.2.2)	ATGAAGCCCGTGACCCTTTATGATGTAGCCGAG;	CTCGGCTACATCATAAAGGGTCACGGGCTTCAT;	-12.4	-2.6	85.4
A[6](1.2.2.4.2.3)+B[1](1.1.3.4.1)	ATGAAGCCCGTGACCCTTTATGATGTAGCGGAA;	TTCCGCTACATCATAAAGGGTCACGGGCTTCAT;	30.6	8.9	85.4
A[6](1.2.2.4.2.3)+B[2](1.1.3.4.2)	ATGAAGCCCGTGACCCTTTATGATGTAGCGGAG;	CTCCGCTACATCATAAAGGGTCACGGGCTTCAT;	30.6	8.9	85.4
A[6](1.2.2.4.2.3)+B[3](1.1.4.1.1)	ATGAAGCCCGTGACCCTTTATGATGTGGCTGAA;	TTCAGCCACATCATAAAGGGTCACGGGCTTCAT;	16.7	16.5	85.8
A[6](1.2.2.4.2.3)+B[3](1.1.4.4.1)	ATGAAGCCCGTGACCCTTTATGATGTGGCGGAA;	TTCCGCCACATCATAAAGGGTCACGGGCTTCAT;	32.1	12.3	87.3
A[6](1.2.2.4.2.3)+B[6](1.2.1.1.2)	ATGAAGCCCGTGACCCTTTATGACGTTGCTGAG;	CTCAGCAACGTCATAAAGGGTCACGGGCTTCAT;	31.9	31.2	85.9
A[6](1.2.2.4.2.3)+B[6](1.2.1.2.2)	ATGAAGCCCGTGACCCTTTATGACGTTGCCGAG;	CTCGGCAACGTCATAAAGGGTCACGGGCTTCAT;	-1.4	-21.1	87.4
A[6](1.2.2.4.2.3)+B[6](1.2.1.3.2)	ATGAAGCCCGTGACCCTTTATGACGTTGCAGAG;	CTCTGCAACGTCATAAAGGGTCACGGGCTTCAT;	-1.4	27.1	85.9
A[6](1.2.2.4.2.3)+B[6](1.2.1.4.2)	ATGAAGCCCGTGACCCTTTATGACGTTGCGGAG;	CTCCGCAACGTCATAAAGGGTCACGGGCTTCAT;	34.3	-21.1	87.4
A[6](1.2.2.4.2.3)+B[6](1.2.3.1.2)	ATGAAGCCCGTGACCCTTTATGACGTAGCTGAG;	CTCAGCTACGTCATAAAGGGTCACGGGCTTCAT;	31.9	27.1	85.2
A[6](1.2.2.4.2.3)+B[6](1.2.3.2.2)	ATGAAGCCCGTGACCCTTTATGACGTAGCCGAG;	CTCGGCTACGTCATAAAGGGTCACGGGCTTCAT;	11.8	9.2	86.8
A[6](1.2.2.4.2.3)+B[6](1.2.3.3.2)	ATGAAGCCCGTGACCCTTTATGACGTAGCAGAG;	CTCTGCTACGTCATAAAGGGTCACGGGCTTCAT;	11.8	9.2	85.2
A[6](1.2.2.4.2.3)+B[6](1.2.3.4.2)	ATGAAGCCCGTGACCCTTTATGACGTAGCGGAG;	CTCCGCTACGTCATAAAGGGTCACGGGCTTCAT;	29	9.2	86.8
A[6](1.2.2.4.2.3)+B[6](1.2.4.3.2)	ATGAAGCCCGTGACCCTTTATGACGTGGCAGAG;	CTCTGCCACGTCATAAAGGGTCACGGGCTTCAT;	35.8	33.2	87.2
A[6](1.2.2.4.2.3)+B[6](1.2.4.4.2)	ATGAAGCCCGTGACCCTTTATGACGTGGCGGAG;	CTCCGCCACGTCATAAAGGGTCACGGGCTTCAT;	30.5	31.7	88.7
A[6](1.2.2.4.2.4)+B[1](1.1.1.2.1)	ATGAAGCCCGTGACCCTCTATGATGTTGCCGAA;	TTCGGCAACATCATAGAGGGTCACGGGCTTCAT;	-12.4	7.3	86.9
A[6](1.2.2.4.2.4)+B[2](1.1.1.2.2)	ATGAAGCCCGTGACCCTCTATGATGTTGCCGAG;	CTCGGCAACATCATAGAGGGTCACGGGCTTCAT;	-12.4	7.3	87
A[6](1.2.2.4.2.4)+B[1](1.1.1.4.1)	ATGAAGCCCGTGACCCTCTATGATGTTGCGGAA;	TTCCGCAACATCATAGAGGGTCACGGGCTTCAT;	36.4	28.8	86.9
A[6](1.2.2.4.2.4)+B[1](1.1.3.2.1)	ATGAAGCCCGTGACCCTCTATGATGTAGCCGAA;	TTCGGCTACATCATAGAGGGTCACGGGCTTCAT;	-12.4	7.3	86.3
A[6](1.2.2.4.2.4)+B[2](1.1.3.2.2)	ATGAAGCCCGTGACCCTCTATGATGTAGCCGAG;	CTCGGCTACATCATAGAGGGTCACGGGCTTCAT;	-12.4	7.3	86.3
A[6](1.2.2.4.2.4)+B[1](1.1.3.4.1)	ATGAAGCCCGTGACCCTCTATGATGTAGCGGAA;	TTCCGCTACATCATAGAGGGTCACGGGCTTCAT;	32.8	8.9	86.3
A[6](1.2.2.4.2.4)+B[2](1.1.3.4.2)	ATGAAGCCCGTGACCCTCTATGATGTAGCGGAG;	CTCCGCTACATCATAGAGGGTCACGGGCTTCAT;	32.8	8.9	86.3
A[6](1.2.2.4.2.4)+B[3](1.1.4.1.1)	ATGAAGCCCGTGACCCTCTATGATGTGGCTGAA;	TTCAGCCACATCATAGAGGGTCACGGGCTTCAT;	16.7	16.5	86.7
A[6](1.2.2.4.2.4)+B[3](1.1.4.4.1)	ATGAAGCCCGTGACCCTCTATGATGTGGCGGAA;	TTCCGCCACATCATAGAGGGTCACGGGCTTCAT;	33.8	12.3	88.2
A[6](1.2.2.4.2.4)+B[6](1.2.1.1.2)	ATGAAGCCCGTGACCCTCTATGACGTTGCTGAG;	CTCAGCAACGTCATAGAGGGTCACGGGCTTCAT;	31.9	31.2	86.7
A[6](1.2.2.4.2.4)+B[6](1.2.1.2.2)	ATGAAGCCCGTGACCCTCTATGACGTTGCCGAG;	CTCGGCAACGTCATAGAGGGTCACGGGCTTCAT;	-1.4	-21.1	88.3
A[6](1.2.2.4.2.4)+B[6](1.2.1.3.2)	ATGAAGCCCGTGACCCTCTATGACGTTGCAGAG;	CTCTGCAACGTCATAGAGGGTCACGGGCTTCAT;	29.6	31.8	86.7
A[6](1.2.2.4.2.4)+B[6](1.2.1.4.2)	ATGAAGCCCGTGACCCTCTATGACGTTGCGGAG;	CTCCGCAACGTCATAGAGGGTCACGGGCTTCAT;	34.3	-21.1	88.3
A[6](1.2.2.4.2.4)+B[6](1.2.3.1.2)	ATGAAGCCCGTGACCCTCTATGACGTAGCTGAG;	CTCAGCTACGTCATAGAGGGTCACGGGCTTCAT;	31.9	27.1	86.1
A[6](1.2.2.4.2.4)+B[6](1.2.3.2.2)	ATGAAGCCCGTGACCCTCTATGACGTAGCCGAG;	CTCGGCTACGTCATAGAGGGTCACGGGCTTCAT;	11.8	9.2	87.6
A[6](1.2.2.4.2.4)+B[6](1.2.3.3.2)	ATGAAGCCCGTGACCCTCTATGACGTAGCAGAG;	CTCTGCTACGTCATAGAGGGTCACGGGCTTCAT;	11.8	31.1	86.1
A[6](1.2.2.4.2.4)+B[6](1.2.3.4.2)	ATGAAGCCCGTGACCCTCTATGACGTAGCGGAG;	CTCCGCTACGTCATAGAGGGTCACGGGCTTCAT;	33.8	27.9	87.6
A[6](1.2.2.4.2.4)+B[6](1.2.4.3.2)	ATGAAGCCCGTGACCCTCTATGACGTGGCAGAG;	CTCTGCCACGTCATAGAGGGTCACGGGCTTCAT;	35.8	33.2	88
A[6](1.2.2.4.2.4)+B[6](1.2.4.4.2)	ATGAAGCCCGTGACCCTCTATGACGTGGCGGAG;	CTCCGCCACGTCATAGAGGGTCACGGGCTTCAT;	30.5	31.7	89.6
A[6](1.2.2.4.2.5)+B[1](1.1.1.2.1)	ATGAAGCCCGTGACCCTATATGATGTTGCCGAA;	TTCGGCAACATCATATAGGGTCACGGGCTTCAT;	-12.4	-4.3	85.4
A[6](1.2.2.4.2.5)+B[2](1.1.1.2.2)	ATGAAGCCCGTGACCCTATATGATGTTGCCGAG;	CTCGGCAACATCATATAGGGTCACGGGCTTCAT;	-12.4	-4.3	85.5
A[6](1.2.2.4.2.5)+B[1](1.1.3.2.1)	ATGAAGCCCGTGACCCTATATGATGTAGCCGAA;	TTCGGCTACATCATATAGGGTCACGGGCTTCAT;	14.4	-2.6	84.8
A[6](1.2.2.4.2.5)+B[2](1.1.3.2.2)	ATGAAGCCCGTGACCCTATATGATGTAGCCGAG;	CTCGGCTACATCATATAGGGTCACGGGCTTCAT;	14.4	-2.6	84.9
A[6](1.2.2.4.2.5)+B[1](1.1.3.4.1)	ATGAAGCCCGTGACCCTATATGATGTAGCGGAA;	TTCCGCTACATCATATAGGGTCACGGGCTTCAT;	35.5	8.9	84.8
A[6](1.2.2.4.2.5)+B[2](1.1.3.4.2)	ATGAAGCCCGTGACCCTATATGATGTAGCGGAG;	CTCCGCTACATCATATAGGGTCACGGGCTTCAT;	35.5	8.9	84.9
A[6](1.2.2.4.2.5)+B[3](1.1.4.1.1)	ATGAAGCCCGTGACCCTATATGATGTGGCTGAA;	TTCAGCCACATCATATAGGGTCACGGGCTTCAT;	16.7	16.5	85.2
A[6](1.2.2.4.2.5)+B[3](1.1.4.4.1)	ATGAAGCCCGTGACCCTATATGATGTGGCGGAA;	TTCCGCCACATCATATAGGGTCACGGGCTTCAT;	36.7	12.3	86.8
A[6](1.2.2.4.2.5)+B[6](1.2.1.2.2)	ATGAAGCCCGTGACCCTATATGACGTTGCCGAG;	CTCGGCAACGTCATATAGGGTCACGGGCTTCAT;	-1.4	30.5	86.8
A[6](1.2.2.4.2.5)+B[6](1.2.1.3.2)	ATGAAGCCCGTGACCCTATATGACGTTGCAGAG;	CTCTGCAACGTCATATAGGGTCACGGGCTTCAT;	-1.4	30.9	85.3
A[6](1.2.2.4.2.5)+B[6](1.2.1.4.2)	ATGAAGCCCGTGACCCTATATGACGTTGCGGAG;	CTCCGCAACGTCATATAGGGTCACGGGCTTCAT;	38.2	29.4	86.8
A[6](1.2.2.4.2.5)+B[6](1.2.3.1.2)	ATGAAGCCCGTGACCCTATATGACGTAGCTGAG;	CTCAGCTACGTCATATAGGGTCACGGGCTTCAT;	31.9	31.7	84.7
A[6](1.2.2.4.2.5)+B[6](1.2.3.2.2)	ATGAAGCCCGTGACCCTATATGACGTAGCCGAG;	CTCGGCTACGTCATATAGGGTCACGGGCTTCAT;	11.8	9.2	86.2
A[6](1.2.2.4.2.5)+B[6](1.2.3.3.2)	ATGAAGCCCGTGACCCTATATGACGTAGCAGAG;	CTCTGCTACGTCATATAGGGTCACGGGCTTCAT;	11.8	9.2	84.7
A[6](1.2.2.4.2.5)+B[6](1.2.3.4.2)	ATGAAGCCCGTGACCCTATATGACGTAGCGGAG;	CTCCGCTACGTCATATAGGGTCACGGGCTTCAT;	34.4	9.2	86.2
A[6](1.2.2.4.2.6)+B[1](1.1.1.2.1)	ATGAAGCCCGTGACCCTGTATGATGTTGCCGAA;	TTCGGCAACATCATACAGGGTCACGGGCTTCAT;	-12.4	-4.3	87.2
A[6](1.2.2.4.2.6)+B[2](1.1.1.2.2)	ATGAAGCCCGTGACCCTGTATGATGTTGCCGAG;	CTCGGCAACATCATACAGGGTCACGGGCTTCAT;	-12.4	-4.3	87.2
A[6](1.2.2.4.2.6)+B[1](1.1.1.4.1)	ATGAAGCCCGTGACCCTGTATGATGTTGCGGAA;	TTCCGCAACATCATACAGGGTCACGGGCTTCAT;	35.8	8.9	87.2
A[6](1.2.2.4.2.6)+B[1](1.1.3.2.1)	ATGAAGCCCGTGACCCTGTATGATGTAGCCGAA;	TTCGGCTACATCATACAGGGTCACGGGCTTCAT;	-12.4	-2.6	86.6
A[6](1.2.2.4.2.6)+B[2](1.1.3.2.2)	ATGAAGCCCGTGACCCTGTATGATGTAGCCGAG;	CTCGGCTACATCATACAGGGTCACGGGCTTCAT;	-12.4	-2.6	86.6
A[6](1.2.2.4.2.6)+B[1](1.1.3.4.1)	ATGAAGCCCGTGACCCTGTATGATGTAGCGGAA;	TTCCGCTACATCATACAGGGTCACGGGCTTCAT;	30.6	8.9	86.6
A[6](1.2.2.4.2.6)+B[2](1.1.3.4.2)	ATGAAGCCCGTGACCCTGTATGATGTAGCGGAG;	CTCCGCTACATCATACAGGGTCACGGGCTTCAT;	30.6	8.9	86.6
A[6](1.2.2.4.2.6)+B[3](1.1.4.1.1)	ATGAAGCCCGTGACCCTGTATGATGTGGCTGAA;	TTCAGCCACATCATACAGGGTCACGGGCTTCAT;	16.7	16.5	87
A[6](1.2.2.4.2.6)+B[3](1.1.4.4.1)	ATGAAGCCCGTGACCCTGTATGATGTGGCGGAA;	TTCCGCCACATCATACAGGGTCACGGGCTTCAT;	32.1	12.3	88.5
A[6](1.2.2.4.2.6)+B[6](1.2.1.1.2)	ATGAAGCCCGTGACCCTGTATGACGTTGCTGAG;	CTCAGCAACGTCATACAGGGTCACGGGCTTCAT;	31.9	31.2	87
A[6](1.2.2.4.2.6)+B[6](1.2.1.2.2)	ATGAAGCCCGTGACCCTGTATGACGTTGCCGAG;	CTCGGCAACGTCATACAGGGTCACGGGCTTCAT;	-1.4	-21.1	88.5
A[6](1.2.2.4.2.6)+B[6](1.2.1.3.2)	ATGAAGCCCGTGACCCTGTATGACGTTGCAGAG;	CTCTGCAACGTCATACAGGGTCACGGGCTTCAT;	32.1	27.1	87
A[6](1.2.2.4.2.6)+B[6](1.2.1.4.2)	ATGAAGCCCGTGACCCTGTATGACGTTGCGGAG;	CTCCGCAACGTCATACAGGGTCACGGGCTTCAT;	34.3	-21.1	88.5
A[6](1.2.2.4.2.6)+B[6](1.2.3.1.2)	ATGAAGCCCGTGACCCTGTATGACGTAGCTGAG;	CTCAGCTACGTCATACAGGGTCACGGGCTTCAT;	31.9	27.1	86.4
A[6](1.2.2.4.2.6)+B[6](1.2.3.2.2)	ATGAAGCCCGTGACCCTGTATGACGTAGCCGAG;	CTCGGCTACGTCATACAGGGTCACGGGCTTCAT;	11.8	9.2	87.9
A[6](1.2.2.4.2.6)+B[6](1.2.3.3.2)	ATGAAGCCCGTGACCCTGTATGACGTAGCAGAG;	CTCTGCTACGTCATACAGGGTCACGGGCTTCAT;	31	9.2	86.4
A[6](1.2.2.4.2.6)+B[6](1.2.3.4.2)	ATGAAGCCCGTGACCCTGTATGACGTAGCGGAG;	CTCCGCTACGTCATACAGGGTCACGGGCTTCAT;	29	9.2	87.9
A[6](1.2.2.4.2.6)+B[6](1.2.4.3.2)	ATGAAGCCCGTGACCCTGTATGACGTGGCAGAG;	CTCTGCCACGTCATACAGGGTCACGGGCTTCAT;	35.8	33.2	88.3
A[6](1.2.2.4.2.6)+B[6](1.2.4.4.2)	ATGAAGCCCGTGACCCTGTATGACGTGGCGGAG;	CTCCGCCACGTCATACAGGGTCACGGGCTTCAT;	30.5	31.7	89.8
A[6](1.2.3.1.1.3)+B[1](1.1.1.2.1)	ATGAAGCCAGTTACTCTTTATGATGTTGCCGAA;	TTCGGCAACATCATAAAGAGTAACTGGCTTCAT;	-24.3	-0.6	81.2
A[6](1.2.3.1.1.3)+B[2](1.1.1.2.2)	ATGAAGCCAGTTACTCTTTATGATGTTGCCGAG;	CTCGGCAACATCATAAAGAGTAACTGGCTTCAT;	-24.3	-0.6	81.3
A[6](1.2.3.1.1.3)+B[1](1.1.1.4.1)	ATGAAGCCAGTTACTCTTTATGATGTTGCGGAA;	TTCCGCAACATCATAAAGAGTAACTGGCTTCAT;	1.6	-0.6	81.2
A[6](1.2.3.1.1.3)+B[1](1.1.3.2.1)	ATGAAGCCAGTTACTCTTTATGATGTAGCCGAA;	TTCGGCTACATCATAAAGAGTAACTGGCTTCAT;	-24.3	-0.6	80.5
A[6](1.2.3.1.1.3)+B[2](1.1.3.2.2)	ATGAAGCCAGTTACTCTTTATGATGTAGCCGAG;	CTCGGCTACATCATAAAGAGTAACTGGCTTCAT;	-24.3	-0.6	80.6
A[6](1.2.3.1.1.3)+B[1](1.1.3.4.1)	ATGAAGCCAGTTACTCTTTATGATGTAGCGGAA;	TTCCGCTACATCATAAAGAGTAACTGGCTTCAT;	-24.3	-0.6	80.5
A[6](1.2.3.1.1.3)+B[2](1.1.3.4.2)	ATGAAGCCAGTTACTCTTTATGATGTAGCGGAG;	CTCCGCTACATCATAAAGAGTAACTGGCTTCAT;	-24.3	-0.6	80.6
A[6](1.2.3.1.1.3)+B[3](1.1.4.1.1)	ATGAAGCCAGTTACTCTTTATGATGTGGCTGAA;	TTCAGCCACATCATAAAGAGTAACTGGCTTCAT;	34.2	30.2	80.9
A[6](1.2.3.1.1.3)+B[3](1.1.4.4.1)	ATGAAGCCAGTTACTCTTTATGATGTGGCGGAA;	TTCCGCCACATCATAAAGAGTAACTGGCTTCAT;	9.9	13.3	82.5
A[6](1.2.3.1.1.3)+B[6](1.2.1.1.2)	ATGAAGCCAGTTACTCTTTATGACGTTGCTGAG;	CTCAGCAACGTCATAAAGAGTAACTGGCTTCAT;	-1.4	-21.1	81.1
A[6](1.2.3.1.1.3)+B[6](1.2.1.2.2)	ATGAAGCCAGTTACTCTTTATGACGTTGCCGAG;	CTCGGCAACGTCATAAAGAGTAACTGGCTTCAT;	-1.4	-21.1	82.6
A[6](1.2.3.1.1.3)+B[6](1.2.1.3.2)	ATGAAGCCAGTTACTCTTTATGACGTTGCAGAG;	CTCTGCAACGTCATAAAGAGTAACTGGCTTCAT;	-1.4	-21.1	81.1
A[6](1.2.3.1.1.3)+B[6](1.2.1.4.2)	ATGAAGCCAGTTACTCTTTATGACGTTGCGGAG;	CTCCGCAACGTCATAAAGAGTAACTGGCTTCAT;	-1.4	-21.1	82.6
A[6](1.2.3.1.1.3)+B[6](1.2.3.1.2)	ATGAAGCCAGTTACTCTTTATGACGTAGCTGAG;	CTCAGCTACGTCATAAAGAGTAACTGGCTTCAT;	31.4	9.2	80.4
A[6](1.2.3.1.1.3)+B[6](1.2.3.2.2)	ATGAAGCCAGTTACTCTTTATGACGTAGCCGAG;	CTCGGCTACGTCATAAAGAGTAACTGGCTTCAT;	11.8	9.2	82
A[6](1.2.3.1.1.3)+B[6](1.2.3.3.2)	ATGAAGCCAGTTACTCTTTATGACGTAGCAGAG;	CTCTGCTACGTCATAAAGAGTAACTGGCTTCAT;	11.8	9.2	80.4
A[6](1.2.3.1.1.3)+B[6](1.2.3.4.2)	ATGAAGCCAGTTACTCTTTATGACGTAGCGGAG;	CTCCGCTACGTCATAAAGAGTAACTGGCTTCAT;	11.8	9.2	82
A[6](1.2.3.1.1.3)+B[6](1.2.4.1.2)	ATGAAGCCAGTTACTCTTTATGACGTGGCTGAG;	CTCAGCCACGTCATAAAGAGTAACTGGCTTCAT;	36.6	32.9	82.4
A[6](1.2.3.1.1.3)+B[6](1.2.4.3.2)	ATGAAGCCAGTTACTCTTTATGACGTGGCAGAG;	CTCTGCCACGTCATAAAGAGTAACTGGCTTCAT;	31.1	28.3	82.4
A[6](1.2.3.1.1.3)+B[6](1.2.4.4.2)	ATGAAGCCAGTTACTCTTTATGACGTGGCGGAG;	CTCCGCCACGTCATAAAGAGTAACTGGCTTCAT;	13.7	13.3	83.9
A[6](1.2.3.1.1.4)+B[1](1.1.1.2.1)	ATGAAGCCAGTTACTCTCTATGATGTTGCCGAA;	TTCGGCAACATCATAGAGAGTAACTGGCTTCAT;	-24.3	-0.6	82.1
A[6](1.2.3.1.1.4)+B[2](1.1.1.2.2)	ATGAAGCCAGTTACTCTCTATGATGTTGCCGAG;	CTCGGCAACATCATAGAGAGTAACTGGCTTCAT;	-24.3	-0.6	82.2
A[6](1.2.3.1.1.4)+B[1](1.1.1.4.1)	ATGAAGCCAGTTACTCTCTATGATGTTGCGGAA;	TTCCGCAACATCATAGAGAGTAACTGGCTTCAT;	1.6	-0.6	82.1
A[6](1.2.3.1.1.4)+B[1](1.1.3.2.1)	ATGAAGCCAGTTACTCTCTATGATGTAGCCGAA;	TTCGGCTACATCATAGAGAGTAACTGGCTTCAT;	-24.3	-0.6	81.4
A[6](1.2.3.1.1.4)+B[2](1.1.3.2.2)	ATGAAGCCAGTTACTCTCTATGATGTAGCCGAG;	CTCGGCTACATCATAGAGAGTAACTGGCTTCAT;	-24.3	-0.6	81.5
A[6](1.2.3.1.1.4)+B[1](1.1.3.4.1)	ATGAAGCCAGTTACTCTCTATGATGTAGCGGAA;	TTCCGCTACATCATAGAGAGTAACTGGCTTCAT;	-24.3	-0.6	81.4
A[6](1.2.3.1.1.4)+B[2](1.1.3.4.2)	ATGAAGCCAGTTACTCTCTATGATGTAGCGGAG;	CTCCGCTACATCATAGAGAGTAACTGGCTTCAT;	-24.3	-0.6	81.5
A[6](1.2.3.1.1.4)+B[3](1.1.4.1.1)	ATGAAGCCAGTTACTCTCTATGATGTGGCTGAA;	TTCAGCCACATCATAGAGAGTAACTGGCTTCAT;	34.2	30.2	81.8
A[6](1.2.3.1.1.4)+B[3](1.1.4.4.1)	ATGAAGCCAGTTACTCTCTATGATGTGGCGGAA;	TTCCGCCACATCATAGAGAGTAACTGGCTTCAT;	9.9	13.3	83.4
A[6](1.2.3.1.1.4)+B[6](1.2.1.1.2)	ATGAAGCCAGTTACTCTCTATGACGTTGCTGAG;	CTCAGCAACGTCATAGAGAGTAACTGGCTTCAT;	-1.4	-21.1	82
A[6](1.2.3.1.1.4)+B[6](1.2.1.2.2)	ATGAAGCCAGTTACTCTCTATGACGTTGCCGAG;	CTCGGCAACGTCATAGAGAGTAACTGGCTTCAT;	-1.4	-21.1	83.5
A[6](1.2.3.1.1.4)+B[6](1.2.1.4.2)	ATGAAGCCAGTTACTCTCTATGACGTTGCGGAG;	CTCCGCAACGTCATAGAGAGTAACTGGCTTCAT;	-1.4	-21.1	83.5
A[6](1.2.3.1.1.4)+B[6](1.2.3.1.2)	ATGAAGCCAGTTACTCTCTATGACGTAGCTGAG;	CTCAGCTACGTCATAGAGAGTAACTGGCTTCAT;	33.6	9.2	81.3
A[6](1.2.3.1.1.4)+B[6](1.2.3.2.2)	ATGAAGCCAGTTACTCTCTATGACGTAGCCGAG;	CTCGGCTACGTCATAGAGAGTAACTGGCTTCAT;	32.5	9.2	82.9
A[6](1.2.3.1.1.4)+B[6](1.2.3.3.2)	ATGAAGCCAGTTACTCTCTATGACGTAGCAGAG;	CTCTGCTACGTCATAGAGAGTAACTGGCTTCAT;	34.4	34.3	81.3
A[6](1.2.3.1.1.4)+B[6](1.2.3.4.2)	ATGAAGCCAGTTACTCTCTATGACGTAGCGGAG;	CTCCGCTACGTCATAGAGAGTAACTGGCTTCAT;	30.7	9.2	82.9
A[6](1.2.3.1.1.4)+B[6](1.2.4.1.2)	ATGAAGCCAGTTACTCTCTATGACGTGGCTGAG;	CTCAGCCACGTCATAGAGAGTAACTGGCTTCAT;	36.6	32.9	83.3
A[6](1.2.3.1.1.4)+B[6](1.2.4.3.2)	ATGAAGCCAGTTACTCTCTATGACGTGGCAGAG;	CTCTGCCACGTCATAGAGAGTAACTGGCTTCAT;	31.1	33.6	83.3
A[6](1.2.3.1.1.4)+B[6](1.2.4.4.2)	ATGAAGCCAGTTACTCTCTATGACGTGGCGGAG;	CTCCGCCACGTCATAGAGAGTAACTGGCTTCAT;	13.7	13.3	84.8
A[6](1.2.3.1.1.5)+B[1](1.1.1.2.1)	ATGAAGCCAGTTACTCTATATGATGTTGCCGAA;	TTCGGCAACATCATATAGAGTAACTGGCTTCAT;	-24.3	-0.6	80.6
A[6](1.2.3.1.1.5)+B[2](1.1.1.2.2)	ATGAAGCCAGTTACTCTATATGATGTTGCCGAG;	CTCGGCAACATCATATAGAGTAACTGGCTTCAT;	-24.3	-0.6	80.7
A[6](1.2.3.1.1.5)+B[1](1.1.1.4.1)	ATGAAGCCAGTTACTCTATATGATGTTGCGGAA;	TTCCGCAACATCATATAGAGTAACTGGCTTCAT;	1.6	-0.6	80.6
A[6](1.2.3.1.1.5)+B[2](1.1.3.2.2)	ATGAAGCCAGTTACTCTATATGATGTAGCCGAG;	CTCGGCTACATCATATAGAGTAACTGGCTTCAT;	14.7	-0.6	80.1
A[6](1.2.3.1.1.5)+B[2](1.1.3.4.2)	ATGAAGCCAGTTACTCTATATGATGTAGCGGAG;	CTCCGCTACATCATATAGAGTAACTGGCTTCAT;	14.7	-0.6	80.1
A[6](1.2.3.1.1.5)+B[3](1.1.4.1.1)	ATGAAGCCAGTTACTCTATATGATGTGGCTGAA;	TTCAGCCACATCATATAGAGTAACTGGCTTCAT;	35	32.3	80.3
A[6](1.2.3.1.1.5)+B[3](1.1.4.4.1)	ATGAAGCCAGTTACTCTATATGATGTGGCGGAA;	TTCCGCCACATCATATAGAGTAACTGGCTTCAT;	9.9	13.3	81.9
A[6](1.2.3.1.1.5)+B[6](1.2.1.1.2)	ATGAAGCCAGTTACTCTATATGACGTTGCTGAG;	CTCAGCAACGTCATATAGAGTAACTGGCTTCAT;	-1.4	-21.1	80.5
A[6](1.2.3.1.1.5)+B[6](1.2.1.2.2)	ATGAAGCCAGTTACTCTATATGACGTTGCCGAG;	CTCGGCAACGTCATATAGAGTAACTGGCTTCAT;	-1.4	-21.1	82.1
A[6](1.2.3.1.1.5)+B[6](1.2.1.3.2)	ATGAAGCCAGTTACTCTATATGACGTTGCAGAG;	CTCTGCAACGTCATATAGAGTAACTGGCTTCAT;	-1.4	-21.1	80.5
A[6](1.2.3.1.1.5)+B[6](1.2.1.4.2)	ATGAAGCCAGTTACTCTATATGACGTTGCGGAG;	CTCCGCAACGTCATATAGAGTAACTGGCTTCAT;	-1.4	-21.1	82.1
A[6](1.2.3.1.1.5)+B[6](1.2.3.2.2)	ATGAAGCCAGTTACTCTATATGACGTAGCCGAG;	CTCGGCTACGTCATATAGAGTAACTGGCTTCAT;	11.8	9.2	81.4
A[6](1.2.3.1.1.5)+B[6](1.2.3.4.2)	ATGAAGCCAGTTACTCTATATGACGTAGCGGAG;	CTCCGCTACGTCATATAGAGTAACTGGCTTCAT;	11.8	9.2	81.4
A[6](1.2.3.1.1.5)+B[6](1.2.4.1.2)	ATGAAGCCAGTTACTCTATATGACGTGGCTGAG;	CTCAGCCACGTCATATAGAGTAACTGGCTTCAT;	36.6	32.9	81.8
A[6](1.2.3.1.1.5)+B[6](1.2.4.3.2)	ATGAAGCCAGTTACTCTATATGACGTGGCAGAG;	CTCTGCCACGTCATATAGAGTAACTGGCTTCAT;	31.1	28.3	81.8
A[6](1.2.3.1.1.5)+B[6](1.2.4.4.2)	ATGAAGCCAGTTACTCTATATGACGTGGCGGAG;	CTCCGCCACGTCATATAGAGTAACTGGCTTCAT;	13.7	13.3	83.4
A[6](1.2.3.1.1.6)+B[1](1.1.1.2.1)	ATGAAGCCAGTTACTCTGTATGATGTTGCCGAA;	TTCGGCAACATCATACAGAGTAACTGGCTTCAT;	-24.3	-0.6	82.4
A[6](1.2.3.1.1.6)+B[2](1.1.1.2.2)	ATGAAGCCAGTTACTCTGTATGATGTTGCCGAG;	CTCGGCAACATCATACAGAGTAACTGGCTTCAT;	-24.3	-0.6	82.5
A[6](1.2.3.1.1.6)+B[1](1.1.1.4.1)	ATGAAGCCAGTTACTCTGTATGATGTTGCGGAA;	TTCCGCAACATCATACAGAGTAACTGGCTTCAT;	1.6	-0.6	82.4
A[6](1.2.3.1.1.6)+B[1](1.1.3.2.1)	ATGAAGCCAGTTACTCTGTATGATGTAGCCGAA;	TTCGGCTACATCATACAGAGTAACTGGCTTCAT;	-24.3	-0.6	81.7
A[6](1.2.3.1.1.6)+B[2](1.1.3.2.2)	ATGAAGCCAGTTACTCTGTATGATGTAGCCGAG;	CTCGGCTACATCATACAGAGTAACTGGCTTCAT;	-24.3	-0.6	81.8
A[6](1.2.3.1.1.6)+B[1](1.1.3.4.1)	ATGAAGCCAGTTACTCTGTATGATGTAGCGGAA;	TTCCGCTACATCATACAGAGTAACTGGCTTCAT;	-24.3	-0.6	81.7
A[6](1.2.3.1.1.6)+B[2](1.1.3.4.2)	ATGAAGCCAGTTACTCTGTATGATGTAGCGGAG;	CTCCGCTACATCATACAGAGTAACTGGCTTCAT;	19.8	-0.6	81.8
A[6](1.2.3.1.1.6)+B[3](1.1.4.1.1)	ATGAAGCCAGTTACTCTGTATGATGTGGCTGAA;	TTCAGCCACATCATACAGAGTAACTGGCTTCAT;	34.2	30.2	82.1
A[6](1.2.3.1.1.6)+B[3](1.1.4.4.1)	ATGAAGCCAGTTACTCTGTATGATGTGGCGGAA;	TTCCGCCACATCATACAGAGTAACTGGCTTCAT;	9.9	13.3	83.7
A[6](1.2.3.1.1.6)+B[6](1.2.1.1.2)	ATGAAGCCAGTTACTCTGTATGACGTTGCTGAG;	CTCAGCAACGTCATACAGAGTAACTGGCTTCAT;	30.8	-21.1	82.3
A[6](1.2.3.1.1.6)+B[6](1.2.1.2.2)	ATGAAGCCAGTTACTCTGTATGACGTTGCCGAG;	CTCGGCAACGTCATACAGAGTAACTGGCTTCAT;	-1.4	-21.1	83.8
A[6](1.2.3.1.1.6)+B[6](1.2.1.4.2)	ATGAAGCCAGTTACTCTGTATGACGTTGCGGAG;	CTCCGCAACGTCATACAGAGTAACTGGCTTCAT;	33.6	-21.1	83.8
A[6](1.2.3.1.1.6)+B[6](1.2.3.1.2)	ATGAAGCCAGTTACTCTGTATGACGTAGCTGAG;	CTCAGCTACGTCATACAGAGTAACTGGCTTCAT;	31.4	9.2	81.6
A[6](1.2.3.1.1.6)+B[6](1.2.3.2.2)	ATGAAGCCAGTTACTCTGTATGACGTAGCCGAG;	CTCGGCTACGTCATACAGAGTAACTGGCTTCAT;	11.8	9.2	83.2
A[6](1.2.3.1.1.6)+B[6](1.2.3.4.2)	ATGAAGCCAGTTACTCTGTATGACGTAGCGGAG;	CTCCGCTACGTCATACAGAGTAACTGGCTTCAT;	32.7	9.2	83.2
A[6](1.2.3.1.1.6)+B[6](1.2.4.1.2)	ATGAAGCCAGTTACTCTGTATGACGTGGCTGAG;	CTCAGCCACGTCATACAGAGTAACTGGCTTCAT;	36.6	32.9	83.6
A[6](1.2.3.1.1.6)+B[6](1.2.4.4.2)	ATGAAGCCAGTTACTCTGTATGACGTGGCGGAG;	CTCCGCCACGTCATACAGAGTAACTGGCTTCAT;	32	13.3	85.1
A[6](1.2.3.1.2.3)+B[1](1.1.1.2.1)	ATGAAGCCAGTTACCCTTTATGATGTTGCCGAA;	TTCGGCAACATCATAAAGGGTAACTGGCTTCAT;	-12.4	-4.3	82.9
A[6](1.2.3.1.2.3)+B[2](1.1.1.2.2)	ATGAAGCCAGTTACCCTTTATGATGTTGCCGAG;	CTCGGCAACATCATAAAGGGTAACTGGCTTCAT;	-12.4	-4.3	83
A[6](1.2.3.1.2.3)+B[1](1.1.1.4.1)	ATGAAGCCAGTTACCCTTTATGATGTTGCGGAA;	TTCCGCAACATCATAAAGGGTAACTGGCTTCAT;	1.6	-7.5	82.9
A[6](1.2.3.1.2.3)+B[1](1.1.3.2.1)	ATGAAGCCAGTTACCCTTTATGATGTAGCCGAA;	TTCGGCTACATCATAAAGGGTAACTGGCTTCAT;	-12.4	-10.9	82.3
A[6](1.2.3.1.2.3)+B[2](1.1.3.2.2)	ATGAAGCCAGTTACCCTTTATGATGTAGCCGAG;	CTCGGCTACATCATAAAGGGTAACTGGCTTCAT;	-12.4	-10.9	82.4
A[6](1.2.3.1.2.3)+B[1](1.1.3.4.1)	ATGAAGCCAGTTACCCTTTATGATGTAGCGGAA;	TTCCGCTACATCATAAAGGGTAACTGGCTTCAT;	-13.5	-10.9	82.3
A[6](1.2.3.1.2.3)+B[2](1.1.3.4.2)	ATGAAGCCAGTTACCCTTTATGATGTAGCGGAG;	CTCCGCTACATCATAAAGGGTAACTGGCTTCAT;	-13.5	-10.9	82.4
A[6](1.2.3.1.2.3)+B[3](1.1.4.1.1)	ATGAAGCCAGTTACCCTTTATGATGTGGCTGAA;	TTCAGCCACATCATAAAGGGTAACTGGCTTCAT;	34.2	30.4	82.7
A[6](1.2.3.1.2.3)+B[3](1.1.4.4.1)	ATGAAGCCAGTTACCCTTTATGATGTGGCGGAA;	TTCCGCCACATCATAAAGGGTAACTGGCTTCAT;	9.9	13.3	84.2
A[6](1.2.3.1.2.3)+B[6](1.2.1.1.2)	ATGAAGCCAGTTACCCTTTATGACGTTGCTGAG;	CTCAGCAACGTCATAAAGGGTAACTGGCTTCAT;	-1.4	-21.1	82.8
A[6](1.2.3.1.2.3)+B[6](1.2.1.2.2)	ATGAAGCCAGTTACCCTTTATGACGTTGCCGAG;	CTCGGCAACGTCATAAAGGGTAACTGGCTTCAT;	-1.4	-21.1	84.4
A[6](1.2.3.1.2.3)+B[6](1.2.1.3.2)	ATGAAGCCAGTTACCCTTTATGACGTTGCAGAG;	CTCTGCAACGTCATAAAGGGTAACTGGCTTCAT;	-1.4	-21.1	82.8
A[6](1.2.3.1.2.3)+B[6](1.2.1.4.2)	ATGAAGCCAGTTACCCTTTATGACGTTGCGGAG;	CTCCGCAACGTCATAAAGGGTAACTGGCTTCAT;	-1.4	-21.1	84.4
A[6](1.2.3.1.2.3)+B[6](1.2.3.1.2)	ATGAAGCCAGTTACCCTTTATGACGTAGCTGAG;	CTCAGCTACGTCATAAAGGGTAACTGGCTTCAT;	30.5	9.2	82.2
A[6](1.2.3.1.2.3)+B[6](1.2.3.2.2)	ATGAAGCCAGTTACCCTTTATGACGTAGCCGAG;	CTCGGCTACGTCATAAAGGGTAACTGGCTTCAT;	11.8	9.2	83.7
A[6](1.2.3.1.2.3)+B[6](1.2.3.3.2)	ATGAAGCCAGTTACCCTTTATGACGTAGCAGAG;	CTCTGCTACGTCATAAAGGGTAACTGGCTTCAT;	11.8	9.2	82.2
A[6](1.2.3.1.2.3)+B[6](1.2.3.4.2)	ATGAAGCCAGTTACCCTTTATGACGTAGCGGAG;	CTCCGCTACGTCATAAAGGGTAACTGGCTTCAT;	11.8	9.2	83.7
A[6](1.2.3.1.2.3)+B[6](1.2.4.1.2)	ATGAAGCCAGTTACCCTTTATGACGTGGCTGAG;	CTCAGCCACGTCATAAAGGGTAACTGGCTTCAT;	36.6	32.9	84.1
A[6](1.2.3.1.2.3)+B[6](1.2.4.3.2)	ATGAAGCCAGTTACCCTTTATGACGTGGCAGAG;	CTCTGCCACGTCATAAAGGGTAACTGGCTTCAT;	31.1	28.3	84.1
A[6](1.2.3.1.2.3)+B[6](1.2.4.4.2)	ATGAAGCCAGTTACCCTTTATGACGTGGCGGAG;	CTCCGCCACGTCATAAAGGGTAACTGGCTTCAT;	13.7	13.3	85.7
A[6](1.2.3.1.2.4)+B[1](1.1.1.2.1)	ATGAAGCCAGTTACCCTCTATGATGTTGCCGAA;	TTCGGCAACATCATAGAGGGTAACTGGCTTCAT;	-12.4	-4.3	83.8
A[6](1.2.3.1.2.4)+B[2](1.1.1.2.2)	ATGAAGCCAGTTACCCTCTATGATGTTGCCGAG;	CTCGGCAACATCATAGAGGGTAACTGGCTTCAT;	-12.4	-4.3	83.9
A[6](1.2.3.1.2.4)+B[1](1.1.1.4.1)	ATGAAGCCAGTTACCCTCTATGATGTTGCGGAA;	TTCCGCAACATCATAGAGGGTAACTGGCTTCAT;	1.6	-7.5	83.8
A[6](1.2.3.1.2.4)+B[1](1.1.3.2.1)	ATGAAGCCAGTTACCCTCTATGATGTAGCCGAA;	TTCGGCTACATCATAGAGGGTAACTGGCTTCAT;	-12.4	-10.9	83.2
A[6](1.2.3.1.2.4)+B[2](1.1.3.2.2)	ATGAAGCCAGTTACCCTCTATGATGTAGCCGAG;	CTCGGCTACATCATAGAGGGTAACTGGCTTCAT;	-12.4	-10.9	83.3
A[6](1.2.3.1.2.4)+B[1](1.1.3.4.1)	ATGAAGCCAGTTACCCTCTATGATGTAGCGGAA;	TTCCGCTACATCATAGAGGGTAACTGGCTTCAT;	16.1	23.3	83.2
A[6](1.2.3.1.2.4)+B[2](1.1.3.4.2)	ATGAAGCCAGTTACCCTCTATGATGTAGCGGAG;	CTCCGCTACATCATAGAGGGTAACTGGCTTCAT;	16.1	23.3	83.3
A[6](1.2.3.1.2.4)+B[3](1.1.4.1.1)	ATGAAGCCAGTTACCCTCTATGATGTGGCTGAA;	TTCAGCCACATCATAGAGGGTAACTGGCTTCAT;	34.2	30.4	83.6
A[6](1.2.3.1.2.4)+B[3](1.1.4.4.1)	ATGAAGCCAGTTACCCTCTATGATGTGGCGGAA;	TTCCGCCACATCATAGAGGGTAACTGGCTTCAT;	9.9	13.3	85.1
A[6](1.2.3.1.2.4)+B[6](1.2.1.1.2)	ATGAAGCCAGTTACCCTCTATGACGTTGCTGAG;	CTCAGCAACGTCATAGAGGGTAACTGGCTTCAT;	-1.4	-21.1	83.7
A[6](1.2.3.1.2.4)+B[6](1.2.1.2.2)	ATGAAGCCAGTTACCCTCTATGACGTTGCCGAG;	CTCGGCAACGTCATAGAGGGTAACTGGCTTCAT;	-1.4	-21.1	85.2
A[6](1.2.3.1.2.4)+B[6](1.2.1.3.2)	ATGAAGCCAGTTACCCTCTATGACGTTGCAGAG;	CTCTGCAACGTCATAGAGGGTAACTGGCTTCAT;	29.6	31.8	83.7
A[6](1.2.3.1.2.4)+B[6](1.2.1.4.2)	ATGAAGCCAGTTACCCTCTATGACGTTGCGGAG;	CTCCGCAACGTCATAGAGGGTAACTGGCTTCAT;	-1.4	-21.1	85.2
A[6](1.2.3.1.2.4)+B[6](1.2.3.1.2)	ATGAAGCCAGTTACCCTCTATGACGTAGCTGAG;	CTCAGCTACGTCATAGAGGGTAACTGGCTTCAT;	30.5	9.2	83
A[6](1.2.3.1.2.4)+B[6](1.2.3.2.2)	ATGAAGCCAGTTACCCTCTATGACGTAGCCGAG;	CTCGGCTACGTCATAGAGGGTAACTGGCTTCAT;	11.8	9.2	84.6
A[6](1.2.3.1.2.4)+B[6](1.2.3.3.2)	ATGAAGCCAGTTACCCTCTATGACGTAGCAGAG;	CTCTGCTACGTCATAGAGGGTAACTGGCTTCAT;	11.8	31.1	83
A[6](1.2.3.1.2.4)+B[6](1.2.3.4.2)	ATGAAGCCAGTTACCCTCTATGACGTAGCGGAG;	CTCCGCTACGTCATAGAGGGTAACTGGCTTCAT;	33.8	27.9	84.6
A[6](1.2.3.1.2.4)+B[6](1.2.4.1.2)	ATGAAGCCAGTTACCCTCTATGACGTGGCTGAG;	CTCAGCCACGTCATAGAGGGTAACTGGCTTCAT;	36.6	32.9	85
A[6](1.2.3.1.2.4)+B[6](1.2.4.3.2)	ATGAAGCCAGTTACCCTCTATGACGTGGCAGAG;	CTCTGCCACGTCATAGAGGGTAACTGGCTTCAT;	31.1	30.4	85
A[6](1.2.3.1.2.4)+B[6](1.2.4.4.2)	ATGAAGCCAGTTACCCTCTATGACGTGGCGGAG;	CTCCGCCACGTCATAGAGGGTAACTGGCTTCAT;	13.7	13.3	86.5
A[6](1.2.3.1.2.5)+B[1](1.1.1.2.1)	ATGAAGCCAGTTACCCTATATGATGTTGCCGAA;	TTCGGCAACATCATATAGGGTAACTGGCTTCAT;	-12.4	-4.3	82.4
A[6](1.2.3.1.2.5)+B[2](1.1.1.2.2)	ATGAAGCCAGTTACCCTATATGATGTTGCCGAG;	CTCGGCAACATCATATAGGGTAACTGGCTTCAT;	-12.4	-4.3	82.5
A[6](1.2.3.1.2.5)+B[1](1.1.1.4.1)	ATGAAGCCAGTTACCCTATATGATGTTGCGGAA;	TTCCGCAACATCATATAGGGTAACTGGCTTCAT;	1.6	-7.5	82.4
A[6](1.2.3.1.2.5)+B[1](1.1.3.2.1)	ATGAAGCCAGTTACCCTATATGATGTAGCCGAA;	TTCGGCTACATCATATAGGGTAACTGGCTTCAT;	14.4	-10.9	81.7
A[6](1.2.3.1.2.5)+B[2](1.1.3.2.2)	ATGAAGCCAGTTACCCTATATGATGTAGCCGAG;	CTCGGCTACATCATATAGGGTAACTGGCTTCAT;	14.4	-10.9	81.8
A[6](1.2.3.1.2.5)+B[1](1.1.3.4.1)	ATGAAGCCAGTTACCCTATATGATGTAGCGGAA;	TTCCGCTACATCATATAGGGTAACTGGCTTCAT;	28.3	-10.9	81.7
A[6](1.2.3.1.2.5)+B[2](1.1.3.4.2)	ATGAAGCCAGTTACCCTATATGATGTAGCGGAG;	CTCCGCTACATCATATAGGGTAACTGGCTTCAT;	28.3	-10.9	81.8
A[6](1.2.3.1.2.5)+B[3](1.1.4.4.1)	ATGAAGCCAGTTACCCTATATGATGTGGCGGAA;	TTCCGCCACATCATATAGGGTAACTGGCTTCAT;	9.9	28.9	83.7
A[6](1.2.3.1.2.5)+B[6](1.2.1.1.2)	ATGAAGCCAGTTACCCTATATGACGTTGCTGAG;	CTCAGCAACGTCATATAGGGTAACTGGCTTCAT;	-1.4	-21.1	82.2
A[6](1.2.3.1.2.5)+B[6](1.2.1.2.2)	ATGAAGCCAGTTACCCTATATGACGTTGCCGAG;	CTCGGCAACGTCATATAGGGTAACTGGCTTCAT;	-1.4	-21.1	83.8
A[6](1.2.3.1.2.5)+B[6](1.2.1.3.2)	ATGAAGCCAGTTACCCTATATGACGTTGCAGAG;	CTCTGCAACGTCATATAGGGTAACTGGCTTCAT;	-1.4	-21.1	82.2
A[6](1.2.3.1.2.5)+B[6](1.2.1.4.2)	ATGAAGCCAGTTACCCTATATGACGTTGCGGAG;	CTCCGCAACGTCATATAGGGTAACTGGCTTCAT;	-1.4	-21.1	83.8
A[6](1.2.3.1.2.5)+B[6](1.2.3.1.2)	ATGAAGCCAGTTACCCTATATGACGTAGCTGAG;	CTCAGCTACGTCATATAGGGTAACTGGCTTCAT;	35.2	9.2	81.6
A[6](1.2.3.1.2.5)+B[6](1.2.3.2.2)	ATGAAGCCAGTTACCCTATATGACGTAGCCGAG;	CTCGGCTACGTCATATAGGGTAACTGGCTTCAT;	11.8	9.2	83.2
A[6](1.2.3.1.2.5)+B[6](1.2.3.3.2)	ATGAAGCCAGTTACCCTATATGACGTAGCAGAG;	CTCTGCTACGTCATATAGGGTAACTGGCTTCAT;	11.8	9.2	81.6
A[6](1.2.3.1.2.5)+B[6](1.2.3.4.2)	ATGAAGCCAGTTACCCTATATGACGTAGCGGAG;	CTCCGCTACGTCATATAGGGTAACTGGCTTCAT;	11.8	9.2	83.2
A[6](1.2.3.1.2.5)+B[6](1.2.4.1.2)	ATGAAGCCAGTTACCCTATATGACGTGGCTGAG;	CTCAGCCACGTCATATAGGGTAACTGGCTTCAT;	36.6	33.6	83.6
A[6](1.2.3.1.2.5)+B[6](1.2.4.3.2)	ATGAAGCCAGTTACCCTATATGACGTGGCAGAG;	CTCTGCCACGTCATATAGGGTAACTGGCTTCAT;	31.1	29.5	83.6
A[6](1.2.3.1.2.5)+B[6](1.2.4.4.2)	ATGAAGCCAGTTACCCTATATGACGTGGCGGAG;	CTCCGCCACGTCATATAGGGTAACTGGCTTCAT;	13.7	13.3	85.1
A[6](1.2.3.1.2.6)+B[1](1.1.1.2.1)	ATGAAGCCAGTTACCCTGTATGATGTTGCCGAA;	TTCGGCAACATCATACAGGGTAACTGGCTTCAT;	-12.4	22.1	84.1
A[6](1.2.3.1.2.6)+B[2](1.1.1.2.2)	ATGAAGCCAGTTACCCTGTATGATGTTGCCGAG;	CTCGGCAACATCATACAGGGTAACTGGCTTCAT;	-12.4	22.1	84.2
A[6](1.2.3.1.2.6)+B[1](1.1.1.4.1)	ATGAAGCCAGTTACCCTGTATGATGTTGCGGAA;	TTCCGCAACATCATACAGGGTAACTGGCTTCAT;	1.6	22.1	84.1
A[6](1.2.3.1.2.6)+B[1](1.1.3.2.1)	ATGAAGCCAGTTACCCTGTATGATGTAGCCGAA;	TTCGGCTACATCATACAGGGTAACTGGCTTCAT;	-12.4	22.1	83.5
A[6](1.2.3.1.2.6)+B[2](1.1.3.2.2)	ATGAAGCCAGTTACCCTGTATGATGTAGCCGAG;	CTCGGCTACATCATACAGGGTAACTGGCTTCAT;	-12.4	22.1	83.6
A[6](1.2.3.1.2.6)+B[1](1.1.3.4.1)	ATGAAGCCAGTTACCCTGTATGATGTAGCGGAA;	TTCCGCTACATCATACAGGGTAACTGGCTTCAT;	-13.5	22.1	83.5
A[6](1.2.3.1.2.6)+B[2](1.1.3.4.2)	ATGAAGCCAGTTACCCTGTATGATGTAGCGGAG;	CTCCGCTACATCATACAGGGTAACTGGCTTCAT;	-13.5	22.1	83.6
A[6](1.2.3.1.2.6)+B[3](1.1.4.1.1)	ATGAAGCCAGTTACCCTGTATGATGTGGCTGAA;	TTCAGCCACATCATACAGGGTAACTGGCTTCAT;	34.2	30.4	83.9
A[6](1.2.3.1.2.6)+B[3](1.1.4.4.1)	ATGAAGCCAGTTACCCTGTATGATGTGGCGGAA;	TTCCGCCACATCATACAGGGTAACTGGCTTCAT;	9.9	13.3	85.4
A[6](1.2.3.1.2.6)+B[6](1.2.1.1.2)	ATGAAGCCAGTTACCCTGTATGACGTTGCTGAG;	CTCAGCAACGTCATACAGGGTAACTGGCTTCAT;	-1.4	-21.1	84
A[6](1.2.3.1.2.6)+B[6](1.2.1.2.2)	ATGAAGCCAGTTACCCTGTATGACGTTGCCGAG;	CTCGGCAACGTCATACAGGGTAACTGGCTTCAT;	-1.4	-21.1	85.5
A[6](1.2.3.1.2.6)+B[6](1.2.1.3.2)	ATGAAGCCAGTTACCCTGTATGACGTTGCAGAG;	CTCTGCAACGTCATACAGGGTAACTGGCTTCAT;	32.1	-21.1	84
A[6](1.2.3.1.2.6)+B[6](1.2.1.4.2)	ATGAAGCCAGTTACCCTGTATGACGTTGCGGAG;	CTCCGCAACGTCATACAGGGTAACTGGCTTCAT;	-1.4	-21.1	85.5
A[6](1.2.3.1.2.6)+B[6](1.2.3.1.2)	ATGAAGCCAGTTACCCTGTATGACGTAGCTGAG;	CTCAGCTACGTCATACAGGGTAACTGGCTTCAT;	30.5	9.2	83.4
A[6](1.2.3.1.2.6)+B[6](1.2.3.2.2)	ATGAAGCCAGTTACCCTGTATGACGTAGCCGAG;	CTCGGCTACGTCATACAGGGTAACTGGCTTCAT;	11.8	9.2	84.9
A[6](1.2.3.1.2.6)+B[6](1.2.3.3.2)	ATGAAGCCAGTTACCCTGTATGACGTAGCAGAG;	CTCTGCTACGTCATACAGGGTAACTGGCTTCAT;	31	9.2	83.4
A[6](1.2.3.1.2.6)+B[6](1.2.3.4.2)	ATGAAGCCAGTTACCCTGTATGACGTAGCGGAG;	CTCCGCTACGTCATACAGGGTAACTGGCTTCAT;	11.8	9.2	84.9
A[6](1.2.3.1.2.6)+B[6](1.2.4.1.2)	ATGAAGCCAGTTACCCTGTATGACGTGGCTGAG;	CTCAGCCACGTCATACAGGGTAACTGGCTTCAT;	36.6	32.9	85.3
A[6](1.2.3.1.2.6)+B[6](1.2.4.3.2)	ATGAAGCCAGTTACCCTGTATGACGTGGCAGAG;	CTCTGCCACGTCATACAGGGTAACTGGCTTCAT;	31.1	28.3	85.3
A[6](1.2.3.1.2.6)+B[6](1.2.4.4.2)	ATGAAGCCAGTTACCCTGTATGACGTGGCGGAG;	CTCCGCCACGTCATACAGGGTAACTGGCTTCAT;	13.7	13.3	86.8
A[6](1.2.3.1.3.3)+B[1](1.1.1.2.1)	ATGAAGCCAGTTACACTTTATGATGTTGCCGAA;	TTCGGCAACATCATAAAGTGTAACTGGCTTCAT;	-12.4	-4.3	81.5
A[6](1.2.3.1.3.3)+B[2](1.1.1.2.2)	ATGAAGCCAGTTACACTTTATGATGTTGCCGAG;	CTCGGCAACATCATAAAGTGTAACTGGCTTCAT;	-12.4	-4.3	81.6
A[6](1.2.3.1.3.3)+B[1](1.1.1.4.1)	ATGAAGCCAGTTACACTTTATGATGTTGCGGAA;	TTCCGCAACATCATAAAGTGTAACTGGCTTCAT;	1.6	-41.1	81.5
A[6](1.2.3.1.3.3)+B[1](1.1.3.2.1)	ATGAAGCCAGTTACACTTTATGATGTAGCCGAA;	TTCGGCTACATCATAAAGTGTAACTGGCTTCAT;	-12.4	-41.1	80.8
A[6](1.2.3.1.3.3)+B[2](1.1.3.2.2)	ATGAAGCCAGTTACACTTTATGATGTAGCCGAG;	CTCGGCTACATCATAAAGTGTAACTGGCTTCAT;	-12.4	-41.1	81
A[6](1.2.3.1.3.3)+B[1](1.1.3.4.1)	ATGAAGCCAGTTACACTTTATGATGTAGCGGAA;	TTCCGCTACATCATAAAGTGTAACTGGCTTCAT;	27.3	-41.1	80.8
A[6](1.2.3.1.3.3)+B[2](1.1.3.4.2)	ATGAAGCCAGTTACACTTTATGATGTAGCGGAG;	CTCCGCTACATCATAAAGTGTAACTGGCTTCAT;	27.3	-41.1	81
A[6](1.2.3.1.3.3)+B[3](1.1.4.1.1)	ATGAAGCCAGTTACACTTTATGATGTGGCTGAA;	TTCAGCCACATCATAAAGTGTAACTGGCTTCAT;	35.6	30.2	81.2
A[6](1.2.3.1.3.3)+B[3](1.1.4.4.1)	ATGAAGCCAGTTACACTTTATGATGTGGCGGAA;	TTCCGCCACATCATAAAGTGTAACTGGCTTCAT;	26.8	13.3	82.8
A[6](1.2.3.1.3.3)+B[6](1.2.1.1.2)	ATGAAGCCAGTTACACTTTATGACGTTGCTGAG;	CTCAGCAACGTCATAAAGTGTAACTGGCTTCAT;	-1.4	-21.1	81.4
A[6](1.2.3.1.3.3)+B[6](1.2.1.2.2)	ATGAAGCCAGTTACACTTTATGACGTTGCCGAG;	CTCGGCAACGTCATAAAGTGTAACTGGCTTCAT;	-1.4	-21.1	82.9
A[6](1.2.3.1.3.3)+B[6](1.2.1.3.2)	ATGAAGCCAGTTACACTTTATGACGTTGCAGAG;	CTCTGCAACGTCATAAAGTGTAACTGGCTTCAT;	-1.4	-21.1	81.4
A[6](1.2.3.1.3.3)+B[6](1.2.1.4.2)	ATGAAGCCAGTTACACTTTATGACGTTGCGGAG;	CTCCGCAACGTCATAAAGTGTAACTGGCTTCAT;	-1.4	-21.1	82.9
A[6](1.2.3.1.3.3)+B[6](1.2.3.1.2)	ATGAAGCCAGTTACACTTTATGACGTAGCTGAG;	CTCAGCTACGTCATAAAGTGTAACTGGCTTCAT;	32.7	9.2	80.8
A[6](1.2.3.1.3.3)+B[6](1.2.3.2.2)	ATGAAGCCAGTTACACTTTATGACGTAGCCGAG;	CTCGGCTACGTCATAAAGTGTAACTGGCTTCAT;	11.8	9.2	82.3
A[6](1.2.3.1.3.3)+B[6](1.2.3.3.2)	ATGAAGCCAGTTACACTTTATGACGTAGCAGAG;	CTCTGCTACGTCATAAAGTGTAACTGGCTTCAT;	11.8	9.2	80.8
A[6](1.2.3.1.3.3)+B[6](1.2.3.4.2)	ATGAAGCCAGTTACACTTTATGACGTAGCGGAG;	CTCCGCTACGTCATAAAGTGTAACTGGCTTCAT;	11.8	9.2	82.3
A[6](1.2.3.1.3.3)+B[6](1.2.4.1.2)	ATGAAGCCAGTTACACTTTATGACGTGGCTGAG;	CTCAGCCACGTCATAAAGTGTAACTGGCTTCAT;	36.6	32.9	82.7
A[6](1.2.3.1.3.3)+B[6](1.2.4.3.2)	ATGAAGCCAGTTACACTTTATGACGTGGCAGAG;	CTCTGCCACGTCATAAAGTGTAACTGGCTTCAT;	31.1	28.3	82.7
A[6](1.2.3.1.3.3)+B[6](1.2.4.4.2)	ATGAAGCCAGTTACACTTTATGACGTGGCGGAG;	CTCCGCCACGTCATAAAGTGTAACTGGCTTCAT;	13.7	13.3	84.2
A[6](1.2.3.1.3.4)+B[1](1.1.1.2.1)	ATGAAGCCAGTTACACTCTATGATGTTGCCGAA;	TTCGGCAACATCATAGAGTGTAACTGGCTTCAT;	-12.4	-4.3	82.4
A[6](1.2.3.1.3.4)+B[2](1.1.1.2.2)	ATGAAGCCAGTTACACTCTATGATGTTGCCGAG;	CTCGGCAACATCATAGAGTGTAACTGGCTTCAT;	-12.4	-4.3	82.5
A[6](1.2.3.1.3.4)+B[1](1.1.1.4.1)	ATGAAGCCAGTTACACTCTATGATGTTGCGGAA;	TTCCGCAACATCATAGAGTGTAACTGGCTTCAT;	1.6	-34.8	82.4
A[6](1.2.3.1.3.4)+B[1](1.1.3.2.1)	ATGAAGCCAGTTACACTCTATGATGTAGCCGAA;	TTCGGCTACATCATAGAGTGTAACTGGCTTCAT;	-12.4	-34.8	81.7
A[6](1.2.3.1.3.4)+B[2](1.1.3.2.2)	ATGAAGCCAGTTACACTCTATGATGTAGCCGAG;	CTCGGCTACATCATAGAGTGTAACTGGCTTCAT;	-12.4	-34.8	81.8
A[6](1.2.3.1.3.4)+B[1](1.1.3.4.1)	ATGAAGCCAGTTACACTCTATGATGTAGCGGAA;	TTCCGCTACATCATAGAGTGTAACTGGCTTCAT;	27.3	-34.8	81.7
A[6](1.2.3.1.3.4)+B[2](1.1.3.4.2)	ATGAAGCCAGTTACACTCTATGATGTAGCGGAG;	CTCCGCTACATCATAGAGTGTAACTGGCTTCAT;	27.3	-34.8	81.8
A[6](1.2.3.1.3.4)+B[3](1.1.4.1.1)	ATGAAGCCAGTTACACTCTATGATGTGGCTGAA;	TTCAGCCACATCATAGAGTGTAACTGGCTTCAT;	35.6	30.2	82.1
A[6](1.2.3.1.3.4)+B[3](1.1.4.4.1)	ATGAAGCCAGTTACACTCTATGATGTGGCGGAA;	TTCCGCCACATCATAGAGTGTAACTGGCTTCAT;	9.9	13.3	83.7
A[6](1.2.3.1.3.4)+B[6](1.2.1.1.2)	ATGAAGCCAGTTACACTCTATGACGTTGCTGAG;	CTCAGCAACGTCATAGAGTGTAACTGGCTTCAT;	-1.4	-21.1	82.3
A[6](1.2.3.1.3.4)+B[6](1.2.1.2.2)	ATGAAGCCAGTTACACTCTATGACGTTGCCGAG;	CTCGGCAACGTCATAGAGTGTAACTGGCTTCAT;	-1.4	-21.1	83.8
A[6](1.2.3.1.3.4)+B[6](1.2.1.3.2)	ATGAAGCCAGTTACACTCTATGACGTTGCAGAG;	CTCTGCAACGTCATAGAGTGTAACTGGCTTCAT;	32.7	31.2	82.3
A[6](1.2.3.1.3.4)+B[6](1.2.1.4.2)	ATGAAGCCAGTTACACTCTATGACGTTGCGGAG;	CTCCGCAACGTCATAGAGTGTAACTGGCTTCAT;	-1.4	-21.1	83.8
A[6](1.2.3.1.3.4)+B[6](1.2.3.1.2)	ATGAAGCCAGTTACACTCTATGACGTAGCTGAG;	CTCAGCTACGTCATAGAGTGTAACTGGCTTCAT;	32.7	9.2	81.6
A[6](1.2.3.1.3.4)+B[6](1.2.3.2.2)	ATGAAGCCAGTTACACTCTATGACGTAGCCGAG;	CTCGGCTACGTCATAGAGTGTAACTGGCTTCAT;	11.8	9.2	83.2
A[6](1.2.3.1.3.4)+B[6](1.2.3.3.2)	ATGAAGCCAGTTACACTCTATGACGTAGCAGAG;	CTCTGCTACGTCATAGAGTGTAACTGGCTTCAT;	31.4	30.5	81.6
A[6](1.2.3.1.3.4)+B[6](1.2.3.4.2)	ATGAAGCCAGTTACACTCTATGACGTAGCGGAG;	CTCCGCTACGTCATAGAGTGTAACTGGCTTCAT;	11.8	9.2	83.2
A[6](1.2.3.1.3.4)+B[6](1.2.4.1.2)	ATGAAGCCAGTTACACTCTATGACGTGGCTGAG;	CTCAGCCACGTCATAGAGTGTAACTGGCTTCAT;	36.6	32.9	83.6
A[6](1.2.3.1.3.4)+B[6](1.2.4.3.2)	ATGAAGCCAGTTACACTCTATGACGTGGCAGAG;	CTCTGCCACGTCATAGAGTGTAACTGGCTTCAT;	31.1	29.8	83.6
A[6](1.2.3.1.3.4)+B[6](1.2.4.4.2)	ATGAAGCCAGTTACACTCTATGACGTGGCGGAG;	CTCCGCCACGTCATAGAGTGTAACTGGCTTCAT;	13.7	13.3	85.1
A[6](1.2.3.1.3.5)+B[1](1.1.1.2.1)	ATGAAGCCAGTTACACTATATGATGTTGCCGAA;	TTCGGCAACATCATATAGTGTAACTGGCTTCAT;	-12.4	-4.3	80.9
A[6](1.2.3.1.3.5)+B[2](1.1.1.2.2)	ATGAAGCCAGTTACACTATATGATGTTGCCGAG;	CTCGGCAACATCATATAGTGTAACTGGCTTCAT;	-12.4	-4.3	81
A[6](1.2.3.1.3.5)+B[1](1.1.1.4.1)	ATGAAGCCAGTTACACTATATGATGTTGCGGAA;	TTCCGCAACATCATATAGTGTAACTGGCTTCAT;	1.6	-18.1	80.9
A[6](1.2.3.1.3.5)+B[1](1.1.3.2.1)	ATGAAGCCAGTTACACTATATGATGTAGCCGAA;	TTCGGCTACATCATATAGTGTAACTGGCTTCAT;	19.8	-18.1	80.3
A[6](1.2.3.1.3.5)+B[2](1.1.3.2.2)	ATGAAGCCAGTTACACTATATGATGTAGCCGAG;	CTCGGCTACATCATATAGTGTAACTGGCTTCAT;	19.8	-18.1	80.4
A[6](1.2.3.1.3.5)+B[1](1.1.3.4.1)	ATGAAGCCAGTTACACTATATGATGTAGCGGAA;	TTCCGCTACATCATATAGTGTAACTGGCTTCAT;	29.5	25.4	80.3
A[6](1.2.3.1.3.5)+B[2](1.1.3.4.2)	ATGAAGCCAGTTACACTATATGATGTAGCGGAG;	CTCCGCTACATCATATAGTGTAACTGGCTTCAT;	29.5	25.4	80.4
A[6](1.2.3.1.3.5)+B[3](1.1.4.1.1)	ATGAAGCCAGTTACACTATATGATGTGGCTGAA;	TTCAGCCACATCATATAGTGTAACTGGCTTCAT;	36.4	32.3	80.7
A[6](1.2.3.1.3.5)+B[3](1.1.4.4.1)	ATGAAGCCAGTTACACTATATGATGTGGCGGAA;	TTCCGCCACATCATATAGTGTAACTGGCTTCAT;	9.9	13.3	82.2
A[6](1.2.3.1.3.5)+B[6](1.2.1.1.2)	ATGAAGCCAGTTACACTATATGACGTTGCTGAG;	CTCAGCAACGTCATATAGTGTAACTGGCTTCAT;	-1.4	-21.1	80.8
A[6](1.2.3.1.3.5)+B[6](1.2.1.2.2)	ATGAAGCCAGTTACACTATATGACGTTGCCGAG;	CTCGGCAACGTCATATAGTGTAACTGGCTTCAT;	-1.4	-21.1	82.4
A[6](1.2.3.1.3.5)+B[6](1.2.1.3.2)	ATGAAGCCAGTTACACTATATGACGTTGCAGAG;	CTCTGCAACGTCATATAGTGTAACTGGCTTCAT;	-1.4	-21.1	80.8
A[6](1.2.3.1.3.5)+B[6](1.2.1.4.2)	ATGAAGCCAGTTACACTATATGACGTTGCGGAG;	CTCCGCAACGTCATATAGTGTAACTGGCTTCAT;	-1.4	-21.1	82.4
A[6](1.2.3.1.3.5)+B[6](1.2.3.1.2)	ATGAAGCCAGTTACACTATATGACGTAGCTGAG;	CTCAGCTACGTCATATAGTGTAACTGGCTTCAT;	36.3	9.2	80.2
A[6](1.2.3.1.3.5)+B[6](1.2.3.2.2)	ATGAAGCCAGTTACACTATATGACGTAGCCGAG;	CTCGGCTACGTCATATAGTGTAACTGGCTTCAT;	11.8	9.2	81.7
A[6](1.2.3.1.3.5)+B[6](1.2.3.3.2)	ATGAAGCCAGTTACACTATATGACGTAGCAGAG;	CTCTGCTACGTCATATAGTGTAACTGGCTTCAT;	11.8	9.2	80.2
A[6](1.2.3.1.3.5)+B[6](1.2.3.4.2)	ATGAAGCCAGTTACACTATATGACGTAGCGGAG;	CTCCGCTACGTCATATAGTGTAACTGGCTTCAT;	11.8	9.2	81.7
A[6](1.2.3.1.3.5)+B[6](1.2.4.1.2)	ATGAAGCCAGTTACACTATATGACGTGGCTGAG;	CTCAGCCACGTCATATAGTGTAACTGGCTTCAT;	36.6	32.9	82.1
A[6](1.2.3.1.3.5)+B[6](1.2.4.3.2)	ATGAAGCCAGTTACACTATATGACGTGGCAGAG;	CTCTGCCACGTCATATAGTGTAACTGGCTTCAT;	31.1	28.3	82.1
A[6](1.2.3.1.3.5)+B[6](1.2.4.4.2)	ATGAAGCCAGTTACACTATATGACGTGGCGGAG;	CTCCGCCACGTCATATAGTGTAACTGGCTTCAT;	13.7	13.3	83.7
A[6](1.2.3.2.1.3)+B[1](1.1.1.2.1)	ATGAAGCCAGTCACTCTTTATGATGTTGCCGAA;	TTCGGCAACATCATAAAGAGTGACTGGCTTCAT;	-12.4	10.9	82.7
A[6](1.2.3.2.1.3)+B[2](1.1.1.2.2)	ATGAAGCCAGTCACTCTTTATGATGTTGCCGAG;	CTCGGCAACATCATAAAGAGTGACTGGCTTCAT;	-12.4	10.9	82.8
A[6](1.2.3.2.1.3)+B[1](1.1.1.4.1)	ATGAAGCCAGTCACTCTTTATGATGTTGCGGAA;	TTCCGCAACATCATAAAGAGTGACTGGCTTCAT;	1.6	10.9	82.7
A[6](1.2.3.2.1.3)+B[1](1.1.3.2.1)	ATGAAGCCAGTCACTCTTTATGATGTAGCCGAA;	TTCGGCTACATCATAAAGAGTGACTGGCTTCAT;	-12.4	10.9	82.1
A[6](1.2.3.2.1.3)+B[2](1.1.3.2.2)	ATGAAGCCAGTCACTCTTTATGATGTAGCCGAG;	CTCGGCTACATCATAAAGAGTGACTGGCTTCAT;	-12.4	10.9	82.2
A[6](1.2.3.2.1.3)+B[1](1.1.3.4.1)	ATGAAGCCAGTCACTCTTTATGATGTAGCGGAA;	TTCCGCTACATCATAAAGAGTGACTGGCTTCAT;	-13.5	10.9	82.1
A[6](1.2.3.2.1.3)+B[2](1.1.3.4.2)	ATGAAGCCAGTCACTCTTTATGATGTAGCGGAG;	CTCCGCTACATCATAAAGAGTGACTGGCTTCAT;	-13.5	10.9	82.2
A[6](1.2.3.2.1.3)+B[6](1.2.1.1.2)	ATGAAGCCAGTCACTCTTTATGACGTTGCTGAG;	CTCAGCAACGTCATAAAGAGTGACTGGCTTCAT;	33	29.1	82.6
A[6](1.2.3.2.1.3)+B[6](1.2.1.2.2)	ATGAAGCCAGTCACTCTTTATGACGTTGCCGAG;	CTCGGCAACGTCATAAAGAGTGACTGGCTTCAT;	-1.4	10.9	84.1
A[6](1.2.3.2.1.3)+B[6](1.2.1.3.2)	ATGAAGCCAGTCACTCTTTATGACGTTGCAGAG;	CTCTGCAACGTCATAAAGAGTGACTGGCTTCAT;	-1.4	10.9	82.6
A[6](1.2.3.2.1.3)+B[6](1.2.1.4.2)	ATGAAGCCAGTCACTCTTTATGACGTTGCGGAG;	CTCCGCAACGTCATAAAGAGTGACTGGCTTCAT;	-1.4	10.9	84.1
A[6](1.2.3.2.1.3)+B[6](1.2.3.1.2)	ATGAAGCCAGTCACTCTTTATGACGTAGCTGAG;	CTCAGCTACGTCATAAAGAGTGACTGGCTTCAT;	33.6	33.9	82
A[6](1.2.3.2.1.3)+B[6](1.2.3.2.2)	ATGAAGCCAGTCACTCTTTATGACGTAGCCGAG;	CTCGGCTACGTCATAAAGAGTGACTGGCTTCAT;	11.8	29.4	83.5
A[6](1.2.3.2.1.3)+B[6](1.2.3.3.2)	ATGAAGCCAGTCACTCTTTATGACGTAGCAGAG;	CTCTGCTACGTCATAAAGAGTGACTGGCTTCAT;	11.8	29.8	82
A[6](1.2.3.2.1.3)+B[6](1.2.3.4.2)	ATGAAGCCAGTCACTCTTTATGACGTAGCGGAG;	CTCCGCTACGTCATAAAGAGTGACTGGCTTCAT;	11.8	9.2	83.5
A[6](1.2.3.2.1.4)+B[1](1.1.1.2.1)	ATGAAGCCAGTCACTCTCTATGATGTTGCCGAA;	TTCGGCAACATCATAGAGAGTGACTGGCTTCAT;	-12.4	10.9	83.6
A[6](1.2.3.2.1.4)+B[2](1.1.1.2.2)	ATGAAGCCAGTCACTCTCTATGATGTTGCCGAG;	CTCGGCAACATCATAGAGAGTGACTGGCTTCAT;	-12.4	10.9	83.7
A[6](1.2.3.2.1.4)+B[1](1.1.1.4.1)	ATGAAGCCAGTCACTCTCTATGATGTTGCGGAA;	TTCCGCAACATCATAGAGAGTGACTGGCTTCAT;	1.6	10.9	83.6
A[6](1.2.3.2.1.4)+B[1](1.1.3.2.1)	ATGAAGCCAGTCACTCTCTATGATGTAGCCGAA;	TTCGGCTACATCATAGAGAGTGACTGGCTTCAT;	-12.4	10.9	82.9
A[6](1.2.3.2.1.4)+B[2](1.1.3.2.2)	ATGAAGCCAGTCACTCTCTATGATGTAGCCGAG;	CTCGGCTACATCATAGAGAGTGACTGGCTTCAT;	-12.4	10.9	83
A[6](1.2.3.2.1.4)+B[1](1.1.3.4.1)	ATGAAGCCAGTCACTCTCTATGATGTAGCGGAA;	TTCCGCTACATCATAGAGAGTGACTGGCTTCAT;	-13.5	10.9	82.9
A[6](1.2.3.2.1.4)+B[2](1.1.3.4.2)	ATGAAGCCAGTCACTCTCTATGATGTAGCGGAG;	CTCCGCTACATCATAGAGAGTGACTGGCTTCAT;	-13.5	10.9	83
A[6](1.2.3.2.1.4)+B[6](1.2.1.1.2)	ATGAAGCCAGTCACTCTCTATGACGTTGCTGAG;	CTCAGCAACGTCATAGAGAGTGACTGGCTTCAT;	33	29.1	83.5
A[6](1.2.3.2.1.4)+B[6](1.2.1.2.2)	ATGAAGCCAGTCACTCTCTATGACGTTGCCGAG;	CTCGGCAACGTCATAGAGAGTGACTGGCTTCAT;	-1.4	10.9	85
A[6](1.2.3.2.1.4)+B[6](1.2.1.4.2)	ATGAAGCCAGTCACTCTCTATGACGTTGCGGAG;	CTCCGCAACGTCATAGAGAGTGACTGGCTTCAT;	-1.4	10.9	85
A[6](1.2.3.2.1.4)+B[6](1.2.3.1.2)	ATGAAGCCAGTCACTCTCTATGACGTAGCTGAG;	CTCAGCTACGTCATAGAGAGTGACTGGCTTCAT;	33.6	33.9	82.8
A[6](1.2.3.2.1.4)+B[6](1.2.3.2.2)	ATGAAGCCAGTCACTCTCTATGACGTAGCCGAG;	CTCGGCTACGTCATAGAGAGTGACTGGCTTCAT;	32.5	29.4	84.4
A[6](1.2.3.2.1.4)+B[6](1.2.3.3.2)	ATGAAGCCAGTCACTCTCTATGACGTAGCAGAG;	CTCTGCTACGTCATAGAGAGTGACTGGCTTCAT;	34.4	34.3	82.8
A[6](1.2.3.2.1.4)+B[6](1.2.3.4.2)	ATGAAGCCAGTCACTCTCTATGACGTAGCGGAG;	CTCCGCTACGTCATAGAGAGTGACTGGCTTCAT;	30.7	9.2	84.4
A[6](1.2.3.2.1.5)+B[1](1.1.1.2.1)	ATGAAGCCAGTCACTCTATATGATGTTGCCGAA;	TTCGGCAACATCATATAGAGTGACTGGCTTCAT;	-12.4	10.9	82.1
A[6](1.2.3.2.1.5)+B[2](1.1.1.2.2)	ATGAAGCCAGTCACTCTATATGATGTTGCCGAG;	CTCGGCAACATCATATAGAGTGACTGGCTTCAT;	-12.4	10.9	82.2
A[6](1.2.3.2.1.5)+B[1](1.1.1.4.1)	ATGAAGCCAGTCACTCTATATGATGTTGCGGAA;	TTCCGCAACATCATATAGAGTGACTGGCTTCAT;	1.6	10.9	82.1
A[6](1.2.3.2.1.5)+B[1](1.1.3.2.1)	ATGAAGCCAGTCACTCTATATGATGTAGCCGAA;	TTCGGCTACATCATATAGAGTGACTGGCTTCAT;	14.7	10.9	81.5
A[6](1.2.3.2.1.5)+B[2](1.1.3.2.2)	ATGAAGCCAGTCACTCTATATGATGTAGCCGAG;	CTCGGCTACATCATATAGAGTGACTGGCTTCAT;	14.7	10.9	81.6
A[6](1.2.3.2.1.5)+B[1](1.1.3.4.1)	ATGAAGCCAGTCACTCTATATGATGTAGCGGAA;	TTCCGCTACATCATATAGAGTGACTGGCTTCAT;	14.7	10.9	81.5
A[6](1.2.3.2.1.5)+B[2](1.1.3.4.2)	ATGAAGCCAGTCACTCTATATGATGTAGCGGAG;	CTCCGCTACATCATATAGAGTGACTGGCTTCAT;	14.7	10.9	81.6
A[6](1.2.3.2.1.5)+B[6](1.2.1.1.2)	ATGAAGCCAGTCACTCTATATGACGTTGCTGAG;	CTCAGCAACGTCATATAGAGTGACTGGCTTCAT;	33	31.3	82
A[6](1.2.3.2.1.5)+B[6](1.2.1.2.2)	ATGAAGCCAGTCACTCTATATGACGTTGCCGAG;	CTCGGCAACGTCATATAGAGTGACTGGCTTCAT;	-1.4	10.9	83.6
A[6](1.2.3.2.1.5)+B[6](1.2.1.3.2)	ATGAAGCCAGTCACTCTATATGACGTTGCAGAG;	CTCTGCAACGTCATATAGAGTGACTGGCTTCAT;	-1.4	10.9	82
A[6](1.2.3.2.1.5)+B[6](1.2.1.4.2)	ATGAAGCCAGTCACTCTATATGACGTTGCGGAG;	CTCCGCAACGTCATATAGAGTGACTGGCTTCAT;	-1.4	10.9	83.6
A[6](1.2.3.2.1.5)+B[6](1.2.3.2.2)	ATGAAGCCAGTCACTCTATATGACGTAGCCGAG;	CTCGGCTACGTCATATAGAGTGACTGGCTTCAT;	11.8	31.4	82.9
A[6](1.2.3.2.1.5)+B[6](1.2.3.3.2)	ATGAAGCCAGTCACTCTATATGACGTAGCAGAG;	CTCTGCTACGTCATATAGAGTGACTGGCTTCAT;	30.3	31.7	81.4
A[6](1.2.3.2.1.5)+B[6](1.2.3.4.2)	ATGAAGCCAGTCACTCTATATGACGTAGCGGAG;	CTCCGCTACGTCATATAGAGTGACTGGCTTCAT;	11.8	30.3	82.9
A[6](1.2.3.2.1.6)+B[1](1.1.1.2.1)	ATGAAGCCAGTCACTCTGTATGATGTTGCCGAA;	TTCGGCAACATCATACAGAGTGACTGGCTTCAT;	-12.4	10.9	83.9
A[6](1.2.3.2.1.6)+B[2](1.1.1.2.2)	ATGAAGCCAGTCACTCTGTATGATGTTGCCGAG;	CTCGGCAACATCATACAGAGTGACTGGCTTCAT;	-12.4	10.9	84
A[6](1.2.3.2.1.6)+B[1](1.1.1.4.1)	ATGAAGCCAGTCACTCTGTATGATGTTGCGGAA;	TTCCGCAACATCATACAGAGTGACTGGCTTCAT;	1.6	10.9	83.9
A[6](1.2.3.2.1.6)+B[1](1.1.3.2.1)	ATGAAGCCAGTCACTCTGTATGATGTAGCCGAA;	TTCGGCTACATCATACAGAGTGACTGGCTTCAT;	-12.4	10.9	83.2
A[6](1.2.3.2.1.6)+B[2](1.1.3.2.2)	ATGAAGCCAGTCACTCTGTATGATGTAGCCGAG;	CTCGGCTACATCATACAGAGTGACTGGCTTCAT;	-12.4	10.9	83.3
A[6](1.2.3.2.1.6)+B[1](1.1.3.4.1)	ATGAAGCCAGTCACTCTGTATGATGTAGCGGAA;	TTCCGCTACATCATACAGAGTGACTGGCTTCAT;	-13.5	10.9	83.2
A[6](1.2.3.2.1.6)+B[2](1.1.3.4.2)	ATGAAGCCAGTCACTCTGTATGATGTAGCGGAG;	CTCCGCTACATCATACAGAGTGACTGGCTTCAT;	19.8	10.9	83.3
A[6](1.2.3.2.1.6)+B[6](1.2.1.1.2)	ATGAAGCCAGTCACTCTGTATGACGTTGCTGAG;	CTCAGCAACGTCATACAGAGTGACTGGCTTCAT;	33	29.1	83.8
A[6](1.2.3.2.1.6)+B[6](1.2.1.2.2)	ATGAAGCCAGTCACTCTGTATGACGTTGCCGAG;	CTCGGCAACGTCATACAGAGTGACTGGCTTCAT;	-1.4	10.9	85.3
A[6](1.2.3.2.1.6)+B[6](1.2.1.4.2)	ATGAAGCCAGTCACTCTGTATGACGTTGCGGAG;	CTCCGCAACGTCATACAGAGTGACTGGCTTCAT;	33.6	10.9	85.3
A[6](1.2.3.2.1.6)+B[6](1.2.3.1.2)	ATGAAGCCAGTCACTCTGTATGACGTAGCTGAG;	CTCAGCTACGTCATACAGAGTGACTGGCTTCAT;	33.6	33.9	83.1
A[6](1.2.3.2.1.6)+B[6](1.2.3.2.2)	ATGAAGCCAGTCACTCTGTATGACGTAGCCGAG;	CTCGGCTACGTCATACAGAGTGACTGGCTTCAT;	11.8	29.4	84.7
A[6](1.2.3.2.1.6)+B[6](1.2.3.4.2)	ATGAAGCCAGTCACTCTGTATGACGTAGCGGAG;	CTCCGCTACGTCATACAGAGTGACTGGCTTCAT;	32.7	9.2	84.7
A[6](1.2.3.2.2.3)+B[1](1.1.1.2.1)	ATGAAGCCAGTCACCCTTTATGATGTTGCCGAA;	TTCGGCAACATCATAAAGGGTGACTGGCTTCAT;	-12.4	-4.3	84.5
A[6](1.2.3.2.2.3)+B[2](1.1.1.2.2)	ATGAAGCCAGTCACCCTTTATGATGTTGCCGAG;	CTCGGCAACATCATAAAGGGTGACTGGCTTCAT;	-12.4	-4.3	84.5
A[6](1.2.3.2.2.3)+B[1](1.1.1.4.1)	ATGAAGCCAGTCACCCTTTATGATGTTGCGGAA;	TTCCGCAACATCATAAAGGGTGACTGGCTTCAT;	1.6	-7.5	84.5
A[6](1.2.3.2.2.3)+B[1](1.1.3.2.1)	ATGAAGCCAGTCACCCTTTATGATGTAGCCGAA;	TTCGGCTACATCATAAAGGGTGACTGGCTTCAT;	-12.4	-12.9	83.8
A[6](1.2.3.2.2.3)+B[2](1.1.3.2.2)	ATGAAGCCAGTCACCCTTTATGATGTAGCCGAG;	CTCGGCTACATCATAAAGGGTGACTGGCTTCAT;	-12.4	-12.9	83.9
A[6](1.2.3.2.2.3)+B[1](1.1.3.4.1)	ATGAAGCCAGTCACCCTTTATGATGTAGCGGAA;	TTCCGCTACATCATAAAGGGTGACTGGCTTCAT;	-13.5	-12.9	83.8
A[6](1.2.3.2.2.3)+B[2](1.1.3.4.2)	ATGAAGCCAGTCACCCTTTATGATGTAGCGGAG;	CTCCGCTACATCATAAAGGGTGACTGGCTTCAT;	-13.5	-12.9	83.9
A[6](1.2.3.2.2.3)+B[6](1.2.1.1.2)	ATGAAGCCAGTCACCCTTTATGACGTTGCTGAG;	CTCAGCAACGTCATAAAGGGTGACTGGCTTCAT;	33	29.1	84.3
A[6](1.2.3.2.2.3)+B[6](1.2.1.2.2)	ATGAAGCCAGTCACCCTTTATGACGTTGCCGAG;	CTCGGCAACGTCATAAAGGGTGACTGGCTTCAT;	-1.4	-21.1	85.9
A[6](1.2.3.2.2.3)+B[6](1.2.1.3.2)	ATGAAGCCAGTCACCCTTTATGACGTTGCAGAG;	CTCTGCAACGTCATAAAGGGTGACTGGCTTCAT;	-1.4	-21.1	84.3
A[6](1.2.3.2.2.3)+B[6](1.2.1.4.2)	ATGAAGCCAGTCACCCTTTATGACGTTGCGGAG;	CTCCGCAACGTCATAAAGGGTGACTGGCTTCAT;	-1.4	-21.1	85.9
A[6](1.2.3.2.2.3)+B[6](1.2.3.1.2)	ATGAAGCCAGTCACCCTTTATGACGTAGCTGAG;	CTCAGCTACGTCATAAAGGGTGACTGGCTTCAT;	33.6	33.9	83.7
A[6](1.2.3.2.2.3)+B[6](1.2.3.2.2)	ATGAAGCCAGTCACCCTTTATGACGTAGCCGAG;	CTCGGCTACGTCATAAAGGGTGACTGGCTTCAT;	11.8	29.4	85.2
A[6](1.2.3.2.2.3)+B[6](1.2.3.3.2)	ATGAAGCCAGTCACCCTTTATGACGTAGCAGAG;	CTCTGCTACGTCATAAAGGGTGACTGGCTTCAT;	11.8	29.8	83.7
A[6](1.2.3.2.2.3)+B[6](1.2.3.4.2)	ATGAAGCCAGTCACCCTTTATGACGTAGCGGAG;	CTCCGCTACGTCATAAAGGGTGACTGGCTTCAT;	11.8	9.2	85.2
A[6](1.2.3.2.2.4)+B[1](1.1.1.2.1)	ATGAAGCCAGTCACCCTCTATGATGTTGCCGAA;	TTCGGCAACATCATAGAGGGTGACTGGCTTCAT;	-12.4	-4.3	85.3
A[6](1.2.3.2.2.4)+B[2](1.1.1.2.2)	ATGAAGCCAGTCACCCTCTATGATGTTGCCGAG;	CTCGGCAACATCATAGAGGGTGACTGGCTTCAT;	-12.4	-4.3	85.4
A[6](1.2.3.2.2.4)+B[1](1.1.1.4.1)	ATGAAGCCAGTCACCCTCTATGATGTTGCGGAA;	TTCCGCAACATCATAGAGGGTGACTGGCTTCAT;	1.6	-7.5	85.3
A[6](1.2.3.2.2.4)+B[1](1.1.3.2.1)	ATGAAGCCAGTCACCCTCTATGATGTAGCCGAA;	TTCGGCTACATCATAGAGGGTGACTGGCTTCAT;	-12.4	-12.9	84.7
A[6](1.2.3.2.2.4)+B[2](1.1.3.2.2)	ATGAAGCCAGTCACCCTCTATGATGTAGCCGAG;	CTCGGCTACATCATAGAGGGTGACTGGCTTCAT;	-12.4	-12.9	84.8
A[6](1.2.3.2.2.4)+B[1](1.1.3.4.1)	ATGAAGCCAGTCACCCTCTATGATGTAGCGGAA;	TTCCGCTACATCATAGAGGGTGACTGGCTTCAT;	16.1	23.3	84.7
A[6](1.2.3.2.2.4)+B[2](1.1.3.4.2)	ATGAAGCCAGTCACCCTCTATGATGTAGCGGAG;	CTCCGCTACATCATAGAGGGTGACTGGCTTCAT;	16.1	23.3	84.8
A[6](1.2.3.2.2.4)+B[6](1.2.1.1.2)	ATGAAGCCAGTCACCCTCTATGACGTTGCTGAG;	CTCAGCAACGTCATAGAGGGTGACTGGCTTCAT;	33	29.1	85.2
A[6](1.2.3.2.2.4)+B[6](1.2.1.2.2)	ATGAAGCCAGTCACCCTCTATGACGTTGCCGAG;	CTCGGCAACGTCATAGAGGGTGACTGGCTTCAT;	-1.4	-21.1	86.7
A[6](1.2.3.2.2.4)+B[6](1.2.1.3.2)	ATGAAGCCAGTCACCCTCTATGACGTTGCAGAG;	CTCTGCAACGTCATAGAGGGTGACTGGCTTCAT;	29.6	31.8	85.2
A[6](1.2.3.2.2.4)+B[6](1.2.1.4.2)	ATGAAGCCAGTCACCCTCTATGACGTTGCGGAG;	CTCCGCAACGTCATAGAGGGTGACTGGCTTCAT;	-1.4	-21.1	86.7
A[6](1.2.3.2.2.4)+B[6](1.2.3.1.2)	ATGAAGCCAGTCACCCTCTATGACGTAGCTGAG;	CTCAGCTACGTCATAGAGGGTGACTGGCTTCAT;	33.6	33.9	84.6
A[6](1.2.3.2.2.4)+B[6](1.2.3.2.2)	ATGAAGCCAGTCACCCTCTATGACGTAGCCGAG;	CTCGGCTACGTCATAGAGGGTGACTGGCTTCAT;	11.8	29.4	86.1
A[6](1.2.3.2.2.4)+B[6](1.2.3.3.2)	ATGAAGCCAGTCACCCTCTATGACGTAGCAGAG;	CTCTGCTACGTCATAGAGGGTGACTGGCTTCAT;	11.8	31.1	84.6
A[6](1.2.3.2.2.4)+B[6](1.2.3.4.2)	ATGAAGCCAGTCACCCTCTATGACGTAGCGGAG;	CTCCGCTACGTCATAGAGGGTGACTGGCTTCAT;	33.8	27.9	86.1
A[6](1.2.3.2.2.5)+B[1](1.1.1.2.1)	ATGAAGCCAGTCACCCTATATGATGTTGCCGAA;	TTCGGCAACATCATATAGGGTGACTGGCTTCAT;	-12.4	30.6	83.9
A[6](1.2.3.2.2.5)+B[2](1.1.1.2.2)	ATGAAGCCAGTCACCCTATATGATGTTGCCGAG;	CTCGGCAACATCATATAGGGTGACTGGCTTCAT;	-12.4	30.6	84
A[6](1.2.3.2.2.5)+B[1](1.1.1.4.1)	ATGAAGCCAGTCACCCTATATGATGTTGCGGAA;	TTCCGCAACATCATATAGGGTGACTGGCTTCAT;	1.6	30.6	83.9
A[6](1.2.3.2.2.5)+B[1](1.1.3.2.1)	ATGAAGCCAGTCACCCTATATGATGTAGCCGAA;	TTCGGCTACATCATATAGGGTGACTGGCTTCAT;	14.4	30.6	83.2
A[6](1.2.3.2.2.5)+B[2](1.1.3.2.2)	ATGAAGCCAGTCACCCTATATGATGTAGCCGAG;	CTCGGCTACATCATATAGGGTGACTGGCTTCAT;	14.4	30.6	83.3
A[6](1.2.3.2.2.5)+B[1](1.1.3.4.1)	ATGAAGCCAGTCACCCTATATGATGTAGCGGAA;	TTCCGCTACATCATATAGGGTGACTGGCTTCAT;	28.3	30.6	83.2
A[6](1.2.3.2.2.5)+B[2](1.1.3.4.2)	ATGAAGCCAGTCACCCTATATGATGTAGCGGAG;	CTCCGCTACATCATATAGGGTGACTGGCTTCAT;	28.3	30.6	83.3
A[6](1.2.3.2.2.5)+B[6](1.2.1.1.2)	ATGAAGCCAGTCACCCTATATGACGTTGCTGAG;	CTCAGCAACGTCATATAGGGTGACTGGCTTCAT;	33	31.3	83.8
A[6](1.2.3.2.2.5)+B[6](1.2.1.2.2)	ATGAAGCCAGTCACCCTATATGACGTTGCCGAG;	CTCGGCAACGTCATATAGGGTGACTGGCTTCAT;	-1.4	26.6	85.3
A[6](1.2.3.2.2.5)+B[6](1.2.1.3.2)	ATGAAGCCAGTCACCCTATATGACGTTGCAGAG;	CTCTGCAACGTCATATAGGGTGACTGGCTTCAT;	-1.4	26.6	83.8
A[6](1.2.3.2.2.5)+B[6](1.2.1.4.2)	ATGAAGCCAGTCACCCTATATGACGTTGCGGAG;	CTCCGCAACGTCATATAGGGTGACTGGCTTCAT;	-1.4	26.6	85.3
A[6](1.2.3.2.2.5)+B[6](1.2.3.2.2)	ATGAAGCCAGTCACCCTATATGACGTAGCCGAG;	CTCGGCTACGTCATATAGGGTGACTGGCTTCAT;	11.8	31.4	84.7
A[6](1.2.3.2.2.5)+B[6](1.2.3.3.2)	ATGAAGCCAGTCACCCTATATGACGTAGCAGAG;	CTCTGCTACGTCATATAGGGTGACTGGCTTCAT;	11.8	31.7	83.1
A[6](1.2.3.2.2.5)+B[6](1.2.3.4.2)	ATGAAGCCAGTCACCCTATATGACGTAGCGGAG;	CTCCGCTACGTCATATAGGGTGACTGGCTTCAT;	11.8	30.3	84.7
A[6](1.2.3.2.2.6)+B[1](1.1.1.2.1)	ATGAAGCCAGTCACCCTGTATGATGTTGCCGAA;	TTCGGCAACATCATACAGGGTGACTGGCTTCAT;	-12.4	6.7	85.6
A[6](1.2.3.2.2.6)+B[2](1.1.1.2.2)	ATGAAGCCAGTCACCCTGTATGATGTTGCCGAG;	CTCGGCAACATCATACAGGGTGACTGGCTTCAT;	-12.4	6.7	85.7
A[6](1.2.3.2.2.6)+B[1](1.1.1.4.1)	ATGAAGCCAGTCACCCTGTATGATGTTGCGGAA;	TTCCGCAACATCATACAGGGTGACTGGCTTCAT;	1.6	6.7	85.6
A[6](1.2.3.2.2.6)+B[1](1.1.3.2.1)	ATGAAGCCAGTCACCCTGTATGATGTAGCCGAA;	TTCGGCTACATCATACAGGGTGACTGGCTTCAT;	-12.4	6.7	85
A[6](1.2.3.2.2.6)+B[2](1.1.3.2.2)	ATGAAGCCAGTCACCCTGTATGATGTAGCCGAG;	CTCGGCTACATCATACAGGGTGACTGGCTTCAT;	-12.4	6.7	85.1
A[6](1.2.3.2.2.6)+B[1](1.1.3.4.1)	ATGAAGCCAGTCACCCTGTATGATGTAGCGGAA;	TTCCGCTACATCATACAGGGTGACTGGCTTCAT;	-13.5	6.7	85
A[6](1.2.3.2.2.6)+B[2](1.1.3.4.2)	ATGAAGCCAGTCACCCTGTATGATGTAGCGGAG;	CTCCGCTACATCATACAGGGTGACTGGCTTCAT;	-13.5	6.7	85.1
A[6](1.2.3.2.2.6)+B[6](1.2.1.1.2)	ATGAAGCCAGTCACCCTGTATGACGTTGCTGAG;	CTCAGCAACGTCATACAGGGTGACTGGCTTCAT;	33	29.1	85.5
A[6](1.2.3.2.2.6)+B[6](1.2.1.2.2)	ATGAAGCCAGTCACCCTGTATGACGTTGCCGAG;	CTCGGCAACGTCATACAGGGTGACTGGCTTCAT;	-1.4	-21.1	87
A[6](1.2.3.2.2.6)+B[6](1.2.1.3.2)	ATGAAGCCAGTCACCCTGTATGACGTTGCAGAG;	CTCTGCAACGTCATACAGGGTGACTGGCTTCAT;	32.1	-21.1	85.5
A[6](1.2.3.2.2.6)+B[6](1.2.1.4.2)	ATGAAGCCAGTCACCCTGTATGACGTTGCGGAG;	CTCCGCAACGTCATACAGGGTGACTGGCTTCAT;	-1.4	-21.1	87
A[6](1.2.3.2.2.6)+B[6](1.2.3.1.2)	ATGAAGCCAGTCACCCTGTATGACGTAGCTGAG;	CTCAGCTACGTCATACAGGGTGACTGGCTTCAT;	33.6	33.9	84.9
A[6](1.2.3.2.2.6)+B[6](1.2.3.2.2)	ATGAAGCCAGTCACCCTGTATGACGTAGCCGAG;	CTCGGCTACGTCATACAGGGTGACTGGCTTCAT;	11.8	29.4	86.4
A[6](1.2.3.2.2.6)+B[6](1.2.3.3.2)	ATGAAGCCAGTCACCCTGTATGACGTAGCAGAG;	CTCTGCTACGTCATACAGGGTGACTGGCTTCAT;	31	29.8	84.9
A[6](1.2.3.2.2.6)+B[6](1.2.3.4.2)	ATGAAGCCAGTCACCCTGTATGACGTAGCGGAG;	CTCCGCTACGTCATACAGGGTGACTGGCTTCAT;	11.8	9.2	86.4
A[6](1.2.3.2.3.3)+B[1](1.1.1.2.1)	ATGAAGCCAGTCACACTTTATGATGTTGCCGAA;	TTCGGCAACATCATAAAGTGTGACTGGCTTCAT;	-12.4	-4.3	83
A[6](1.2.3.2.3.3)+B[2](1.1.1.2.2)	ATGAAGCCAGTCACACTTTATGATGTTGCCGAG;	CTCGGCAACATCATAAAGTGTGACTGGCTTCAT;	-12.4	-4.3	83.1
A[6](1.2.3.2.3.3)+B[1](1.1.1.4.1)	ATGAAGCCAGTCACACTTTATGATGTTGCGGAA;	TTCCGCAACATCATAAAGTGTGACTGGCTTCAT;	1.6	-34.8	83
A[6](1.2.3.2.3.3)+B[1](1.1.3.2.1)	ATGAAGCCAGTCACACTTTATGATGTAGCCGAA;	TTCGGCTACATCATAAAGTGTGACTGGCTTCAT;	-12.4	-34.8	82.4
A[6](1.2.3.2.3.3)+B[2](1.1.3.2.2)	ATGAAGCCAGTCACACTTTATGATGTAGCCGAG;	CTCGGCTACATCATAAAGTGTGACTGGCTTCAT;	-12.4	-34.8	82.5
A[6](1.2.3.2.3.3)+B[1](1.1.3.4.1)	ATGAAGCCAGTCACACTTTATGATGTAGCGGAA;	TTCCGCTACATCATAAAGTGTGACTGGCTTCAT;	-13.5	-34.8	82.4
A[6](1.2.3.2.3.3)+B[2](1.1.3.4.2)	ATGAAGCCAGTCACACTTTATGATGTAGCGGAG;	CTCCGCTACATCATAAAGTGTGACTGGCTTCAT;	-13.5	-34.8	82.5
A[6](1.2.3.2.3.3)+B[6](1.2.1.1.2)	ATGAAGCCAGTCACACTTTATGACGTTGCTGAG;	CTCAGCAACGTCATAAAGTGTGACTGGCTTCAT;	33	29.5	82.9
A[6](1.2.3.2.3.3)+B[6](1.2.1.2.2)	ATGAAGCCAGTCACACTTTATGACGTTGCCGAG;	CTCGGCAACGTCATAAAGTGTGACTGGCTTCAT;	-1.4	-21.1	84.4
A[6](1.2.3.2.3.3)+B[6](1.2.1.3.2)	ATGAAGCCAGTCACACTTTATGACGTTGCAGAG;	CTCTGCAACGTCATAAAGTGTGACTGGCTTCAT;	-1.4	-21.1	82.9
A[6](1.2.3.2.3.3)+B[6](1.2.1.4.2)	ATGAAGCCAGTCACACTTTATGACGTTGCGGAG;	CTCCGCAACGTCATAAAGTGTGACTGGCTTCAT;	-1.4	-21.1	84.4
A[6](1.2.3.2.3.3)+B[6](1.2.3.1.2)	ATGAAGCCAGTCACACTTTATGACGTAGCTGAG;	CTCAGCTACGTCATAAAGTGTGACTGGCTTCAT;	33.6	34	82.3
A[6](1.2.3.2.3.3)+B[6](1.2.3.2.2)	ATGAAGCCAGTCACACTTTATGACGTAGCCGAG;	CTCGGCTACGTCATAAAGTGTGACTGGCTTCAT;	11.8	29.7	83.8
A[6](1.2.3.2.3.3)+B[6](1.2.3.3.2)	ATGAAGCCAGTCACACTTTATGACGTAGCAGAG;	CTCTGCTACGTCATAAAGTGTGACTGGCTTCAT;	11.8	30.1	82.3
A[6](1.2.3.2.3.3)+B[6](1.2.3.4.2)	ATGAAGCCAGTCACACTTTATGACGTAGCGGAG;	CTCCGCTACGTCATAAAGTGTGACTGGCTTCAT;	11.8	9.2	83.8
A[6](1.2.3.2.3.4)+B[1](1.1.1.2.1)	ATGAAGCCAGTCACACTCTATGATGTTGCCGAA;	TTCGGCAACATCATAGAGTGTGACTGGCTTCAT;	-12.4	-4.3	83.9
A[6](1.2.3.2.3.4)+B[2](1.1.1.2.2)	ATGAAGCCAGTCACACTCTATGATGTTGCCGAG;	CTCGGCAACATCATAGAGTGTGACTGGCTTCAT;	-12.4	-4.3	84
A[6](1.2.3.2.3.4)+B[1](1.1.1.4.1)	ATGAAGCCAGTCACACTCTATGATGTTGCGGAA;	TTCCGCAACATCATAGAGTGTGACTGGCTTCAT;	1.6	-29.3	83.9
A[6](1.2.3.2.3.4)+B[1](1.1.3.2.1)	ATGAAGCCAGTCACACTCTATGATGTAGCCGAA;	TTCGGCTACATCATAGAGTGTGACTGGCTTCAT;	-12.4	-29.3	83.2
A[6](1.2.3.2.3.4)+B[2](1.1.3.2.2)	ATGAAGCCAGTCACACTCTATGATGTAGCCGAG;	CTCGGCTACATCATAGAGTGTGACTGGCTTCAT;	-12.4	-29.3	83.3
A[6](1.2.3.2.3.4)+B[1](1.1.3.4.1)	ATGAAGCCAGTCACACTCTATGATGTAGCGGAA;	TTCCGCTACATCATAGAGTGTGACTGGCTTCAT;	-13.5	-29.3	83.2
A[6](1.2.3.2.3.4)+B[2](1.1.3.4.2)	ATGAAGCCAGTCACACTCTATGATGTAGCGGAG;	CTCCGCTACATCATAGAGTGTGACTGGCTTCAT;	-13.5	-29.3	83.3
A[6](1.2.3.2.3.4)+B[6](1.2.1.1.2)	ATGAAGCCAGTCACACTCTATGACGTTGCTGAG;	CTCAGCAACGTCATAGAGTGTGACTGGCTTCAT;	33	29.5	83.8
A[6](1.2.3.2.3.4)+B[6](1.2.1.2.2)	ATGAAGCCAGTCACACTCTATGACGTTGCCGAG;	CTCGGCAACGTCATAGAGTGTGACTGGCTTCAT;	-1.4	-21.1	85.3
A[6](1.2.3.2.3.4)+B[6](1.2.1.3.2)	ATGAAGCCAGTCACACTCTATGACGTTGCAGAG;	CTCTGCAACGTCATAGAGTGTGACTGGCTTCAT;	32.7	31.2	83.8
A[6](1.2.3.2.3.4)+B[6](1.2.1.4.2)	ATGAAGCCAGTCACACTCTATGACGTTGCGGAG;	CTCCGCAACGTCATAGAGTGTGACTGGCTTCAT;	-1.4	-21.1	85.3
A[6](1.2.3.2.3.4)+B[6](1.2.3.1.2)	ATGAAGCCAGTCACACTCTATGACGTAGCTGAG;	CTCAGCTACGTCATAGAGTGTGACTGGCTTCAT;	33.6	34	83.1
A[6](1.2.3.2.3.4)+B[6](1.2.3.2.2)	ATGAAGCCAGTCACACTCTATGACGTAGCCGAG;	CTCGGCTACGTCATAGAGTGTGACTGGCTTCAT;	11.8	29.7	84.7
A[6](1.2.3.2.3.4)+B[6](1.2.3.3.2)	ATGAAGCCAGTCACACTCTATGACGTAGCAGAG;	CTCTGCTACGTCATAGAGTGTGACTGGCTTCAT;	31.4	30.5	83.1
A[6](1.2.3.2.3.4)+B[6](1.2.3.4.2)	ATGAAGCCAGTCACACTCTATGACGTAGCGGAG;	CTCCGCTACGTCATAGAGTGTGACTGGCTTCAT;	11.8	9.2	84.7
A[6](1.2.3.2.3.5)+B[1](1.1.1.2.1)	ATGAAGCCAGTCACACTATATGATGTTGCCGAA;	TTCGGCAACATCATATAGTGTGACTGGCTTCAT;	-12.4	-4.3	82.4
A[6](1.2.3.2.3.5)+B[2](1.1.1.2.2)	ATGAAGCCAGTCACACTATATGATGTTGCCGAG;	CTCGGCAACATCATATAGTGTGACTGGCTTCAT;	-12.4	-4.3	82.5
A[6](1.2.3.2.3.5)+B[1](1.1.1.4.1)	ATGAAGCCAGTCACACTATATGATGTTGCGGAA;	TTCCGCAACATCATATAGTGTGACTGGCTTCAT;	1.6	-14.4	82.4
A[6](1.2.3.2.3.5)+B[1](1.1.3.2.1)	ATGAAGCCAGTCACACTATATGATGTAGCCGAA;	TTCGGCTACATCATATAGTGTGACTGGCTTCAT;	19.8	-14.4	81.8
A[6](1.2.3.2.3.5)+B[2](1.1.3.2.2)	ATGAAGCCAGTCACACTATATGATGTAGCCGAG;	CTCGGCTACATCATATAGTGTGACTGGCTTCAT;	19.8	-14.4	81.9
A[6](1.2.3.2.3.5)+B[1](1.1.3.4.1)	ATGAAGCCAGTCACACTATATGATGTAGCGGAA;	TTCCGCTACATCATATAGTGTGACTGGCTTCAT;	19.8	-14.4	81.8
A[6](1.2.3.2.3.5)+B[2](1.1.3.4.2)	ATGAAGCCAGTCACACTATATGATGTAGCGGAG;	CTCCGCTACATCATATAGTGTGACTGGCTTCAT;	19.8	-14.4	81.9
A[6](1.2.3.2.3.5)+B[6](1.2.1.1.2)	ATGAAGCCAGTCACACTATATGACGTTGCTGAG;	CTCAGCAACGTCATATAGTGTGACTGGCTTCAT;	33	29.5	82.3
A[6](1.2.3.2.3.5)+B[6](1.2.1.2.2)	ATGAAGCCAGTCACACTATATGACGTTGCCGAG;	CTCGGCAACGTCATATAGTGTGACTGGCTTCAT;	-1.4	-21.1	83.9
A[6](1.2.3.2.3.5)+B[6](1.2.1.3.2)	ATGAAGCCAGTCACACTATATGACGTTGCAGAG;	CTCTGCAACGTCATATAGTGTGACTGGCTTCAT;	-1.4	-21.1	82.3
A[6](1.2.3.2.3.5)+B[6](1.2.1.4.2)	ATGAAGCCAGTCACACTATATGACGTTGCGGAG;	CTCCGCAACGTCATATAGTGTGACTGGCTTCAT;	-1.4	-21.1	83.9
A[6](1.2.3.2.3.5)+B[6](1.2.3.1.2)	ATGAAGCCAGTCACACTATATGACGTAGCTGAG;	CTCAGCTACGTCATATAGTGTGACTGGCTTCAT;	33.6	34	81.7
A[6](1.2.3.2.3.5)+B[6](1.2.3.2.2)	ATGAAGCCAGTCACACTATATGACGTAGCCGAG;	CTCGGCTACGTCATATAGTGTGACTGGCTTCAT;	11.8	29.8	83.2
A[6](1.2.3.2.3.5)+B[6](1.2.3.3.2)	ATGAAGCCAGTCACACTATATGACGTAGCAGAG;	CTCTGCTACGTCATATAGTGTGACTGGCTTCAT;	11.8	30.2	81.7
A[6](1.2.3.2.3.5)+B[6](1.2.3.4.2)	ATGAAGCCAGTCACACTATATGACGTAGCGGAG;	CTCCGCTACGTCATATAGTGTGACTGGCTTCAT;	11.8	9.2	83.2
B[1](1.1.1.2.1)+C[6](1.1.2.3.5)	TATGATGTTGCCGAATATGCTGGCGTAAGT;	ACTTACGCCAGCATATTCGGCAACATCATA;	32	23	82.7
B[1](1.1.1.2.1)+C[16](1.3.3.2.6)	TATGATGTTGCCGAATATGCAGGAGTCAGC;	GCTGACTCCTGCATATTCGGCAACATCATA;	22.6	29.3	82.8
B[1](1.1.1.2.1)+C[16](1.3.3.4.6)	TATGATGTTGCCGAATATGCAGGAGTGAGC;	GCTCACTCCTGCATATTCGGCAACATCATA;	10.2	-1.7	82.8
B[1](1.1.1.2.1)+C[13](1.3.4.1.5)	TATGATGTTGCCGAATATGCAGGGGTTAGT;	ACTAACCCCTGCATATTCGGCAACATCATA;	10.2	-1.7	82.4
B[1](1.1.1.2.1)+C[13](1.3.4.3.5)	TATGATGTTGCCGAATATGCAGGGGTAAGT;	ACTTACCCCTGCATATTCGGCAACATCATA;	10.2	-1.7	82.4
B[1](1.1.1.2.1)+C[13](1.3.4.4.5)	TATGATGTTGCCGAATATGCAGGGGTGAGT;	ACTCACCCCTGCATATTCGGCAACATCATA;	10.2	-1.7	84.1
B[1](1.1.1.2.1)+C[27](2.1.3.1.6)	TATGATGTTGCCGAATACGCTGGAGTTAGC;	GCTAACTCCAGCGTATTCGGCAACATCATA;	4.2	13	82.7
B[2](1.1.1.2.2)+C[6](1.1.2.3.5)	TATGATGTTGCCGAGTATGCTGGCGTAAGT;	ACTTACGCCAGCATACTCGGCAACATCATA;	32.8	23	83.9
B[2](1.1.1.2.2)+C[16](1.3.3.2.6)	TATGATGTTGCCGAGTATGCAGGAGTCAGC;	GCTGACTCCTGCATACTCGGCAACATCATA;	22.6	28.6	84
B[2](1.1.1.2.2)+C[16](1.3.3.4.6)	TATGATGTTGCCGAGTATGCAGGAGTGAGC;	GCTCACTCCTGCATACTCGGCAACATCATA;	10.2	-1.7	84
B[2](1.1.1.2.2)+C[13](1.3.4.1.5)	TATGATGTTGCCGAGTATGCAGGGGTTAGT;	ACTAACCCCTGCATACTCGGCAACATCATA;	10.2	-1.7	83.6
B[2](1.1.1.2.2)+C[13](1.3.4.3.5)	TATGATGTTGCCGAGTATGCAGGGGTAAGT;	ACTTACCCCTGCATACTCGGCAACATCATA;	10.2	-1.7	83.6
B[2](1.1.1.2.2)+C[13](1.3.4.4.5)	TATGATGTTGCCGAGTATGCAGGGGTGAGT;	ACTCACCCCTGCATACTCGGCAACATCATA;	10.2	-1.7	85.3
B[2](1.1.1.2.2)+C[27](2.1.3.1.6)	TATGATGTTGCCGAGTACGCTGGAGTTAGC;	GCTAACTCCAGCGTACTCGGCAACATCATA;	27.9	8.3	83.9
B[1](1.1.1.4.1)+C[6](1.1.2.3.5)	TATGATGTTGCGGAATATGCTGGCGTAAGT;	ACTTACGCCAGCATATTCCGCAACATCATA;	31.2	10.6	82.7
B[1](1.1.1.4.1)+C[13](1.3.2.1.5)	TATGATGTTGCGGAATATGCAGGCGTTAGT;	ACTAACGCCTGCATATTCCGCAACATCATA;	31.2	-1.2	82.7
B[1](1.1.1.4.1)+C[13](1.3.2.2.5)	TATGATGTTGCGGAATATGCAGGCGTCAGT;	ACTGACGCCTGCATATTCCGCAACATCATA;	31.2	-1.2	84.4
B[1](1.1.1.4.1)+C[13](1.3.2.3.5)	TATGATGTTGCGGAATATGCAGGCGTAAGT;	ACTTACGCCTGCATATTCCGCAACATCATA;	31.2	-1.2	82.7
[truncated: 21,699 more rows]
