# Supplementary material for: TReSR: A PCR-compatible DNA sequence design method for engineering proteins containing tandem repeats
Source: PLoS One. 2023 Apr 12;18(4):e0281228. doi: 10.1371/journal.pone.0281228 (PMC10096509; doi:10.1371/journal.pone.0281228)
Supplement: S2 File — (ZIP) [file pone.0281228.s002.zip › TReSR_code/sequence_paths.csv]

Index	Fragment.2	Fragment.4	Fragment.5	Fragment.7
1	ATGAAGCCTGTTACCCTGTATGACGTGGCAGAGTATGCAGGAGTGAGCGATTTTACGGTTAGCACGGTAGTAAACCAAGCCTCCCAT	CAATCCCTGCTCATTGGAGTCGCTACATCGTCCCTTGCCTTACACGCCCCCTCTCAAATCGTAGCTGCCATAAAGTCAAGGGCTGACCAA	ATGAAACCCGTCACTTTGTATGATGTAGCCGAATATGCAGGCGTAAGTGACTTCACCGTCTCTACTGTAGTCAATCAGGCGAGTCAT	CAGAGCCTTTTGATAGGGGTAGCAACGAGTTCATTGGCACTCCATGCACCTTCCCAGATAGTGGCAGCAATCAAATCGAGAGCGGACCAG
2	ATGAAGCCTGTAACTCTGTATGACGTGGCGGAGTATGCAGGAGTGAGCGATTTTACAGTTAGCACTGTGGTCAATCAAGCCTCCCAC	CAATCCCTGCTCATTGGAGTCGCTACTTCCTCCCTTGCTTTACACGCCCCATCTCAAATTGTGGCAGCGATCAAAAGCCGAGCAGATCAA	ATGAAACCCGTTACCTTGTATGATGTTGCGGAATATGCAGGCGTCAGTGACTTCACGGTATCAACTGTGGTAAATCAAGCAAGCCAT	CAGAGCCTTTTGATAGGGGTAGCAACGAGTTCATTGGCACTCCATGCTCCATCCCAGATAGTGGCAGCAATAAAATCGAGAGCGGACCAG
3	ATGAAGCCCGTGACCCTATATGACGTTGCAGAGTATGCAGGAGTGAGCGATTTTACGGTCAGCACGGTGGTCAATCAAGCGTCTCAC	CAATCCCTGCTTATCGGAGTCGCTACTTCCTCCCTTGCTTTACACGCCCCCTCTCAAATAGTAGCAGCCATCAAGTCTAGGGCAGACCAA	ATGAAACCCGTGACCTTGTATGATGTTGCGGAATATGCAGGCGTCAGTGACTTCACGGTCTCAACGGTCGTCAACCAAGCGAGTCAC	CAGAGCCTTTTGATAGGGGTCGCAACGAGTTCTTTGGCACTCCATGCACCAAGCCAAATAGTGGCAGCAATTAAATCCAGAGCGGACCAG
4	ATGAAGCCTGTTACCCTTTATGACGTAGCAGAGTATGCAGGAGTCAGCGATTTTACGGTCAGCACAGTAGTGAATCAAGCGTCCCAT	CAATCCCTACTTATCGGAGTCGCTACATCGTCCCTCGCTTTGCACGCCCCTTCACAAATTGTAGCTGCCATAAAGTCGAGGGCGGACCAA	ATGAAACCCGTCACTTTATATGATGTAGCCGAATATGCAGGCGTAAGTGACTTCACGGTATCCACTGTCGTAAATCAGGCAAGTCAT	CAGAGCCTTTTAATAGGGGTTGCTACGAGTTCATTGGCACTTCATGCACCAAGCCAAATAGTGGCAGCAATCAAATCCAGAGCAGACCAG
5	ATGAAGCCTGTTACTCTTTATGACGTAGCGGAGTATGCAGGAGTCAGCGATTTTACGGTTAGCACGGTAGTGAACCAAGCATCTCAT	CAATCCCTTCTCATAGGAGTCGCTACTTCGTCCCTCGCATTACACGCCCCCTCTCAAATCGTAGCCGCCATTAAGTCTAGGGCAGACCAA	ATGAAACCCGTGACATTGTATGATGTAGCCGAATATGCAGGCGTAAGTGACTTCACCGTCTCTACTGTAGTTAATCAAGCGAGCCAC	CAGAGCCTTTTGATAGGGGTCGCTACGAGTTCTTTGGCACTCCATGCACCTTCCCAGATAGTGGCAGCAATAAAATCGAGAGCAGACCAG
6	ATGAAGCCCGTTACACTCTATGACGTAGCTGAGTATGCAGGAGTGAGCGATTTTACGGTTAGCACGGTAGTCAACCAAGCGTCCCAC	CAATCCCTTCTTATCGGAGTCGCTACATCGTCCCTAGCCTTACACGCCCCATCTCAAATAGTAGCAGCAATCAAGTCTAGGGCAGACCAA	ATGAAACCCGTCACATTATATGACGTGGCGGAGTATGCAGGGGTGAGTGACTTCACGGTATCAACTGTAGTCAACCAAGCAAGTCAT	CAGAGCCTTTTAATAGGGGTAGCAACGAGTTCTTTGGCACTCCATGCACCAAGCCAAATAGTGGCAGCGATCAAATCAAGAGCAGACCAG
7	ATGAAGCCTGTGACTCTTTATGACGTAGCAGAGTATGCAGGAGTGAGCGATTTTACGGTCAGCACAGTCGTCAACCAAGCATCACAC	CAATCGCTACTAATCGGAGTCGCTACTTCCTCCCTAGCATTACACGCCCCATCTCAAATTGTCGCTGCCATAAAGTCCAGGGCTGACCAA	ATGAAACCCGTCACATTATATGACGTGGCGGAGTATGCAGGGGTAAGTGACTTCACCGTCTCAACCGTAGTAAACCAAGCGAGTCAT	CAGAGCCTTTTGATAGGGGTCGCTACGAGTTCATTGGCACTCCATGCTCCATCCCAGATAGTGGCAGCAATAAAATCGAGAGCGGACCAG
8	ATGAAGCCCGTAACCCTCTATGACGTTGCTGAGTATGCAGGAGTGAGCGATTTTACAGTCAGCACGGTGGTTAATCAAGCCTCTCAC	CAATCACTACTCATCGGAGTCGCTACATCGTCCCTTGCCTTACACGCCCCTTCTCAAATTGTAGCTGCCATAAAGAGCCGAGCAGATCAA	ATGAAACCCGTCACCTTGTATGATGTTGCGGAATATGCAGGCGTTAGTGACTTCACGGTCTCTACGGTTGTGAATCAAGCAAGTCAC	CAGAGCCTTTTAATAGGGGTCGCTACGAGTTCATTGGCACTCCATGCTCCATCCCAGATAGTGGCAGCAATTAAATCCAGAGCCGACCAG
9	ATGAAGCCTGTAACTCTGTATGACGTGGCTGAGTATGCAGGAGTGAGCGATTTTACAGTTAGCACGGTTGTGAATCAAGCATCCCAC	CAATCACTTCTCATCGGAGTCGCTACTTCCTCCCTAGCCTTACACGCCCCTTCTCAAATCGTAGCCGCCATTAAGTCTAGGGCAGACCAA	ATGAAACCCGTTACCTTGTATGACGTGGCGGAGTATGCAGGGGTGAGTGACTTCACGGTATCCACAGTCGTCAATCAAGCCAGTCAT	CAGAGCCTTTTAATAGGGGTTGCTACGAGTAGCTTGGCTCTTCATGCACCTTCCCAGATAGTGGCAGCAATCAAATCGAGAGCCGACCAG
10	ATGAAGCCTGTAACACTTTATGACGTAGCTGAGTATGCAGGAGTGAGCGATTTTACAGTCAGCACGGTGGTTAATCAAGCATCACAC	CAATCCCTGCTAATTGGAGTCGCTACATCCTCCCTAGCCTTACACGCCCCTTCACAAATAGTAGCAGCCATCAAGTCTAGGGCAGACCAA	ATGAAACCCGTCACCTTATATGATGTAGCCGAATATGCAGGCGTCAGTGACTTCACGGTATCCACGGTCGTAAATCAAGCAAGCCAC	CAGAGCCTTTTAATAGGGGTCGCAACGAGTTCATTGGCACTTCATGCACCAAGCCAAATAGTGGCAGCGATCAAATCAAGAGCAGACCAG
11	ATGAAGCCTGTTACCCTTTATGACGTGGCAGAGTATGCAGGAGTCAGCGATTTTACAGTCAGCACGGTAGTAAACCAAGCCTCACAC	CAATCCCTTCTCATCGGAGTCGCTACTTCCTCCCTAGCATTACACGCCCCTTCACAAATAGTAGCAGCGATCAAGAGCCGAGCAGATCAA	ATGAAACCCGTCACATTATATGACGTGGCGGAGTATGCAGGGGTTAGTGACTTCACGGTATCTACGGTCGTCAACCAAGCTAGTCAC	CAGAGCCTTTTGATAGGGGTAGCAACGAGTTCATTGGCACTTCATGCACCTTCCCAGATAGTGGCAGCAATCAAATCCAGAGCCGACCAG
12	ATGAAGCCTGTGACTCTATATGACGTAGCGGAGTATGCAGGAGTCAGCGATTTTACGGTCAGCACAGTGGTAAATCAAGCGTCACAT	CAATCCCTTCTCATTGGAGTCGCTACTTCCTCCCTTGCTTTGCACGCCCCTTCACAAATTGTTGCTGCCATAAAGAGCCGAGCAGATCAA	ATGAAACCCGTCACCTTATATGACGTGGCGGAGTATGCAGGGGTAAGTGACTTCACGGTATCCACTGTAGTCAATCAAGCAAGCCAC	CAGAGCCTTTTGATAGGGGTCGCAACGAGTTCTTTGGCACTCCATGCACCAAGCCAAATAGTGGCAGCAATTAAATCAAGAGCCGACCAG
13	ATGAAGCCTGTCACTCTATATGACGTAGCAGAGTATGCAGGAGTGAGCGATTTTACTGTTAGCACCGTGGTTAATCAAGCGTCCCAT	CAATCACTTCTCATCGGAGTCGCTACATCGTCCCTTGCCTTACACGCCCCATCTCAAATAGTTGCTGCCATAAAGTCAAGGGCTGACCAA	ATGAAACCCGTGACTTTGTATGACGTGGCGGAGTATGCAGGGGTTAGTGACTTCACGGTATCCACTGTCGTCAACCAAGCAAGTCAT	CAGAGCCTTTTAATAGGGGTTGCTACGAGTTCTTTGGCACTCCATGCTCCATCCCAGATAGTGGCAGCAATTAAATCGAGAGCAGACCAG
14	ATGAAGCCTGTGACCCTCTATGACGTAGCAGAGTATGCAGGAGTCAGCGATTTTACTGTTAGCACGGTGGTCAATCAAGCATCCCAC	CAATCCCTGCTAATTGGAGTCGCTACTTCGTCCCTTGCCTTACACGCCCCTTCTCAAATAGTTGCTGCCATAAAGTCCAGGGCGGACCAA	ATGAAACCCGTCACCTTATATGATGTAGCCGAATATGCAGGCGTAAGTGACTTCACGGTATCCACTGTCGTCAATCAGGCGAGTCAT	CAGAGCCTGTTGATAGGGGTCGCTACGAGTTCATTGGCACTTCATGCACCAAGCCAAATAGTGGCAGCAATCAAATCGAGAGCAGACCAG
15	ATGAAGCCCGTGACCCTGTATGACGTAGCGGAGTATGCAGGAGTGAGCGATTTTACTGTTAGCACCGTTGTGAATCAAGCATCTCAC	CAATCCCTTCTTATCGGAGTCGCTACATCGTCCCTCGCATTACACGCCCCCTCTCAAATCGTAGCCGCCATCAAGTCAAGGGCTGACCAA	ATGAAACCCGTCACATTATATGACGTGGCGGAGTATGCAGGGGTAAGTGACTTCACGGTCTCAACAGTCGTAAATCAGGCAAGTCAT	CAGAGCCTTTTAATAGGGGTGGCTACGAGTAGCTTGGCTCTTCATGCTCCATCCCAGATAGTGGCAGCAATAAAATCGAGAGCGGACCAG
16	ATGAAGCCCGTAACCCTGTATGACGTAGCGGAGTATGCAGGAGTCAGCGATTTTACGGTTAGCACGGTCGTCAACCAAGCCTCCCAT	CAATCCCTTCTCATTGGAGTCGCTACTTCCTCCCTTGCATTACACGCCCCTTCACAAATCGTGGCAGCGATCAAATCGAGGGCGGACCAA	ATGAAACCCGTTACCTTATATGATGTAGCCGAATATGCAGGGGTTAGTGACTTCACGGTCTCCACTGTCGTAAATCAAGCAAGCCAC	CAGAGCCTTTTGATAGGGGTAGCAACGAGTTCATTGGCACTTCATGCTCCATCCCAGATAGTGGCAGCAATCAAATCGAGAGCGGACCAG
17	ATGAAGCCCGTGACCCTATATGACGTAGCTGAGTATGCAGGAGTGAGCGATTTTACAGTTAGCACGGTCGTTAATCAAGCCTCTCAT	CAATCCCTTCTAATCGGAGTCGCTACATCGTCCCTCGCCTTACACGCCCCCTCTCAAATCGTTGCTGCCATAAAGTCCAGGGCTGACCAA	ATGAAACCCGTTACCTTATATGACGTGGCGGAGTATGCAGGGGTGAGTGACTTCACGGTCTCAACGGTAGTCAACCAAGCGAGTCAT	CAGAGCCTGTTGATAGGGGTGGCTACGAGTTCTTTGGCACTCCATGCACCAAGCCAAATAGTGGCAGCGATCAAATCCAGAGCCGACCAG
18	ATGAAGCCAGTCACTCTCTATGACGTAGCGGAGTATGCAGGAGTCAGCGATTTTACAGTCAGCACAGTAGTAAACCAAGCCTCACAC	CAATCCCTGCTAATTGGAGTCGCTACTTCCTCCCTTGCTTTGCACGCCCCTTCACAAATCGTGGCAGCGATCAAATCGAGGGCGGACCAA	ATGAAACCCGTGACATTGTATGATGTAGCCGAATATGCAGGGGTAAGTGACTTCACGGTATCAACTGTCGTGAATCAAGCGAGTCAT	CAGAGCCTGTTGATAGGGGTCGCTACGAGTAGCTTGGCTCTTCATGCTCCATCCCAGATAGTGGCAGCAATCAAATCCAGAGCGGACCAG
19	ATGAAGCCTGTAACACTCTATGACGTGGCTGAGTATGCAGGAGTGAGCGACTTCACGGTATCAACGGTTGTGAATCAAGCGTCCCAC	CAATCCCTACTCATTGGAGTCGCTACATCGTCCCTAGCCTTACACGCCCCATCTCAAATTGTAGCTGCCATCAAGTCCAGGGCGGACCAA	ATGAAACCCGTCACATTATATGACGTGGCGGAGTATGCAGGGGTTAGTGACTTCACGGTATCTACTGTCGTAAATCAAGCGAGTCAT	CAGAGCCTTTTGATAGGGGTCGCTACGAGTAGCTTGGCTCTTCATGCACCAAGCCAAATAGTGGCAGCAATAAAATCCAGAGCAGACCAG
20	ATGAAGCCTGTGACTCTGTATGACGTGGCGGAGTATGCAGGAGTGAGCGATTTTACGGTTAGCACAGTAGTAAACCAAGCCTCTCAC	CAATCCCTTCTCATTGGAGTCGCTACTTCGTCCCTAGCCTTACACGCCCCTTCTCAAATCGTAGCCGCCATTAAGTCTAGGGCAGACCAA	ATGAAACCCGTGACATTGTATGACGTGGCGGAGTATGCAGGGGTAAGTGACTTCACCGTCTCAACTGTAGTCAACCAAGCTAGTCAT	CAGAGCCTTTTAATAGGGGTCGCTACGAGTTCTTTGGCACTCCATGCACCAAGCCAAATAGTGGCAGCAATCAAATCAAGAGCGGACCAG
21	ATGAAGCCAGTTACACTATATGACGTTGCGGAGTATGCAGGAGTGAGCGATTTTACGGTCAGCACGGTGGTCAATCAAGCCTCTCAC	CAATCACTTCTCATTGGAGTCGCTACATCGTCCCTAGCCTTACACGCCCCCTCTCAAATCGTAGCAGCCATCAAGTCGAGGGCGGACCAA	ATGAAACCCGTTACTTTGTATGATGTAGCCGAATATGCAGGGGTGAGTGACTTCACGGTATCAACGGTGGTAAATCAAGCAAGCCAT	CAGAGCCTTTTGATAGGGGTAGCAACGAGTTCATTGGCACTCCATGCTCCATCCCAGATAGTGGCAGCGATCAAATCGAGAGCGGACCAG
22	ATGAAGCCAGTTACCCTTTATGACGTGGCTGAGTATGCAGGAGTGAGCGATTTTACAGTTAGCACGGTCGTAAACCAAGCATCGCAC	CAATCCCTACTCATTGGAGTCGCTACTTCGTCCCTTGCCTTACACGCCCCCTCTCAAATAGTAGCTGCCATCAAGAGCCGAGCAGATCAA	ATGAAACCCGTCACATTATATGACGTGGCGGAGTATGCAGGGGTGAGTGACTTCACGGTATCTACTGTAGTCAACCAAGCTAGTCAT	CAGAGCCTGTTGATAGGGGTCGCAACGAGTTCATTGGCACTTCATGCACCTTCCCAGATAGTGGCAGCGATCAAATCGAGAGCGGACCAG
23	ATGAAGCCTGTCACCCTGTATGACGTTGCCGAGTATGCAGGAGTCAGCGATTTTACGGTTAGCACGGTGGTCAATCAAGCATCGCAT	CAATCACTACTCATCGGAGTCGCTACTTCCTCCCTTGCATTACACGCCCCCTCTCAAATAGTAGCCGCCATCAAGTCTAGGGCAGACCAA	ATGAAACCCGTTACCTTATATGACGTGGCGGAGTATGCAGGGGTGAGTGACTTCACGGTATCCACTGTTGTAAATCAAGCGAGCCAC	CAGAGCCTTTTAATAGGGGTCGCAACGAGTAGCTTGGCTCTTCATGCACCTTCCCAGATAGTGGCAGCAATCAAATCGAGAGCAGACCAG
24	ATGAAGCCCGTTACTCTCTATGACGTTGCTGAGTATGCAGGAGTGAGCGATTTTACTGTTAGCACCGTCGTCAATCAAGCGTCACAT	CAATCCCTGCTTATAGGAGTCGCTACATCCTCCCTCGCCTTACACGCCCCATCTCAAATAGTAGCCGCCATTAAGTCAAGGGCAGACCAA	ATGAAACCCGTTACCTTGTATGATGTTGCGGAATATGCAGGCGTCAGTGACTTCACGGTATCAACAGTCGTAAACCAAGCGAGTCAC	CAGAGCCTTTTGATAGGGGTGGCTACGAGTAGCTTGGCTCTTCATGCTCCATCCCAGATAGTGGCAGCAATTAAATCAAGAGCGGACCAG
25	ATGAAGCCTGTTACTCTGTATGACGTAGCGGAGTATGCAGGAGTGAGCGATTTTACAGTTAGCACTGTCGTCAATCAAGCCTCTCAC	CAATCCCTACTCATTGGAGTCGCTACATCGTCCCTCGCATTACACGCCCCATCTCAAATTGTAGCTGCCATAAAGAGCCGAGCAGATCAA	ATGAAACCCGTCACTTTATATGACGTGGCGGAGTATGCAGGGGTAAGTGACTTCACGGTATCTACGGTAGTTAATCAAGCGAGCCAT	CAGAGCCTTTTAATAGGGGTCGCAACGAGTTCTTTGGCACTCCATGCACCAAGCCAAATAGTGGCAGCAATCAAATCAAGAGCAGACCAG
26	ATGAAGCCAGTTACCCTATATGACGTTGCGGAGTATGCAGGAGTGAGCGATTTTACGGTCAGCACTGTAGTGAACCAAGCATCCCAT	CAATCCCTTCTCATAGGAGTCGCTACTTCCTCCCTCGCTTTGCACGCCCCTTCACAAATAGTTGCTGCCATAAAGTCGAGGGCTGACCAA	ATGAAACCCGTCACATTGTATGATGTAGCCGAATATGCAGGCGTTAGTGACTTCACCGTCTCAACCGTCGTAAATCAAGCGAGTCAT	CAGAGCCTTTTAATAGGGGTTGCTACGAGTTCATTGGCACTCCATGCACCAAGCCAAATAGTGGCAGCAATCAAATCCAGAGCCGACCAG
27	ATGAAGCCAGTCACACTATATGACGTTGCCGAGTATGCAGGAGTGAGCGATTTTACGGTCAGCACTGTAGTAAACCAAGCGTCCCAC	CAATCCCTGCTAATTGGAGTCGCTACATCCTCCCTCGCTTTGCACGCCCCTTCACAAATCGTAGCAGCCATCAAGTCTAGGGCAGACCAA	ATGAAACCCGTCACCTTGTATGATGTAGCCGAATATGCAGGGGTTAGTGACTTCACGGTATCCACAGTAGTAAACCAAGCGAGTCAT	CAGAGCCTGTTGATAGGGGTCGCAACGAGTTCTTTGGCACTCCATGCACCTTCCCAGATAGTGGCAGCAATAAAATCGAGAGCGGACCAG
28	ATGAAGCCTGTAACACTATATGACGTTGCTGAGTATGCAGGAGTGAGCGATTTTACGGTCAGCACTGTTGTGAATCAAGCATCCCAC	CAATCCCTACTCATCGGAGTCGCTACATCGTCCCTCGCCTTACACGCCCCTTCTCAAATAGTAGCTGCCATAAAGTCAAGGGCGGACCAA	ATGAAACCCGTCACTTTGTATGATGTTGCGGAATATGCAGGGGTGAGTGACTTCACGGTCTCAACGGTAGTAAATCAGGCGAGTCAT	CAGAGCCTGTTGATAGGGGTTGCTACGAGTTCATTGGCACTCCATGCTCCATCCCAGATAGTGGCAGCGATCAAATCCAGAGCGGACCAG
29	ATGAAGCCTGTGACTCTATATGACGTAGCTGAGTATGCAGGAGTGAGCGACTTCACGGTATCAACGGTCGTGAATCAAGCCTCTCAC	CAATCCCTTCTTATCGGAGTCGCTACATCGTCCCTTGCTTTGCACGCCCCCTCTCAAATAGTCGCTGCCATAAAGTCGAGGGCGGACCAA	ATGAAACCCGTCACATTATATGACGTGGCGGAGTATGCAGGGGTAAGTGACTTCACGGTATCTACAGTCGTCAACCAAGCAAGTCAC	CAGAGCCTGTTGATAGGGGTAGCAACGAGTTCATTGGCACTTCATGCACCAAGCCAAATAGTGGCAGCGATCAAATCCAGAGCCGACCAG
30	ATGAAGCCTGTAACCCTATATGACGTTGCCGAGTATGCAGGAGTGAGCGATTTTACTGTTAGCACGGTGGTCAATCAAGCGTCTCAC	CAATCCCTCCTAATCGGAGTCGCTACTTCCTCCCTTGCTTTGCACGCCCCTTCTCAAATCGTAGCCGCCATTAAGTCGAGGGCAGACCAA	ATGAAACCCGTGACTTTGTATGATGTAGCCGAATATGCAGGCGTCAGTGACTTCACGGTCTCTACTGTTGTCAATCAAGCGAGCCAC	CAGAGCCTGTTGATAGGGGTTGCTACGAGTTCATTGGCACTTCATGCTCCATCCCAGATAGTGGCAGCGATCAAATCAAGAGCCGACCAG
31	ATGAAGCCTGTGACCCTATATGACGTGGCAGAGTATGCAGGAGTCAGCGATTTTACTGTTAGCACCGTCGTGAACCAAGCGTCTCAT	CAATCCCTGCTAATCGGAGTCGCTACTTCCTCCCTCGCTTTGCACGCCCCATCTCAAATTGTAGCAGCCATTAAGTCCAGGGCGGACCAA	ATGAAACCCGTCACCTTGTATGATGTAGCGGAATATGCAGGCGTTAGTGACTTCACGGTATCCACTGTCGTTAATCAAGCGAGTCAT	CAGAGCCTTTTGATAGGGGTGGCTACGAGTTCATTGGCACTCCATGCACCTTCCCAGATAGTGGCAGCGATCAAATCGAGAGCGGACCAG
32	ATGAAGCCAGTCACACTTTATGACGTAGCGGAGTATGCAGGAGTCAGCGATTTTACGGTTAGCACGGTAGTCAACCAAGCGTCTCAC	CAATCCCTGCTTATAGGAGTCGCTACATCGTCCCTCGCATTACACGCCCCTTCACAAATAGTGGCAGCGATCAAATCCAGGGCGGACCAA	ATGAAACCCGTGACCTTGTATGATGTAGCCGAATATGCAGGGGTTAGTGACTTCACGGTATCTACAGTCGTCAACCAAGCAAGTCAC	CAGAGCCTTTTAATAGGGGTCGCTACGAGTTCTTTGGCACTCCATGCACCTTCCCAGATAGTGGCAGCGATCAAATCGAGAGCGGACCAG
33	ATGAAGCCAGTCACACTCTATGACGTAGCGGAGTATGCAGGAGTCAGCGATTTTACAGTCAGCACGGTCGTTAATCAAGCGTCACAC	CAATCACTTCTCATCGGAGTCGCTACATCGTCCCTAGCATTACACGCCCCTTCACAAATTGTTGCTGCCATAAAGTCGAGGGCTGACCAA	ATGAAACCCGTTACTTTGTATGATGTAGCCGAATATGCAGGGGTTAGTGACTTCACCGTCTCAACTGTGGTTAATCAAGCAAGCCAT	CAGAGCCTGTTGATAGGGGTCGCAACGAGTTCATTGGCACTTCATGCACCAAGCCAAATAGTGGCAGCAATTAAATCCAGAGCGGACCAG
34	ATGAAGCCAGTCACTCTGTATGACGTAGCGGAGTATGCAGGAGTGAGCGATTTTACTGTTAGCACGGTAGTGAACCAAGCATCCCAC	CAATCCCTTCTTATTGGAGTCGCTACATCGTCCCTTGCTTTACACGCCCCCTCTCAAATCGTAGCAGCCATTAAGTCTAGGGCAGACCAA	ATGAAACCCGTCACCTTATATGACGTGGCGGAGTATGCAGGGGTAAGTGACTTCACGGTCTCAACGGTCGTCAACCAAGCGAGTCAT	CAGAGCCTTTTGATAGGGGTAGCAACGAGTAGCTTGGCTCTTCATGCACCAAGCCAAATAGTGGCAGCAATTAAATCCAGAGCCGACCAG
35	ATGAAGCCTGTTACACTTTATGACGTTGCAGAGTATGCAGGAGTGAGCGATTTTACGGTTAGCACAGTAGTGAACCAAGCATCCCAT	CAATCCCTACTCATCGGAGTCGCTACATCCTCCCTCGCATTACACGCCCCCTCTCAAATCGTAGCTGCCATAAAGTCGAGGGCGGACCAA	ATGAAACCCGTCACATTGTATGACGTGGCGGAGTATGCAGGGGTAAGTGACTTCACCGTCTCAACCGTCGTGAATCAAGCAAGTCAC	CAGAGCCTGTTGATAGGGGTTGCTACGAGTAGCTTGGCTCTTCATGCACCTTCCCAGATAGTGGCAGCAATTAAATCGAGAGCCGACCAG
36	ATGAAGCCCGTGACCCTCTATGACGTAGCAGAGTATGCAGGAGTCAGCGATTTTACGGTCAGCACGGTAGTGAATCAAGCATCGCAC	CAATCCCTTCTCATAGGAGTCGCTACATCCTCCCTAGCATTACACGCCCCTTCACAAATCGTAGCCGCCATTAAGTCAAGGGCTGACCAA	ATGAAACCCGTTACCTTATATGACGTGGCGGAGTATGCAGGGGTTAGTGACTTCACGGTCTCAACAGTCGTAAATCAGGCAAGTCAT	CAGAGCCTTTTGATAGGGGTCGCAACGAGTTCTTTGGCACTCCATGCACCTTCCCAGATAGTGGCAGCAATAAAATCCAGAGCAGACCAG
37	ATGAAGCCCGTGACTCTTTATGACGTAGCAGAGTATGCAGGAGTCAGCGATTTTACGGTTAGCACTGTAGTCAATCAAGCGTCCCAT	CAATCCCTTCTCATCGGAGTCGCTACATCGTCCCTCGCTTTGCACGCCCCTTCACAAATCGTAGCCGCCATAAAGTCCAGGGCAGACCAA	ATGAAACCCGTGACCTTATATGACGTGGCGGAGTATGCAGGGGTTAGTGACTTCACGGTATCCACTGTCGTCAACCAAGCAAGTCAT	CAGAGCCTGTTGATAGGGGTCGCAACGAGTTCATTGGCACTCCATGCACCAAGCCAAATAGTGGCAGCAATAAAATCAAGAGCGGACCAG
38	ATGAAGCCTGTTACTCTCTATGACGTTGCTGAGTATGCAGGAGTGAGCGATTTTACAGTCAGCACAGTAGTGAACCAAGCGTCTCAT	CAATCCCTTCTGATAGGAGTCGCTACATCCTCCCTCGCTTTGCACGCCCCTTCTCAAATCGTAGCCGCCATTAAGTCGAGGGCAGACCAA	ATGAAACCCGTCACATTGTATGACGTGGCGGAGTATGCAGGGGTAAGTGACTTCACGGTCTCCACCGTCGTAAACCAAGCAAGTCAC	CAGAGCCTTTTGATAGGGGTCGCAACGAGTTCATTGGCACTTCATGCACCAAGCCAAATAGTGGCAGCAATAAAATCCAGAGCCGACCAG
39	ATGAAGCCTGTCACTCTTTATGACGTAGCCGAGTATGCAGGAGTGAGCGATTTTACGGTTAGCACGGTCGTCAACCAAGCGTCACAC	CAATCCCTTCTAATCGGAGTCGCTACATCCTCCCTCGCTTTACACGCCCCTTCACAAATAGTAGCTGCCATCAAGTCCAGGGCTGACCAA	ATGAAACCCGTCACCTTATATGATGTAGCGGAATATGCAGGCGTCAGTGACTTCACGGTATCCACAGTCGTTAATCAAGCGAGTCAT	CAGAGCCTTTTAATAGGGGTGGCTACGAGTTCATTGGCACTTCATGCACCTTCCCAGATAGTGGCAGCGATCAAATCAAGAGCAGACCAG
40	ATGAAGCCCGTTACCCTGTATGACGTAGCCGAGTATGCAGGAGTCAGCGATTTTACGGTTAGCACGGTCGTAAATCAAGCGTCTCAC	CAATCGCTACTTATCGGAGTCGCTACTTCCTCCCTCGCTTTGCACGCCCCATCTCAAATAGTAGCTGCCATAAAGTCGAGGGCTGACCAA	ATGAAACCCGTGACCTTATATGATGTAGCCGAATATGCAGGGGTTAGTGACTTCACGGTCTCCACCGTCGTAAACCAAGCAAGTCAC	CAGAGCCTTTTAATAGGGGTGGCTACGAGTTCATTGGCACTCCATGCACCAAGCCAAATAGTGGCAGCAATTAAATCCAGAGCGGACCAG
41	ATGAAGCCTGTTACCCTCTATGACGTGGCAGAGTATGCAGGAGTGAGCGATTTTACGGTCAGCACTGTTGTGAACCAAGCATCGCAC	CAATCACTACTCATCGGAGTCGCTACTTCCTCCCTCGCCTTACACGCCCCTTCTCAAATAGTAGCTGCCATAAAGTCAAGGGCGGACCAA	ATGAAACCCGTCACTTTATATGATGTTGCGGAATATGCAGGCGTCAGTGACTTCACGGTATCAACGGTCGTCAACCAAGCTAGTCAT	CAGAGCCTTTTGATAGGGGTAGCAACGAGTTCATTGGCACTCCATGCACCTTCCCAGATAGTGGCAGCAATAAAATCCAGAGCAGACCAG
42	ATGAAGCCCGTGACTCTCTATGACGTAGCGGAGTATGCAGGAGTCAGCGATTTTACGGTCAGCACTGTAGTAAACCAAGCGTCCCAT	CAATCCCTGCTCATAGGAGTCGCTACATCCTCCCTTGCATTACACGCCCCTTCACAAATAGTAGCAGCGATAAAGTCCAGGGCTGACCAA	ATGAAACCCGTCACTTTGTATGACGTGGCGGAGTATGCAGGGGTGAGTGACTTCACGGTCTCAACTGTAGTCAACCAAGCTAGTCAT	CAGAGCCTGTTGATAGGGGTAGCAACGAGTTCATTGGCACTCCATGCACCAAGCCAAATAGTGGCAGCAATTAAATCCAGAGCGGACCAG
43	ATGAAGCCTGTCACTCTATATGACGTTGCAGAGTATGCAGGAGTGAGCGATTTTACAGTCAGCACTGTGGTAAATCAAGCGTCCCAT	CAATCCCTGCTTATTGGAGTCGCTACTTCGTCCCTAGCCTTACACGCCCCATCTCAAATCGTAGCTGCCATTAAGTCCAGGGCGGACCAA	ATGAAACCCGTTACCTTATATGATGTAGCCGAATATGCAGGGGTAAGTGACTTCACGGTCTCCACTGTTGTGAATCAAGCGAGTCAT	CAGAGCCTTTTAATAGGGGTCGCTACGAGTAGCTTGGCTCTTCATGCACCTTCCCAGATAGTGGCAGCAATAAAATCAAGAGCAGACCAG
44	ATGAAGCCAGTTACACTATATGACGTTGCTGAGTATGCAGGAGTGAGCGATTTTACGGTCAGCACTGTAGTCAACCAAGCATCACAC	CAATCGCTACTTATCGGAGTCGCTACATCCTCCCTAGCCTTACACGCCCCTTCACAAATAGTAGCTGCCATAAAGTCGAGGGCTGACCAA	ATGAAACCCGTGACCTTATATGATGTAGCCGAATATGCAGGCGTAAGTGACTTCACGGTCTCAACGGTCGTCAACCAAGCTAGTCAT	CAGAGCCTTTTGATAGGGGTCGCAACGAGTAGCTTGGCTCTTCATGCTCCATCCCAGATAGTGGCAGCAATAAAATCCAGAGCAGACCAG
45	ATGAAGCCCGTTACCCTGTATGACGTTGCAGAGTATGCAGGAGTGAGCGATTTTACGGTCAGCACAGTGGTAAATCAAGCCTCCCAC	CAATCCCTACTCATTGGAGTCGCTACTTCCTCCCTCGCCTTACACGCCCCATCTCAAATCGTAGCAGCCATTAAGTCAAGGGCAGACCAA	ATGAAACCCGTCACTTTATATGATGTAGCCGAATATGCAGGCGTCAGTGACTTCACGGTATCAACTGTCGTCAACCAAGCTAGTCAC	CAGAGCCTGTTGATAGGGGTCGCAACGAGTTCATTGGCACTTCATGCTCCATCCCAGATAGTGGCAGCAATCAAATCAAGAGCGGACCAG
46	ATGAAGCCAGTTACTCTCTATGACGTAGCGGAGTATGCAGGAGTCAGCGATTTTACGGTCAGCACAGTCGTGAACCAAGCATCCCAC	CAATCCCTGCTCATTGGAGTCGCTACTTCCTCCCTTGCCTTACACGCCCCTTCTCAAATTGTAGCAGCCATCAAGTCAAGGGCAGACCAA	ATGAAACCCGTTACCTTGTATGATGTTGCGGAATATGCAGGCGTCAGTGACTTCACGGTCTCAACTGTCGTAAATCAGGCAAGTCAT	CAGAGCCTTTTAATAGGGGTTGCTACGAGTTCATTGGCACTCCATGCACCAAGCCAAATAGTGGCAGCAATCAAATCAAGAGCGGACCAG
47	ATGAAGCCTGTAACACTTTATGACGTAGCCGAGTATGCAGGAGTCAGCGATTTTACAGTCAGCACCGTCGTAAATCAAGCATCCCAC	CAATCCCTTCTGATAGGAGTCGCTACATCGTCCCTAGCCTTACACGCCCCATCTCAAATAGTAGCAGCCATAAAGTCAAGGGCAGACCAA	ATGAAACCCGTTACTTTGTATGATGTTGCGGAATATGCAGGCGTAAGTGACTTCACGGTCTCAACGGTCGTCAACCAAGCTAGTCAT	CAGAGCCTTTTAATAGGGGTCGCTACGAGTTCTTTGGCACTCCATGCTCCATCCCAGATAGTGGCAGCAATAAAATCGAGAGCAGACCAG
48	ATGAAGCCTGTGACTCTTTATGACGTGGCTGAGTATGCAGGAGTGAGCGATTTTACGGTCAGCACTGTAGTCAACCAAGCCTCCCAT	CAATCACTACTCATCGGAGTCGCTACATCGTCCCTCGCTTTACACGCCCCCTCTCAAATCGTCGCTGCCATAAAGTCAAGGGCTGACCAA	ATGAAACCCGTGACTTTGTATGACGTGGCGGAGTATGCAGGGGTTAGTGACTTCACGGTCTCCACTGTCGTGAATCAAGCTAGTCAT	CAGAGCCTTTTAATAGGGGTTGCTACGAGTTCATTGGCACTTCATGCACCTTCCCAGATAGTGGCAGCAATTAAATCCAGAGCGGACCAG
49	ATGAAGCCTGTAACTCTTTATGACGTAGCTGAGTATGCAGGAGTGAGCGATTTTACGGTTAGCACTGTTGTGAACCAAGCATCTCAT	CAATCCCTGCTCATTGGAGTCGCTACATCCTCCCTTGCTTTACACGCCCCATCTCAAATAGTAGCTGCCATTAAGAGCCGAGCAGATCAA	ATGAAACCCGTTACTTTGTATGATGTTGCGGAATATGCAGGCGTTAGTGACTTCACCGTCTCAACCGTCGTGAATCAAGCAAGTCAC	CAGAGCCTGTTGATAGGGGTTGCTACGAGTTCTTTGGCACTCCATGCTCCATCCCAGATAGTGGCAGCAATTAAATCCAGAGCAGACCAG
50	ATGAAGCCAGTTACACTATATGACGTTGCCGAGTATGCAGGAGTCAGCGATTTTACGGTCAGCACTGTAGTCAACCAAGCCTCGCAC	CAATCCCTGCTTATCGGAGTCGCTACTTCCTCCCTTGCCTTACACGCCCCTTCTCAAATCGTTGCTGCCATAAAGTCAAGGGCTGACCAA	ATGAAACCCGTTACCTTATATGACGTGGCGGAGTATGCAGGGGTTAGTGACTTCACCGTCTCAACTGTGGTCAATCAAGCAAGTCAT	CAGAGCCTTTTGATAGGGGTGGCTACGAGTTCATTGGCACTTCATGCACCAAGCCAAATAGTGGCAGCAATCAAATCGAGAGCAGACCAG
51	ATGAAGCCTGTCACCCTGTATGACGTTGCTGAGTATGCAGGAGTGAGCGATTTTACAGTCAGCACTGTTGTGAACCAAGCGTCCCAT	CAATCCCTGCTAATTGGAGTCGCTACATCGTCCCTCGCATTACACGCCCCCTCTCAAATAGTAGCTGCCATCAAGTCTAGGGCGGACCAA	ATGAAACCCGTCACATTATATGACGTGGCGGAGTATGCAGGGGTAAGTGACTTCACGGTATCCACGGTCGTCAATCAAGCCAGTCAC	CAGAGCCTTTTAATAGGGGTCGCTACGAGTTCTTTGGCACTCCATGCTCCATCCCAGATAGTGGCAGCGATCAAATCGAGAGCAGACCAG
52	ATGAAGCCCGTGACCCTATATGACGTAGCAGAGTATGCAGGAGTCAGCGATTTTACAGTTAGCACCGTGGTAAATCAAGCATCGCAT	CAATCCCTGCTCATAGGAGTCGCTACTTCGTCCCTCGCATTACACGCCCCTTCTCAAATTGTAGCAGCGATAAAGTCTAGGGCAGACCAA	ATGAAACCCGTTACTTTGTATGATGTTGCGGAATATGCAGGCGTAAGTGACTTCACCGTCTCAACAGTAGTCAACCAAGCAAGTCAC	CAGAGCCTTTTGATAGGGGTAGCAACGAGTTCATTGGCACTTCATGCTCCATCCCAGATAGTGGCAGCAATCAAATCAAGAGCCGACCAG
53	ATGAAGCCCGTTACCCTCTATGACGTAGCAGAGTATGCAGGAGTGAGCGATTTTACAGTTAGCACCGTCGTTAATCAAGCATCGCAC	CAATCCCTTCTAATCGGAGTCGCTACTTCCTCCCTTGCCTTACACGCCCCATCTCAAATAGTAGCAGCCATCAAGTCGAGGGCGGACCAA	ATGAAACCCGTGACATTGTATGACGTGGCGGAGTATGCAGGGGTAAGTGACTTCACGGTCTCTACTGTTGTCAATCAAGCCAGTCAC	CAGAGCCTGTTGATAGGGGTAGCAACGAGTAGCTTGGCTCTTCATGCACCAAGCCAAATAGTGGCAGCAATAAAATCAAGAGCAGACCAG
54	ATGAAGCCTGTTACTCTCTATGACGTGGCGGAGTATGCAGGAGTGAGCGATTTTACAGTTAGCACTGTCGTTAATCAAGCCTCTCAT	CAATCGCTACTTATCGGAGTCGCTACTTCCTCCCTTGCCTTACACGCCCCTTCTCAAATAGTAGCCGCCATCAAGTCAAGGGCTGACCAA	ATGAAACCCGTCACATTGTATGACGTGGCGGAGTATGCAGGGGTGAGTGACTTCACGGTATCAACGGTCGTAAACCAAGCGAGTCAC	CAGAGCCTGTTGATAGGGGTCGCAACGAGTTCATTGGCACTTCATGCACCAAGCCAAATAGTGGCAGCAATTAAATCAAGAGCAGACCAG
55	ATGAAGCCTGTAACACTGTATGACGTTGCCGAGTATGCAGGAGTGAGCGATTTTACGGTCAGCACAGTAGTAAACCAAGCGTCACAC	CAATCCCTTCTCATCGGAGTCGCTACTTCCTCCCTTGCATTACACGCCCCCTCTCAAATAGTAGCTGCCATAAAGTCGAGGGCGGACCAA	ATGAAACCCGTTACTTTGTATGACGTGGCGGAGTATGCAGGGGTGAGTGACTTCACGGTCTCAACAGTAGTAAATCAAGCGAGCCAT	CAGAGCCTGTTGATAGGGGTCGCAACGAGTTCTTTGGCACTCCATGCACCTTCCCAGATAGTGGCAGCAATAAAATCAAGAGCGGACCAG
56	ATGAAGCCTGTTACCCTCTATGACGTGGCAGAGTATGCAGGAGTCAGCGACTTCACGGTATCAACGGTAGTCAATCAAGCGTCTCAC	CAATCCCTGCTAATAGGAGTCGCTACATCCTCCCTAGCATTACACGCCCCATCTCAAATAGTAGCCGCCATAAAGTCCAGGGCAGACCAA	ATGAAACCCGTGACTTTGTATGATGTAGCGGAATATGCAGGCGTTAGTGACTTCACCGTCTCAACTGTCGTTAATCAAGCGAGTCAC	CAGAGCCTTTTGATAGGGGTCGCTACGAGTTCATTGGCACTTCATGCACCTTCCCAGATAGTGGCAGCAATCAAATCCAGAGCAGACCAG
57	ATGAAGCCCGTGACTCTGTATGACGTAGCGGAGTATGCAGGAGTGAGCGATTTTACTGTTAGCACCGTAGTAAACCAAGCCTCCCAC	CAATCCCTTCTAATCGGAGTCGCTACATCGTCCCTTGCCTTACACGCCCCATCTCAAATTGTAGCAGCCATCAAGTCAAGGGCGGACCAA	ATGAAACCCGTTACCTTATATGACGTGGCGGAGTATGCAGGGGTGAGTGACTTCACGGTATCCACGGTTGTCAATCAAGCCAGTCAT	CAGAGCCTTTTGATAGGGGTAGCAACGAGTTCTTTGGCACTCCATGCACCAAGCCAAATAGTGGCAGCGATCAAATCAAGAGCGGACCAG
58	ATGAAGCCTGTAACCCTCTATGACGTAGCAGAGTATGCAGGAGTGAGCGATTTTACAGTCAGCACAGTCGTAAATCAAGCATCCCAT	CAATCCCTGCTCATCGGAGTCGCTACATCCTCCCTCGCCTTACACGCCCCTTCTCAAATTGTAGCCGCCATCAAGTCTAGGGCAGACCAA	ATGAAACCCGTCACCTTGTATGATGTAGCCGAATATGCAGGGGTTAGTGACTTCACCGTCTCAACAGTCGTGAATCAAGCTAGTCAC	CAGAGCCTTTTGATAGGGGTAGCAACGAGTTCTTTGGCACTCCATGCTCCATCCCAGATAGTGGCAGCAATTAAATCAAGAGCAGACCAG
59	ATGAAGCCCGTAACCCTTTATGACGTTGCTGAGTATGCAGGAGTGAGCGATTTTACGGTCAGCACAGTAGTAAACCAAGCCTCTCAT	CAATCCCTGCTTATAGGAGTCGCTACATCGTCCCTAGCCTTACACGCCCCTTCTCAAATTGTAGCAGCCATCAAGTCGAGGGCGGACCAA	ATGAAACCCGTGACCTTATATGATGTAGCCGAATATGCAGGCGTAAGTGACTTCACGGTATCTACAGTCGTAAATCAAGCCAGTCAT	CAGAGCCTTTTGATAGGGGTCGCTACGAGTTCTTTGGCACTCCATGCACCAAGCCAAATAGTGGCAGCAATTAAATCCAGAGCGGACCAG
60	ATGAAGCCCGTTACCCTCTATGACGTTGCGGAGTATGCAGGAGTCAGCGATTTTACAGTCAGCACCGTGGTTAATCAAGCCTCCCAC	CAATCGCTACTAATCGGAGTCGCTACATCGTCCCTAGCATTACACGCCCCATCTCAAATAGTAGCAGCGATAAAGTCCAGGGCTGACCAA	ATGAAACCCGTGACTTTATATGACGTGGCGGAGTATGCAGGGGTAAGTGACTTCACCGTCTCAACAGTGGTCAATCAAGCAAGTCAT	CAGAGCCTGTTGATAGGGGTTGCTACGAGTTCATTGGCACTTCATGCACCTTCCCAGATAGTGGCAGCAATCAAATCCAGAGCGGACCAG
61	ATGAAGCCCGTAACACTATATGACGTAGCTGAGTATGCAGGAGTGAGCGATTTTACAGTTAGCACCGTGGTTAATCAAGCGTCTCAT	CAATCCCTGCTTATAGGAGTCGCTACATCGTCCCTAGCATTACACGCCCCTTCTCAAATTGTAGCAGCAATCAAGTCCAGGGCAGACCAA	ATGAAACCCGTGACATTGTATGATGTAGCCGAATATGCAGGCGTTAGTGACTTCACCGTCTCAACCGTAGTCAATCAGGCAAGTCAC	CAGAGCCTTTTAATAGGGGTCGCTACGAGTTCATTGGCACTCCATGCACCTTCCCAGATAGTGGCAGCAATTAAATCGAGAGCCGACCAG
62	ATGAAGCCAGTTACCCTGTATGACGTTGCTGAGTATGCAGGAGTGAGCGATTTTACAGTCAGCACTGTAGTCAACCAAGCGTCTCAC	CAATCCCTGCTTATTGGAGTCGCTACATCGTCCCTCGCATTACACGCCCCCTCTCAAATTGTTGCTGCCATAAAGTCAAGGGCGGACCAA	ATGAAACCCGTCACTTTATATGACGTGGCGGAGTATGCAGGGGTAAGTGACTTCACGGTATCTACTGTAGTCAATCAAGCCAGTCAC	CAGAGCCTTTTAATAGGGGTCGCAACGAGTTCATTGGCACTCCATGCACCTTCCCAGATAGTGGCAGCGATCAAATCAAGAGCCGACCAG
63	ATGAAGCCTGTAACACTGTATGACGTAGCGGAGTATGCAGGAGTCAGCGATTTTACGGTCAGCACAGTCGTCAACCAAGCATCACAC	CAATCCCTCCTAATCGGAGTCGCTACATCGTCCCTCGCTTTGCACGCCCCATCTCAAATAGTAGCAGCCATAAAGTCTAGGGCGGACCAA	ATGAAACCCGTCACATTGTATGATGTAGCCGAATATGCAGGGGTGAGTGACTTCACGGTATCCACAGTCGTTAATCAAGCAAGCCAC	CAGAGCCTGTTGATAGGGGTCGCAACGAGTTCTTTGGCACTCCATGCTCCATCCCAGATAGTGGCAGCAATTAAATCAAGAGCAGACCAG
64	ATGAAGCCTGTTACTCTGTATGACGTTGCTGAGTATGCAGGAGTGAGCGATTTTACAGTCAGCACCGTCGTAAACCAAGCCTCACAT	CAATCCCTTCTCATCGGAGTCGCTACATCGTCCCTTGCATTACACGCCCCCTCTCAAATTGTAGCTGCCATCAAGTCCAGGGCGGACCAA	ATGAAACCCGTTACTTTGTATGATGTTGCGGAATATGCAGGGGTAAGTGACTTCACCGTCTCTACAGTGGTCAATCAAGCTAGTCAT	CAGAGCCTGTTGATAGGGGTTGCTACGAGTTCATTGGCACTCCATGCACCAAGCCAAATAGTGGCAGCAATTAAATCGAGAGCAGACCAG
65	ATGAAGCCCGTTACACTCTATGACGTTGCAGAGTATGCAGGAGTGAGCGATTTTACAGTCAGCACCGTAGTCAACCAAGCATCCCAC	CAATCCCTGCTAATAGGAGTCGCTACTTCCTCCCTTGCTTTACACGCCCCCTCTCAAATAGTAGCCGCCATTAAGTCCAGGGCAGACCAA	ATGAAACCCGTTACCTTGTATGACGTGGCGGAGTATGCAGGGGTTAGTGACTTCACCGTCTCAACTGTTGTAAATCAAGCAAGCCAC	CAGAGCCTGTTGATAGGGGTTGCTACGAGTTCATTGGCACTCCATGCTCCATCCCAGATAGTGGCAGCAATCAAATCCAGAGCGGACCAG
66	ATGAAGCCTGTCACTCTATATGACGTTGCTGAGTATGCAGGAGTGAGCGACTTCACGGTATCAACGGTAGTCAACCAAGCCTCGCAC	CAATCGCTACTTATCGGAGTCGCTACATCGTCCCTAGCCTTACACGCCCCTTCTCAAATAGTAGCAGCCATTAAGTCAAGGGCAGACCAA	ATGAAACCCGTCACATTGTATGATGTAGCCGAATATGCAGGGGTTAGTGACTTCACGGTCTCAACTGTGGTCAATCAAGCTAGTCAC	CAGAGCCTTTTGATAGGGGTTGCTACGAGTTCTTTGGCACTCCATGCACCTTCCCAGATAGTGGCAGCAATAAAATCAAGAGCGGACCAG
67	ATGAAGCCTGTTACACTATATGACGTAGCAGAGTATGCAGGAGTGAGCGATTTTACAGTTAGCACTGTAGTGAACCAAGCATCGCAT	CAATCCCTTCTTATCGGAGTCGCTACTTCCTCCCTAGCATTACACGCCCCTTCACAAATCGTAGCTGCCATTAAGAGCCGAGCAGATCAA	ATGAAACCCGTCACATTATATGACGTGGCGGAGTATGCAGGGGTTAGTGACTTCACGGTCTCTACAGTCGTCAATCAAGCGAGCCAT	CAGAGCCTTTTGATAGGGGTAGCAACGAGTAGCTTGGCTCTTCATGCTCCATCCCAGATAGTGGCAGCGATCAAATCCAGAGCCGACCAG
68	ATGAAGCCAGTCACTCTGTATGACGTAGCGGAGTATGCAGGAGTGAGCGATTTTACAGTCAGCACGGTAGTAAATCAAGCGTCCCAC	CAATCCCTGCTAATTGGAGTCGCTACATCCTCCCTCGCCTTACACGCCCCTTCACAAATTGTAGCTGCCATAAAGTCAAGGGCTGACCAA	ATGAAACCCGTCACATTGTATGATGTAGCCGAATATGCAGGCGTAAGTGACTTCACGGTCTCTACTGTGGTAAATCAAGCGAGTCAC	CAGAGCCTGTTGATAGGGGTCGCTACGAGTTCATTGGCACTCCATGCTCCATCCCAGATAGTGGCAGCAATCAAATCGAGAGCGGACCAG
69	ATGAAGCCAGTCACACTTTATGACGTTGCAGAGTATGCAGGAGTGAGCGACTTCACGGTATCAACGGTCGTCAATCAAGCATCACAT	CAATCCCTTCTCATTGGAGTCGCTACATCCTCCCTCGCTTTACACGCCCCTTCTCAAATCGTAGCTGCCATTAAGTCGAGGGCGGACCAA	ATGAAACCCGTTACCTTGTATGACGTGGCGGAGTATGCAGGGGTAAGTGACTTCACGGTCTCTACTGTTGTCAATCAAGCGAGCCAT	CAGAGCCTTTTAATAGGGGTCGCTACGAGTTCATTGGCACTTCATGCTCCATCCCAGATAGTGGCAGCAATTAAATCCAGAGCCGACCAG
70	ATGAAGCCTGTGACTCTCTATGACGTTGCCGAGTATGCAGGAGTGAGCGATTTTACGGTCAGCACGGTGGTTAATCAAGCCTCACAT	CAATCCCTGCTCATTGGAGTCGCTACTTCGTCCCTTGCCTTACACGCCCCTTCACAAATAGTGGCAGCGATCAAATCCAGGGCTGACCAA	ATGAAACCCGTGACTTTATATGACGTGGCGGAGTATGCAGGGGTAAGTGACTTCACGGTATCCACGGTCGTCAATCAAGCGAGTCAC	CAGAGCCTTTTAATAGGGGTCGCTACGAGTAGCTTGGCTCTTCATGCACCTTCCCAGATAGTGGCAGCAATCAAATCAAGAGCGGACCAG
71	ATGAAGCCAGTTACCCTGTATGACGTGGCTGAGTATGCAGGAGTGAGCGATTTTACAGTTAGCACGGTAGTGAACCAAGCGTCTCAC	CAATCGCTACTAATCGGAGTCGCTACATCGTCCCTTGCCTTACACGCCCCCTCTCAAATCGTAGCTGCCATAAAGTCGAGGGCGGACCAA	ATGAAACCCGTCACCTTGTATGACGTGGCGGAGTATGCAGGGGTTAGTGACTTCACGGTCTCCACTGTCGTTAATCAAGCAAGCCAC	CAGAGCCTTTTAATAGGGGTAGCAACGAGTTCATTGGCACTCCATGCACCAAGCCAAATAGTGGCAGCAATCAAATCGAGAGCCGACCAG
72	ATGAAGCCCGTAACCCTCTATGACGTTGCTGAGTATGCAGGAGTGAGCGATTTTACGGTTAGCACTGTTGTGAACCAAGCGTCTCAT	CAATCCCTACTCATTGGAGTCGCTACATCCTCCCTTGCTTTGCACGCCCCTTCTCAAATAGTAGCAGCGATCAAGTCGAGGGCAGACCAA	ATGAAACCCGTCACTTTATATGATGTTGCGGAATATGCAGGCGTTAGTGACTTCACGGTATCCACGGTAGTCAATCAAGCGAGTCAC	CAGAGCCTGTTGATAGGGGTCGCTACGAGTTCTTTGGCACTCCATGCACCTTCCCAGATAGTGGCAGCAATTAAATCGAGAGCAGACCAG
73	ATGAAGCCAGTTACCCTCTATGACGTGGCAGAGTATGCAGGAGTGAGCGATTTTACTGTTAGCACGGTCGTCAACCAAGCGTCCCAC	CAATCCCTACTTATCGGAGTCGCTACATCGTCCCTCGCATTACACGCCCCTTCTCAAATAGTGGCAGCGATCAAATCGAGGGCTGACCAA	ATGAAACCCGTCACCTTGTATGATGTAGCGGAATATGCAGGGGTGAGTGACTTCACGGTATCCACTGTCGTTAATCAAGCCAGTCAC	CAGAGCCTTTTAATAGGGGTCGCTACGAGTAGCTTGGCTCTTCATGCTCCATCCCAGATAGTGGCAGCGATCAAATCAAGAGCCGACCAG
74	ATGAAGCCTGTGACGCTCTATGACGTTGCCGAGTATGCAGGAGTGAGCGATTTTACTGTTAGCACGGTTGTAAACCAAGCATCGCAT	CAATCCCTACTTATCGGAGTCGCTACATCGTCCCTCGCATTACACGCCCCTTCACAAATAGTAGCAGCAATCAAGAGCCGAGCAGATCAA	ATGAAACCCGTCACTTTGTATGATGTTGCGGAATATGCAGGCGTTAGTGACTTCACGGTATCCACGGTCGTCAATCAAGCCAGTCAC	CAGAGCCTGTTGATAGGGGTGGCTACGAGTTCTTTGGCACTCCATGCACCAAGCCAAATAGTGGCAGCAATTAAATCGAGAGCGGACCAG
75	ATGAAGCCAGTTACTCTATATGACGTAGCCGAGTATGCAGGAGTGAGCGATTTTACTGTTAGCACGGTCGTCAATCAAGCGTCACAC	CAATCCCTGCTAATAGGAGTCGCTACTTCCTCCCTAGCCTTACACGCCCCTTCTCAAATAGTAGCAGCCATTAAGTCGAGGGCAGACCAA	ATGAAACCCGTTACCTTATATGATGTAGCCGAATATGCAGGGGTGAGTGACTTCACGGTCTCTACAGTCGTTAATCAAGCGAGTCAC	CAGAGCCTTTTAATAGGGGTCGCTACGAGTTCATTGGCACTTCATGCACCAAGCCAAATAGTGGCAGCAATAAAATCAAGAGCAGACCAG
76	ATGAAGCCCGTGACCCTGTATGACGTTGCAGAGTATGCAGGAGTGAGCGATTTTACAGTCAGCACTGTCGTGAACCAAGCATCCCAC	CAATCACTACTCATCGGAGTCGCTACTTCCTCCCTCGCATTACACGCCCCTTCTCAAATTGTCGCTGCCATAAAGTCAAGGGCTGACCAA	ATGAAACCCGTCACATTGTATGATGTAGCCGAATATGCAGGCGTTAGTGACTTCACGGTCTCAACAGTCGTTAATCAAGCAAGCCAT	CAGAGCCTTTTGATAGGGGTAGCAACGAGTTCATTGGCACTTCATGCACCTTCCCAGATAGTGGCAGCAATTAAATCAAGAGCGGACCAG
77	ATGAAGCCCGTTACTCTATATGACGTTGCAGAGTATGCAGGAGTGAGCGATTTTACGGTCAGCACGGTCGTCAACCAAGCATCACAT	CAATCCCTGCTTATTGGAGTCGCTACATCCTCCCTCGCCTTACACGCCCCTTCTCAAATTGTGGCAGCGATCAAATCGAGGGCGGACCAA	ATGAAACCCGTCACCTTATATGATGTTGCGGAATATGCAGGCGTCAGTGACTTCACGGTCTCTACTGTCGTCAATCAAGCCAGTCAT	CAGAGCCTTTTAATAGGGGTTGCTACGAGTTCATTGGCACTTCATGCTCCATCCCAGATAGTGGCAGCAATTAAATCGAGAGCGGACCAG
78	ATGAAGCCTGTGACCCTTTATGACGTAGCCGAGTATGCAGGAGTGAGCGATTTTACTGTTAGCACCGTAGTCAACCAAGCGTCCCAC	CAATCCCTGCTCATCGGAGTCGCTACATCGTCCCTCGCCTTACACGCCCCCTCTCAAATCGTAGCTGCCATAAAGTCCAGGGCTGACCAA	ATGAAACCCGTGACTTTATATGACGTGGCGGAGTATGCAGGGGTTAGTGACTTCACGGTATCCACTGTCGTAAATCAAGCGAGCCAC	CAGAGCCTTTTAATAGGGGTGGCTACGAGTTCATTGGCACTTCATGCACCAAGCCAAATAGTGGCAGCAATTAAATCAAGAGCCGACCAG
79	ATGAAGCCTGTCACCCTTTATGACGTTGCAGAGTATGCAGGAGTGAGCGATTTTACTGTTAGCACGGTAGTCAATCAAGCCTCACAC	CAATCCCTACTTATCGGAGTCGCTACATCGTCCCTCGCATTACACGCCCCTTCTCAAATTGTAGCCGCCATAAAGTCCAGGGCTGACCAA	ATGAAACCCGTCACTTTATATGATGTAGCGGAATATGCAGGCGTCAGTGACTTCACGGTATCAACAGTCGTAAACCAAGCAAGTCAC	CAGAGCCTTTTGATAGGGGTGGCTACGAGTTCATTGGCACTCCATGCACCTTCCCAGATAGTGGCAGCGATCAAATCAAGAGCGGACCAG
80	ATGAAGCCTGTAACACTATATGACGTGGCTGAGTATGCAGGAGTGAGCGATTTTACTGTTAGCACCGTAGTCAACCAAGCGTCCCAT	CAATCACTTCTCATCGGAGTCGCTACATCGTCCCTCGCTTTGCACGCCCCTTCTCAAATAGTAGCAGCCATTAAGTCTAGGGCAGACCAA	ATGAAACCCGTGACCTTATATGACGTGGCGGAGTATGCAGGGGTGAGTGACTTCACGGTATCCACGGTAGTCAACCAAGCGAGTCAT	CAGAGCCTTTTGATAGGGGTAGCAACGAGTTCATTGGCACTCCATGCTCCATCCCAGATAGTGGCAGCAATAAAATCAAGAGCCGACCAG
81	ATGAAGCCTGTAACCCTTTATGACGTGGCAGAGTATGCAGGAGTGAGCGATTTTACGGTCAGCACGGTAGTAAACCAAGCGTCACAT	CAATCCCTACTTATCGGAGTCGCTACTTCCTCCCTCGCATTACACGCCCCTTCTCAAATCGTAGCCGCCATAAAGTCTAGGGCAGACCAA	ATGAAACCCGTTACTTTGTATGATGTTGCGGAATATGCAGGGGTAAGTGACTTCACGGTCTCCACTGTCGTAAACCAAGCAAGTCAT	CAGAGCCTTTTGATAGGGGTCGCAACGAGTTCATTGGCACTCCATGCACCAAGCCAAATAGTGGCAGCAATAAAATCCAGAGCCGACCAG
82	ATGAAGCCCGTTACCCTGTATGACGTTGCGGAGTATGCAGGAGTGAGCGATTTTACGGTCAGCACTGTGGTAAATCAAGCATCGCAC	CAATCCCTGCTTATCGGAGTCGCTACATCGTCCCTTGCTTTACACGCCCCTTCTCAAATCGTAGCCGCCATAAAGTCAAGGGCAGACCAA	ATGAAACCCGTCACATTGTATGATGTAGCCGAATATGCAGGGGTGAGTGACTTCACGGTATCTACGGTCGTAAATCAAGCAAGCCAC	CAGAGCCTTTTAATAGGGGTTGCTACGAGTTCATTGGCACTCCATGCTCCATCCCAGATAGTGGCAGCGATCAAATCAAGAGCGGACCAG
83	ATGAAGCCAGTCACCCTGTATGACGTAGCCGAGTATGCAGGAGTGAGCGATTTTACAGTCAGCACGGTCGTAAACCAAGCATCGCAT	CAATCCCTGCTCATCGGAGTCGCTACTTCCTCCCTAGCATTACACGCCCCATCTCAAATCGTAGCAGCCATTAAGTCCAGGGCGGACCAA	ATGAAACCCGTCACATTGTATGATGTAGCCGAATATGCAGGGGTTAGTGACTTCACGGTATCTACGGTGGTAAATCAAGCAAGCCAT	CAGAGCCTTTTAATAGGGGTCGCAACGAGTTCATTGGCACTCCATGCACCTTCCCAGATAGTGGCAGCGATCAAATCGAGAGCGGACCAG
84	ATGAAGCCCGTAACTCTCTATGACGTAGCCGAGTATGCAGGAGTCAGCGATTTTACGGTTAGCACAGTCGTTAATCAAGCATCGCAT	CAATCCCTTCTAATCGGAGTCGCTACATCGTCCCTTGCTTTACACGCCCCCTCTCAAATCGTAGCTGCCATCAAGAGCCGAGCAGATCAA	ATGAAACCCGTGACTTTGTATGATGTAGCGGAATATGCAGGCGTAAGTGACTTCACCGTCTCAACCGTCGTCAATCAAGCAAGTCAT	CAGAGCCTTTTGATAGGGGTAGCAACGAGTTCATTGGCACTTCATGCACCTTCCCAGATAGTGGCAGCAATAAAATCAAGAGCGGACCAG
85	ATGAAGCCTGTCACTCTGTATGACGTAGCGGAGTATGCAGGAGTCAGCGACTTCACGGTATCAACGGTCGTCAACCAAGCCTCGCAT	CAATCACTTCTCATTGGAGTCGCTACATCCTCCCTTGCTTTGCACGCCCCCTCTCAAATCGTGGCAGCGATCAAATCTAGGGCGGACCAA	ATGAAACCCGTCACTTTGTATGACGTGGCGGAGTATGCAGGGGTTAGTGACTTCACGGTATCTACTGTCGTCAATCAAGCCAGTCAC	CAGAGCCTTTTAATAGGGGTTGCTACGAGTTCATTGGCACTTCATGCACCAAGCCAAATAGTGGCAGCAATCAAATCAAGAGCGGACCAG
86	ATGAAGCCTGTGACTCTATATGACGTTGCTGAGTATGCAGGAGTGAGCGACTTCACGGTATCAACGGTCGTAAACCAAGCCTCGCAT	CAATCACTTCTCATTGGAGTCGCTACATCGTCCCTTGCTTTGCACGCCCCTTCTCAAATTGTTGCTGCCATAAAGTCGAGGGCGGACCAA	ATGAAACCCGTCACCTTATATGATGTAGCGGAATATGCAGGCGTCAGTGACTTCACGGTCTCTACTGTCGTAAACCAAGCTAGTCAT	CAGAGCCTGTTGATAGGGGTCGCTACGAGTTCATTGGCACTTCATGCTCCATCCCAGATAGTGGCAGCGATCAAATCAAGAGCCGACCAG
87	ATGAAGCCTGTTACGCTCTATGACGTTGCCGAGTATGCAGGAGTGAGCGACTTCACGGTATCAACGGTGGTCAATCAAGCGTCACAT	CAATCCCTGCTAATTGGAGTCGCTACTTCGTCCCTCGCTTTGCACGCCCCCTCTCAAATTGTAGCAGCCATTAAGTCGAGGGCAGACCAA	ATGAAACCCGTTACTTTGTATGATGTAGCCGAATATGCAGGGGTAAGTGACTTCACCGTCTCTACTGTCGTCAATCAAGCCAGTCAT	CAGAGCCTTTTGATAGGGGTGGCTACGAGTTCTTTGGCACTCCATGCACCAAGCCAAATAGTGGCAGCGATCAAATCGAGAGCAGACCAG
88	ATGAAGCCTGTTACGCTCTATGACGTAGCTGAGTATGCAGGAGTGAGCGATTTTACAGTTAGCACTGTCGTAAACCAAGCATCACAC	CAATCCCTTCTCATAGGAGTCGCTACATCCTCCCTCGCTTTACACGCCCCCTCTCAAATCGTGGCAGCGATCAAATCCAGGGCTGACCAA	ATGAAACCCGTCACATTGTATGATGTAGCCGAATATGCAGGGGTAAGTGACTTCACGGTATCCACAGTTGTCAATCAAGCGAGTCAT	CAGAGCCTTTTGATAGGGGTTGCTACGAGTTCATTGGCACTTCATGCTCCATCCCAGATAGTGGCAGCAATTAAATCCAGAGCGGACCAG
89	ATGAAGCCTGTGACTCTATATGACGTGGCTGAGTATGCAGGAGTGAGCGATTTTACTGTTAGCACCGTAGTAAATCAAGCCTCCCAT	CAATCCCTACTTATCGGAGTCGCTACTTCCTCCCTCGCCTTACACGCCCCTTCACAAATTGTAGCTGCCATCAAGAGCCGAGCAGATCAA	ATGAAACCCGTCACTTTGTATGATGTTGCGGAATATGCAGGCGTCAGTGACTTCACGGTCTCAACGGTAGTCAATCAAGCGAGTCAT	CAGAGCCTGTTGATAGGGGTAGCAACGAGTTCATTGGCACTTCATGCTCCATCCCAGATAGTGGCAGCAATTAAATCCAGAGCCGACCAG
90	ATGAAGCCTGTTACGCTCTATGACGTAGCCGAGTATGCAGGAGTCAGCGATTTTACGGTCAGCACAGTGGTAAATCAAGCGTCACAC	CAATCCCTTCTCATTGGAGTCGCTACATCCTCCCTTGCCTTACACGCCCCTTCTCAAATAGTAGCTGCCATAAAGTCAAGGGCGGACCAA	ATGAAACCCGTCACTTTGTATGATGTAGCGGAATATGCAGGGGTTAGTGACTTCACCGTCTCTACTGTCGTAAATCAAGCGAGCCAT	CAGAGCCTTTTAATAGGGGTAGCAACGAGTTCATTGGCACTTCATGCACCTTCCCAGATAGTGGCAGCAATAAAATCGAGAGCGGACCAG
91	ATGAAGCCAGTCACTCTTTATGACGTTGCCGAGTATGCAGGAGTCAGCGATTTTACAGTTAGCACGGTCGTAAACCAAGCCTCCCAT	CAATCCCTCCTAATCGGAGTCGCTACATCGTCCCTTGCTTTACACGCCCCCTCTCAAATAGTAGCCGCCATTAAGTCGAGGGCAGACCAA	ATGAAACCCGTGACTTTGTATGATGTAGCCGAATATGCAGGCGTCAGTGACTTCACGGTATCCACTGTCGTTAATCAAGCCAGTCAT	CAGAGCCTTTTAATAGGGGTCGCAACGAGTAGCTTGGCTCTTCATGCACCTTCCCAGATAGTGGCAGCGATCAAATCAAGAGCGGACCAG
92	ATGAAGCCCGTGACCCTCTATGACGTAGCCGAGTATGCAGGAGTGAGCGATTTTACGGTCAGCACTGTAGTAAATCAAGCGTCCCAT	CAATCCCTGCTAATCGGAGTCGCTACTTCCTCCCTCGCATTACACGCCCCTTCACAAATTGTAGCTGCCATAAAGTCAAGGGCTGACCAA	ATGAAACCCGTGACTTTATATGACGTGGCGGAGTATGCAGGGGTTAGTGACTTCACGGTATCAACTGTCGTCAACCAAGCTAGTCAT	CAGAGCCTTTTAATAGGGGTTGCTACGAGTAGCTTGGCTCTTCATGCACCAAGCCAAATAGTGGCAGCAATAAAATCCAGAGCAGACCAG
93	ATGAAGCCTGTGACCCTCTATGACGTTGCCGAGTATGCAGGAGTGAGCGATTTTACAGTCAGCACGGTCGTCAATCAAGCCTCACAC	CAATCCCTTCTTATTGGAGTCGCTACATCCTCCCTTGCTTTGCACGCCCCTTCTCAAATTGTAGCAGCGATAAAGTCCAGGGCAGACCAA	ATGAAACCCGTTACTTTGTATGACGTGGCGGAGTATGCAGGGGTTAGTGACTTCACGGTATCTACGGTCGTCAATCAGGCAAGTCAT	CAGAGCCTTTTAATAGGGGTTGCTACGAGTAGCTTGGCTCTTCATGCTCCATCCCAGATAGTGGCAGCAATTAAATCAAGAGCAGACCAG
94	ATGAAGCCTGTTACTCTTTATGACGTAGCGGAGTATGCAGGAGTGAGCGATTTTACGGTTAGCACGGTCGTAAACCAAGCATCACAT	CAATCGCTACTAATCGGAGTCGCTACATCGTCCCTAGCATTACACGCCCCATCTCAAATTGTAGCTGCCATCAAGTCAAGGGCGGACCAA	ATGAAACCCGTCACTTTATATGATGTAGCCGAATATGCAGGCGTTAGTGACTTCACCGTCTCAACCGTAGTCAATCAGGCAAGTCAC	CAGAGCCTTTTGATAGGGGTAGCAACGAGTTCTTTGGCACTCCATGCTCCATCCCAGATAGTGGCAGCAATTAAATCCAGAGCGGACCAG
95	ATGAAGCCTGTTACTCTCTATGACGTTGCTGAGTATGCAGGAGTGAGCGATTTTACTGTTAGCACGGTAGTAAACCAAGCCTCCCAC	CAATCCCTTCTCATTGGAGTCGCTACTTCCTCCCTCGCCTTACACGCCCCATCTCAAATTGTCGCTGCCATAAAGTCCAGGGCTGACCAA	ATGAAACCCGTGACATTGTATGACGTGGCGGAGTATGCAGGGGTTAGTGACTTCACCGTCTCAACTGTCGTCAATCAGGCGAGTCAT	CAGAGCCTGTTGATAGGGGTGGCTACGAGTTCTTTGGCACTCCATGCACCAAGCCAAATAGTGGCAGCAATCAAATCCAGAGCCGACCAG
96	ATGAAGCCTGTCACTCTGTATGACGTTGCCGAGTATGCAGGAGTGAGCGATTTTACAGTCAGCACAGTAGTAAACCAAGCGTCCCAT	CAATCCCTTCTTATCGGAGTCGCTACATCGTCCCTAGCCTTACACGCCCCATCTCAAATTGTAGCCGCCATTAAGTCCAGGGCAGACCAA	ATGAAACCCGTCACTTTATATGACGTGGCGGAGTATGCAGGGGTAAGTGACTTCACGGTCTCAACTGTCGTCAATCAGGCAAGTCAC	CAGAGCCTTTTAATAGGGGTCGCAACGAGTTCTTTGGCACTCCATGCACCTTCCCAGATAGTGGCAGCAATAAAATCCAGAGCCGACCAG
97	ATGAAGCCTGTAACACTCTATGACGTAGCCGAGTATGCAGGAGTGAGCGACTTCACGGTATCAACGGTCGTCAATCAAGCGTCCCAC	CAATCCCTTCTAATCGGAGTCGCTACATCCTCCCTTGCTTTGCACGCCCCATCTCAAATCGTAGCAGCCATCAAGTCAAGGGCAGACCAA	ATGAAACCCGTCACCTTGTATGATGTTGCGGAATATGCAGGCGTTAGTGACTTCACCGTCTCAACTGTAGTCAATCAGGCAAGTCAC	CAGAGCCTTTTAATAGGGGTTGCTACGAGTAGCTTGGCTCTTCATGCACCAAGCCAAATAGTGGCAGCAATCAAATCCAGAGCCGACCAG
98	ATGAAGCCTGTTACCCTGTATGACGTGGCGGAGTATGCAGGAGTGAGCGATTTTACAGTTAGCACGGTGGTCAATCAAGCGTCCCAC	CAATCCCTGCTTATCGGAGTCGCTACATCGTCCCTCGCCTTACACGCCCCTTCACAAATTGTAGCCGCCATTAAGTCAAGGGCTGACCAA	ATGAAACCCGTGACTTTGTATGACGTGGCGGAGTATGCAGGGGTTAGTGACTTCACCGTCTCAACAGTCGTTAATCAAGCAAGCCAT	CAGAGCCTTTTGATAGGGGTCGCAACGAGTTCATTGGCACTTCATGCACCAAGCCAAATAGTGGCAGCAATCAAATCCAGAGCGGACCAG
99	ATGAAGCCCGTTACACTCTATGACGTTGCTGAGTATGCAGGAGTGAGCGATTTTACGGTTAGCACGGTTGTGAATCAAGCATCGCAT	CAATCACTACTCATCGGAGTCGCTACATCCTCCCTCGCCTTACACGCCCCTTCACAAATAGTAGCAGCGATCAAGTCAAGGGCAGACCAA	ATGAAACCCGTGACCTTATATGACGTGGCGGAGTATGCAGGGGTAAGTGACTTCACCGTCTCTACTGTAGTAAACCAAGCGAGTCAT	CAGAGCCTGTTGATAGGGGTAGCAACGAGTTCTTTGGCACTCCATGCTCCATCCCAGATAGTGGCAGCAATAAAATCGAGAGCCGACCAG
100	ATGAAGCCTGTTACTCTTTATGACGTTGCTGAGTATGCAGGAGTGAGCGATTTTACGGTCAGCACGGTCGTAAATCAAGCGTCACAC	CAATCCCTTCTAATCGGAGTCGCTACATCGTCCCTTGCTTTACACGCCCCCTCTCAAATTGTAGCCGCCATTAAGTCGAGGGCAGACCAA	ATGAAACCCGTGACTTTATATGACGTGGCGGAGTATGCAGGGGTTAGTGACTTCACGGTCTCAACGGTCGTCAACCAAGCAAGTCAC	CAGAGCCTTTTGATAGGGGTTGCTACGAGTTCTTTGGCACTCCATGCACCTTCCCAGATAGTGGCAGCGATCAAATCAAGAGCGGACCAG
