# Supplementary material for: TReSR: A PCR-compatible DNA sequence design method for engineering proteins containing tandem repeats
Source: PLoS One. 2023 Apr 12;18(4):e0281228. doi: 10.1371/journal.pone.0281228 (PMC10096509; doi:10.1371/journal.pone.0281228)
Supplement: S2 File — (ZIP) [file pone.0281228.s002.zip › TReSR_code/evaluated_segments.csv]

Segment(Codons)	FWD	REV	FRQ	T(FF)	T(RR)	T(FR)	T(WT)
A(1.1.1.1.1.1)	ATGAAACCTGTTACTTTA;	TAAAGTAACAGGTTTCAT;	0.42	3.9	11.1	64.2	42.0
A(1.1.1.1.1.2)	ATGAAACCTGTTACTTTG;	CAAAGTAACAGGTTTCAT;	0.42	3.9	11.1	64.4	42.0
A(1.1.1.1.1.3)	ATGAAACCTGTTACTCTT;	AAGAGTAACAGGTTTCAT;	0.42	3.9	11.1	65.2	42.4
A(1.1.1.1.1.4)	ATGAAACCTGTTACTCTC;	GAGAGTAACAGGTTTCAT;	0.42	3.9	11.1	65.6	42.4
A(1.1.1.1.1.5)	ATGAAACCTGTTACTCTA;	TAGAGTAACAGGTTTCAT;	0.41	3.9	11.1	65.8	42.4
A(1.1.1.1.1.6)	ATGAAACCTGTTACTCTG;	CAGAGTAACAGGTTTCAT;	0.48	3.9	11.1	65.9	42.4
A(1.1.1.1.2.1)	ATGAAACCTGTTACCTTA;	TAAGGTAACAGGTTTCAT;	0.46	3.9	11.1	66.6	42.4
A(1.1.1.1.2.2)	ATGAAACCTGTTACCTTG;	CAAGGTAACAGGTTTCAT;	0.46	3.9	11.1	66.7	42.4
A(1.1.1.1.2.3)	ATGAAACCTGTTACCCTT;	AAGGGTAACAGGTTTCAT;	0.45	3.9	11.1	68.3	42.4
A(1.1.1.1.2.4)	ATGAAACCTGTTACCCTC;	GAGGGTAACAGGTTTCAT;	0.45	3.9	11.1	68.7	42.4
A(1.1.1.1.2.5)	ATGAAACCTGTTACCCTA;	TAGGGTAACAGGTTTCAT;	0.44	3.9	11.1	68.9	42.4
A(1.1.1.1.2.6)	ATGAAACCTGTTACCCTG;	CAGGGTAACAGGTTTCAT;	0.51	3.9	11.1	69.0	42.4
A(1.1.1.1.3.1)	ATGAAACCTGTTACATTA;	TAATGTAACAGGTTTCAT;	0.42	22.3	26.1	64.4	42.5
A(1.1.1.1.3.2)	ATGAAACCTGTTACATTG;	CAATGTAACAGGTTTCAT;	0.42	22.3	26.1	64.5	42.5
A(1.1.1.1.3.3)	ATGAAACCTGTTACACTT;	AAGTGTAACAGGTTTCAT;	0.42	15.0	11.1	65.9	42.5
A(1.1.1.1.3.4)	ATGAAACCTGTTACACTC;	GAGTGTAACAGGTTTCAT;	0.41	15.0	11.1	66.2	42.5
A(1.1.1.1.3.5)	ATGAAACCTGTTACACTA;	TAGTGTAACAGGTTTCAT;	0.40	15.0	11.1	66.5	42.5
A(1.1.1.1.3.6)	ATGAAACCTGTTACACTG;	CAGTGTAACAGGTTTCAT;	0.47	15.0	11.1	66.6	42.5
A(1.1.1.1.4.1)	ATGAAACCTGTTACGTTA;	TAACGTAACAGGTTTCAT;	0.43	13.4	7.0	67.1	55.5
A(1.1.1.1.4.2)	ATGAAACCTGTTACGTTG;	CAACGTAACAGGTTTCAT;	0.43	13.4	7.0	67.2	55.4
A(1.1.1.1.4.3)	ATGAAACCTGTTACGCTT;	AAGCGTAACAGGTTTCAT;	0.43	3.9	11.1	69.2	49.8
A(1.1.1.1.4.4)	ATGAAACCTGTTACGCTC;	GAGCGTAACAGGTTTCAT;	0.43	3.9	11.1	69.5	49.8
A(1.1.1.1.4.5)	ATGAAACCTGTTACGCTA;	TAGCGTAACAGGTTTCAT;	0.42	3.9	11.1	69.8	49.8
A(1.1.1.1.4.6)	ATGAAACCTGTTACGCTG;	CAGCGTAACAGGTTTCAT;	0.49	3.9	11.1	69.9	49.8
A(1.1.1.2.1.1)	ATGAAACCTGTCACTTTA;	TAAAGTGACAGGTTTCAT;	0.41	-52.1	-1.6	67.1	42.1
A(1.1.1.2.1.2)	ATGAAACCTGTCACTTTG;	CAAAGTGACAGGTTTCAT;	0.41	-52.1	-1.6	67.2	42.1
A(1.1.1.2.1.3)	ATGAAACCTGTCACTCTT;	AAGAGTGACAGGTTTCAT;	0.41	-52.1	-1.6	68.1	42.1
A(1.1.1.2.1.4)	ATGAAACCTGTCACTCTC;	GAGAGTGACAGGTTTCAT;	0.40	-52.1	-1.6	68.4	42.1
A(1.1.1.2.1.5)	ATGAAACCTGTCACTCTA;	TAGAGTGACAGGTTTCAT;	0.39	-52.1	-1.6	68.7	42.1
A(1.1.1.2.1.6)	ATGAAACCTGTCACTCTG;	CAGAGTGACAGGTTTCAT;	0.46	-52.1	-1.6	68.8	42.1
A(1.1.1.2.2.1)	ATGAAACCTGTCACCTTA;	TAAGGTGACAGGTTTCAT;	0.44	-52.1	-1.5	69.5	42.1
A(1.1.1.2.2.2)	ATGAAACCTGTCACCTTG;	CAAGGTGACAGGTTTCAT;	0.44	-52.1	-1.5	69.5	42.1
A(1.1.1.2.2.3)	ATGAAACCTGTCACCCTT;	AAGGGTGACAGGTTTCAT;	0.44	-52.1	-1.5	71.2	42.1
A(1.1.1.2.2.4)	ATGAAACCTGTCACCCTC;	GAGGGTGACAGGTTTCAT;	0.44	-52.1	-1.5	71.5	42.1
A(1.1.1.2.2.5)	ATGAAACCTGTCACCCTA;	TAGGGTGACAGGTTTCAT;	0.43	-52.1	-1.5	71.9	42.1
A(1.1.1.2.2.6)	ATGAAACCTGTCACCCTG;	CAGGGTGACAGGTTTCAT;	0.50	-52.1	-1.5	71.9	42.1
A(1.1.1.2.3.1)	ATGAAACCTGTCACATTA;	TAATGTGACAGGTTTCAT;	0.41	-28.5	11.2	67.3	41.2
A(1.1.1.2.3.2)	ATGAAACCTGTCACATTG;	CAATGTGACAGGTTTCAT;	0.40	-28.5	11.2	67.4	41.2
A(1.1.1.2.3.3)	ATGAAACCTGTCACACTT;	AAGTGTGACAGGTTTCAT;	0.40	-39.6	1.1	68.7	41.2
A(1.1.1.2.3.4)	ATGAAACCTGTCACACTC;	GAGTGTGACAGGTTTCAT;	0.40	-39.6	1.1	69.1	41.2
A(1.1.1.2.3.5)	ATGAAACCTGTCACACTA;	TAGTGTGACAGGTTTCAT;	0.39	-39.6	1.1	69.4	41.2
A(1.1.1.2.3.6)	ATGAAACCTGTCACACTG;	CAGTGTGACAGGTTTCAT;	0.46	-39.6	1.1	69.4	41.2
A(1.1.1.2.4.1)	ATGAAACCTGTCACGTTA;	TAACGTGACAGGTTTCAT;	0.42	-14.0	38.4	70.0	54.6
A(1.1.1.2.4.2)	ATGAAACCTGTCACGTTG;	CAACGTGACAGGTTTCAT;	0.42	-14.0	35.7	70.0	54.5
A(1.1.1.2.4.3)	ATGAAACCTGTCACGCTT;	AAGCGTGACAGGTTTCAT;	0.42	-17.0	15.3	72.0	48.8
A(1.1.1.2.4.4)	ATGAAACCTGTCACGCTC;	GAGCGTGACAGGTTTCAT;	0.41	-17.0	15.3	72.3	48.8
A(1.1.1.2.4.5)	ATGAAACCTGTCACGCTA;	TAGCGTGACAGGTTTCAT;	0.40	-17.0	15.3	72.7	48.8
A(1.1.1.2.4.6)	ATGAAACCTGTCACGCTG;	CAGCGTGACAGGTTTCAT;	0.47	-17.0	15.3	72.6	48.8
A(1.1.1.3.1.1)	ATGAAACCTGTAACTTTA;	TAAAGTTACAGGTTTCAT;	0.40	-16.6	-2.5	64.2	50.4
A(1.1.1.3.1.2)	ATGAAACCTGTAACTTTG;	CAAAGTTACAGGTTTCAT;	0.40	-16.6	-2.5	64.4	50.4
A(1.1.1.3.1.3)	ATGAAACCTGTAACTCTT;	AAGAGTTACAGGTTTCAT;	0.40	-16.6	-2.5	65.2	50.3
A(1.1.1.3.1.4)	ATGAAACCTGTAACTCTC;	GAGAGTTACAGGTTTCAT;	0.40	-16.6	-2.5	65.6	50.3
A(1.1.1.3.1.5)	ATGAAACCTGTAACTCTA;	TAGAGTTACAGGTTTCAT;	0.39	-16.6	-2.5	65.8	50.3
A(1.1.1.3.1.6)	ATGAAACCTGTAACTCTG;	CAGAGTTACAGGTTTCAT;	0.46	-16.6	-2.5	65.9	50.3
A(1.1.1.3.2.1)	ATGAAACCTGTAACCTTA;	TAAGGTTACAGGTTTCAT;	0.44	-30.2	-2.4	66.6	49.9
A(1.1.1.3.2.2)	ATGAAACCTGTAACCTTG;	CAAGGTTACAGGTTTCAT;	0.44	-30.2	-2.4	66.7	49.9
A(1.1.1.3.2.3)	ATGAAACCTGTAACCCTT;	AAGGGTTACAGGTTTCAT;	0.44	-30.2	-2.4	68.3	49.9
A(1.1.1.3.2.4)	ATGAAACCTGTAACCCTC;	GAGGGTTACAGGTTTCAT;	0.43	-30.2	-2.4	68.7	49.9
A(1.1.1.3.2.5)	ATGAAACCTGTAACCCTA;	TAGGGTTACAGGTTTCAT;	0.42	-30.2	-2.4	68.9	49.9
A(1.1.1.3.2.6)	ATGAAACCTGTAACCCTG;	CAGGGTTACAGGTTTCAT;	0.49	-30.2	-2.4	69.0	49.9
A(1.1.1.3.3.1)	ATGAAACCTGTAACATTA;	TAATGTTACAGGTTTCAT;	0.40	-28.5	9.6	64.4	51.2
A(1.1.1.3.3.2)	ATGAAACCTGTAACATTG;	CAATGTTACAGGTTTCAT;	0.40	-28.5	9.6	64.5	51.2
A(1.1.1.3.3.3)	ATGAAACCTGTAACACTT;	AAGTGTTACAGGTTTCAT;	0.40	-9.8	0.1	65.9	51.2
A(1.1.1.3.3.4)	ATGAAACCTGTAACACTC;	GAGTGTTACAGGTTTCAT;	0.39	-9.8	0.1	66.2	51.2
A(1.1.1.3.3.5)	ATGAAACCTGTAACACTA;	TAGTGTTACAGGTTTCAT;	0.38	-9.8	0.1	66.5	51.2
A(1.1.1.3.3.6)	ATGAAACCTGTAACACTG;	CAGTGTTACAGGTTTCAT;	0.45	-9.8	0.1	66.6	51.2
A(1.1.1.3.4.1)	ATGAAACCTGTAACGTTA;	TAACGTTACAGGTTTCAT;	0.41	36.1	36.1	67.1	61.4
A(1.1.1.3.4.2)	ATGAAACCTGTAACGTTG;	CAACGTTACAGGTTTCAT;	0.41	36.4	31.3	67.2	61.3
A(1.1.1.3.4.3)	ATGAAACCTGTAACGCTT;	AAGCGTTACAGGTTTCAT;	0.41	-17.0	-9.4	69.2	57.2
A(1.1.1.3.4.4)	ATGAAACCTGTAACGCTC;	GAGCGTTACAGGTTTCAT;	0.41	-17.0	-9.4	69.5	57.2
A(1.1.1.3.4.5)	ATGAAACCTGTAACGCTA;	TAGCGTTACAGGTTTCAT;	0.40	-17.0	-9.4	69.8	57.2
A(1.1.1.3.4.6)	ATGAAACCTGTAACGCTG;	CAGCGTTACAGGTTTCAT;	0.47	-17.0	-9.4	69.9	57.2
A(1.1.1.4.1.1)	ATGAAACCTGTGACTTTA;	TAAAGTCACAGGTTTCAT;	0.43	-4.4	-24.8	67.1	44.0
A(1.1.1.4.1.2)	ATGAAACCTGTGACTTTG;	CAAAGTCACAGGTTTCAT;	0.43	-4.4	-24.8	67.2	44.0
A(1.1.1.4.1.3)	ATGAAACCTGTGACTCTT;	AAGAGTCACAGGTTTCAT;	0.43	-4.4	11.1	68.1	43.5
A(1.1.1.4.1.4)	ATGAAACCTGTGACTCTC;	GAGAGTCACAGGTTTCAT;	0.43	-4.4	11.1	68.4	43.5
A(1.1.1.4.1.5)	ATGAAACCTGTGACTCTA;	TAGAGTCACAGGTTTCAT;	0.42	-4.4	11.1	68.7	43.5
A(1.1.1.4.1.6)	ATGAAACCTGTGACTCTG;	CAGAGTCACAGGTTTCAT;	0.49	-4.4	11.1	68.8	43.5
A(1.1.1.4.2.1)	ATGAAACCTGTGACCTTA;	TAAGGTCACAGGTTTCAT;	0.47	-14.0	-24.3	69.5	42.9
A(1.1.1.4.2.2)	ATGAAACCTGTGACCTTG;	CAAGGTCACAGGTTTCAT;	0.47	-14.0	-24.3	69.5	42.9
A(1.1.1.4.2.3)	ATGAAACCTGTGACCCTT;	AAGGGTCACAGGTTTCAT;	0.47	-14.0	-24.3	71.2	42.9
A(1.1.1.4.2.4)	ATGAAACCTGTGACCCTC;	GAGGGTCACAGGTTTCAT;	0.46	-14.0	-24.3	71.5	42.9
A(1.1.1.4.2.5)	ATGAAACCTGTGACCCTA;	TAGGGTCACAGGTTTCAT;	0.45	-14.0	-24.3	71.9	42.9
A(1.1.1.4.2.6)	ATGAAACCTGTGACCCTG;	CAGGGTCACAGGTTTCAT;	0.52	-14.0	-24.3	71.9	42.9
A(1.1.1.4.3.1)	ATGAAACCTGTGACATTA;	TAATGTCACAGGTTTCAT;	0.43	1.1	-4.9	67.3	44.6
A(1.1.1.4.3.2)	ATGAAACCTGTGACATTG;	CAATGTCACAGGTTTCAT;	0.43	1.1	-4.9	67.4	44.6
A(1.1.1.4.3.3)	ATGAAACCTGTGACACTT;	AAGTGTCACAGGTTTCAT;	0.43	28.0	27.5	68.7	44.6
A(1.1.1.4.3.4)	ATGAAACCTGTGACACTC;	GAGTGTCACAGGTTTCAT;	0.42	28.0	27.5	69.1	44.6
A(1.1.1.4.3.5)	ATGAAACCTGTGACACTA;	TAGTGTCACAGGTTTCAT;	0.41	28.0	27.5	69.4	44.6
A(1.1.1.4.3.6)	ATGAAACCTGTGACACTG;	CAGTGTCACAGGTTTCAT;	0.49	28.0	27.5	69.4	44.6
A(1.1.1.4.4.1)	ATGAAACCTGTGACGTTA;	TAACGTCACAGGTTTCAT;	0.44	-1.4	-21.1	70.0	57.0
A(1.1.1.4.4.2)	ATGAAACCTGTGACGTTG;	CAACGTCACAGGTTTCAT;	0.44	-1.4	-21.1	70.0	56.9
A(1.1.1.4.4.3)	ATGAAACCTGTGACGCTT;	AAGCGTCACAGGTTTCAT;	0.44	-17.0	-9.4	72.0	51.7
A(1.1.1.4.4.4)	ATGAAACCTGTGACGCTC;	GAGCGTCACAGGTTTCAT;	0.44	-17.0	-9.4	72.3	51.7
A(1.1.1.4.4.5)	ATGAAACCTGTGACGCTA;	TAGCGTCACAGGTTTCAT;	0.43	-17.0	-9.4	72.7	51.7
A(1.1.1.4.4.6)	ATGAAACCTGTGACGCTG;	CAGCGTCACAGGTTTCAT;	0.50	-17.0	-9.4	72.6	51.7
A(1.1.2.1.1.1)	ATGAAACCCGTTACTTTA;	TAAAGTAACGGGTTTCAT;	0.41	1.2	11.1	67.3	40.9
A(1.1.2.1.1.2)	ATGAAACCCGTTACTTTG;	CAAAGTAACGGGTTTCAT;	0.41	1.2	11.1	67.4	40.9
A(1.1.2.1.1.3)	ATGAAACCCGTTACTCTT;	AAGAGTAACGGGTTTCAT;	0.41	1.2	11.1	68.2	40.9
A(1.1.2.1.1.4)	ATGAAACCCGTTACTCTC;	GAGAGTAACGGGTTTCAT;	0.41	1.2	11.1	68.6	40.9
A(1.1.2.1.1.5)	ATGAAACCCGTTACTCTA;	TAGAGTAACGGGTTTCAT;	0.40	1.2	11.1	68.8	40.9
A(1.1.2.1.1.6)	ATGAAACCCGTTACTCTG;	CAGAGTAACGGGTTTCAT;	0.47	1.2	11.1	68.9	40.9
A(1.1.2.1.2.1)	ATGAAACCCGTTACCTTA;	TAAGGTAACGGGTTTCAT;	0.45	1.2	11.1	69.6	40.9
A(1.1.2.1.2.2)	ATGAAACCCGTTACCTTG;	CAAGGTAACGGGTTTCAT;	0.45	1.2	11.1	69.6	40.9
A(1.1.2.1.2.3)	ATGAAACCCGTTACCCTT;	AAGGGTAACGGGTTTCAT;	0.45	1.2	11.1	71.3	40.9
A(1.1.2.1.2.4)	ATGAAACCCGTTACCCTC;	GAGGGTAACGGGTTTCAT;	0.44	1.2	11.1	71.6	40.9
A(1.1.2.1.2.5)	ATGAAACCCGTTACCCTA;	TAGGGTAACGGGTTTCAT;	0.43	1.2	11.1	72.0	40.9
A(1.1.2.1.2.6)	ATGAAACCCGTTACCCTG;	CAGGGTAACGGGTTTCAT;	0.50	1.2	11.1	72.0	40.9
A(1.1.2.1.3.1)	ATGAAACCCGTTACATTA;	TAATGTAACGGGTTTCAT;	0.41	20.4	26.1	67.4	40.9
A(1.1.2.1.3.2)	ATGAAACCCGTTACATTG;	CAATGTAACGGGTTTCAT;	0.41	20.4	26.1	67.5	40.9
A(1.1.2.1.3.3)	ATGAAACCCGTTACACTT;	AAGTGTAACGGGTTTCAT;	0.41	13.0	11.1	68.9	40.9
A(1.1.2.1.3.4)	ATGAAACCCGTTACACTC;	GAGTGTAACGGGTTTCAT;	0.40	13.0	11.1	69.2	40.9
A(1.1.2.1.3.5)	ATGAAACCCGTTACACTA;	TAGTGTAACGGGTTTCAT;	0.39	13.0	11.1	69.5	40.9
A(1.1.2.1.3.6)	ATGAAACCCGTTACACTG;	CAGTGTAACGGGTTTCAT;	0.47	13.0	11.1	69.5	40.9
A(1.1.2.1.4.1)	ATGAAACCCGTTACGTTA;	TAACGTAACGGGTTTCAT;	0.42	26.7	31.7	70.1	52.6
A(1.1.2.1.4.2)	ATGAAACCCGTTACGTTG;	CAACGTAACGGGTTTCAT;	0.42	26.7	31.7	70.1	52.6
A(1.1.2.1.4.3)	ATGAAACCCGTTACGCTT;	AAGCGTAACGGGTTTCAT;	0.42	23.5	28.4	72.2	46.1
A(1.1.2.1.4.4)	ATGAAACCCGTTACGCTC;	GAGCGTAACGGGTTTCAT;	0.42	23.5	28.4	72.4	46.1
A(1.1.2.1.4.5)	ATGAAACCCGTTACGCTA;	TAGCGTAACGGGTTTCAT;	0.41	23.5	28.4	72.8	46.1
A(1.1.2.1.4.6)	ATGAAACCCGTTACGCTG;	CAGCGTAACGGGTTTCAT;	0.48	23.5	28.4	72.7	46.1
A(1.1.2.2.1.1)	ATGAAACCCGTCACTTTA;	TAAAGTGACGGGTTTCAT;	0.40	-14.5	-2.6	70.1	36.2
A(1.1.2.2.1.2)	ATGAAACCCGTCACTTTG;	CAAAGTGACGGGTTTCAT;	0.40	-14.5	-2.6	70.2	36.2
A(1.1.2.2.1.3)	ATGAAACCCGTCACTCTT;	AAGAGTGACGGGTTTCAT;	0.40	-14.5	-2.6	71.1	36.2
A(1.1.2.2.1.4)	ATGAAACCCGTCACTCTC;	GAGAGTGACGGGTTTCAT;	0.39	-14.5	-2.6	71.4	36.2
A(1.1.2.2.1.5)	ATGAAACCCGTCACTCTA;	TAGAGTGACGGGTTTCAT;	0.38	-14.5	-2.6	71.7	36.2
A(1.1.2.2.1.6)	ATGAAACCCGTCACTCTG;	CAGAGTGACGGGTTTCAT;	0.46	-14.5	-2.6	71.7	36.2
A(1.1.2.2.2.1)	ATGAAACCCGTCACCTTA;	TAAGGTGACGGGTTTCAT;	0.44	-14.5	-2.6	72.5	36.2
A(1.1.2.2.2.2)	ATGAAACCCGTCACCTTG;	CAAGGTGACGGGTTTCAT;	0.43	-14.5	-2.6	72.5	36.2
A(1.1.2.2.2.3)	ATGAAACCCGTCACCCTT;	AAGGGTGACGGGTTTCAT;	0.43	-14.5	-2.6	74.2	36.2
A(1.1.2.2.2.4)	ATGAAACCCGTCACCCTC;	GAGGGTGACGGGTTTCAT;	0.43	-14.5	-2.6	74.5	36.2
A(1.1.2.2.2.5)	ATGAAACCCGTCACCCTA;	TAGGGTGACGGGTTTCAT;	0.42	-14.5	-2.6	74.9	36.2
A(1.1.2.2.2.6)	ATGAAACCCGTCACCCTG;	CAGGGTGACGGGTTTCAT;	0.49	-14.5	-2.6	74.8	36.2
A(1.1.2.2.3.1)	ATGAAACCCGTCACATTA;	TAATGTGACGGGTTTCAT;	0.40	-28.5	-2.6	70.3	36.5
A(1.1.2.2.3.2)	ATGAAACCCGTCACATTG;	CAATGTGACGGGTTTCAT;	0.40	-28.5	-2.6	70.3	36.5
A(1.1.2.2.3.3)	ATGAAACCCGTCACACTT;	AAGTGTGACGGGTTTCAT;	0.39	-14.5	-2.6	71.7	36.5
A(1.1.2.2.3.4)	ATGAAACCCGTCACACTC;	GAGTGTGACGGGTTTCAT;	0.39	-14.5	-2.6	72.0	36.5
A(1.1.2.2.3.5)	ATGAAACCCGTCACACTA;	TAGTGTGACGGGTTTCAT;	0.38	-14.5	-2.6	72.3	36.5
A(1.1.2.2.3.6)	ATGAAACCCGTCACACTG;	CAGTGTGACGGGTTTCAT;	0.45	-14.5	-2.6	72.3	36.5
A(1.1.2.2.4.1)	ATGAAACCCGTCACGTTA;	TAACGTGACGGGTTTCAT;	0.41	19.5	35.1	72.9	51.7
A(1.1.2.2.4.2)	ATGAAACCCGTCACGTTG;	CAACGTGACGGGTTTCAT;	0.41	19.5	35.1	72.9	51.6
A(1.1.2.2.4.3)	ATGAAACCCGTCACGCTT;	AAGCGTGACGGGTTTCAT;	0.41	13.7	32.3	74.9	44.9
A(1.1.2.2.4.4)	ATGAAACCCGTCACGCTC;	GAGCGTGACGGGTTTCAT;	0.40	13.7	32.3	75.2	44.9
A(1.1.2.2.4.5)	ATGAAACCCGTCACGCTA;	TAGCGTGACGGGTTTCAT;	0.39	13.7	32.3	75.6	44.9
A(1.1.2.2.4.6)	ATGAAACCCGTCACGCTG;	CAGCGTGACGGGTTTCAT;	0.47	13.7	32.3	75.5	44.9
A(1.1.2.3.1.1)	ATGAAACCCGTAACTTTA;	TAAAGTTACGGGTTTCAT;	0.40	-14.5	-2.6	67.3	47.2
A(1.1.2.3.1.2)	ATGAAACCCGTAACTTTG;	CAAAGTTACGGGTTTCAT;	0.39	-14.5	-2.6	67.4	47.2
A(1.1.2.3.1.3)	ATGAAACCCGTAACTCTT;	AAGAGTTACGGGTTTCAT;	0.39	-14.5	-2.6	68.2	46.9
A(1.1.2.3.1.4)	ATGAAACCCGTAACTCTC;	GAGAGTTACGGGTTTCAT;	0.39	-14.5	-2.6	68.6	46.9
A(1.1.2.3.1.5)	ATGAAACCCGTAACTCTA;	TAGAGTTACGGGTTTCAT;	0.38	-14.5	-2.6	68.8	46.9
A(1.1.2.3.1.6)	ATGAAACCCGTAACTCTG;	CAGAGTTACGGGTTTCAT;	0.45	-14.5	-2.6	68.9	46.9
A(1.1.2.3.2.1)	ATGAAACCCGTAACCTTA;	TAAGGTTACGGGTTTCAT;	0.43	-14.5	-2.6	69.6	46.4
A(1.1.2.3.2.2)	ATGAAACCCGTAACCTTG;	CAAGGTTACGGGTTTCAT;	0.43	-14.5	-2.6	69.6	46.4
A(1.1.2.3.2.3)	ATGAAACCCGTAACCCTT;	AAGGGTTACGGGTTTCAT;	0.43	-14.5	-2.6	71.3	46.4
A(1.1.2.3.2.4)	ATGAAACCCGTAACCCTC;	GAGGGTTACGGGTTTCAT;	0.42	-14.5	-2.6	71.6	46.4
A(1.1.2.3.2.5)	ATGAAACCCGTAACCCTA;	TAGGGTTACGGGTTTCAT;	0.41	-14.5	-2.6	72.0	46.4
A(1.1.2.3.2.6)	ATGAAACCCGTAACCCTG;	CAGGGTTACGGGTTTCAT;	0.49	-14.5	-2.6	72.0	46.4
A(1.1.2.3.3.1)	ATGAAACCCGTAACATTA;	TAATGTTACGGGTTTCAT;	0.39	-28.5	-2.6	67.4	47.9
A(1.1.2.3.3.2)	ATGAAACCCGTAACATTG;	CAATGTTACGGGTTTCAT;	0.39	-28.5	-2.6	67.5	47.9
A(1.1.2.3.3.3)	ATGAAACCCGTAACACTT;	AAGTGTTACGGGTTTCAT;	0.39	-14.5	-2.6	68.9	47.9
A(1.1.2.3.3.4)	ATGAAACCCGTAACACTC;	GAGTGTTACGGGTTTCAT;	0.39	-14.5	-2.6	69.2	47.9
A(1.1.2.3.3.5)	ATGAAACCCGTAACACTA;	TAGTGTTACGGGTTTCAT;	0.38	-14.5	-2.6	69.5	47.9
A(1.1.2.3.3.6)	ATGAAACCCGTAACACTG;	CAGTGTTACGGGTTTCAT;	0.45	-14.5	-2.6	69.5	47.9
A(1.1.2.3.4.1)	ATGAAACCCGTAACGTTA;	TAACGTTACGGGTTTCAT;	0.41	36.1	36.1	70.1	59.3
A(1.1.2.3.4.2)	ATGAAACCCGTAACGTTG;	CAACGTTACGGGTTTCAT;	0.40	36.4	31.3	70.1	59.1
A(1.1.2.3.4.3)	ATGAAACCCGTAACGCTT;	AAGCGTTACGGGTTTCAT;	0.40	20.3	29.9	72.2	54.5
A(1.1.2.3.4.4)	ATGAAACCCGTAACGCTC;	GAGCGTTACGGGTTTCAT;	0.40	20.3	29.9	72.4	54.5
A(1.1.2.3.4.5)	ATGAAACCCGTAACGCTA;	TAGCGTTACGGGTTTCAT;	0.39	20.3	29.9	72.8	54.5
A(1.1.2.3.4.6)	ATGAAACCCGTAACGCTG;	CAGCGTTACGGGTTTCAT;	0.46	20.3	29.9	72.7	54.5
A(1.1.2.4.1.1)	ATGAAACCCGTGACTTTA;	TAAAGTCACGGGTTTCAT;	0.43	-14.5	-2.6	70.1	39.8
A(1.1.2.4.1.2)	ATGAAACCCGTGACTTTG;	CAAAGTCACGGGTTTCAT;	0.42	-14.5	-2.6	70.2	39.9
A(1.1.2.4.1.3)	ATGAAACCCGTGACTCTT;	AAGAGTCACGGGTTTCAT;	0.42	-14.5	11.1	71.1	39.1
A(1.1.2.4.1.4)	ATGAAACCCGTGACTCTC;	GAGAGTCACGGGTTTCAT;	0.42	-14.5	11.1	71.4	39.1
A(1.1.2.4.1.5)	ATGAAACCCGTGACTCTA;	TAGAGTCACGGGTTTCAT;	0.41	-14.5	11.1	71.7	39.1
A(1.1.2.4.1.6)	ATGAAACCCGTGACTCTG;	CAGAGTCACGGGTTTCAT;	0.48	-14.5	11.1	71.7	39.1
A(1.1.2.4.2.1)	ATGAAACCCGTGACCTTA;	TAAGGTCACGGGTTTCAT;	0.46	-14.5	-2.6	72.5	38.3
A(1.1.2.4.2.2)	ATGAAACCCGTGACCTTG;	CAAGGTCACGGGTTTCAT;	0.46	-14.5	-2.6	72.5	38.3
A(1.1.2.4.2.3)	ATGAAACCCGTGACCCTT;	AAGGGTCACGGGTTTCAT;	0.46	-14.5	-2.6	74.2	38.3
A(1.1.2.4.2.4)	ATGAAACCCGTGACCCTC;	GAGGGTCACGGGTTTCAT;	0.45	-14.5	-2.6	74.5	38.3
A(1.1.2.4.2.5)	ATGAAACCCGTGACCCTA;	TAGGGTCACGGGTTTCAT;	0.44	-14.5	-2.6	74.9	38.3
A(1.1.2.4.2.6)	ATGAAACCCGTGACCCTG;	CAGGGTCACGGGTTTCAT;	0.52	-14.5	-2.6	74.8	38.3
A(1.1.2.4.3.1)	ATGAAACCCGTGACATTA;	TAATGTCACGGGTTTCAT;	0.42	-28.5	-2.6	70.3	40.2
A(1.1.2.4.3.2)	ATGAAACCCGTGACATTG;	CAATGTCACGGGTTTCAT;	0.42	-28.5	-2.6	70.3	40.2
A(1.1.2.4.3.3)	ATGAAACCCGTGACACTT;	AAGTGTCACGGGTTTCAT;	0.42	25.0	17.7	71.7	40.2
A(1.1.2.4.3.4)	ATGAAACCCGTGACACTC;	GAGTGTCACGGGTTTCAT;	0.42	25.0	17.7	72.0	40.2
A(1.1.2.4.3.5)	ATGAAACCCGTGACACTA;	TAGTGTCACGGGTTTCAT;	0.41	25.0	17.7	72.3	40.2
A(1.1.2.4.3.6)	ATGAAACCCGTGACACTG;	CAGTGTCACGGGTTTCAT;	0.48	25.0	17.7	72.3	40.2
A(1.1.2.4.4.1)	ATGAAACCCGTGACGTTA;	TAACGTCACGGGTTTCAT;	0.44	28.9	27.1	72.9	54.3
A(1.1.2.4.4.2)	ATGAAACCCGTGACGTTG;	CAACGTCACGGGTTTCAT;	0.43	28.9	27.1	72.9	54.2
A(1.1.2.4.4.3)	ATGAAACCCGTGACGCTT;	AAGCGTCACGGGTTTCAT;	0.43	25.9	23.4	74.9	48.2
A(1.1.2.4.4.4)	ATGAAACCCGTGACGCTC;	GAGCGTCACGGGTTTCAT;	0.43	25.9	23.4	75.2	48.2
A(1.1.2.4.4.5)	ATGAAACCCGTGACGCTA;	TAGCGTCACGGGTTTCAT;	0.42	25.9	23.4	75.6	48.2
A(1.1.2.4.4.6)	ATGAAACCCGTGACGCTG;	CAGCGTCACGGGTTTCAT;	0.49	25.9	23.4	75.5	48.2
A(1.1.3.1.1.1)	ATGAAACCAGTTACTTTA;	TAAAGTAACTGGTTTCAT;	0.43	-14.7	19.4	64.2	50.2
A(1.1.3.1.1.2)	ATGAAACCAGTTACTTTG;	CAAAGTAACTGGTTTCAT;	0.42	-14.7	19.4	64.4	50.1
A(1.1.3.1.1.3)	ATGAAACCAGTTACTCTT;	AAGAGTAACTGGTTTCAT;	0.42	-24.3	19.4	65.2	52.8
A(1.1.3.1.1.4)	ATGAAACCAGTTACTCTC;	GAGAGTAACTGGTTTCAT;	0.42	-24.3	19.4	65.6	52.8
A(1.1.3.1.1.5)	ATGAAACCAGTTACTCTA;	TAGAGTAACTGGTTTCAT;	0.41	-24.3	19.4	65.8	52.8
A(1.1.3.1.1.6)	ATGAAACCAGTTACTCTG;	CAGAGTAACTGGTTTCAT;	0.48	-24.3	19.4	65.9	52.8
A(1.1.3.1.2.1)	ATGAAACCAGTTACCTTA;	TAAGGTAACTGGTTTCAT;	0.46	3.9	19.4	66.6	52.8
A(1.1.3.1.2.2)	ATGAAACCAGTTACCTTG;	CAAGGTAACTGGTTTCAT;	0.46	3.9	19.4	66.7	52.8
A(1.1.3.1.2.3)	ATGAAACCAGTTACCCTT;	AAGGGTAACTGGTTTCAT;	0.46	3.9	19.4	68.3	52.8
A(1.1.3.1.2.4)	ATGAAACCAGTTACCCTC;	GAGGGTAACTGGTTTCAT;	0.45	3.9	19.4	68.7	52.8
A(1.1.3.1.2.5)	ATGAAACCAGTTACCCTA;	TAGGGTAACTGGTTTCAT;	0.44	3.9	19.4	68.9	52.8
A(1.1.3.1.2.6)	ATGAAACCAGTTACCCTG;	CAGGGTAACTGGTTTCAT;	0.52	3.9	19.4	69.0	52.8
A(1.1.3.1.3.1)	ATGAAACCAGTTACATTA;	TAATGTAACTGGTTTCAT;	0.42	22.3	31.9	64.4	51.0
A(1.1.3.1.3.2)	ATGAAACCAGTTACATTG;	CAATGTAACTGGTTTCAT;	0.42	22.3	31.9	64.5	51.0
A(1.1.3.1.3.3)	ATGAAACCAGTTACACTT;	AAGTGTAACTGGTTTCAT;	0.42	15.0	19.4	65.9	51.0
A(1.1.3.1.3.4)	ATGAAACCAGTTACACTC;	GAGTGTAACTGGTTTCAT;	0.42	15.0	19.4	66.2	51.0
A(1.1.3.1.3.5)	ATGAAACCAGTTACACTA;	TAGTGTAACTGGTTTCAT;	0.40	15.0	19.4	66.5	51.0
A(1.1.3.1.3.6)	ATGAAACCAGTTACACTG;	CAGTGTAACTGGTTTCAT;	0.48	18.3	19.4	66.6	51.0
A(1.1.3.1.4.1)	ATGAAACCAGTTACGTTA;	TAACGTAACTGGTTTCAT;	0.44	13.4	7.0	67.1	62.1
A(1.1.3.1.4.2)	ATGAAACCAGTTACGTTG;	CAACGTAACTGGTTTCAT;	0.43	13.4	7.0	67.2	62.0
A(1.1.3.1.4.3)	ATGAAACCAGTTACGCTT;	AAGCGTAACTGGTTTCAT;	0.43	3.9	19.4	69.2	57.6
A(1.1.3.1.4.4)	ATGAAACCAGTTACGCTC;	GAGCGTAACTGGTTTCAT;	0.43	3.9	19.4	69.5	57.6
A(1.1.3.1.4.5)	ATGAAACCAGTTACGCTA;	TAGCGTAACTGGTTTCAT;	0.42	3.9	19.4	69.8	57.6
A(1.1.3.1.4.6)	ATGAAACCAGTTACGCTG;	CAGCGTAACTGGTTTCAT;	0.49	3.9	19.4	69.9	57.6
A(1.1.3.2.1.1)	ATGAAACCAGTCACTTTA;	TAAAGTGACTGGTTTCAT;	0.41	-74.5	6.7	67.1	52.7
A(1.1.3.2.1.2)	ATGAAACCAGTCACTTTG;	CAAAGTGACTGGTTTCAT;	0.41	-74.5	6.7	67.2	52.7
A(1.1.3.2.1.3)	ATGAAACCAGTCACTCTT;	AAGAGTGACTGGTTTCAT;	0.41	-110.3	10.9	68.1	52.7
A(1.1.3.2.1.4)	ATGAAACCAGTCACTCTC;	GAGAGTGACTGGTTTCAT;	0.41	-110.3	10.9	68.4	52.7
A(1.1.3.2.1.5)	ATGAAACCAGTCACTCTA;	TAGAGTGACTGGTTTCAT;	0.40	-110.3	10.9	68.7	52.7
A(1.1.3.2.1.6)	ATGAAACCAGTCACTCTG;	CAGAGTGACTGGTTTCAT;	0.47	-110.3	10.9	68.8	52.7
A(1.1.3.2.2.1)	ATGAAACCAGTCACCTTA;	TAAGGTGACTGGTTTCAT;	0.45	-52.1	-35.5	69.5	52.7
A(1.1.3.2.2.2)	ATGAAACCAGTCACCTTG;	CAAGGTGACTGGTTTCAT;	0.45	-52.1	-35.5	69.5	52.7
A(1.1.3.2.2.3)	ATGAAACCAGTCACCCTT;	AAGGGTGACTGGTTTCAT;	0.44	-52.1	-35.5	71.2	52.7
A(1.1.3.2.2.4)	ATGAAACCAGTCACCCTC;	GAGGGTGACTGGTTTCAT;	0.44	-52.1	-35.5	71.5	52.7
A(1.1.3.2.2.5)	ATGAAACCAGTCACCCTA;	TAGGGTGACTGGTTTCAT;	0.43	-52.1	-35.5	71.9	52.7
A(1.1.3.2.2.6)	ATGAAACCAGTCACCCTG;	CAGGGTGACTGGTTTCAT;	0.50	-11.0	-35.5	71.9	52.7
A(1.1.3.2.3.1)	ATGAAACCAGTCACATTA;	TAATGTGACTGGTTTCAT;	0.41	-28.5	13.9	67.3	50.0
A(1.1.3.2.3.2)	ATGAAACCAGTCACATTG;	CAATGTGACTGGTTTCAT;	0.41	-28.5	13.9	67.4	50.0
A(1.1.3.2.3.3)	ATGAAACCAGTCACACTT;	AAGTGTGACTGGTTTCAT;	0.41	-161.9	-34.8	68.7	50.0
A(1.1.3.2.3.4)	ATGAAACCAGTCACACTC;	GAGTGTGACTGGTTTCAT;	0.40	-204.6	-29.3	69.1	50.0
A(1.1.3.2.3.5)	ATGAAACCAGTCACACTA;	TAGTGTGACTGGTTTCAT;	0.39	-100.7	-14.4	69.4	50.0
A(1.1.3.2.3.6)	ATGAAACCAGTCACACTG;	CAGTGTGACTGGTTTCAT;	0.46	16.8	0.9	69.4	50.0
A(1.1.3.2.4.1)	ATGAAACCAGTCACGTTA;	TAACGTGACTGGTTTCAT;	0.42	-14.0	9.3	70.0	61.4
A(1.1.3.2.4.2)	ATGAAACCAGTCACGTTG;	CAACGTGACTGGTTTCAT;	0.42	-14.0	9.3	70.0	61.2
A(1.1.3.2.4.3)	ATGAAACCAGTCACGCTT;	AAGCGTGACTGGTTTCAT;	0.42	-17.0	-35.5	72.0	56.7
A(1.1.3.2.4.4)	ATGAAACCAGTCACGCTC;	GAGCGTGACTGGTTTCAT;	0.42	-17.0	-35.5	72.3	56.7
A(1.1.3.2.4.5)	ATGAAACCAGTCACGCTA;	TAGCGTGACTGGTTTCAT;	0.41	-17.0	-35.5	72.7	56.7
A(1.1.3.2.4.6)	ATGAAACCAGTCACGCTG;	CAGCGTGACTGGTTTCAT;	0.48	-17.0	-35.5	72.6	56.7
A(1.1.3.3.1.1)	ATGAAACCAGTAACTTTA;	TAAAGTTACTGGTTTCAT;	0.41	-45.1	4.9	64.2	57.3
A(1.1.3.3.1.2)	ATGAAACCAGTAACTTTG;	CAAAGTTACTGGTTTCAT;	0.40	-45.1	4.9	64.4	57.2
A(1.1.3.3.1.3)	ATGAAACCAGTAACTCTT;	AAGAGTTACTGGTTTCAT;	0.40	-68.1	8.9	65.2	57.5
A(1.1.3.3.1.4)	ATGAAACCAGTAACTCTC;	GAGAGTTACTGGTTTCAT;	0.40	-68.1	8.9	65.6	57.5
A(1.1.3.3.1.5)	ATGAAACCAGTAACTCTA;	TAGAGTTACTGGTTTCAT;	0.39	-68.1	8.9	65.8	57.5
A(1.1.3.3.1.6)	ATGAAACCAGTAACTCTG;	CAGAGTTACTGGTTTCAT;	0.46	-68.1	8.9	65.9	57.5
A(1.1.3.3.2.1)	ATGAAACCAGTAACCTTA;	TAAGGTTACTGGTTTCAT;	0.44	-36.9	-7.7	66.6	57.3
A(1.1.3.3.2.2)	ATGAAACCAGTAACCTTG;	CAAGGTTACTGGTTTCAT;	0.44	-36.9	-7.7	66.7	57.3
A(1.1.3.3.2.3)	ATGAAACCAGTAACCCTT;	AAGGGTTACTGGTTTCAT;	0.44	-36.9	-7.7	68.3	57.3
A(1.1.3.3.2.4)	ATGAAACCAGTAACCCTC;	GAGGGTTACTGGTTTCAT;	0.44	-36.9	-7.7	68.7	57.3
A(1.1.3.3.2.5)	ATGAAACCAGTAACCCTA;	TAGGGTTACTGGTTTCAT;	0.43	-36.9	-7.7	68.9	57.3
A(1.1.3.3.2.6)	ATGAAACCAGTAACCCTG;	CAGGGTTACTGGTTTCAT;	0.50	-11.0	-7.7	69.0	57.3
A(1.1.3.3.3.1)	ATGAAACCAGTAACATTA;	TAATGTTACTGGTTTCAT;	0.40	-28.5	17.8	64.4	58.3
A(1.1.3.3.3.2)	ATGAAACCAGTAACATTG;	CAATGTTACTGGTTTCAT;	0.40	-28.5	17.8	64.5	58.3
A(1.1.3.3.3.3)	ATGAAACCAGTAACACTT;	AAGTGTTACTGGTTTCAT;	0.40	-13.9	-7.7	65.9	58.3
A(1.1.3.3.3.4)	ATGAAACCAGTAACACTC;	GAGTGTTACTGGTTTCAT;	0.40	-13.9	-14.4	66.2	58.3
A(1.1.3.3.3.5)	ATGAAACCAGTAACACTA;	TAGTGTTACTGGTTTCAT;	0.39	-56.1	-4.7	66.5	58.3
A(1.1.3.3.3.6)	ATGAAACCAGTAACACTG;	CAGTGTTACTGGTTTCAT;	0.46	19.8	19.6	66.6	58.3
A(1.1.3.3.4.1)	ATGAAACCAGTAACGTTA;	TAACGTTACTGGTTTCAT;	0.42	36.1	36.1	67.1	67.2
A(1.1.3.3.4.2)	ATGAAACCAGTAACGTTG;	CAACGTTACTGGTTTCAT;	0.42	36.4	31.3	67.2	67.0
A(1.1.3.3.4.3)	ATGAAACCAGTAACGCTT;	AAGCGTTACTGGTTTCAT;	0.41	-17.0	-7.7	69.2	63.8
A(1.1.3.3.4.4)	ATGAAACCAGTAACGCTC;	GAGCGTTACTGGTTTCAT;	0.41	-17.0	-7.7	69.5	63.8
A(1.1.3.3.4.5)	ATGAAACCAGTAACGCTA;	TAGCGTTACTGGTTTCAT;	0.40	-17.0	-7.7	69.8	63.8
A(1.1.3.3.4.6)	ATGAAACCAGTAACGCTG;	CAGCGTTACTGGTTTCAT;	0.47	-17.0	-7.7	69.9	63.8
A(1.1.3.4.1.1)	ATGAAACCAGTGACTTTA;	TAAAGTCACTGGTTTCAT;	0.44	10.2	-20.6	67.1	52.0
A(1.1.3.4.1.2)	ATGAAACCAGTGACTTTG;	CAAAGTCACTGGTTTCAT;	0.44	10.2	-20.6	67.2	51.9
A(1.1.3.4.1.3)	ATGAAACCAGTGACTCTT;	AAGAGTCACTGGTTTCAT;	0.43	10.2	11.1	68.1	51.9
A(1.1.3.4.1.4)	ATGAAACCAGTGACTCTC;	GAGAGTCACTGGTTTCAT;	0.43	10.2	11.1	68.4	51.9
A(1.1.3.4.1.5)	ATGAAACCAGTGACTCTA;	TAGAGTCACTGGTTTCAT;	0.42	10.2	11.1	68.7	51.9
A(1.1.3.4.1.6)	ATGAAACCAGTGACTCTG;	CAGAGTCACTGGTTTCAT;	0.49	10.2	11.1	68.8	51.9
A(1.1.3.4.2.1)	ATGAAACCAGTGACCTTA;	TAAGGTCACTGGTTTCAT;	0.47	10.2	-55.2	69.5	51.6
A(1.1.3.4.2.2)	ATGAAACCAGTGACCTTG;	CAAGGTCACTGGTTTCAT;	0.47	10.2	-55.2	69.5	51.6
A(1.1.3.4.2.3)	ATGAAACCAGTGACCCTT;	AAGGGTCACTGGTTTCAT;	0.47	10.2	-55.2	71.2	51.6
A(1.1.3.4.2.4)	ATGAAACCAGTGACCCTC;	GAGGGTCACTGGTTTCAT;	0.47	10.2	-55.2	71.5	51.6
A(1.1.3.4.2.5)	ATGAAACCAGTGACCCTA;	TAGGGTCACTGGTTTCAT;	0.46	10.2	-55.2	71.9	51.6
A(1.1.3.4.2.6)	ATGAAACCAGTGACCCTG;	CAGGGTCACTGGTTTCAT;	0.53	10.2	-6.4	71.9	51.6
A(1.1.3.4.3.1)	ATGAAACCAGTGACATTA;	TAATGTCACTGGTTTCAT;	0.43	10.2	16.1	67.3	52.9
A(1.1.3.4.3.2)	ATGAAACCAGTGACATTG;	CAATGTCACTGGTTTCAT;	0.43	10.2	16.1	67.4	52.9
A(1.1.3.4.3.3)	ATGAAACCAGTGACACTT;	AAGTGTCACTGGTTTCAT;	0.43	35.8	36.3	68.7	52.9
A(1.1.3.4.3.4)	ATGAAACCAGTGACACTC;	GAGTGTCACTGGTTTCAT;	0.43	34.2	37.6	69.1	52.9
A(1.1.3.4.3.5)	ATGAAACCAGTGACACTA;	TAGTGTCACTGGTTTCAT;	0.42	38.3	38.3	69.4	52.9
A(1.1.3.4.3.6)	ATGAAACCAGTGACACTG;	CAGTGTCACTGGTTTCAT;	0.49	46.7	44.0	69.4	52.9
A(1.1.3.4.4.1)	ATGAAACCAGTGACGTTA;	TAACGTCACTGGTTTCAT;	0.45	-1.4	-21.1	70.0	63.5
A(1.1.3.4.4.2)	ATGAAACCAGTGACGTTG;	CAACGTCACTGGTTTCAT;	0.45	-1.4	-21.1	70.0	63.4
A(1.1.3.4.4.3)	ATGAAACCAGTGACGCTT;	AAGCGTCACTGGTTTCAT;	0.44	10.2	-55.2	72.0	59.3
A(1.1.3.4.4.4)	ATGAAACCAGTGACGCTC;	GAGCGTCACTGGTTTCAT;	0.44	10.2	-55.2	72.3	59.3
A(1.1.3.4.4.5)	ATGAAACCAGTGACGCTA;	TAGCGTCACTGGTTTCAT;	0.43	10.2	-55.2	72.7	59.3
A(1.1.3.4.4.6)	ATGAAACCAGTGACGCTG;	CAGCGTCACTGGTTTCAT;	0.50	31.3	-13.2	72.6	59.3
A(1.1.4.1.1.1)	ATGAAACCGGTTACTTTA;	TAAAGTAACCGGTTTCAT;	0.47	55.5	53.4	67.3	44.2
A(1.1.4.1.1.2)	ATGAAACCGGTTACTTTG;	CAAAGTAACCGGTTTCAT;	0.47	55.5	53.4	67.4	44.2
A(1.1.4.1.1.3)	ATGAAACCGGTTACTCTT;	AAGAGTAACCGGTTTCAT;	0.47	55.5	53.4	68.2	45.4
A(1.1.4.1.1.4)	ATGAAACCGGTTACTCTC;	GAGAGTAACCGGTTTCAT;	0.47	55.5	53.4	68.6	45.4
A(1.1.4.1.1.5)	ATGAAACCGGTTACTCTA;	TAGAGTAACCGGTTTCAT;	0.46	55.5	53.4	68.8	45.4
A(1.1.4.1.1.6)	ATGAAACCGGTTACTCTG;	CAGAGTAACCGGTTTCAT;	0.53	55.5	53.4	68.9	45.4
A(1.1.4.1.2.1)	ATGAAACCGGTTACCTTA;	TAAGGTAACCGGTTTCAT;	0.51	55.5	53.4	69.6	45.4
A(1.1.4.1.2.2)	ATGAAACCGGTTACCTTG;	CAAGGTAACCGGTTTCAT;	0.51	55.5	53.4	69.6	45.4
A(1.1.4.1.2.3)	ATGAAACCGGTTACCCTT;	AAGGGTAACCGGTTTCAT;	0.51	55.5	53.4	71.3	45.4
A(1.1.4.1.2.4)	ATGAAACCGGTTACCCTC;	GAGGGTAACCGGTTTCAT;	0.50	55.5	53.4	71.6	45.4
A(1.1.4.1.2.5)	ATGAAACCGGTTACCCTA;	TAGGGTAACCGGTTTCAT;	0.49	55.5	53.4	72.0	45.4
A(1.1.4.1.2.6)	ATGAAACCGGTTACCCTG;	CAGGGTAACCGGTTTCAT;	0.56	55.5	53.4	72.0	45.4
A(1.1.4.1.3.1)	ATGAAACCGGTTACATTA;	TAATGTAACCGGTTTCAT;	0.47	57.1	53.7	67.4	44.9
A(1.1.4.1.3.2)	ATGAAACCGGTTACATTG;	CAATGTAACCGGTTTCAT;	0.47	57.1	53.7	67.5	44.9
A(1.1.4.1.3.3)	ATGAAACCGGTTACACTT;	AAGTGTAACCGGTTTCAT;	0.47	51.6	53.4	68.9	44.9
A(1.1.4.1.3.4)	ATGAAACCGGTTACACTC;	GAGTGTAACCGGTTTCAT;	0.46	51.6	53.4	69.2	44.9
A(1.1.4.1.3.5)	ATGAAACCGGTTACACTA;	TAGTGTAACCGGTTTCAT;	0.45	51.6	53.4	69.5	44.9
A(1.1.4.1.3.6)	ATGAAACCGGTTACACTG;	CAGTGTAACCGGTTTCAT;	0.52	51.6	53.4	69.5	44.9
A(1.1.4.1.4.1)	ATGAAACCGGTTACGTTA;	TAACGTAACCGGTTTCAT;	0.48	55.5	53.4	70.1	57.9
A(1.1.4.1.4.2)	ATGAAACCGGTTACGTTG;	CAACGTAACCGGTTTCAT;	0.48	55.5	53.4	70.1	57.8
A(1.1.4.1.4.3)	ATGAAACCGGTTACGCTT;	AAGCGTAACCGGTTTCAT;	0.48	55.5	53.4	72.2	52.4
A(1.1.4.1.4.4)	ATGAAACCGGTTACGCTC;	GAGCGTAACCGGTTTCAT;	0.48	55.5	53.4	72.4	52.4
A(1.1.4.1.4.5)	ATGAAACCGGTTACGCTA;	TAGCGTAACCGGTTTCAT;	0.47	55.5	53.4	72.8	52.4
A(1.1.4.1.4.6)	ATGAAACCGGTTACGCTG;	CAGCGTAACCGGTTTCAT;	0.54	55.5	53.4	72.7	52.4
A(1.1.4.2.1.1)	ATGAAACCGGTCACTTTA;	TAAAGTGACCGGTTTCAT;	0.46	42.8	45.8	70.1	45.1
A(1.1.4.2.1.2)	ATGAAACCGGTCACTTTG;	CAAAGTGACCGGTTTCAT;	0.46	42.8	45.8	70.2	45.1
A(1.1.4.2.1.3)	ATGAAACCGGTCACTCTT;	AAGAGTGACCGGTTTCAT;	0.46	42.8	45.8	71.1	45.1
A(1.1.4.2.1.4)	ATGAAACCGGTCACTCTC;	GAGAGTGACCGGTTTCAT;	0.45	42.8	45.8	71.4	45.1
A(1.1.4.2.1.5)	ATGAAACCGGTCACTCTA;	TAGAGTGACCGGTTTCAT;	0.44	42.8	45.8	71.7	45.1
A(1.1.4.2.1.6)	ATGAAACCGGTCACTCTG;	CAGAGTGACCGGTTTCAT;	0.52	42.8	45.8	71.7	45.1
A(1.1.4.2.2.1)	ATGAAACCGGTCACCTTA;	TAAGGTGACCGGTTTCAT;	0.50	42.8	45.8	72.5	45.1
A(1.1.4.2.2.2)	ATGAAACCGGTCACCTTG;	CAAGGTGACCGGTTTCAT;	0.49	42.8	45.8	72.5	45.1
A(1.1.4.2.2.3)	ATGAAACCGGTCACCCTT;	AAGGGTGACCGGTTTCAT;	0.49	42.8	45.8	74.2	45.1
A(1.1.4.2.2.4)	ATGAAACCGGTCACCCTC;	GAGGGTGACCGGTTTCAT;	0.49	42.8	45.8	74.5	45.1
A(1.1.4.2.2.5)	ATGAAACCGGTCACCCTA;	TAGGGTGACCGGTTTCAT;	0.48	42.8	45.8	74.9	45.1
A(1.1.4.2.2.6)	ATGAAACCGGTCACCCTG;	CAGGGTGACCGGTTTCAT;	0.55	42.8	45.8	74.8	45.1
A(1.1.4.2.3.1)	ATGAAACCGGTCACATTA;	TAATGTGACCGGTTTCAT;	0.46	42.7	43.5	70.3	43.6
A(1.1.4.2.3.2)	ATGAAACCGGTCACATTG;	CAATGTGACCGGTTTCAT;	0.46	42.7	43.5	70.3	43.6
A(1.1.4.2.3.3)	ATGAAACCGGTCACACTT;	AAGTGTGACCGGTTTCAT;	0.45	42.8	45.8	71.7	43.6
A(1.1.4.2.3.4)	ATGAAACCGGTCACACTC;	GAGTGTGACCGGTTTCAT;	0.45	42.8	45.8	72.0	43.6
A(1.1.4.2.3.5)	ATGAAACCGGTCACACTA;	TAGTGTGACCGGTTTCAT;	0.44	42.8	45.8	72.3	43.6
A(1.1.4.2.3.6)	ATGAAACCGGTCACACTG;	CAGTGTGACCGGTTTCAT;	0.51	42.8	45.8	72.3	43.6
A(1.1.4.2.4.1)	ATGAAACCGGTCACGTTA;	TAACGTGACCGGTTTCAT;	0.47	42.8	45.8	72.9	57.1
A(1.1.4.2.4.2)	ATGAAACCGGTCACGTTG;	CAACGTGACCGGTTTCAT;	0.47	42.8	45.8	72.9	56.9
A(1.1.4.2.4.3)	ATGAAACCGGTCACGCTT;	AAGCGTGACCGGTTTCAT;	0.47	42.8	45.8	74.9	51.3
A(1.1.4.2.4.4)	ATGAAACCGGTCACGCTC;	GAGCGTGACCGGTTTCAT;	0.46	42.8	45.8	75.2	51.3
A(1.1.4.2.4.5)	ATGAAACCGGTCACGCTA;	TAGCGTGACCGGTTTCAT;	0.45	42.8	45.8	75.6	51.3
A(1.1.4.2.4.6)	ATGAAACCGGTCACGCTG;	CAGCGTGACCGGTTTCAT;	0.53	42.8	45.8	75.5	51.3
A(1.1.4.3.1.1)	ATGAAACCGGTAACTTTA;	TAAAGTTACCGGTTTCAT;	0.46	46.0	44.8	67.3	52.7
A(1.1.4.3.1.2)	ATGAAACCGGTAACTTTG;	CAAAGTTACCGGTTTCAT;	0.45	46.0	44.8	67.4	52.6
A(1.1.4.3.1.3)	ATGAAACCGGTAACTCTT;	AAGAGTTACCGGTTTCAT;	0.45	46.0	44.8	68.2	52.7
A(1.1.4.3.1.4)	ATGAAACCGGTAACTCTC;	GAGAGTTACCGGTTTCAT;	0.45	46.0	44.8	68.6	52.7
A(1.1.4.3.1.5)	ATGAAACCGGTAACTCTA;	TAGAGTTACCGGTTTCAT;	0.44	46.0	44.8	68.8	52.7
A(1.1.4.3.1.6)	ATGAAACCGGTAACTCTG;	CAGAGTTACCGGTTTCAT;	0.51	46.0	44.8	68.9	52.7
A(1.1.4.3.2.1)	ATGAAACCGGTAACCTTA;	TAAGGTTACCGGTTTCAT;	0.49	46.0	44.8	69.6	52.3
A(1.1.4.3.2.2)	ATGAAACCGGTAACCTTG;	CAAGGTTACCGGTTTCAT;	0.49	46.0	44.8	69.6	52.3
A(1.1.4.3.2.3)	ATGAAACCGGTAACCCTT;	AAGGGTTACCGGTTTCAT;	0.49	46.0	44.8	71.3	52.3
A(1.1.4.3.2.4)	ATGAAACCGGTAACCCTC;	GAGGGTTACCGGTTTCAT;	0.48	46.0	44.8	71.6	52.3
A(1.1.4.3.2.5)	ATGAAACCGGTAACCCTA;	TAGGGTTACCGGTTTCAT;	0.47	46.0	44.8	72.0	52.3
A(1.1.4.3.2.6)	ATGAAACCGGTAACCCTG;	CAGGGTTACCGGTTTCAT;	0.54	46.0	44.8	72.0	52.3
A(1.1.4.3.3.1)	ATGAAACCGGTAACATTA;	TAATGTTACCGGTTTCAT;	0.45	43.6	43.3	67.4	53.6
A(1.1.4.3.3.2)	ATGAAACCGGTAACATTG;	CAATGTTACCGGTTTCAT;	0.45	43.6	43.3	67.5	53.6
A(1.1.4.3.3.3)	ATGAAACCGGTAACACTT;	AAGTGTTACCGGTTTCAT;	0.45	46.0	44.8	68.9	53.6
A(1.1.4.3.3.4)	ATGAAACCGGTAACACTC;	GAGTGTTACCGGTTTCAT;	0.45	46.0	44.8	69.2	53.6
A(1.1.4.3.3.5)	ATGAAACCGGTAACACTA;	TAGTGTTACCGGTTTCAT;	0.44	46.0	44.8	69.5	53.6
A(1.1.4.3.3.6)	ATGAAACCGGTAACACTG;	CAGTGTTACCGGTTTCAT;	0.51	46.0	44.8	69.5	53.6
A(1.1.4.3.4.1)	ATGAAACCGGTAACGTTA;	TAACGTTACCGGTTTCAT;	0.47	46.0	44.8	70.1	63.8
A(1.1.4.3.4.2)	ATGAAACCGGTAACGTTG;	CAACGTTACCGGTTTCAT;	0.46	46.0	44.8	70.1	63.6
A(1.1.4.3.4.3)	ATGAAACCGGTAACGCTT;	AAGCGTTACCGGTTTCAT;	0.46	46.0	44.8	72.2	59.7
A(1.1.4.3.4.4)	ATGAAACCGGTAACGCTC;	GAGCGTTACCGGTTTCAT;	0.46	46.0	44.8	72.4	59.7
A(1.1.4.3.4.5)	ATGAAACCGGTAACGCTA;	TAGCGTTACCGGTTTCAT;	0.45	46.0	44.8	72.8	59.7
A(1.1.4.3.4.6)	ATGAAACCGGTAACGCTG;	CAGCGTTACCGGTTTCAT;	0.52	46.0	44.8	72.7	59.7
A(1.1.4.4.1.1)	ATGAAACCGGTGACTTTA;	TAAAGTCACCGGTTTCAT;	0.49	46.0	42.6	70.1	46.3
A(1.1.4.4.1.2)	ATGAAACCGGTGACTTTG;	CAAAGTCACCGGTTTCAT;	0.48	46.0	42.6	70.2	46.2
A(1.1.4.4.1.3)	ATGAAACCGGTGACTCTT;	AAGAGTCACCGGTTTCAT;	0.48	46.0	42.6	71.1	45.9
A(1.1.4.4.1.4)	ATGAAACCGGTGACTCTC;	GAGAGTCACCGGTTTCAT;	0.48	46.0	42.6	71.4	45.9
A(1.1.4.4.1.5)	ATGAAACCGGTGACTCTA;	TAGAGTCACCGGTTTCAT;	0.47	46.0	42.6	71.7	45.9
A(1.1.4.4.1.6)	ATGAAACCGGTGACTCTG;	CAGAGTCACCGGTTTCAT;	0.54	46.0	42.6	71.7	45.9
A(1.1.4.4.2.1)	ATGAAACCGGTGACCTTA;	TAAGGTCACCGGTTTCAT;	0.52	46.0	42.6	72.5	45.3
A(1.1.4.4.2.2)	ATGAAACCGGTGACCTTG;	CAAGGTCACCGGTTTCAT;	0.52	46.0	42.6	72.5	45.3
A(1.1.4.4.2.3)	ATGAAACCGGTGACCCTT;	AAGGGTCACCGGTTTCAT;	0.52	46.0	42.6	74.2	45.3
A(1.1.4.4.2.4)	ATGAAACCGGTGACCCTC;	GAGGGTCACCGGTTTCAT;	0.51	46.0	42.6	74.5	45.3
A(1.1.4.4.2.5)	ATGAAACCGGTGACCCTA;	TAGGGTCACCGGTTTCAT;	0.50	46.0	42.6	74.9	45.3
A(1.1.4.4.2.6)	ATGAAACCGGTGACCCTG;	CAGGGTCACCGGTTTCAT;	0.58	46.0	42.6	74.8	45.3
A(1.1.4.4.3.1)	ATGAAACCGGTGACATTA;	TAATGTCACCGGTTTCAT;	0.48	43.6	41.7	70.3	47.0
A(1.1.4.4.3.2)	ATGAAACCGGTGACATTG;	CAATGTCACCGGTTTCAT;	0.48	43.6	41.7	70.3	47.0
A(1.1.4.4.3.3)	ATGAAACCGGTGACACTT;	AAGTGTCACCGGTTTCAT;	0.48	46.0	42.6	71.7	47.0
A(1.1.4.4.3.4)	ATGAAACCGGTGACACTC;	GAGTGTCACCGGTTTCAT;	0.48	46.0	42.6	72.0	47.0
A(1.1.4.4.3.5)	ATGAAACCGGTGACACTA;	TAGTGTCACCGGTTTCAT;	0.47	46.0	42.6	72.3	47.0
A(1.1.4.4.3.6)	ATGAAACCGGTGACACTG;	CAGTGTCACCGGTTTCAT;	0.54	46.0	42.6	72.3	47.0
A(1.1.4.4.4.1)	ATGAAACCGGTGACGTTA;	TAACGTCACCGGTTTCAT;	0.50	46.0	42.6	72.9	59.5
A(1.1.4.4.4.2)	ATGAAACCGGTGACGTTG;	CAACGTCACCGGTTTCAT;	0.49	46.0	42.6	72.9	59.4
A(1.1.4.4.4.3)	ATGAAACCGGTGACGCTT;	AAGCGTCACCGGTTTCAT;	0.49	46.0	42.6	74.9	54.3
A(1.1.4.4.4.4)	ATGAAACCGGTGACGCTC;	GAGCGTCACCGGTTTCAT;	0.49	46.0	42.6	75.2	54.3
A(1.1.4.4.4.5)	ATGAAACCGGTGACGCTA;	TAGCGTCACCGGTTTCAT;	0.48	46.0	42.6	75.6	54.3
A(1.1.4.4.4.6)	ATGAAACCGGTGACGCTG;	CAGCGTCACCGGTTTCAT;	0.55	46.0	42.6	75.5	54.3
A(1.2.1.1.1.1)	ATGAAGCCTGTTACTTTA;	TAAAGTAACAGGCTTCAT;	0.34	-32.0	-15.2	66.9	32.5
A(1.2.1.1.1.2)	ATGAAGCCTGTTACTTTG;	CAAAGTAACAGGCTTCAT;	0.34	-32.0	-15.2	67.0	32.6
A(1.2.1.1.1.3)	ATGAAGCCTGTTACTCTT;	AAGAGTAACAGGCTTCAT;	0.34	-24.2	-15.2	67.9	29.7
A(1.2.1.1.1.4)	ATGAAGCCTGTTACTCTC;	GAGAGTAACAGGCTTCAT;	0.33	-24.2	-15.2	68.3	29.7
A(1.2.1.1.1.5)	ATGAAGCCTGTTACTCTA;	TAGAGTAACAGGCTTCAT;	0.33	-24.2	-15.2	68.5	29.7
A(1.2.1.1.1.6)	ATGAAGCCTGTTACTCTG;	CAGAGTAACAGGCTTCAT;	0.40	-24.2	-15.2	68.6	29.7
A(1.2.1.1.2.1)	ATGAAGCCTGTTACCTTA;	TAAGGTAACAGGCTTCAT;	0.38	-29.8	-15.2	69.3	29.7
A(1.2.1.1.2.2)	ATGAAGCCTGTTACCTTG;	CAAGGTAACAGGCTTCAT;	0.38	-27.3	-15.2	69.4	29.7
A(1.2.1.1.2.3)	ATGAAGCCTGTTACCCTT;	AAGGGTAACAGGCTTCAT;	0.37	-24.2	-15.2	71.1	29.7
A(1.2.1.1.2.4)	ATGAAGCCTGTTACCCTC;	GAGGGTAACAGGCTTCAT;	0.37	-24.2	-15.2	71.3	29.7
A(1.2.1.1.2.5)	ATGAAGCCTGTTACCCTA;	TAGGGTAACAGGCTTCAT;	0.36	-24.2	-15.2	71.7	29.7
A(1.2.1.1.2.6)	ATGAAGCCTGTTACCCTG;	CAGGGTAACAGGCTTCAT;	0.43	-24.2	-15.2	71.7	29.7
A(1.2.1.1.3.1)	ATGAAGCCTGTTACATTA;	TAATGTAACAGGCTTCAT;	0.34	-28.5	-15.2	67.1	32.5
A(1.2.1.1.3.2)	ATGAAGCCTGTTACATTG;	CAATGTAACAGGCTTCAT;	0.34	-28.5	-15.2	67.2	32.5
A(1.2.1.1.3.3)	ATGAAGCCTGTTACACTT;	AAGTGTAACAGGCTTCAT;	0.33	0.1	-15.2	68.6	32.5
A(1.2.1.1.3.4)	ATGAAGCCTGTTACACTC;	GAGTGTAACAGGCTTCAT;	0.33	0.1	-15.2	68.9	32.5
A(1.2.1.1.3.5)	ATGAAGCCTGTTACACTA;	TAGTGTAACAGGCTTCAT;	0.32	0.1	-15.2	69.2	32.5
A(1.2.1.1.3.6)	ATGAAGCCTGTTACACTG;	CAGTGTAACAGGCTTCAT;	0.39	0.1	-15.2	69.2	32.5
A(1.2.1.1.4.1)	ATGAAGCCTGTTACGTTA;	TAACGTAACAGGCTTCAT;	0.35	13.4	7.0	69.8	48.9
A(1.2.1.1.4.2)	ATGAAGCCTGTTACGTTG;	CAACGTAACAGGCTTCAT;	0.35	13.4	7.0	69.9	48.9
A(1.2.1.1.4.3)	ATGAAGCCTGTTACGCTT;	AAGCGTAACAGGCTTCAT;	0.35	17.2	-15.2	71.9	41.4
A(1.2.1.1.4.4)	ATGAAGCCTGTTACGCTC;	GAGCGTAACAGGCTTCAT;	0.35	-29.1	-15.2	72.1	41.4
A(1.2.1.1.4.5)	ATGAAGCCTGTTACGCTA;	TAGCGTAACAGGCTTCAT;	0.33	-13.8	-15.2	72.5	41.4
A(1.2.1.1.4.6)	ATGAAGCCTGTTACGCTG;	CAGCGTAACAGGCTTCAT;	0.41	-12.0	-15.2	72.5	41.4
A(1.2.1.2.1.1)	ATGAAGCCTGTCACTTTA;	TAAAGTGACAGGCTTCAT;	0.33	-32.0	-15.2	69.8	29.0
A(1.2.1.2.1.2)	ATGAAGCCTGTCACTTTG;	CAAAGTGACAGGCTTCAT;	0.33	-32.0	-15.2	69.9	29.0
A(1.2.1.2.1.3)	ATGAAGCCTGTCACTCTT;	AAGAGTGACAGGCTTCAT;	0.32	-24.2	-15.2	70.8	29.0
A(1.2.1.2.1.4)	ATGAAGCCTGTCACTCTC;	GAGAGTGACAGGCTTCAT;	0.32	-24.2	-15.2	71.1	29.0
A(1.2.1.2.1.5)	ATGAAGCCTGTCACTCTA;	TAGAGTGACAGGCTTCAT;	0.31	-24.2	-15.2	71.4	29.0
A(1.2.1.2.1.6)	ATGAAGCCTGTCACTCTG;	CAGAGTGACAGGCTTCAT;	0.38	-24.2	-15.2	71.4	29.0
A(1.2.1.2.2.1)	ATGAAGCCTGTCACCTTA;	TAAGGTGACAGGCTTCAT;	0.36	13.5	-15.2	72.2	29.0
A(1.2.1.2.2.2)	ATGAAGCCTGTCACCTTG;	CAAGGTGACAGGCTTCAT;	0.36	14.3	-15.2	72.2	29.0
A(1.2.1.2.2.3)	ATGAAGCCTGTCACCCTT;	AAGGGTGACAGGCTTCAT;	0.36	-24.2	-15.2	74.0	29.0
A(1.2.1.2.2.4)	ATGAAGCCTGTCACCCTC;	GAGGGTGACAGGCTTCAT;	0.36	-24.2	-15.2	74.2	29.0
A(1.2.1.2.2.5)	ATGAAGCCTGTCACCCTA;	TAGGGTGACAGGCTTCAT;	0.35	-24.2	-15.2	74.6	29.0
A(1.2.1.2.2.6)	ATGAAGCCTGTCACCCTG;	CAGGGTGACAGGCTTCAT;	0.42	-24.2	-15.2	74.5	29.0
A(1.2.1.2.3.1)	ATGAAGCCTGTCACATTA;	TAATGTGACAGGCTTCAT;	0.32	-28.5	-15.2	70.0	30.9
A(1.2.1.2.3.2)	ATGAAGCCTGTCACATTG;	CAATGTGACAGGCTTCAT;	0.32	-28.5	-15.2	70.0	30.9
A(1.2.1.2.3.3)	ATGAAGCCTGTCACACTT;	AAGTGTGACAGGCTTCAT;	0.32	-27.1	22.5	71.4	30.9
A(1.2.1.2.3.4)	ATGAAGCCTGTCACACTC;	GAGTGTGACAGGCTTCAT;	0.32	-24.2	14.9	71.7	30.9
A(1.2.1.2.3.5)	ATGAAGCCTGTCACACTA;	TAGTGTGACAGGCTTCAT;	0.31	-24.2	20.7	72.1	30.9
A(1.2.1.2.3.6)	ATGAAGCCTGTCACACTG;	CAGTGTGACAGGCTTCAT;	0.38	-24.2	-15.2	72.0	30.9
A(1.2.1.2.4.1)	ATGAAGCCTGTCACGTTA;	TAACGTGACAGGCTTCAT;	0.34	-14.0	9.3	72.7	47.9
A(1.2.1.2.4.2)	ATGAAGCCTGTCACGTTG;	CAACGTGACAGGCTTCAT;	0.34	-14.0	9.3	72.6	47.8
A(1.2.1.2.4.3)	ATGAAGCCTGTCACGCTT;	AAGCGTGACAGGCTTCAT;	0.33	31.3	49.2	74.7	40.1
A(1.2.1.2.4.4)	ATGAAGCCTGTCACGCTC;	GAGCGTGACAGGCTTCAT;	0.33	16.8	48.4	74.9	40.1
A(1.2.1.2.4.5)	ATGAAGCCTGTCACGCTA;	TAGCGTGACAGGCTTCAT;	0.32	23.1	47.4	75.3	40.1
A(1.2.1.2.4.6)	ATGAAGCCTGTCACGCTG;	CAGCGTGACAGGCTTCAT;	0.39	23.8	46.9	75.2	40.1
A(1.2.1.3.1.1)	ATGAAGCCTGTAACTTTA;	TAAAGTTACAGGCTTCAT;	0.32	-32.0	-15.2	66.9	43.2
A(1.2.1.3.1.2)	ATGAAGCCTGTAACTTTG;	CAAAGTTACAGGCTTCAT;	0.32	-32.0	-15.2	67.0	43.2
A(1.2.1.3.1.3)	ATGAAGCCTGTAACTCTT;	AAGAGTTACAGGCTTCAT;	0.32	-24.2	-15.2	67.9	42.7
A(1.2.1.3.1.4)	ATGAAGCCTGTAACTCTC;	GAGAGTTACAGGCTTCAT;	0.32	-24.2	-15.2	68.3	42.7
A(1.2.1.3.1.5)	ATGAAGCCTGTAACTCTA;	TAGAGTTACAGGCTTCAT;	0.31	-24.2	-15.2	68.5	42.7
A(1.2.1.3.1.6)	ATGAAGCCTGTAACTCTG;	CAGAGTTACAGGCTTCAT;	0.38	-24.2	-15.2	68.6	42.7
A(1.2.1.3.2.1)	ATGAAGCCTGTAACCTTA;	TAAGGTTACAGGCTTCAT;	0.36	-29.8	-15.2	69.3	42.0
A(1.2.1.3.2.2)	ATGAAGCCTGTAACCTTG;	CAAGGTTACAGGCTTCAT;	0.36	-27.3	-15.2	69.4	42.0
A(1.2.1.3.2.3)	ATGAAGCCTGTAACCCTT;	AAGGGTTACAGGCTTCAT;	0.36	-24.2	-15.2	71.1	42.0
A(1.2.1.3.2.4)	ATGAAGCCTGTAACCCTC;	GAGGGTTACAGGCTTCAT;	0.35	-24.2	-15.2	71.3	42.0
A(1.2.1.3.2.5)	ATGAAGCCTGTAACCCTA;	TAGGGTTACAGGCTTCAT;	0.34	-24.2	-15.2	71.7	42.0
A(1.2.1.3.2.6)	ATGAAGCCTGTAACCCTG;	CAGGGTTACAGGCTTCAT;	0.41	-24.2	-15.2	71.7	42.0
A(1.2.1.3.3.1)	ATGAAGCCTGTAACATTA;	TAATGTTACAGGCTTCAT;	0.32	-28.5	-15.2	67.1	43.7
A(1.2.1.3.3.2)	ATGAAGCCTGTAACATTG;	CAATGTTACAGGCTTCAT;	0.32	-28.5	-15.2	67.2	43.7
A(1.2.1.3.3.3)	ATGAAGCCTGTAACACTT;	AAGTGTTACAGGCTTCAT;	0.32	-9.8	-15.2	68.6	43.7
A(1.2.1.3.3.4)	ATGAAGCCTGTAACACTC;	GAGTGTTACAGGCTTCAT;	0.31	-9.8	-15.2	68.9	43.7
A(1.2.1.3.3.5)	ATGAAGCCTGTAACACTA;	TAGTGTTACAGGCTTCAT;	0.30	-9.8	-15.2	69.2	43.7
A(1.2.1.3.3.6)	ATGAAGCCTGTAACACTG;	CAGTGTTACAGGCTTCAT;	0.38	-9.8	-15.2	69.2	43.7
A(1.2.1.3.4.1)	ATGAAGCCTGTAACGTTA;	TAACGTTACAGGCTTCAT;	0.33	36.1	36.1	69.8	56.2
A(1.2.1.3.4.2)	ATGAAGCCTGTAACGTTG;	CAACGTTACAGGCTTCAT;	0.33	36.4	31.3	69.9	56.1
A(1.2.1.3.4.3)	ATGAAGCCTGTAACGCTT;	AAGCGTTACAGGCTTCAT;	0.33	17.2	-15.2	71.9	50.8
A(1.2.1.3.4.4)	ATGAAGCCTGTAACGCTC;	GAGCGTTACAGGCTTCAT;	0.33	-29.1	-15.2	72.1	50.8
A(1.2.1.3.4.5)	ATGAAGCCTGTAACGCTA;	TAGCGTTACAGGCTTCAT;	0.32	-13.8	-15.2	72.5	50.8
A(1.2.1.3.4.6)	ATGAAGCCTGTAACGCTG;	CAGCGTTACAGGCTTCAT;	0.39	-12.0	-15.2	72.5	50.8
A(1.2.1.4.1.1)	ATGAAGCCTGTGACTTTA;	TAAAGTCACAGGCTTCAT;	0.35	-32.0	-15.2	69.8	34.9
A(1.2.1.4.1.2)	ATGAAGCCTGTGACTTTG;	CAAAGTCACAGGCTTCAT;	0.35	-32.0	-15.2	69.9	35.0
A(1.2.1.4.1.3)	ATGAAGCCTGTGACTCTT;	AAGAGTCACAGGCTTCAT;	0.35	-4.4	-15.2	70.8	33.8
A(1.2.1.4.1.4)	ATGAAGCCTGTGACTCTC;	GAGAGTCACAGGCTTCAT;	0.35	-4.4	-15.2	71.1	33.8
A(1.2.1.4.1.5)	ATGAAGCCTGTGACTCTA;	TAGAGTCACAGGCTTCAT;	0.34	-4.4	-15.2	71.4	33.8
A(1.2.1.4.1.6)	ATGAAGCCTGTGACTCTG;	CAGAGTCACAGGCTTCAT;	0.41	-4.4	-15.2	71.4	33.8
A(1.2.1.4.2.1)	ATGAAGCCTGTGACCTTA;	TAAGGTCACAGGCTTCAT;	0.39	-29.8	-15.2	72.2	32.8
A(1.2.1.4.2.2)	ATGAAGCCTGTGACCTTG;	CAAGGTCACAGGCTTCAT;	0.39	-27.3	-15.2	72.2	32.8
A(1.2.1.4.2.3)	ATGAAGCCTGTGACCCTT;	AAGGGTCACAGGCTTCAT;	0.39	-24.2	-15.2	74.0	32.8
A(1.2.1.4.2.4)	ATGAAGCCTGTGACCCTC;	GAGGGTCACAGGCTTCAT;	0.38	-24.2	-15.2	74.2	32.8
A(1.2.1.4.2.5)	ATGAAGCCTGTGACCCTA;	TAGGGTCACAGGCTTCAT;	0.37	-24.2	-15.2	74.6	32.8
A(1.2.1.4.2.6)	ATGAAGCCTGTGACCCTG;	CAGGGTCACAGGCTTCAT;	0.44	-24.2	-15.2	74.5	32.8
A(1.2.1.4.3.1)	ATGAAGCCTGTGACATTA;	TAATGTCACAGGCTTCAT;	0.35	1.1	-15.2	70.0	35.0
A(1.2.1.4.3.2)	ATGAAGCCTGTGACATTG;	CAATGTCACAGGCTTCAT;	0.35	1.1	-15.2	70.0	35.0
A(1.2.1.4.3.3)	ATGAAGCCTGTGACACTT;	AAGTGTCACAGGCTTCAT;	0.35	28.0	27.5	71.4	35.0
A(1.2.1.4.3.4)	ATGAAGCCTGTGACACTC;	GAGTGTCACAGGCTTCAT;	0.34	28.0	27.5	71.7	35.0
A(1.2.1.4.3.5)	ATGAAGCCTGTGACACTA;	TAGTGTCACAGGCTTCAT;	0.33	28.0	27.5	72.1	35.0
A(1.2.1.4.3.6)	ATGAAGCCTGTGACACTG;	CAGTGTCACAGGCTTCAT;	0.40	28.0	27.5	72.0	35.0
A(1.2.1.4.4.1)	ATGAAGCCTGTGACGTTA;	TAACGTCACAGGCTTCAT;	0.36	-1.4	-21.1	72.7	50.7
A(1.2.1.4.4.2)	ATGAAGCCTGTGACGTTG;	CAACGTCACAGGCTTCAT;	0.36	-1.4	-21.1	72.6	50.7
A(1.2.1.4.4.3)	ATGAAGCCTGTGACGCTT;	AAGCGTCACAGGCTTCAT;	0.36	22.3	-15.2	74.7	43.7
A(1.2.1.4.4.4)	ATGAAGCCTGTGACGCTC;	GAGCGTCACAGGCTTCAT;	0.36	-29.1	-15.2	74.9	43.7
A(1.2.1.4.4.5)	ATGAAGCCTGTGACGCTA;	TAGCGTCACAGGCTTCAT;	0.35	9.9	-15.2	75.3	43.7
A(1.2.1.4.4.6)	ATGAAGCCTGTGACGCTG;	CAGCGTCACAGGCTTCAT;	0.42	11.0	-15.2	75.2	43.7
A(1.2.2.1.1.1)	ATGAAGCCCGTTACTTTA;	TAAAGTAACGGGCTTCAT;	0.33	-32.0	14.8	70.0	30.2
A(1.2.2.1.1.2)	ATGAAGCCCGTTACTTTG;	CAAAGTAACGGGCTTCAT;	0.33	-32.0	14.8	70.0	30.2
A(1.2.2.1.1.3)	ATGAAGCCCGTTACTCTT;	AAGAGTAACGGGCTTCAT;	0.33	-24.2	-2.6	70.9	30.2
A(1.2.2.1.1.4)	ATGAAGCCCGTTACTCTC;	GAGAGTAACGGGCTTCAT;	0.33	-24.2	-2.6	71.2	30.2
A(1.2.2.1.1.5)	ATGAAGCCCGTTACTCTA;	TAGAGTAACGGGCTTCAT;	0.32	-24.2	-2.6	71.5	30.2
A(1.2.2.1.1.6)	ATGAAGCCCGTTACTCTG;	CAGAGTAACGGGCTTCAT;	0.39	-24.2	-2.6	71.5	30.2
A(1.2.2.1.2.1)	ATGAAGCCCGTTACCTTA;	TAAGGTAACGGGCTTCAT;	0.37	-29.8	-2.6	72.3	30.2
A(1.2.2.1.2.2)	ATGAAGCCCGTTACCTTG;	CAAGGTAACGGGCTTCAT;	0.37	-27.3	-2.6	72.3	30.2
A(1.2.2.1.2.3)	ATGAAGCCCGTTACCCTT;	AAGGGTAACGGGCTTCAT;	0.37	-24.2	-2.6	74.1	30.2
A(1.2.2.1.2.4)	ATGAAGCCCGTTACCCTC;	GAGGGTAACGGGCTTCAT;	0.36	-24.2	-2.6	74.3	30.2
A(1.2.2.1.2.5)	ATGAAGCCCGTTACCCTA;	TAGGGTAACGGGCTTCAT;	0.35	-24.2	-2.6	74.7	30.2
A(1.2.2.1.2.6)	ATGAAGCCCGTTACCCTG;	CAGGGTAACGGGCTTCAT;	0.42	-24.2	-2.6	74.6	30.2
A(1.2.2.1.3.1)	ATGAAGCCCGTTACATTA;	TAATGTAACGGGCTTCAT;	0.33	-28.5	-2.6	70.1	30.2
A(1.2.2.1.3.2)	ATGAAGCCCGTTACATTG;	CAATGTAACGGGCTTCAT;	0.33	-28.5	-2.6	70.1	30.2
A(1.2.2.1.3.3)	ATGAAGCCCGTTACACTT;	AAGTGTAACGGGCTTCAT;	0.33	-27.1	-2.6	71.5	30.2
A(1.2.2.1.3.4)	ATGAAGCCCGTTACACTC;	GAGTGTAACGGGCTTCAT;	0.32	-24.2	-2.6	71.8	30.2
A(1.2.2.1.3.5)	ATGAAGCCCGTTACACTA;	TAGTGTAACGGGCTTCAT;	0.31	-24.2	-2.6	72.2	30.2
A(1.2.2.1.3.6)	ATGAAGCCCGTTACACTG;	CAGTGTAACGGGCTTCAT;	0.39	-24.2	-2.6	72.2	30.2
A(1.2.2.1.4.1)	ATGAAGCCCGTTACGTTA;	TAACGTAACGGGCTTCAT;	0.34	26.7	31.7	72.8	45.2
A(1.2.2.1.4.2)	ATGAAGCCCGTTACGTTG;	CAACGTAACGGGCTTCAT;	0.34	26.7	31.7	72.7	45.2
A(1.2.2.1.4.3)	ATGAAGCCCGTTACGCTT;	AAGCGTAACGGGCTTCAT;	0.34	23.5	28.4	74.8	36.4
A(1.2.2.1.4.4)	ATGAAGCCCGTTACGCTC;	GAGCGTAACGGGCTTCAT;	0.34	23.5	28.4	75.0	36.4
A(1.2.2.1.4.5)	ATGAAGCCCGTTACGCTA;	TAGCGTAACGGGCTTCAT;	0.33	23.5	28.4	75.4	36.4
A(1.2.2.1.4.6)	ATGAAGCCCGTTACGCTG;	CAGCGTAACGGGCTTCAT;	0.40	23.5	28.4	75.3	36.4
A(1.2.2.2.1.1)	ATGAAGCCCGTCACTTTA;	TAAAGTGACGGGCTTCAT;	0.32	-32.0	14.8	72.8	20.2
A(1.2.2.2.1.2)	ATGAAGCCCGTCACTTTG;	CAAAGTGACGGGCTTCAT;	0.32	-32.0	14.8	72.8	20.2
A(1.2.2.2.1.3)	ATGAAGCCCGTCACTCTT;	AAGAGTGACGGGCTTCAT;	0.32	-24.2	-2.6	73.8	20.2
A(1.2.2.2.1.4)	ATGAAGCCCGTCACTCTC;	GAGAGTGACGGGCTTCAT;	0.31	-24.2	-2.6	74.0	20.2
A(1.2.2.2.1.5)	ATGAAGCCCGTCACTCTA;	TAGAGTGACGGGCTTCAT;	0.30	-24.2	-2.6	74.4	20.2
A(1.2.2.2.1.6)	ATGAAGCCCGTCACTCTG;	CAGAGTGACGGGCTTCAT;	0.38	-24.2	-2.6	74.3	20.2
A(1.2.2.2.2.1)	ATGAAGCCCGTCACCTTA;	TAAGGTGACGGGCTTCAT;	0.36	-29.8	-2.6	75.2	20.2
A(1.2.2.2.2.2)	ATGAAGCCCGTCACCTTG;	CAAGGTGACGGGCTTCAT;	0.35	-27.3	-2.6	75.1	20.2
A(1.2.2.2.2.3)	ATGAAGCCCGTCACCCTT;	AAGGGTGACGGGCTTCAT;	0.35	-24.2	-2.6	76.9	20.2
A(1.2.2.2.2.4)	ATGAAGCCCGTCACCCTC;	GAGGGTGACGGGCTTCAT;	0.35	-24.2	-2.6	77.1	20.2
A(1.2.2.2.2.5)	ATGAAGCCCGTCACCCTA;	TAGGGTGACGGGCTTCAT;	0.34	-24.2	-2.6	77.6	20.2
A(1.2.2.2.2.6)	ATGAAGCCCGTCACCCTG;	CAGGGTGACGGGCTTCAT;	0.41	-24.2	-2.6	77.4	20.2
A(1.2.2.2.3.1)	ATGAAGCCCGTCACATTA;	TAATGTGACGGGCTTCAT;	0.32	-28.5	-2.6	73.0	24.4
A(1.2.2.2.3.2)	ATGAAGCCCGTCACATTG;	CAATGTGACGGGCTTCAT;	0.32	-28.5	-2.6	72.9	24.4
A(1.2.2.2.3.3)	ATGAAGCCCGTCACACTT;	AAGTGTGACGGGCTTCAT;	0.31	-27.1	-2.6	74.4	24.4
A(1.2.2.2.3.4)	ATGAAGCCCGTCACACTC;	GAGTGTGACGGGCTTCAT;	0.31	-24.2	-2.6	74.6	24.4
A(1.2.2.2.3.5)	ATGAAGCCCGTCACACTA;	TAGTGTGACGGGCTTCAT;	0.30	-24.2	-2.6	75.0	24.4
A(1.2.2.2.3.6)	ATGAAGCCCGTCACACTG;	CAGTGTGACGGGCTTCAT;	0.37	-24.2	-2.6	74.9	24.4
A(1.2.2.2.4.1)	ATGAAGCCCGTCACGTTA;	TAACGTGACGGGCTTCAT;	0.33	19.5	35.1	75.6	44.0
A(1.2.2.2.4.2)	ATGAAGCCCGTCACGTTG;	CAACGTGACGGGCTTCAT;	0.33	19.5	35.1	75.5	44.0
A(1.2.2.2.4.3)	ATGAAGCCCGTCACGCTT;	AAGCGTGACGGGCTTCAT;	0.33	13.7	42.4	77.6	34.9
A(1.2.2.2.4.4)	ATGAAGCCCGTCACGCTC;	GAGCGTGACGGGCTTCAT;	0.32	13.7	39.4	77.7	34.9
A(1.2.2.2.4.5)	ATGAAGCCCGTCACGCTA;	TAGCGTGACGGGCTTCAT;	0.31	13.7	40.0	78.2	34.9
A(1.2.2.2.4.6)	ATGAAGCCCGTCACGCTG;	CAGCGTGACGGGCTTCAT;	0.39	13.7	36.3	78.1	34.9
A(1.2.2.3.1.1)	ATGAAGCCCGTAACTTTA;	TAAAGTTACGGGCTTCAT;	0.32	-32.0	0.4	70.0	39.0
A(1.2.2.3.1.2)	ATGAAGCCCGTAACTTTG;	CAAAGTTACGGGCTTCAT;	0.31	-32.0	0.4	70.0	39.1
A(1.2.2.3.1.3)	ATGAAGCCCGTAACTCTT;	AAGAGTTACGGGCTTCAT;	0.31	-24.2	-2.6	70.9	38.2
A(1.2.2.3.1.4)	ATGAAGCCCGTAACTCTC;	GAGAGTTACGGGCTTCAT;	0.31	-24.2	-2.6	71.2	38.2
A(1.2.2.3.1.5)	ATGAAGCCCGTAACTCTA;	TAGAGTTACGGGCTTCAT;	0.30	-24.2	-2.6	71.5	38.2
A(1.2.2.3.1.6)	ATGAAGCCCGTAACTCTG;	CAGAGTTACGGGCTTCAT;	0.37	-24.2	-2.6	71.5	38.2
A(1.2.2.3.2.1)	ATGAAGCCCGTAACCTTA;	TAAGGTTACGGGCTTCAT;	0.35	-29.8	-2.6	72.3	37.4
A(1.2.2.3.2.2)	ATGAAGCCCGTAACCTTG;	CAAGGTTACGGGCTTCAT;	0.35	-27.3	-2.6	72.3	37.4
A(1.2.2.3.2.3)	ATGAAGCCCGTAACCCTT;	AAGGGTTACGGGCTTCAT;	0.35	-24.2	-2.6	74.1	37.4
A(1.2.2.3.2.4)	ATGAAGCCCGTAACCCTC;	GAGGGTTACGGGCTTCAT;	0.34	-24.2	-2.6	74.3	37.4
A(1.2.2.3.2.5)	ATGAAGCCCGTAACCCTA;	TAGGGTTACGGGCTTCAT;	0.33	-24.2	-2.6	74.7	37.4
A(1.2.2.3.2.6)	ATGAAGCCCGTAACCCTG;	CAGGGTTACGGGCTTCAT;	0.40	-24.2	-2.6	74.6	37.4
A(1.2.2.3.3.1)	ATGAAGCCCGTAACATTA;	TAATGTTACGGGCTTCAT;	0.31	-28.5	-2.6	70.1	39.4
A(1.2.2.3.3.2)	ATGAAGCCCGTAACATTG;	CAATGTTACGGGCTTCAT;	0.31	-28.5	-2.6	70.1	39.4
A(1.2.2.3.3.3)	ATGAAGCCCGTAACACTT;	AAGTGTTACGGGCTTCAT;	0.31	-27.1	-2.6	71.5	39.4
A(1.2.2.3.3.4)	ATGAAGCCCGTAACACTC;	GAGTGTTACGGGCTTCAT;	0.31	-24.2	-2.6	71.8	39.4
A(1.2.2.3.3.5)	ATGAAGCCCGTAACACTA;	TAGTGTTACGGGCTTCAT;	0.30	-24.2	-2.6	72.2	39.4
A(1.2.2.3.3.6)	ATGAAGCCCGTAACACTG;	CAGTGTTACGGGCTTCAT;	0.37	-24.2	-2.6	72.2	39.4
A(1.2.2.3.4.1)	ATGAAGCCCGTAACGTTA;	TAACGTTACGGGCTTCAT;	0.33	36.1	36.1	72.8	53.5
A(1.2.2.3.4.2)	ATGAAGCCCGTAACGTTG;	CAACGTTACGGGCTTCAT;	0.32	36.4	31.3	72.7	53.4
A(1.2.2.3.4.3)	ATGAAGCCCGTAACGCTT;	AAGCGTTACGGGCTTCAT;	0.32	20.3	29.9	74.8	47.3
A(1.2.2.3.4.4)	ATGAAGCCCGTAACGCTC;	GAGCGTTACGGGCTTCAT;	0.32	20.3	29.9	75.0	47.3
A(1.2.2.3.4.5)	ATGAAGCCCGTAACGCTA;	TAGCGTTACGGGCTTCAT;	0.31	20.3	29.9	75.4	47.3
A(1.2.2.3.4.6)	ATGAAGCCCGTAACGCTG;	CAGCGTTACGGGCTTCAT;	0.38	20.3	29.9	75.3	47.3
A(1.2.2.4.1.1)	ATGAAGCCCGTGACTTTA;	TAAAGTCACGGGCTTCAT;	0.35	-32.0	8.6	72.8	29.3
A(1.2.2.4.1.2)	ATGAAGCCCGTGACTTTG;	CAAAGTCACGGGCTTCAT;	0.34	-32.0	8.6	72.8	29.5
A(1.2.2.4.1.3)	ATGAAGCCCGTGACTCTT;	AAGAGTCACGGGCTTCAT;	0.34	-24.2	11.1	73.8	27.7
A(1.2.2.4.1.4)	ATGAAGCCCGTGACTCTC;	GAGAGTCACGGGCTTCAT;	0.34	-24.2	11.1	74.0	27.7
A(1.2.2.4.1.5)	ATGAAGCCCGTGACTCTA;	TAGAGTCACGGGCTTCAT;	0.33	-24.2	11.1	74.4	27.7
A(1.2.2.4.1.6)	ATGAAGCCCGTGACTCTG;	CAGAGTCACGGGCTTCAT;	0.40	-24.2	11.1	74.3	27.7
A(1.2.2.4.2.1)	ATGAAGCCCGTGACCTTA;	TAAGGTCACGGGCTTCAT;	0.38	-29.8	14.1	75.2	26.4
A(1.2.2.4.2.2)	ATGAAGCCCGTGACCTTG;	CAAGGTCACGGGCTTCAT;	0.38	-27.3	-9.7	75.1	26.4
A(1.2.2.4.2.3)	ATGAAGCCCGTGACCCTT;	AAGGGTCACGGGCTTCAT;	0.38	-24.2	-2.6	76.9	26.4
A(1.2.2.4.2.4)	ATGAAGCCCGTGACCCTC;	GAGGGTCACGGGCTTCAT;	0.37	-24.2	-2.6	77.1	26.4
A(1.2.2.4.2.5)	ATGAAGCCCGTGACCCTA;	TAGGGTCACGGGCTTCAT;	0.36	-24.2	-2.6	77.6	26.4
A(1.2.2.4.2.6)	ATGAAGCCCGTGACCCTG;	CAGGGTCACGGGCTTCAT;	0.44	-24.2	-2.6	77.4	26.4
A(1.2.2.4.3.1)	ATGAAGCCCGTGACATTA;	TAATGTCACGGGCTTCAT;	0.34	-28.5	-2.6	73.0	29.1
A(1.2.2.4.3.2)	ATGAAGCCCGTGACATTG;	CAATGTCACGGGCTTCAT;	0.34	-28.5	-2.6	72.9	29.1
A(1.2.2.4.3.3)	ATGAAGCCCGTGACACTT;	AAGTGTCACGGGCTTCAT;	0.34	25.0	17.7	74.4	29.1
A(1.2.2.4.3.4)	ATGAAGCCCGTGACACTC;	GAGTGTCACGGGCTTCAT;	0.34	25.0	17.7	74.6	29.1
A(1.2.2.4.3.5)	ATGAAGCCCGTGACACTA;	TAGTGTCACGGGCTTCAT;	0.33	25.0	17.7	75.0	29.1
A(1.2.2.4.3.6)	ATGAAGCCCGTGACACTG;	CAGTGTCACGGGCTTCAT;	0.40	25.0	17.7	74.9	29.1
A(1.2.2.4.4.1)	ATGAAGCCCGTGACGTTA;	TAACGTCACGGGCTTCAT;	0.36	28.9	27.1	75.6	47.2
A(1.2.2.4.4.2)	ATGAAGCCCGTGACGTTG;	CAACGTCACGGGCTTCAT;	0.35	28.9	27.1	75.5	47.2
A(1.2.2.4.4.3)	ATGAAGCCCGTGACGCTT;	AAGCGTCACGGGCTTCAT;	0.35	25.9	23.4	77.6	38.9
A(1.2.2.4.4.4)	ATGAAGCCCGTGACGCTC;	GAGCGTCACGGGCTTCAT;	0.35	25.9	23.4	77.7	38.9
A(1.2.2.4.4.5)	ATGAAGCCCGTGACGCTA;	TAGCGTCACGGGCTTCAT;	0.34	25.9	23.4	78.2	38.9
A(1.2.2.4.4.6)	ATGAAGCCCGTGACGCTG;	CAGCGTCACGGGCTTCAT;	0.41	25.9	23.4	78.1	38.9
A(1.2.3.1.1.1)	ATGAAGCCAGTTACTTTA;	TAAAGTAACTGGCTTCAT;	0.35	-14.7	-7.0	66.9	42.1
A(1.2.3.1.1.2)	ATGAAGCCAGTTACTTTG;	CAAAGTAACTGGCTTCAT;	0.34	-14.7	-7.0	67.0	42.2
A(1.2.3.1.1.3)	ATGAAGCCAGTTACTCTT;	AAGAGTAACTGGCTTCAT;	0.34	-24.3	-0.6	67.9	42.7
A(1.2.3.1.1.4)	ATGAAGCCAGTTACTCTC;	GAGAGTAACTGGCTTCAT;	0.34	-24.3	-0.6	68.3	42.7
A(1.2.3.1.1.5)	ATGAAGCCAGTTACTCTA;	TAGAGTAACTGGCTTCAT;	0.33	-24.3	-0.6	68.5	42.7
A(1.2.3.1.1.6)	ATGAAGCCAGTTACTCTG;	CAGAGTAACTGGCTTCAT;	0.40	-24.3	-0.6	68.6	42.7
A(1.2.3.1.2.1)	ATGAAGCCAGTTACCTTA;	TAAGGTAACTGGCTTCAT;	0.38	-29.8	-8.7	69.3	42.7
A(1.2.3.1.2.2)	ATGAAGCCAGTTACCTTG;	CAAGGTAACTGGCTTCAT;	0.38	-27.3	-8.7	69.4	42.7
A(1.2.3.1.2.3)	ATGAAGCCAGTTACCCTT;	AAGGGTAACTGGCTTCAT;	0.38	-24.2	-10.9	71.1	42.7
A(1.2.3.1.2.4)	ATGAAGCCAGTTACCCTC;	GAGGGTAACTGGCTTCAT;	0.37	-24.2	-10.9	71.3	42.7
A(1.2.3.1.2.5)	ATGAAGCCAGTTACCCTA;	TAGGGTAACTGGCTTCAT;	0.36	-24.2	-10.9	71.7	42.7
A(1.2.3.1.2.6)	ATGAAGCCAGTTACCCTG;	CAGGGTAACTGGCTTCAT;	0.44	-11.0	-6.4	71.7	42.7
A(1.2.3.1.3.1)	ATGAAGCCAGTTACATTA;	TAATGTAACTGGCTTCAT;	0.34	-28.5	-10.9	67.1	42.7
A(1.2.3.1.3.2)	ATGAAGCCAGTTACATTG;	CAATGTAACTGGCTTCAT;	0.34	-28.5	-10.9	67.2	42.7
A(1.2.3.1.3.3)	ATGAAGCCAGTTACACTT;	AAGTGTAACTGGCTTCAT;	0.34	-2.5	-41.1	68.6	42.7
A(1.2.3.1.3.4)	ATGAAGCCAGTTACACTC;	GAGTGTAACTGGCTTCAT;	0.33	-2.5	-34.8	68.9	42.7
A(1.2.3.1.3.5)	ATGAAGCCAGTTACACTA;	TAGTGTAACTGGCTTCAT;	0.33	-2.5	-18.1	69.2	42.7
A(1.2.3.1.3.6)	ATGAAGCCAGTTACACTG;	CAGTGTAACTGGCTTCAT;	0.40	18.3	20.3	69.2	42.7
A(1.2.3.1.4.1)	ATGAAGCCAGTTACGTTA;	TAACGTAACTGGCTTCAT;	0.36	13.4	7.0	69.8	56.5
A(1.2.3.1.4.2)	ATGAAGCCAGTTACGTTG;	CAACGTAACTGGCTTCAT;	0.35	13.4	7.0	69.9	56.4
A(1.2.3.1.4.3)	ATGAAGCCAGTTACGCTT;	AAGCGTAACTGGCTTCAT;	0.35	17.2	13.5	71.9	50.6
A(1.2.3.1.4.4)	ATGAAGCCAGTTACGCTC;	GAGCGTAACTGGCTTCAT;	0.35	-29.1	2.4	72.1	50.6
A(1.2.3.1.4.5)	ATGAAGCCAGTTACGCTA;	TAGCGTAACTGGCTTCAT;	0.34	-13.8	11.7	72.5	50.6
A(1.2.3.1.4.6)	ATGAAGCCAGTTACGCTG;	CAGCGTAACTGGCTTCAT;	0.41	-12.0	-4.4	72.5	50.6
A(1.2.3.2.1.1)	ATGAAGCCAGTCACTTTA;	TAAAGTGACTGGCTTCAT;	0.33	-74.5	6.7	69.8	42.3
A(1.2.3.2.1.2)	ATGAAGCCAGTCACTTTG;	CAAAGTGACTGGCTTCAT;	0.33	-74.5	6.7	69.9	42.3
A(1.2.3.2.1.3)	ATGAAGCCAGTCACTCTT;	AAGAGTGACTGGCTTCAT;	0.33	-110.3	10.9	70.8	42.3
A(1.2.3.2.1.4)	ATGAAGCCAGTCACTCTC;	GAGAGTGACTGGCTTCAT;	0.33	-110.3	10.9	71.1	42.3
A(1.2.3.2.1.5)	ATGAAGCCAGTCACTCTA;	TAGAGTGACTGGCTTCAT;	0.32	-110.3	10.9	71.4	42.3
A(1.2.3.2.1.6)	ATGAAGCCAGTCACTCTG;	CAGAGTGACTGGCTTCAT;	0.39	-110.3	10.9	71.4	42.3
A(1.2.3.2.2.1)	ATGAAGCCAGTCACCTTA;	TAAGGTGACTGGCTTCAT;	0.37	-29.8	1.1	72.2	42.3
A(1.2.3.2.2.2)	ATGAAGCCAGTCACCTTG;	CAAGGTGACTGGCTTCAT;	0.37	-27.3	-10.9	72.2	42.3
A(1.2.3.2.2.3)	ATGAAGCCAGTCACCCTT;	AAGGGTGACTGGCTTCAT;	0.36	-24.2	-10.9	74.0	42.3
A(1.2.3.2.2.4)	ATGAAGCCAGTCACCCTC;	GAGGGTGACTGGCTTCAT;	0.36	-24.2	-10.9	74.2	42.3
A(1.2.3.2.2.5)	ATGAAGCCAGTCACCCTA;	TAGGGTGACTGGCTTCAT;	0.35	-24.2	-10.9	74.6	42.3
A(1.2.3.2.2.6)	ATGAAGCCAGTCACCCTG;	CAGGGTGACTGGCTTCAT;	0.42	-11.0	-6.4	74.5	42.3
A(1.2.3.2.3.1)	ATGAAGCCAGTCACATTA;	TAATGTGACTGGCTTCAT;	0.33	-28.5	-10.9	70.0	41.3
A(1.2.3.2.3.2)	ATGAAGCCAGTCACATTG;	CAATGTGACTGGCTTCAT;	0.33	-28.5	-10.9	70.0	41.3
A(1.2.3.2.3.3)	ATGAAGCCAGTCACACTT;	AAGTGTGACTGGCTTCAT;	0.32	-27.1	-34.8	71.4	41.3
A(1.2.3.2.3.4)	ATGAAGCCAGTCACACTC;	GAGTGTGACTGGCTTCAT;	0.32	-24.2	-29.3	71.7	41.3
A(1.2.3.2.3.5)	ATGAAGCCAGTCACACTA;	TAGTGTGACTGGCTTCAT;	0.31	-100.7	-14.4	72.1	41.3
A(1.2.3.2.3.6)	ATGAAGCCAGTCACACTG;	CAGTGTGACTGGCTTCAT;	0.38	16.8	0.9	72.0	41.3
A(1.2.3.2.4.1)	ATGAAGCCAGTCACGTTA;	TAACGTGACTGGCTTCAT;	0.34	-14.0	9.3	72.7	55.6
A(1.2.3.2.4.2)	ATGAAGCCAGTCACGTTG;	CAACGTGACTGGCTTCAT;	0.34	-14.0	9.3	72.6	55.5
A(1.2.3.2.4.3)	ATGAAGCCAGTCACGCTT;	AAGCGTGACTGGCTTCAT;	0.34	17.2	13.5	74.7	49.4
A(1.2.3.2.4.4)	ATGAAGCCAGTCACGCTC;	GAGCGTGACTGGCTTCAT;	0.33	-29.1	2.4	74.9	49.4
A(1.2.3.2.4.5)	ATGAAGCCAGTCACGCTA;	TAGCGTGACTGGCTTCAT;	0.33	-13.8	11.7	75.3	49.4
A(1.2.3.2.4.6)	ATGAAGCCAGTCACGCTG;	CAGCGTGACTGGCTTCAT;	0.40	-12.0	-4.4	75.2	49.4
A(1.2.3.3.1.1)	ATGAAGCCAGTAACTTTA;	TAAAGTTACTGGCTTCAT;	0.33	-45.1	4.9	66.9	51.1
A(1.2.3.3.1.2)	ATGAAGCCAGTAACTTTG;	CAAAGTTACTGGCTTCAT;	0.32	-45.1	4.9	67.0	51.0
A(1.2.3.3.1.3)	ATGAAGCCAGTAACTCTT;	AAGAGTTACTGGCTTCAT;	0.32	-68.1	8.9	67.9	51.0
A(1.2.3.3.1.4)	ATGAAGCCAGTAACTCTC;	GAGAGTTACTGGCTTCAT;	0.32	-68.1	8.9	68.3	51.0
A(1.2.3.3.1.5)	ATGAAGCCAGTAACTCTA;	TAGAGTTACTGGCTTCAT;	0.31	-68.1	8.9	68.5	51.0
A(1.2.3.3.1.6)	ATGAAGCCAGTAACTCTG;	CAGAGTTACTGGCTTCAT;	0.38	-68.1	8.9	68.6	51.0
A(1.2.3.3.2.1)	ATGAAGCCAGTAACCTTA;	TAAGGTTACTGGCTTCAT;	0.36	-29.8	-10.9	69.3	50.7
A(1.2.3.3.2.2)	ATGAAGCCAGTAACCTTG;	CAAGGTTACTGGCTTCAT;	0.36	-27.3	-10.9	69.4	50.7
A(1.2.3.3.2.3)	ATGAAGCCAGTAACCCTT;	AAGGGTTACTGGCTTCAT;	0.36	-24.2	-10.9	71.1	50.7
A(1.2.3.3.2.4)	ATGAAGCCAGTAACCCTC;	GAGGGTTACTGGCTTCAT;	0.36	-24.2	-10.9	71.3	50.7
A(1.2.3.3.2.5)	ATGAAGCCAGTAACCCTA;	TAGGGTTACTGGCTTCAT;	0.35	-24.2	-10.9	71.7	50.7
A(1.2.3.3.2.6)	ATGAAGCCAGTAACCCTG;	CAGGGTTACTGGCTTCAT;	0.42	-11.0	-6.4	71.7	50.7
A(1.2.3.3.3.1)	ATGAAGCCAGTAACATTA;	TAATGTTACTGGCTTCAT;	0.32	-28.5	-10.9	67.1	52.0
A(1.2.3.3.3.2)	ATGAAGCCAGTAACATTG;	CAATGTTACTGGCTTCAT;	0.32	-28.5	-10.9	67.2	52.0
A(1.2.3.3.3.3)	ATGAAGCCAGTAACACTT;	AAGTGTTACTGGCTTCAT;	0.32	-13.9	-18.1	68.6	52.0
A(1.2.3.3.3.4)	ATGAAGCCAGTAACACTC;	GAGTGTTACTGGCTTCAT;	0.32	-13.9	-14.4	68.9	52.0
A(1.2.3.3.3.5)	ATGAAGCCAGTAACACTA;	TAGTGTTACTGGCTTCAT;	0.31	-56.1	-4.7	69.2	52.0
A(1.2.3.3.3.6)	ATGAAGCCAGTAACACTG;	CAGTGTTACTGGCTTCAT;	0.38	19.8	19.6	69.2	52.0
A(1.2.3.3.4.1)	ATGAAGCCAGTAACGTTA;	TAACGTTACTGGCTTCAT;	0.34	36.1	36.1	69.8	62.7
A(1.2.3.3.4.2)	ATGAAGCCAGTAACGTTG;	CAACGTTACTGGCTTCAT;	0.33	36.4	31.3	69.9	62.5
A(1.2.3.3.4.3)	ATGAAGCCAGTAACGCTT;	AAGCGTTACTGGCTTCAT;	0.33	17.2	13.5	71.9	58.4
A(1.2.3.3.4.4)	ATGAAGCCAGTAACGCTC;	GAGCGTTACTGGCTTCAT;	0.33	-29.1	2.4	72.1	58.4
A(1.2.3.3.4.5)	ATGAAGCCAGTAACGCTA;	TAGCGTTACTGGCTTCAT;	0.32	-13.8	11.7	72.5	58.4
A(1.2.3.3.4.6)	ATGAAGCCAGTAACGCTG;	CAGCGTTACTGGCTTCAT;	0.39	-12.0	-4.4	72.5	58.4
A(1.2.3.4.1.1)	ATGAAGCCAGTGACTTTA;	TAAAGTCACTGGCTTCAT;	0.36	17.0	18.3	69.8	44.3
A(1.2.3.4.1.2)	ATGAAGCCAGTGACTTTG;	CAAAGTCACTGGCTTCAT;	0.36	17.0	18.3	69.9	44.3
A(1.2.3.4.1.3)	ATGAAGCCAGTGACTCTT;	AAGAGTCACTGGCTTCAT;	0.35	10.2	11.1	70.8	43.8
A(1.2.3.4.1.4)	ATGAAGCCAGTGACTCTC;	GAGAGTCACTGGCTTCAT;	0.35	10.2	11.1	71.1	43.8
A(1.2.3.4.1.5)	ATGAAGCCAGTGACTCTA;	TAGAGTCACTGGCTTCAT;	0.34	10.2	11.1	71.4	43.8
A(1.2.3.4.1.6)	ATGAAGCCAGTGACTCTG;	CAGAGTCACTGGCTTCAT;	0.41	10.2	11.1	71.4	43.8
A(1.2.3.4.2.1)	ATGAAGCCAGTGACCTTA;	TAAGGTCACTGGCTTCAT;	0.39	24.0	-10.9	72.2	43.1
A(1.2.3.4.2.2)	ATGAAGCCAGTGACCTTG;	CAAGGTCACTGGCTTCAT;	0.39	24.5	-10.9	72.2	43.1
A(1.2.3.4.2.3)	ATGAAGCCAGTGACCCTT;	AAGGGTCACTGGCTTCAT;	0.39	10.2	-10.9	74.0	43.1
A(1.2.3.4.2.4)	ATGAAGCCAGTGACCCTC;	GAGGGTCACTGGCTTCAT;	0.39	10.2	-10.9	74.2	43.1
A(1.2.3.4.2.5)	ATGAAGCCAGTGACCCTA;	TAGGGTCACTGGCTTCAT;	0.38	10.2	-10.9	74.6	43.1
A(1.2.3.4.2.6)	ATGAAGCCAGTGACCCTG;	CAGGGTCACTGGCTTCAT;	0.45	10.2	-6.4	74.5	43.1
A(1.2.3.4.3.1)	ATGAAGCCAGTGACATTA;	TAATGTCACTGGCTTCAT;	0.35	10.2	-10.9	70.0	44.9
A(1.2.3.4.3.2)	ATGAAGCCAGTGACATTG;	CAATGTCACTGGCTTCAT;	0.35	10.2	-10.9	70.0	44.9
A(1.2.3.4.3.3)	ATGAAGCCAGTGACACTT;	AAGTGTCACTGGCTTCAT;	0.35	35.8	36.3	71.4	44.9
A(1.2.3.4.3.4)	ATGAAGCCAGTGACACTC;	GAGTGTCACTGGCTTCAT;	0.35	34.2	37.6	71.7	44.9
A(1.2.3.4.3.5)	ATGAAGCCAGTGACACTA;	TAGTGTCACTGGCTTCAT;	0.34	38.3	38.3	72.1	44.9
A(1.2.3.4.3.6)	ATGAAGCCAGTGACACTG;	CAGTGTCACTGGCTTCAT;	0.41	46.7	44.0	72.0	44.9
A(1.2.3.4.4.1)	ATGAAGCCAGTGACGTTA;	TAACGTCACTGGCTTCAT;	0.37	-1.4	-21.1	72.7	58.2
A(1.2.3.4.4.2)	ATGAAGCCAGTGACGTTG;	CAACGTCACTGGCTTCAT;	0.37	-1.4	-21.1	72.6	58.0
A(1.2.3.4.4.3)	ATGAAGCCAGTGACGCTT;	AAGCGTCACTGGCTTCAT;	0.36	28.9	13.5	74.7	52.6
A(1.2.3.4.4.4)	ATGAAGCCAGTGACGCTC;	GAGCGTCACTGGCTTCAT;	0.36	10.2	2.4	74.9	52.6
A(1.2.3.4.4.5)	ATGAAGCCAGTGACGCTA;	TAGCGTCACTGGCTTCAT;	0.35	20.0	11.7	75.3	52.6
A(1.2.3.4.4.6)	ATGAAGCCAGTGACGCTG;	CAGCGTCACTGGCTTCAT;	0.42	31.3	-4.4	75.2	52.6
A(1.2.4.1.1.1)	ATGAAGCCGGTTACTTTA;	TAAAGTAACCGGCTTCAT;	0.39	27.1	27.4	70.0	34.6
A(1.2.4.1.1.2)	ATGAAGCCGGTTACTTTG;	CAAAGTAACCGGCTTCAT;	0.39	27.1	27.4	70.0	34.7
A(1.2.4.1.1.3)	ATGAAGCCGGTTACTCTT;	AAGAGTAACCGGCTTCAT;	0.39	27.1	27.4	70.9	32.4
A(1.2.4.1.1.4)	ATGAAGCCGGTTACTCTC;	GAGAGTAACCGGCTTCAT;	0.39	27.1	27.4	71.2	32.4
A(1.2.4.1.1.5)	ATGAAGCCGGTTACTCTA;	TAGAGTAACCGGCTTCAT;	0.38	27.1	27.4	71.5	32.4
A(1.2.4.1.1.6)	ATGAAGCCGGTTACTCTG;	CAGAGTAACCGGCTTCAT;	0.45	27.1	27.4	71.5	32.4
A(1.2.4.1.2.1)	ATGAAGCCGGTTACCTTA;	TAAGGTAACCGGCTTCAT;	0.43	27.1	27.4	72.3	32.4
A(1.2.4.1.2.2)	ATGAAGCCGGTTACCTTG;	CAAGGTAACCGGCTTCAT;	0.43	27.1	27.4	72.3	32.4
A(1.2.4.1.2.3)	ATGAAGCCGGTTACCCTT;	AAGGGTAACCGGCTTCAT;	0.43	27.1	27.4	74.1	32.4
A(1.2.4.1.2.4)	ATGAAGCCGGTTACCCTC;	GAGGGTAACCGGCTTCAT;	0.42	27.1	27.4	74.3	32.4
A(1.2.4.1.2.5)	ATGAAGCCGGTTACCCTA;	TAGGGTAACCGGCTTCAT;	0.41	27.1	27.4	74.7	32.4
A(1.2.4.1.2.6)	ATGAAGCCGGTTACCCTG;	CAGGGTAACCGGCTTCAT;	0.48	27.1	27.4	74.6	32.4
A(1.2.4.1.3.1)	ATGAAGCCGGTTACATTA;	TAATGTAACCGGCTTCAT;	0.39	34.3	27.4	70.1	34.7
A(1.2.4.1.3.2)	ATGAAGCCGGTTACATTG;	CAATGTAACCGGCTTCAT;	0.39	34.3	27.4	70.1	34.7
A(1.2.4.1.3.3)	ATGAAGCCGGTTACACTT;	AAGTGTAACCGGCTTCAT;	0.39	27.1	27.4	71.5	34.7
A(1.2.4.1.3.4)	ATGAAGCCGGTTACACTC;	GAGTGTAACCGGCTTCAT;	0.38	27.1	27.4	71.8	34.7
A(1.2.4.1.3.5)	ATGAAGCCGGTTACACTA;	TAGTGTAACCGGCTTCAT;	0.37	27.1	27.4	72.2	34.7
A(1.2.4.1.3.6)	ATGAAGCCGGTTACACTG;	CAGTGTAACCGGCTTCAT;	0.45	27.1	27.4	72.2	34.7
A(1.2.4.1.4.1)	ATGAAGCCGGTTACGTTA;	TAACGTAACCGGCTTCAT;	0.40	27.1	27.4	72.8	51.3
A(1.2.4.1.4.2)	ATGAAGCCGGTTACGTTG;	CAACGTAACCGGCTTCAT;	0.40	27.1	27.4	72.7	51.3
A(1.2.4.1.4.3)	ATGAAGCCGGTTACGCTT;	AAGCGTAACCGGCTTCAT;	0.40	27.1	27.4	74.8	43.9
A(1.2.4.1.4.4)	ATGAAGCCGGTTACGCTC;	GAGCGTAACCGGCTTCAT;	0.40	27.1	27.4	75.0	43.9
A(1.2.4.1.4.5)	ATGAAGCCGGTTACGCTA;	TAGCGTAACCGGCTTCAT;	0.39	27.1	27.4	75.4	43.9
A(1.2.4.1.4.6)	ATGAAGCCGGTTACGCTG;	CAGCGTAACCGGCTTCAT;	0.46	27.1	27.4	75.3	43.9
A(1.2.4.2.1.1)	ATGAAGCCGGTCACTTTA;	TAAAGTGACCGGCTTCAT;	0.38	27.1	27.4	72.8	31.7
A(1.2.4.2.1.2)	ATGAAGCCGGTCACTTTG;	CAAAGTGACCGGCTTCAT;	0.38	27.1	27.4	72.8	31.7
A(1.2.4.2.1.3)	ATGAAGCCGGTCACTCTT;	AAGAGTGACCGGCTTCAT;	0.38	27.1	27.4	73.8	31.7
A(1.2.4.2.1.4)	ATGAAGCCGGTCACTCTC;	GAGAGTGACCGGCTTCAT;	0.37	27.1	27.4	74.0	31.7
A(1.2.4.2.1.5)	ATGAAGCCGGTCACTCTA;	TAGAGTGACCGGCTTCAT;	0.36	27.1	27.4	74.4	31.7
A(1.2.4.2.1.6)	ATGAAGCCGGTCACTCTG;	CAGAGTGACCGGCTTCAT;	0.44	27.1	27.4	74.3	31.7
A(1.2.4.2.2.1)	ATGAAGCCGGTCACCTTA;	TAAGGTGACCGGCTTCAT;	0.42	27.1	27.4	75.2	31.7
A(1.2.4.2.2.2)	ATGAAGCCGGTCACCTTG;	CAAGGTGACCGGCTTCAT;	0.41	27.1	27.4	75.1	31.7
A(1.2.4.2.2.3)	ATGAAGCCGGTCACCCTT;	AAGGGTGACCGGCTTCAT;	0.41	27.1	27.4	76.9	31.7
A(1.2.4.2.2.4)	ATGAAGCCGGTCACCCTC;	GAGGGTGACCGGCTTCAT;	0.41	27.1	27.4	77.1	31.7
A(1.2.4.2.2.5)	ATGAAGCCGGTCACCCTA;	TAGGGTGACCGGCTTCAT;	0.40	27.1	27.4	77.6	31.7
A(1.2.4.2.2.6)	ATGAAGCCGGTCACCCTG;	CAGGGTGACCGGCTTCAT;	0.47	27.1	27.4	77.4	31.7
A(1.2.4.2.3.1)	ATGAAGCCGGTCACATTA;	TAATGTGACCGGCTTCAT;	0.38	32.7	27.4	73.0	33.0
A(1.2.4.2.3.2)	ATGAAGCCGGTCACATTG;	CAATGTGACCGGCTTCAT;	0.38	32.7	27.4	72.9	33.0
A(1.2.4.2.3.3)	ATGAAGCCGGTCACACTT;	AAGTGTGACCGGCTTCAT;	0.37	27.1	27.4	74.4	33.0
A(1.2.4.2.3.4)	ATGAAGCCGGTCACACTC;	GAGTGTGACCGGCTTCAT;	0.37	27.1	27.4	74.6	33.0
A(1.2.4.2.3.5)	ATGAAGCCGGTCACACTA;	TAGTGTGACCGGCTTCAT;	0.36	27.1	27.4	75.0	33.0
A(1.2.4.2.3.6)	ATGAAGCCGGTCACACTG;	CAGTGTGACCGGCTTCAT;	0.43	27.1	27.4	74.9	33.0
A(1.2.4.2.4.1)	ATGAAGCCGGTCACGTTA;	TAACGTGACCGGCTTCAT;	0.39	27.1	27.4	75.6	50.3
A(1.2.4.2.4.2)	ATGAAGCCGGTCACGTTG;	CAACGTGACCGGCTTCAT;	0.39	27.1	27.4	75.5	50.2
A(1.2.4.2.4.3)	ATGAAGCCGGTCACGCTT;	AAGCGTGACCGGCTTCAT;	0.39	27.1	27.4	77.6	42.5
A(1.2.4.2.4.4)	ATGAAGCCGGTCACGCTC;	GAGCGTGACCGGCTTCAT;	0.38	27.1	27.4	77.7	42.5
A(1.2.4.2.4.5)	ATGAAGCCGGTCACGCTA;	TAGCGTGACCGGCTTCAT;	0.37	27.1	27.4	78.2	42.5
A(1.2.4.2.4.6)	ATGAAGCCGGTCACGCTG;	CAGCGTGACCGGCTTCAT;	0.45	27.1	27.4	78.1	42.5
A(1.2.4.3.1.1)	ATGAAGCCGGTAACTTTA;	TAAAGTTACCGGCTTCAT;	0.38	27.1	27.4	70.0	45.4
A(1.2.4.3.1.2)	ATGAAGCCGGTAACTTTG;	CAAAGTTACCGGCTTCAT;	0.37	27.1	27.4	70.0	45.4
A(1.2.4.3.1.3)	ATGAAGCCGGTAACTCTT;	AAGAGTTACCGGCTTCAT;	0.37	27.1	27.4	70.9	45.0
A(1.2.4.3.1.4)	ATGAAGCCGGTAACTCTC;	GAGAGTTACCGGCTTCAT;	0.37	27.1	27.4	71.2	45.0
A(1.2.4.3.1.5)	ATGAAGCCGGTAACTCTA;	TAGAGTTACCGGCTTCAT;	0.36	27.1	27.4	71.5	45.0
A(1.2.4.3.1.6)	ATGAAGCCGGTAACTCTG;	CAGAGTTACCGGCTTCAT;	0.43	27.1	27.4	71.5	45.0
A(1.2.4.3.2.1)	ATGAAGCCGGTAACCTTA;	TAAGGTTACCGGCTTCAT;	0.41	27.1	27.4	72.3	44.4
A(1.2.4.3.2.2)	ATGAAGCCGGTAACCTTG;	CAAGGTTACCGGCTTCAT;	0.41	27.1	27.4	72.3	44.4
A(1.2.4.3.2.3)	ATGAAGCCGGTAACCCTT;	AAGGGTTACCGGCTTCAT;	0.41	27.1	27.4	74.1	44.4
A(1.2.4.3.2.4)	ATGAAGCCGGTAACCCTC;	GAGGGTTACCGGCTTCAT;	0.40	27.1	27.4	74.3	44.4
A(1.2.4.3.2.5)	ATGAAGCCGGTAACCCTA;	TAGGGTTACCGGCTTCAT;	0.39	27.1	27.4	74.7	44.4
A(1.2.4.3.2.6)	ATGAAGCCGGTAACCCTG;	CAGGGTTACCGGCTTCAT;	0.47	27.1	27.4	74.6	44.4
A(1.2.4.3.3.1)	ATGAAGCCGGTAACATTA;	TAATGTTACCGGCTTCAT;	0.37	35.5	27.4	70.1	46.1
A(1.2.4.3.3.2)	ATGAAGCCGGTAACATTG;	CAATGTTACCGGCTTCAT;	0.37	35.5	27.4	70.1	46.1
A(1.2.4.3.3.3)	ATGAAGCCGGTAACACTT;	AAGTGTTACCGGCTTCAT;	0.37	27.1	27.4	71.5	46.1
A(1.2.4.3.3.4)	ATGAAGCCGGTAACACTC;	GAGTGTTACCGGCTTCAT;	0.37	27.1	27.4	71.8	46.1
A(1.2.4.3.3.5)	ATGAAGCCGGTAACACTA;	TAGTGTTACCGGCTTCAT;	0.36	27.1	27.4	72.2	46.1
A(1.2.4.3.3.6)	ATGAAGCCGGTAACACTG;	CAGTGTTACCGGCTTCAT;	0.43	27.1	27.4	72.2	46.1
A(1.2.4.3.4.1)	ATGAAGCCGGTAACGTTA;	TAACGTTACCGGCTTCAT;	0.39	36.1	36.1	72.8	58.6
A(1.2.4.3.4.2)	ATGAAGCCGGTAACGTTG;	CAACGTTACCGGCTTCAT;	0.38	36.4	31.3	72.7	58.5
A(1.2.4.3.4.3)	ATGAAGCCGGTAACGCTT;	AAGCGTTACCGGCTTCAT;	0.38	27.1	27.4	74.8	53.3
A(1.2.4.3.4.4)	ATGAAGCCGGTAACGCTC;	GAGCGTTACCGGCTTCAT;	0.38	27.1	27.4	75.0	53.3
A(1.2.4.3.4.5)	ATGAAGCCGGTAACGCTA;	TAGCGTTACCGGCTTCAT;	0.37	27.1	27.4	75.4	53.3
A(1.2.4.3.4.6)	ATGAAGCCGGTAACGCTG;	CAGCGTTACCGGCTTCAT;	0.44	27.1	27.4	75.3	53.3
A(1.2.4.4.1.1)	ATGAAGCCGGTGACTTTA;	TAAAGTCACCGGCTTCAT;	0.41	27.1	27.4	72.8	37.0
A(1.2.4.4.1.2)	ATGAAGCCGGTGACTTTG;	CAAAGTCACCGGCTTCAT;	0.40	27.1	27.4	72.8	37.1
A(1.2.4.4.1.3)	ATGAAGCCGGTGACTCTT;	AAGAGTCACCGGCTTCAT;	0.40	27.1	27.4	73.8	36.0
A(1.2.4.4.1.4)	ATGAAGCCGGTGACTCTC;	GAGAGTCACCGGCTTCAT;	0.40	27.1	27.4	74.0	36.0
A(1.2.4.4.1.5)	ATGAAGCCGGTGACTCTA;	TAGAGTCACCGGCTTCAT;	0.39	27.1	27.4	74.4	36.0
A(1.2.4.4.1.6)	ATGAAGCCGGTGACTCTG;	CAGAGTCACCGGCTTCAT;	0.46	27.1	27.4	74.3	36.0
A(1.2.4.4.2.1)	ATGAAGCCGGTGACCTTA;	TAAGGTCACCGGCTTCAT;	0.44	27.1	27.4	75.2	35.0
A(1.2.4.4.2.2)	ATGAAGCCGGTGACCTTG;	CAAGGTCACCGGCTTCAT;	0.44	27.1	27.4	75.1	35.0
A(1.2.4.4.2.3)	ATGAAGCCGGTGACCCTT;	AAGGGTCACCGGCTTCAT;	0.44	27.1	27.4	76.9	35.0
A(1.2.4.4.2.4)	ATGAAGCCGGTGACCCTC;	GAGGGTCACCGGCTTCAT;	0.43	27.1	27.4	77.1	35.0
A(1.2.4.4.2.5)	ATGAAGCCGGTGACCCTA;	TAGGGTCACCGGCTTCAT;	0.42	27.1	27.4	77.6	35.0
A(1.2.4.4.2.6)	ATGAAGCCGGTGACCCTG;	CAGGGTCACCGGCTTCAT;	0.49	27.1	27.4	77.4	35.0
A(1.2.4.4.3.1)	ATGAAGCCGGTGACATTA;	TAATGTCACCGGCTTCAT;	0.40	35.5	27.4	73.0	37.3
A(1.2.4.4.3.2)	ATGAAGCCGGTGACATTG;	CAATGTCACCGGCTTCAT;	0.40	35.5	27.4	72.9	37.3
A(1.2.4.4.3.3)	ATGAAGCCGGTGACACTT;	AAGTGTCACCGGCTTCAT;	0.40	27.1	27.4	74.4	37.3
A(1.2.4.4.3.4)	ATGAAGCCGGTGACACTC;	GAGTGTCACCGGCTTCAT;	0.40	27.1	27.4	74.6	37.3
A(1.2.4.4.3.5)	ATGAAGCCGGTGACACTA;	TAGTGTCACCGGCTTCAT;	0.39	27.1	27.4	75.0	37.3
A(1.2.4.4.3.6)	ATGAAGCCGGTGACACTG;	CAGTGTCACCGGCTTCAT;	0.46	30.0	27.4	74.9	37.3
A(1.2.4.4.4.1)	ATGAAGCCGGTGACGTTA;	TAACGTCACCGGCTTCAT;	0.42	27.1	27.4	75.6	53.2
A(1.2.4.4.4.2)	ATGAAGCCGGTGACGTTG;	CAACGTCACCGGCTTCAT;	0.41	27.1	27.4	75.5	53.1
A(1.2.4.4.4.3)	ATGAAGCCGGTGACGCTT;	AAGCGTCACCGGCTTCAT;	0.41	27.1	27.4	77.6	46.2
A(1.2.4.4.4.4)	ATGAAGCCGGTGACGCTC;	GAGCGTCACCGGCTTCAT;	0.41	27.1	27.4	77.7	46.2
A(1.2.4.4.4.5)	ATGAAGCCGGTGACGCTA;	TAGCGTCACCGGCTTCAT;	0.40	27.1	27.4	78.2	46.2
A(1.2.4.4.4.6)	ATGAAGCCGGTGACGCTG;	CAGCGTCACCGGCTTCAT;	0.47	27.1	27.4	78.1	46.2
B(1.1.1.1.1)	TATGATGTTGCTGAA;	TTCAGCAACATCATA;	0.47	-7.4	-4.5	62.4	40.4
B(1.1.1.1.2)	TATGATGTTGCTGAG;	CTCAGCAACATCATA;	0.40	-7.4	-4.5	63.0	44.0
B(1.1.1.2.1)	TATGATGTTGCCGAA;	TTCGGCAACATCATA;	0.49	-12.4	-4.3	66.0	37.0
B(1.1.1.2.2)	TATGATGTTGCCGAG;	CTCGGCAACATCATA;	0.42	-12.4	-4.3	66.5	39.5
B(1.1.1.3.1)	TATGATGTTGCAGAA;	TTCTGCAACATCATA;	0.48	-0.4	0.7	62.4	50.1
B(1.1.1.3.2)	TATGATGTTGCAGAG;	CTCTGCAACATCATA;	0.41	-0.4	0.7	63.0	52.6
B(1.1.1.4.1)	TATGATGTTGCGGAA;	TTCCGCAACATCATA;	0.50	1.6	-7.5	66.0	42.9
B(1.1.1.4.2)	TATGATGTTGCGGAG;	CTCCGCAACATCATA;	0.43	-9.4	-7.5	66.5	46.5
B(1.1.2.1.1)	TATGATGTCGCTGAA;	TTCAGCGACATCATA;	0.46	-14.1	-6.4	65.2	52.2
B(1.1.2.1.2)	TATGATGTCGCTGAG;	CTCAGCGACATCATA;	0.38	-14.1	-6.4	65.7	54.4
B(1.1.2.2.1)	TATGATGTCGCCGAA;	TTCGGCGACATCATA;	0.47	-1.7	37.5	68.7	50.4
B(1.1.2.2.2)	TATGATGTCGCCGAG;	CTCGGCGACATCATA;	0.40	-1.7	37.5	69.1	51.1
B(1.1.2.3.1)	TATGATGTCGCAGAA;	TTCTGCGACATCATA;	0.47	-7.5	-6.4	65.2	60.3
B(1.1.2.3.2)	TATGATGTCGCAGAG;	CTCTGCGACATCATA;	0.39	-7.5	-6.4	65.7	61.6
B(1.1.2.4.1)	TATGATGTCGCGGAA;	TTCCGCGACATCATA;	0.49	31.4	36.8	68.7	55.0
B(1.1.2.4.2)	TATGATGTCGCGGAG;	CTCCGCGACATCATA;	0.41	31.4	36.8	69.1	57.0
B(1.1.3.1.1)	TATGATGTAGCTGAA;	TTCAGCTACATCATA;	0.45	18.8	-1.6	60.8	37.6
B(1.1.3.1.2)	TATGATGTAGCTGAG;	CTCAGCTACATCATA;	0.38	18.8	-1.6	61.4	41.7
B(1.1.3.2.1)	TATGATGTAGCCGAA;	TTCGGCTACATCATA;	0.47	-12.4	-10.9	64.5	33.8
B(1.1.3.2.2)	TATGATGTAGCCGAG;	CTCGGCTACATCATA;	0.39	-12.4	-10.9	65.0	36.9
B(1.1.3.3.1)	TATGATGTAGCAGAA;	TTCTGCTACATCATA;	0.46	-4.5	-7.4	60.8	47.6
B(1.1.3.3.2)	TATGATGTAGCAGAG;	CTCTGCTACATCATA;	0.39	-4.5	-7.4	61.4	50.4
B(1.1.3.4.1)	TATGATGTAGCGGAA;	TTCCGCTACATCATA;	0.48	-9.4	-14.1	64.5	40.1
B(1.1.3.4.2)	TATGATGTAGCGGAG;	CTCCGCTACATCATA;	0.41	-9.4	-14.1	65.0	44.0
B(1.1.4.1.1)	TATGATGTGGCTGAA;	TTCAGCCACATCATA;	0.49	-10.9	-24.2	65.2	38.5
B(1.1.4.1.2)	TATGATGTGGCTGAG;	CTCAGCCACATCATA;	0.41	-10.9	-24.2	65.7	42.4
B(1.1.4.2.1)	TATGATGTGGCCGAA;	TTCGGCCACATCATA;	0.50	16.5	28.7	68.8	34.8
B(1.1.4.2.2)	TATGATGTGGCCGAG;	CTCGGCCACATCATA;	0.43	16.5	28.7	69.3	37.7
B(1.1.4.3.1)	TATGATGTGGCAGAA;	TTCTGCCACATCATA;	0.50	1.5	-18.9	65.2	48.5
B(1.1.4.3.2)	TATGATGTGGCAGAG;	CTCTGCCACATCATA;	0.42	1.5	-18.9	65.7	51.2
B(1.1.4.4.1)	TATGATGTGGCGGAA;	TTCCGCCACATCATA;	0.52	-9.4	-33.9	68.8	41.0
B(1.1.4.4.2)	TATGATGTGGCGGAG;	CTCCGCCACATCATA;	0.44	-9.4	-33.9	69.3	44.9
B(1.2.1.1.1)	TATGACGTTGCTGAA;	TTCAGCAACGTCATA;	0.42	-1.4	-21.1	65.8	20.0
B(1.2.1.1.2)	TATGACGTTGCTGAG;	CTCAGCAACGTCATA;	0.35	-1.4	-21.1	66.2	27.6
B(1.2.1.2.1)	TATGACGTTGCCGAA;	TTCGGCAACGTCATA;	0.44	-1.4	-21.1	69.3	21.2
B(1.2.1.2.2)	TATGACGTTGCCGAG;	CTCGGCAACGTCATA;	0.36	-1.4	-21.1	69.7	21.2
B(1.2.1.3.1)	TATGACGTTGCAGAA;	TTCTGCAACGTCATA;	0.43	-1.4	-21.1	65.8	34.1
B(1.2.1.3.2)	TATGACGTTGCAGAG;	CTCTGCAACGTCATA;	0.36	-1.4	-21.1	66.2	39.4
B(1.2.1.4.1)	TATGACGTTGCGGAA;	TTCCGCAACGTCATA;	0.45	-1.4	-21.1	69.3	22.1
B(1.2.1.4.2)	TATGACGTTGCGGAG;	CTCCGCAACGTCATA;	0.38	-1.4	-21.1	69.7	29.8
B(1.2.2.1.1)	TATGACGTCGCTGAA;	TTCAGCGACGTCATA;	0.40	34.5	39.4	68.4	38.4
B(1.2.2.1.2)	TATGACGTCGCTGAG;	CTCAGCGACGTCATA;	0.33	34.5	39.4	68.8	42.8
B(1.2.2.2.1)	TATGACGTCGCCGAA;	TTCGGCGACGTCATA;	0.42	34.5	39.4	71.9	34.2
B(1.2.2.2.2)	TATGACGTCGCCGAG;	CTCGGCGACGTCATA;	0.35	34.5	39.4	72.2	37.5
B(1.2.2.3.1)	TATGACGTCGCAGAA;	TTCTGCGACGTCATA;	0.41	34.5	39.4	68.4	49.5
B(1.2.2.3.2)	TATGACGTCGCAGAG;	CTCTGCGACGTCATA;	0.34	34.5	39.4	68.8	52.3
B(1.2.2.4.1)	TATGACGTCGCGGAA;	TTCCGCGACGTCATA;	0.43	34.5	39.4	71.9	41.3
B(1.2.2.4.2)	TATGACGTCGCGGAG;	CTCCGCGACGTCATA;	0.36	34.5	39.4	72.2	45.5
B(1.2.3.1.1)	TATGACGTAGCTGAA;	TTCAGCTACGTCATA;	0.40	11.8	9.2	64.2	21.0
B(1.2.3.1.2)	TATGACGTAGCTGAG;	CTCAGCTACGTCATA;	0.33	11.8	9.2	64.7	24.1
B(1.2.3.2.1)	TATGACGTAGCCGAA;	TTCGGCTACGTCATA;	0.41	11.8	9.2	67.8	21.0
B(1.2.3.2.2)	TATGACGTAGCCGAG;	CTCGGCTACGTCATA;	0.34	11.8	9.2	68.2	21.0
B(1.2.3.3.1)	TATGACGTAGCAGAA;	TTCTGCTACGTCATA;	0.41	11.8	9.2	64.2	30.5
B(1.2.3.3.2)	TATGACGTAGCAGAG;	CTCTGCTACGTCATA;	0.34	11.8	9.2	64.7	36.4
B(1.2.3.4.1)	TATGACGTAGCGGAA;	TTCCGCTACGTCATA;	0.43	11.8	9.2	67.8	21.0
B(1.2.3.4.2)	TATGACGTAGCGGAG;	CTCCGCTACGTCATA;	0.36	11.8	9.2	68.2	26.2
B(1.2.4.1.1)	TATGACGTGGCTGAA;	TTCAGCCACGTCATA;	0.43	13.7	-26.8	68.5	16.8
B(1.2.4.1.2)	TATGACGTGGCTGAG;	CTCAGCCACGTCATA;	0.36	13.7	-26.8	69.0	25.0
B(1.2.4.2.1)	TATGACGTGGCCGAA;	TTCGGCCACGTCATA;	0.45	16.5	28.7	72.0	13.4
B(1.2.4.2.2)	TATGACGTGGCCGAG;	CTCGGCCACGTCATA;	0.38	16.5	28.7	72.4	16.7
B(1.2.4.3.1)	TATGACGTGGCAGAA;	TTCTGCCACGTCATA;	0.44	13.7	-26.8	68.5	31.6
B(1.2.4.3.2)	TATGACGTGGCAGAG;	CTCTGCCACGTCATA;	0.37	13.7	-26.8	69.0	37.3
B(1.2.4.4.1)	TATGACGTGGCGGAA;	TTCCGCCACGTCATA;	0.46	13.7	-26.8	72.0	24.8
B(1.2.4.4.2)	TATGACGTGGCGGAG;	CTCCGCCACGTCATA;	0.39	13.7	-26.8	72.4	32.7
B(2.1.1.1.1)	TACGATGTTGCTGAA;	TTCAGCAACATCGTA;	0.44	1.2	-4.5	65.8	51.9
B(2.1.1.1.2)	TACGATGTTGCTGAG;	CTCAGCAACATCGTA;	0.36	1.2	-4.5	66.2	54.1
B(2.1.1.2.1)	TACGATGTTGCCGAA;	TTCGGCAACATCGTA;	0.45	1.2	-4.3	69.3	50.1
B(2.1.1.2.2)	TACGATGTTGCCGAG;	CTCGGCAACATCGTA;	0.38	1.2	-4.3	69.7	50.8
B(2.1.1.3.1)	TACGATGTTGCAGAA;	TTCTGCAACATCGTA;	0.45	1.2	0.7	65.8	60.1
B(2.1.1.3.2)	TACGATGTTGCAGAG;	CTCTGCAACATCGTA;	0.37	1.2	0.7	66.2	61.4
B(2.1.1.4.1)	TACGATGTTGCGGAA;	TTCCGCAACATCGTA;	0.47	1.2	-7.5	69.3	54.7
B(2.1.1.4.2)	TACGATGTTGCGGAG;	CTCCGCAACATCGTA;	0.39	1.2	-7.5	69.7	56.7
B(2.1.2.1.1)	TACGATGTCGCTGAA;	TTCAGCGACATCGTA;	0.42	32.6	24.7	68.4	61.3
B(2.1.2.1.2)	TACGATGTCGCTGAG;	CTCAGCGACATCGTA;	0.35	32.6	24.7	68.8	62.5
B(2.1.2.2.1)	TACGATGTCGCCGAA;	TTCGGCGACATCGTA;	0.44	32.6	37.5	71.9	60.6
B(2.1.2.2.2)	TACGATGTCGCCGAG;	CTCGGCGACATCGTA;	0.36	32.6	37.5	72.2	60.1
B(2.1.2.3.1)	TACGATGTCGCAGAA;	TTCTGCGACATCGTA;	0.43	32.6	24.7	68.4	68.3
B(2.1.2.3.2)	TACGATGTCGCAGAG;	CTCTGCGACATCGTA;	0.36	32.6	24.7	68.8	68.8
B(2.1.2.4.1)	TACGATGTCGCGGAA;	TTCCGCGACATCGTA;	0.45	32.6	36.8	71.9	64.2
B(2.1.2.4.2)	TACGATGTCGCGGAG;	CTCCGCGACATCGTA;	0.38	32.6	36.8	72.2	65.2
B(2.1.3.1.1)	TACGATGTAGCTGAA;	TTCAGCTACATCGTA;	0.41	18.8	-1.6	64.2	49.7
B(2.1.3.1.2)	TACGATGTAGCTGAG;	CTCAGCTACATCGTA;	0.34	18.8	-1.6	64.7	52.1
B(2.1.3.2.1)	TACGATGTAGCCGAA;	TTCGGCTACATCGTA;	0.43	1.2	-10.9	67.8	47.6
B(2.1.3.2.2)	TACGATGTAGCCGAG;	CTCGGCTACATCGTA;	0.36	1.2	-10.9	68.2	48.6
B(2.1.3.3.1)	TACGATGTAGCAGAA;	TTCTGCTACATCGTA;	0.42	1.2	-7.4	64.2	58.1
B(2.1.3.3.2)	TACGATGTAGCAGAG;	CTCTGCTACATCGTA;	0.35	1.2	-7.4	64.7	59.6
B(2.1.3.4.1)	TACGATGTAGCGGAA;	TTCCGCTACATCGTA;	0.44	1.2	-14.8	67.8	52.4
B(2.1.3.4.2)	TACGATGTAGCGGAG;	CTCCGCTACATCGTA;	0.37	1.2	-14.8	68.2	54.7
B(2.1.4.1.1)	TACGATGTGGCTGAA;	TTCAGCCACATCGTA;	0.45	1.2	-14.8	68.5	50.5
B(2.1.4.1.2)	TACGATGTGGCTGAG;	CTCAGCCACATCGTA;	0.38	1.2	-14.8	69.0	52.8
B(2.1.4.2.1)	TACGATGTGGCCGAA;	TTCGGCCACATCGTA;	0.47	16.5	28.7	72.0	48.4
B(2.1.4.2.2)	TACGATGTGGCCGAG;	CTCGGCCACATCGTA;	0.39	16.5	28.7	72.4	49.4
B(2.1.4.3.1)	TACGATGTGGCAGAA;	TTCTGCCACATCGTA;	0.46	1.2	-18.9	68.5	58.9
B(2.1.4.3.2)	TACGATGTGGCAGAG;	CTCTGCCACATCGTA;	0.39	1.2	-18.9	69.0	60.4
B(2.1.4.4.1)	TACGATGTGGCGGAA;	TTCCGCCACATCGTA;	0.48	1.2	-14.8	72.0	53.3
B(2.1.4.4.2)	TACGATGTGGCGGAG;	CTCCGCCACATCGTA;	0.41	1.2	-14.8	72.4	55.5
B(2.2.1.1.1)	TACGACGTTGCTGAA;	TTCAGCAACGTCGTA;	0.38	32.4	27.0	69.0	37.8
B(2.2.1.1.2)	TACGACGTTGCTGAG;	CTCAGCAACGTCGTA;	0.31	32.4	27.0	69.4	42.3
B(2.2.1.2.1)	TACGACGTTGCCGAA;	TTCGGCAACGTCGTA;	0.40	32.4	27.0	72.4	33.5
B(2.2.1.2.2)	TACGACGTTGCCGAG;	CTCGGCAACGTCGTA;	0.33	32.4	27.0	72.8	37.0
B(2.2.1.3.1)	TACGACGTTGCAGAA;	TTCTGCAACGTCGTA;	0.39	32.4	27.0	69.0	49.0
B(2.2.1.3.2)	TACGACGTTGCAGAG;	CTCTGCAACGTCGTA;	0.32	32.4	27.0	69.4	52.0
B(2.2.1.4.1)	TACGACGTTGCGGAA;	TTCCGCAACGTCGTA;	0.41	32.4	27.0	72.4	40.7
B(2.2.1.4.2)	TACGACGTTGCGGAG;	CTCCGCAACGTCGTA;	0.34	32.4	27.0	72.8	45.0
B(2.2.2.1.1)	TACGACGTCGCTGAA;	TTCAGCGACGTCGTA;	0.37	57.8	55.2	71.5	51.6
B(2.2.2.1.2)	TACGACGTCGCTGAG;	CTCAGCGACGTCGTA;	0.30	57.8	55.2	71.9	54.0
B(2.2.2.2.1)	TACGACGTCGCCGAA;	TTCGGCGACGTCGTA;	0.38	57.8	55.2	74.9	49.4
B(2.2.2.2.2)	TACGACGTCGCCGAG;	CTCGGCGACGTCGTA;	0.31	57.8	55.2	75.2	50.4
B(2.2.2.3.1)	TACGACGTCGCAGAA;	TTCTGCGACGTCGTA;	0.38	57.8	55.2	71.5	60.7
B(2.2.2.3.2)	TACGACGTCGCAGAG;	CTCTGCGACGTCGTA;	0.31	57.8	55.2	71.9	62.1
B(2.2.2.4.1)	TACGACGTCGCGGAA;	TTCCGCGACGTCGTA;	0.40	57.8	55.2	74.9	54.7
B(2.2.2.4.2)	TACGACGTCGCGGAG;	CTCCGCGACGTCGTA;	0.33	57.8	55.2	75.2	56.9
B(2.2.3.1.1)	TACGACGTAGCTGAA;	TTCAGCTACGTCGTA;	0.36	35.2	31.9	67.5	34.6
B(2.2.3.1.2)	TACGACGTAGCTGAG;	CTCAGCTACGTCGTA;	0.29	35.2	31.9	67.9	39.5
B(2.2.3.2.1)	TACGACGTAGCCGAA;	TTCGGCTACGTCGTA;	0.38	35.2	31.9	70.9	29.7
B(2.2.3.2.2)	TACGACGTAGCCGAG;	CTCGGCTACGTCGTA;	0.31	35.2	31.9	71.3	33.8
B(2.2.3.3.1)	TACGACGTAGCAGAA;	TTCTGCTACGTCGTA;	0.37	35.2	31.9	67.5	46.2
B(2.2.3.3.2)	TACGACGTAGCAGAG;	CTCTGCTACGTCGTA;	0.30	35.2	31.9	67.9	49.6
B(2.2.3.4.1)	TACGACGTAGCGGAA;	TTCCGCTACGTCGTA;	0.39	35.2	31.9	70.9	37.3
B(2.2.3.4.2)	TACGACGTAGCGGAG;	CTCCGCTACGTCGTA;	0.32	35.2	31.9	71.3	42.2
B(2.2.4.1.1)	TACGACGTGGCTGAA;	TTCAGCCACGTCGTA;	0.40	35.4	25.5	71.7	35.6
B(2.2.4.1.2)	TACGACGTGGCTGAG;	CTCAGCCACGTCGTA;	0.33	35.4	25.5	72.1	40.4
B(2.2.4.2.1)	TACGACGTGGCCGAA;	TTCGGCCACGTCGTA;	0.41	35.4	28.7	75.1	30.8
B(2.2.4.2.2)	TACGACGTGGCCGAG;	CTCGGCCACGTCGTA;	0.34	35.4	28.7	75.4	34.8
B(2.2.4.3.1)	TACGACGTGGCAGAA;	TTCTGCCACGTCGTA;	0.41	35.4	25.5	71.7	47.2
B(2.2.4.3.2)	TACGACGTGGCAGAG;	CTCTGCCACGTCGTA;	0.34	35.4	25.5	72.1	50.5
B(2.2.4.4.1)	TACGACGTGGCGGAA;	TTCCGCCACGTCGTA;	0.43	35.4	25.5	75.1	38.4
B(2.2.4.4.2)	TACGACGTGGCGGAG;	CTCCGCCACGTCGTA;	0.36	35.4	25.5	75.4	43.1
C(1.1.1.1.1)	TATGCTGGTGTTTCT;	AGAAACACCAGCATA;	0.31	-7.4	-4.5	65.4	53.3
C(1.1.1.1.2)	TATGCTGGTGTTTCC;	GGAAACACCAGCATA;	0.31	-7.4	-4.5	66.8	51.8
C(1.1.1.1.3)	TATGCTGGTGTTTCA;	TGAAACACCAGCATA;	0.31	-7.4	-4.5	64.7	53.2
C(1.1.1.1.4)	TATGCTGGTGTTTCG;	CGAAACACCAGCATA;	0.31	-7.4	-4.5	67.1	54.7
C(1.1.1.1.5)	TATGCTGGTGTTAGT;	ACTAACACCAGCATA;	0.31	-7.4	-4.5	64.6	54.7
C(1.1.1.1.6)	TATGCTGGTGTTAGC;	GCTAACACCAGCATA;	0.33	-2.7	-15.2	66.5	54.7
C(1.1.1.2.1)	TATGCTGGTGTCTCT;	AGAGACACCAGCATA;	0.30	-7.4	-4.5	67.3	63.3
C(1.1.1.2.2)	TATGCTGGTGTCTCC;	GGAGACACCAGCATA;	0.29	-7.4	-4.5	68.7	61.9
C(1.1.1.2.3)	TATGCTGGTGTCTCA;	TGAGACACCAGCATA;	0.29	-7.4	-4.5	66.5	62.8
C(1.1.1.2.4)	TATGCTGGTGTCTCG;	CGAGACACCAGCATA;	0.29	-7.4	-4.5	69.0	60.7
C(1.1.1.2.5)	TATGCTGGTGTCAGT;	ACTGACACCAGCATA;	0.30	-0.9	-1.5	68.1	57.3
C(1.1.1.2.6)	TATGCTGGTGTCAGC;	GCTGACACCAGCATA;	0.31	28.9	31.5	69.8	57.3
C(1.1.1.3.1)	TATGCTGGTGTATCT;	AGATACACCAGCATA;	0.29	-7.4	-4.5	64.0	55.8
C(1.1.1.3.2)	TATGCTGGTGTATCC;	GGATACACCAGCATA;	0.29	-7.4	-4.5	65.4	54.3
C(1.1.1.3.3)	TATGCTGGTGTATCA;	TGATACACCAGCATA;	0.29	-7.4	-4.5	63.3	55.6
C(1.1.1.3.4)	TATGCTGGTGTATCG;	CGATACACCAGCATA;	0.29	-7.4	-4.5	65.8	53.0
C(1.1.1.3.5)	TATGCTGGTGTAAGT;	ACTTACACCAGCATA;	0.29	-7.4	-4.5	64.6	54.7
C(1.1.1.3.6)	TATGCTGGTGTAAGC;	GCTTACACCAGCATA;	0.31	-15.6	-4.5	66.5	54.7
C(1.1.1.4.1)	TATGCTGGTGTGTCT;	AGACACACCAGCATA;	0.33	-7.4	-4.5	68.1	55.9
C(1.1.1.4.2)	TATGCTGGTGTGTCC;	GGACACACCAGCATA;	0.32	-7.4	-4.5	69.4	54.4
C(1.1.1.4.3)	TATGCTGGTGTGTCA;	TGACACACCAGCATA;	0.32	-7.4	-4.5	67.2	55.7
C(1.1.1.4.4)	TATGCTGGTGTGTCG;	CGACACACCAGCATA;	0.32	-7.4	-4.5	69.7	53.1
C(1.1.1.4.5)	TATGCTGGTGTGAGT;	ACTCACACCAGCATA;	0.33	-7.4	-4.5	68.1	54.6
C(1.1.1.4.6)	TATGCTGGTGTGAGC;	GCTCACACCAGCATA;	0.34	-12.0	-4.5	69.8	54.6
C(1.1.2.1.1)	TATGCTGGCGTTTCT;	AGAAACGCCAGCATA;	0.32	22.1	10.6	69.5	37.6
C(1.1.2.1.2)	TATGCTGGCGTTTCC;	GGAAACGCCAGCATA;	0.31	22.1	10.6	70.7	36.0
C(1.1.2.1.3)	TATGCTGGCGTTTCA;	TGAAACGCCAGCATA;	0.31	22.1	10.6	68.5	38.3
C(1.1.2.1.4)	TATGCTGGCGTTTCG;	CGAAACGCCAGCATA;	0.31	22.1	10.6	71.0	34.8
C(1.1.2.1.5)	TATGCTGGCGTTAGT;	ACTAACGCCAGCATA;	0.32	22.1	10.6	68.7	34.8
C(1.1.2.1.6)	TATGCTGGCGTTAGC;	GCTAACGCCAGCATA;	0.33	35.8	27.3	70.4	34.8
C(1.1.2.2.1)	TATGCTGGCGTCTCT;	AGAGACGCCAGCATA;	0.30	19.6	10.6	71.4	51.8
C(1.1.2.2.2)	TATGCTGGCGTCTCC;	GGAGACGCCAGCATA;	0.30	19.6	10.6	72.6	50.3
C(1.1.2.2.3)	TATGCTGGCGTCTCA;	TGAGACGCCAGCATA;	0.30	19.6	10.6	70.3	51.7
C(1.1.2.2.4)	TATGCTGGCGTCTCG;	CGAGACGCCAGCATA;	0.30	19.6	10.6	72.8	49.0
C(1.1.2.2.5)	TATGCTGGCGTCAGT;	ACTGACGCCAGCATA;	0.30	43.4	24.1	72.1	43.0
C(1.1.2.2.6)	TATGCTGGCGTCAGC;	GCTGACGCCAGCATA;	0.32	58.6	45.3	73.7	43.0
C(1.1.2.3.1)	TATGCTGGCGTATCT;	AGATACGCCAGCATA;	0.30	26.3	10.6	68.1	40.5
C(1.1.2.3.2)	TATGCTGGCGTATCC;	GGATACGCCAGCATA;	0.29	26.3	10.6	69.4	38.9
C(1.1.2.3.3)	TATGCTGGCGTATCA;	TGATACGCCAGCATA;	0.29	26.3	10.6	67.2	41.0
C(1.1.2.3.4)	TATGCTGGCGTATCG;	CGATACGCCAGCATA;	0.29	26.3	10.6	69.7	37.5
C(1.1.2.3.5)	TATGCTGGCGTAAGT;	ACTTACGCCAGCATA;	0.29	26.3	10.6	68.7	35.2
C(1.1.2.3.6)	TATGCTGGCGTAAGC;	GCTTACGCCAGCATA;	0.31	30.3	26.5	70.4	35.2
C(1.1.2.4.1)	TATGCTGGCGTGTCT;	AGACACGCCAGCATA;	0.33	26.9	10.6	72.1	43.4
C(1.1.2.4.2)	TATGCTGGCGTGTCC;	GGACACGCCAGCATA;	0.33	26.9	10.6	73.3	39.3
C(1.1.2.4.3)	TATGCTGGCGTGTCA;	TGACACGCCAGCATA;	0.33	26.9	10.6	71.0	41.3
C(1.1.2.4.4)	TATGCTGGCGTGTCG;	CGACACGCCAGCATA;	0.33	26.9	10.6	73.5	38.1
C(1.1.2.4.5)	TATGCTGGCGTGAGT;	ACTCACGCCAGCATA;	0.33	26.9	10.6	72.1	35.4
C(1.1.2.4.6)	TATGCTGGCGTGAGC;	GCTCACGCCAGCATA;	0.35	34.4	25.7	73.7	35.4
C(1.1.3.1.1)	TATGCTGGAGTTTCT;	AGAAACTCCAGCATA;	0.27	-7.4	-4.5	64.6	40.3
C(1.1.3.1.2)	TATGCTGGAGTTTCC;	GGAAACTCCAGCATA;	0.27	-7.4	-4.5	66.0	38.8
C(1.1.3.1.3)	TATGCTGGAGTTTCA;	TGAAACTCCAGCATA;	0.26	-7.4	-4.5	63.9	40.8
C(1.1.3.1.4)	TATGCTGGAGTTTCG;	CGAAACTCCAGCATA;	0.26	-7.4	-4.5	66.4	38.8
C(1.1.3.1.5)	TATGCTGGAGTTAGT;	ACTAACTCCAGCATA;	0.27	-7.4	-4.5	63.8	38.8
C(1.1.3.1.6)	TATGCTGGAGTTAGC;	GCTAACTCCAGCATA;	0.29	-2.7	-15.2	65.7	38.8
C(1.1.3.2.1)	TATGCTGGAGTCTCT;	AGAGACTCCAGCATA;	0.25	20.4	20.1	66.6	53.3
C(1.1.3.2.2)	TATGCTGGAGTCTCC;	GGAGACTCCAGCATA;	0.25	35.4	40.2	67.9	51.9
C(1.1.3.2.3)	TATGCTGGAGTCTCA;	TGAGACTCCAGCATA;	0.25	23.9	21.2	65.7	53.2
C(1.1.3.2.4)	TATGCTGGAGTCTCG;	CGAGACTCCAGCATA;	0.25	13.7	17.7	68.2	50.6
C(1.1.3.2.5)	TATGCTGGAGTCAGT;	ACTGACTCCAGCATA;	0.25	11.1	-1.5	67.3	45.3
C(1.1.3.2.6)	TATGCTGGAGTCAGC;	GCTGACTCCAGCATA;	0.27	33.8	31.5	69.1	45.3
C(1.1.3.3.1)	TATGCTGGAGTATCT;	AGATACTCCAGCATA;	0.25	-7.4	-4.5	63.2	43.0
C(1.1.3.3.2)	TATGCTGGAGTATCC;	GGATACTCCAGCATA;	0.24	-7.4	-4.5	64.6	41.4
C(1.1.3.3.3)	TATGCTGGAGTATCA;	TGATACTCCAGCATA;	0.24	-7.4	-4.5	62.5	43.4
C(1.1.3.3.4)	TATGCTGGAGTATCG;	CGATACTCCAGCATA;	0.24	-7.4	-4.5	65.0	40.1
C(1.1.3.3.5)	TATGCTGGAGTAAGT;	ACTTACTCCAGCATA;	0.25	-7.4	-4.5	63.8	38.7
C(1.1.3.3.6)	TATGCTGGAGTAAGC;	GCTTACTCCAGCATA;	0.26	-15.6	-4.5	65.7	38.7
C(1.1.3.4.1)	TATGCTGGAGTGTCT;	AGACACTCCAGCATA;	0.28	-7.4	-4.5	67.3	43.4
C(1.1.3.4.2)	TATGCTGGAGTGTCC;	GGACACTCCAGCATA;	0.28	-7.4	-4.5	68.7	41.9
C(1.1.3.4.3)	TATGCTGGAGTGTCA;	TGACACTCCAGCATA;	0.28	-7.4	-4.5	66.5	43.8
C(1.1.3.4.4)	TATGCTGGAGTGTCG;	CGACACTCCAGCATA;	0.28	-7.4	-4.5	69.0	40.6
C(1.1.3.4.5)	TATGCTGGAGTGAGT;	ACTCACTCCAGCATA;	0.28	-7.4	-4.5	67.3	38.8
C(1.1.3.4.6)	TATGCTGGAGTGAGC;	GCTCACTCCAGCATA;	0.30	-12.0	-4.5	69.1	38.8
C(1.1.4.1.1)	TATGCTGGGGTTTCT;	AGAAACCCCAGCATA;	0.27	-7.4	-4.5	68.4	45.6
C(1.1.4.1.2)	TATGCTGGGGTTTCC;	GGAAACCCCAGCATA;	0.27	-7.4	-4.5	69.7	43.9
C(1.1.4.1.3)	TATGCTGGGGTTTCA;	TGAAACCCCAGCATA;	0.27	-7.4	-4.5	67.5	45.9
C(1.1.4.1.4)	TATGCTGGGGTTTCG;	CGAAACCCCAGCATA;	0.27	-7.4	-4.5	70.0	44.7
C(1.1.4.1.5)	TATGCTGGGGTTAGT;	ACTAACCCCAGCATA;	0.27	-7.4	-4.5	67.6	44.7
C(1.1.4.1.6)	TATGCTGGGGTTAGC;	GCTAACCCCAGCATA;	0.29	-2.7	-15.2	69.4	44.7
C(1.1.4.2.1)	TATGCTGGGGTCTCT;	AGAGACCCCAGCATA;	0.26	-7.4	-4.5	70.3	58.6
C(1.1.4.2.2)	TATGCTGGGGTCTCC;	GGAGACCCCAGCATA;	0.25	-7.4	-4.5	71.6	57.0
C(1.1.4.2.3)	TATGCTGGGGTCTCA;	TGAGACCCCAGCATA;	0.25	-7.4	-4.5	69.3	58.2
C(1.1.4.2.4)	TATGCTGGGGTCTCG;	CGAGACCCCAGCATA;	0.25	-7.4	-4.5	71.9	55.6
C(1.1.4.2.5)	TATGCTGGGGTCAGT;	ACTGACCCCAGCATA;	0.26	10.7	-1.5	71.1	50.8
C(1.1.4.2.6)	TATGCTGGGGTCAGC;	GCTGACCCCAGCATA;	0.27	33.8	31.5	72.8	50.8
C(1.1.4.3.1)	TATGCTGGGGTATCT;	AGATACCCCAGCATA;	0.25	-7.4	-4.5	67.0	48.6
C(1.1.4.3.2)	TATGCTGGGGTATCC;	GGATACCCCAGCATA;	0.25	-3.6	-4.5	68.3	46.8
C(1.1.4.3.3)	TATGCTGGGGTATCA;	TGATACCCCAGCATA;	0.25	-7.4	-4.5	66.1	48.7
C(1.1.4.3.4)	TATGCTGGGGTATCG;	CGATACCCCAGCATA;	0.25	-7.4	-4.5	68.6	45.3
C(1.1.4.3.5)	TATGCTGGGGTAAGT;	ACTTACCCCAGCATA;	0.25	-7.4	-4.5	67.6	45.3
C(1.1.4.3.6)	TATGCTGGGGTAAGC;	GCTTACCCCAGCATA;	0.27	-15.6	-4.5	69.4	45.3
C(1.1.4.4.1)	TATGCTGGGGTGTCT;	AGACACCCCAGCATA;	0.29	-7.4	-4.5	71.1	48.9
C(1.1.4.4.2)	TATGCTGGGGTGTCC;	GGACACCCCAGCATA;	0.28	-7.4	-4.5	72.4	47.2
C(1.1.4.4.3)	TATGCTGGGGTGTCA;	TGACACCCCAGCATA;	0.28	-7.4	-4.5	70.1	49.0
C(1.1.4.4.4)	TATGCTGGGGTGTCG;	CGACACCCCAGCATA;	0.28	-7.4	-4.5	72.6	45.7
C(1.1.4.4.5)	TATGCTGGGGTGAGT;	ACTCACCCCAGCATA;	0.29	-7.4	-4.5	71.1	45.3
C(1.1.4.4.6)	TATGCTGGGGTGAGC;	GCTCACCCCAGCATA;	0.30	-12.0	-4.5	72.8	45.3
C(1.2.1.1.1)	TATGCCGGTGTTTCT;	AGAAACACCGGCATA;	0.33	27.1	27.4	69.1	62.9
C(1.2.1.1.2)	TATGCCGGTGTTTCC;	GGAAACACCGGCATA;	0.33	27.1	27.4	70.3	61.5
C(1.2.1.1.3)	TATGCCGGTGTTTCA;	TGAAACACCGGCATA;	0.32	27.1	27.4	68.1	62.4
C(1.2.1.1.4)	TATGCCGGTGTTTCG;	CGAAACACCGGCATA;	0.32	27.1	27.4	70.6	66.6
C(1.2.1.1.5)	TATGCCGGTGTTAGT;	ACTAACACCGGCATA;	0.33	27.1	27.4	68.3	66.6
C(1.2.1.1.6)	TATGCCGGTGTTAGC;	GCTAACACCGGCATA;	0.35	27.1	27.4	70.0	66.6
C(1.2.1.2.1)	TATGCCGGTGTCTCT;	AGAGACACCGGCATA;	0.31	27.1	27.4	71.0	71.0
C(1.2.1.2.2)	TATGCCGGTGTCTCC;	GGAGACACCGGCATA;	0.31	27.1	27.4	72.2	69.6
C(1.2.1.2.3)	TATGCCGGTGTCTCA;	TGAGACACCGGCATA;	0.31	27.1	27.4	69.9	70.2
C(1.2.1.2.4)	TATGCCGGTGTCTCG;	CGAGACACCGGCATA;	0.31	27.1	27.4	72.4	68.4
C(1.2.1.2.5)	TATGCCGGTGTCAGT;	ACTGACACCGGCATA;	0.31	27.1	27.4	71.7	66.4
C(1.2.1.2.6)	TATGCCGGTGTCAGC;	GCTGACACCGGCATA;	0.33	27.1	27.4	73.3	66.4
C(1.2.1.3.1)	TATGCCGGTGTATCT;	AGATACACCGGCATA;	0.31	29.4	27.4	67.7	65.3
C(1.2.1.3.2)	TATGCCGGTGTATCC;	GGATACACCGGCATA;	0.30	29.4	27.4	69.0	63.8
C(1.2.1.3.3)	TATGCCGGTGTATCA;	TGATACACCGGCATA;	0.30	29.4	27.4	66.8	64.7
C(1.2.1.3.4)	TATGCCGGTGTATCG;	CGATACACCGGCATA;	0.30	29.4	27.4	69.3	62.5
C(1.2.1.3.5)	TATGCCGGTGTAAGT;	ACTTACACCGGCATA;	0.31	29.4	27.4	68.3	66.0
C(1.2.1.3.6)	TATGCCGGTGTAAGC;	GCTTACACCGGCATA;	0.32	29.4	27.4	70.0	66.0
C(1.2.1.4.1)	TATGCCGGTGTGTCT;	AGACACACCGGCATA;	0.34	29.8	27.4	71.7	65.2
C(1.2.1.4.2)	TATGCCGGTGTGTCC;	GGACACACCGGCATA;	0.34	29.8	27.4	72.9	63.7
C(1.2.1.4.3)	TATGCCGGTGTGTCA;	TGACACACCGGCATA;	0.34	29.8	27.4	70.7	64.6
C(1.2.1.4.4)	TATGCCGGTGTGTCG;	CGACACACCGGCATA;	0.34	29.8	27.4	73.1	62.5
C(1.2.1.4.5)	TATGCCGGTGTGAGT;	ACTCACACCGGCATA;	0.34	29.8	27.4	71.7	65.8
C(1.2.1.4.6)	TATGCCGGTGTGAGC;	GCTCACACCGGCATA;	0.36	29.8	27.4	73.3	65.8
C(1.2.2.1.1)	TATGCCGGCGTTTCT;	AGAAACGCCGGCATA;	0.33	55.6	52.7	73.0	50.8
C(1.2.2.1.2)	TATGCCGGCGTTTCC;	GGAAACGCCGGCATA;	0.33	55.6	52.7	74.2	49.2
C(1.2.2.1.3)	TATGCCGGCGTTTCA;	TGAAACGCCGGCATA;	0.33	55.6	52.7	71.9	50.8
C(1.2.2.1.4)	TATGCCGGCGTTTCG;	CGAAACGCCGGCATA;	0.33	55.6	52.7	74.3	51.4
C(1.2.2.1.5)	TATGCCGGCGTTAGT;	ACTAACGCCGGCATA;	0.33	55.6	52.7	72.2	51.4
C(1.2.2.1.6)	TATGCCGGCGTTAGC;	GCTAACGCCGGCATA;	0.35	55.6	52.7	73.8	51.4
C(1.2.2.2.1)	TATGCCGGCGTCTCT;	AGAGACGCCGGCATA;	0.32	55.4	52.7	74.9	61.8
C(1.2.2.2.2)	TATGCCGGCGTCTCC;	GGAGACGCCGGCATA;	0.31	55.4	52.7	76.0	60.3
C(1.2.2.2.3)	TATGCCGGCGTCTCA;	TGAGACGCCGGCATA;	0.31	55.4	52.7	73.7	61.3
C(1.2.2.2.4)	TATGCCGGCGTCTCG;	CGAGACGCCGGCATA;	0.31	55.4	52.7	76.1	59.0
C(1.2.2.2.5)	TATGCCGGCGTCAGT;	ACTGACGCCGGCATA;	0.32	55.4	52.7	75.6	55.2
C(1.2.2.2.6)	TATGCCGGCGTCAGC;	GCTGACGCCGGCATA;	0.33	55.4	52.7	77.1	55.2
C(1.2.2.3.1)	TATGCCGGCGTATCT;	AGATACGCCGGCATA;	0.31	55.4	52.7	71.7	53.5
C(1.2.2.3.2)	TATGCCGGCGTATCC;	GGATACGCCGGCATA;	0.31	55.4	52.7	72.9	51.9
C(1.2.2.3.3)	TATGCCGGCGTATCA;	TGATACGCCGGCATA;	0.31	55.4	52.7	70.6	53.4
C(1.2.2.3.4)	TATGCCGGCGTATCG;	CGATACGCCGGCATA;	0.31	55.4	52.7	73.1	50.5
C(1.2.2.3.5)	TATGCCGGCGTAAGT;	ACTTACGCCGGCATA;	0.31	55.4	52.7	72.2	51.8
C(1.2.2.3.6)	TATGCCGGCGTAAGC;	GCTTACGCCGGCATA;	0.33	55.4	52.7	73.8	51.8
C(1.2.2.4.1)	TATGCCGGCGTGTCT;	AGACACGCCGGCATA;	0.35	55.1	52.7	75.6	54.9
C(1.2.2.4.2)	TATGCCGGCGTGTCC;	GGACACGCCGGCATA;	0.34	55.1	52.7	76.7	51.2
C(1.2.2.4.3)	TATGCCGGCGTGTCA;	TGACACGCCGGCATA;	0.34	55.1	52.7	74.4	52.6
C(1.2.2.4.4)	TATGCCGGCGTGTCG;	CGACACGCCGGCATA;	0.34	55.1	52.7	76.8	49.9
C(1.2.2.4.5)	TATGCCGGCGTGAGT;	ACTCACGCCGGCATA;	0.35	55.1	52.7	75.6	51.7
C(1.2.2.4.6)	TATGCCGGCGTGAGC;	GCTCACGCCGGCATA;	0.36	55.1	52.7	77.1	51.7
C(1.2.3.1.1)	TATGCCGGAGTTTCT;	AGAAACTCCGGCATA;	0.29	34.3	20.0	68.3	52.5
C(1.2.3.1.2)	TATGCCGGAGTTTCC;	GGAAACTCCGGCATA;	0.28	34.3	20.0	69.6	51.0
C(1.2.3.1.3)	TATGCCGGAGTTTCA;	TGAAACTCCGGCATA;	0.28	34.3	20.0	67.4	52.4
C(1.2.3.1.4)	TATGCCGGAGTTTCG;	CGAAACTCCGGCATA;	0.28	34.3	20.0	69.9	54.6
C(1.2.3.1.5)	TATGCCGGAGTTAGT;	ACTAACTCCGGCATA;	0.28	34.3	20.0	67.5	54.6
C(1.2.3.1.6)	TATGCCGGAGTTAGC;	GCTAACTCCGGCATA;	0.30	34.3	20.0	69.2	54.6
C(1.2.3.2.1)	TATGCCGGAGTCTCT;	AGAGACTCCGGCATA;	0.27	34.3	20.0	70.2	62.7
C(1.2.3.2.2)	TATGCCGGAGTCTCC;	GGAGACTCCGGCATA;	0.27	34.3	32.1	71.5	61.3
C(1.2.3.2.3)	TATGCCGGAGTCTCA;	TGAGACTCCGGCATA;	0.26	34.3	20.0	69.2	62.3
C(1.2.3.2.4)	TATGCCGGAGTCTCG;	CGAGACTCCGGCATA;	0.26	34.3	20.0	71.7	60.1
C(1.2.3.2.5)	TATGCCGGAGTCAGT;	ACTGACTCCGGCATA;	0.27	34.3	20.0	71.0	56.6
C(1.2.3.2.6)	TATGCCGGAGTCAGC;	GCTGACTCCGGCATA;	0.29	34.3	20.0	72.6	56.6
C(1.2.3.3.1)	TATGCCGGAGTATCT;	AGATACTCCGGCATA;	0.26	34.3	20.0	66.9	55.1
C(1.2.3.3.2)	TATGCCGGAGTATCC;	GGATACTCCGGCATA;	0.26	34.3	20.0	68.2	53.5
C(1.2.3.3.3)	TATGCCGGAGTATCA;	TGATACTCCGGCATA;	0.26	34.3	20.0	66.1	54.9
C(1.2.3.3.4)	TATGCCGGAGTATCG;	CGATACTCCGGCATA;	0.26	34.3	20.0	68.5	52.2
C(1.2.3.3.5)	TATGCCGGAGTAAGT;	ACTTACTCCGGCATA;	0.26	34.3	20.0	67.5	53.8
C(1.2.3.3.6)	TATGCCGGAGTAAGC;	GCTTACTCCGGCATA;	0.28	34.3	20.0	69.2	53.8
C(1.2.3.4.1)	TATGCCGGAGTGTCT;	AGACACTCCGGCATA;	0.30	34.3	20.0	71.0	54.9
C(1.2.3.4.2)	TATGCCGGAGTGTCC;	GGACACTCCGGCATA;	0.30	34.3	20.0	72.2	53.6
C(1.2.3.4.3)	TATGCCGGAGTGTCA;	TGACACTCCGGCATA;	0.29	34.3	20.0	69.9	55.0
C(1.2.3.4.4)	TATGCCGGAGTGTCG;	CGACACTCCGGCATA;	0.29	34.3	20.0	72.4	52.3
C(1.2.3.4.5)	TATGCCGGAGTGAGT;	ACTCACTCCGGCATA;	0.30	34.3	20.0	71.0	53.6
C(1.2.3.4.6)	TATGCCGGAGTGAGC;	GCTCACTCCGGCATA;	0.32	34.3	20.0	72.6	53.6
C(1.2.4.1.1)	TATGCCGGGGTTTCT;	AGAAACCCCGGCATA;	0.29	28.1	19.5	72.0	57.9
C(1.2.4.1.2)	TATGCCGGGGTTTCC;	GGAAACCCCGGCATA;	0.29	28.1	19.5	73.3	56.3
C(1.2.4.1.3)	TATGCCGGGGTTTCA;	TGAAACCCCGGCATA;	0.28	28.1	19.5	71.0	57.6
C(1.2.4.1.4)	TATGCCGGGGTTTCG;	CGAAACCCCGGCATA;	0.28	28.1	19.5	73.5	61.0
C(1.2.4.1.5)	TATGCCGGGGTTAGT;	ACTAACCCCGGCATA;	0.29	28.1	19.5	71.3	61.0
C(1.2.4.1.6)	TATGCCGGGGTTAGC;	GCTAACCCCGGCATA;	0.31	28.1	19.5	72.9	61.0
C(1.2.4.2.1)	TATGCCGGGGTCTCT;	AGAGACCCCGGCATA;	0.27	28.1	19.5	74.0	68.0
C(1.2.4.2.2)	TATGCCGGGGTCTCC;	GGAGACCCCGGCATA;	0.27	28.1	19.5	75.2	66.4
C(1.2.4.2.3)	TATGCCGGGGTCTCA;	TGAGACCCCGGCATA;	0.27	28.1	19.5	72.8	67.2
C(1.2.4.2.4)	TATGCCGGGGTCTCG;	CGAGACCCCGGCATA;	0.27	28.1	19.5	75.3	65.1
C(1.2.4.2.5)	TATGCCGGGGTCAGT;	ACTGACCCCGGCATA;	0.27	28.1	19.5	74.7	62.2
C(1.2.4.2.6)	TATGCCGGGGTCAGC;	GCTGACCCCGGCATA;	0.29	28.1	19.5	76.3	62.2
C(1.2.4.3.1)	TATGCCGGGGTATCT;	AGATACCCCGGCATA;	0.27	29.5	19.5	70.7	60.8
C(1.2.4.3.2)	TATGCCGGGGTATCC;	GGATACCCCGGCATA;	0.26	29.5	19.5	71.9	59.0
C(1.2.4.3.3)	TATGCCGGGGTATCA;	TGATACCCCGGCATA;	0.26	29.5	19.5	69.6	60.3
C(1.2.4.3.4)	TATGCCGGGGTATCG;	CGATACCCCGGCATA;	0.26	29.5	19.5	72.2	57.5
C(1.2.4.3.5)	TATGCCGGGGTAAGT;	ACTTACCCCGGCATA;	0.27	29.5	19.5	71.3	60.6
C(1.2.4.3.6)	TATGCCGGGGTAAGC;	GCTTACCCCGGCATA;	0.28	29.5	19.5	72.9	60.6
C(1.2.4.4.1)	TATGCCGGGGTGTCT;	AGACACCCCGGCATA;	0.30	30.0	19.5	74.7	60.7
C(1.2.4.4.2)	TATGCCGGGGTGTCC;	GGACACCCCGGCATA;	0.30	30.0	19.5	75.9	59.0
C(1.2.4.4.3)	TATGCCGGGGTGTCA;	TGACACCCCGGCATA;	0.30	30.0	19.5	73.5	60.3
C(1.2.4.4.4)	TATGCCGGGGTGTCG;	CGACACCCCGGCATA;	0.30	30.0	19.5	76.1	57.6
C(1.2.4.4.5)	TATGCCGGGGTGAGT;	ACTCACCCCGGCATA;	0.30	30.0	19.5	74.7	60.4
C(1.2.4.4.6)	TATGCCGGGGTGAGC;	GCTCACCCCGGCATA;	0.32	30.0	19.5	76.3	60.4
C(1.3.1.1.1)	TATGCAGGTGTTTCT;	AGAAACACCTGCATA;	0.32	10.2	-1.2	65.4	49.9
C(1.3.1.1.2)	TATGCAGGTGTTTCC;	GGAAACACCTGCATA;	0.32	10.2	-1.2	66.8	48.4
C(1.3.1.1.3)	TATGCAGGTGTTTCA;	TGAAACACCTGCATA;	0.32	10.2	-1.2	64.7	50.0
C(1.3.1.1.4)	TATGCAGGTGTTTCG;	CGAAACACCTGCATA;	0.32	10.2	-1.2	67.1	50.5
C(1.3.1.1.5)	TATGCAGGTGTTAGT;	ACTAACACCTGCATA;	0.32	10.2	-1.2	64.6	50.5
C(1.3.1.1.6)	TATGCAGGTGTTAGC;	GCTAACACCTGCATA;	0.34	10.2	-1.2	66.5	50.5
C(1.3.1.2.1)	TATGCAGGTGTCTCT;	AGAGACACCTGCATA;	0.31	10.2	-1.2	67.3	60.5
C(1.3.1.2.2)	TATGCAGGTGTCTCC;	GGAGACACCTGCATA;	0.30	10.2	-1.2	68.7	59.1
C(1.3.1.2.3)	TATGCAGGTGTCTCA;	TGAGACACCTGCATA;	0.30	10.2	-1.2	66.5	60.1
C(1.3.1.2.4)	TATGCAGGTGTCTCG;	CGAGACACCTGCATA;	0.30	10.2	-1.2	69.0	57.9
C(1.3.1.2.5)	TATGCAGGTGTCAGT;	ACTGACACCTGCATA;	0.31	10.2	-1.2	68.1	54.1
C(1.3.1.2.6)	TATGCAGGTGTCAGC;	GCTGACACCTGCATA;	0.32	10.2	-1.2	69.8	54.1
C(1.3.1.3.1)	TATGCAGGTGTATCT;	AGATACACCTGCATA;	0.30	10.2	-1.2	64.0	52.5
C(1.3.1.3.2)	TATGCAGGTGTATCC;	GGATACACCTGCATA;	0.30	10.2	-1.2	65.4	50.9
C(1.3.1.3.3)	TATGCAGGTGTATCA;	TGATACACCTGCATA;	0.30	10.2	-1.2	63.3	52.4
C(1.3.1.3.4)	TATGCAGGTGTATCG;	CGATACACCTGCATA;	0.30	10.2	-1.2	65.8	49.6
C(1.3.1.3.5)	TATGCAGGTGTAAGT;	ACTTACACCTGCATA;	0.30	10.2	-1.2	64.6	50.7
C(1.3.1.3.6)	TATGCAGGTGTAAGC;	GCTTACACCTGCATA;	0.32	10.2	-1.2	66.5	50.7
C(1.3.1.4.1)	TATGCAGGTGTGTCT;	AGACACACCTGCATA;	0.34	10.2	-1.2	68.1	52.6
C(1.3.1.4.2)	TATGCAGGTGTGTCC;	GGACACACCTGCATA;	0.33	10.2	-1.2	69.4	51.1
C(1.3.1.4.3)	TATGCAGGTGTGTCA;	TGACACACCTGCATA;	0.33	10.2	-1.2	67.2	52.5
C(1.3.1.4.4)	TATGCAGGTGTGTCG;	CGACACACCTGCATA;	0.33	10.2	-1.2	69.7	49.9
C(1.3.1.4.5)	TATGCAGGTGTGAGT;	ACTCACACCTGCATA;	0.34	10.2	-1.2	68.1	50.6
C(1.3.1.4.6)	TATGCAGGTGTGAGC;	GCTCACACCTGCATA;	0.35	10.2	-1.2	69.8	50.6
C(1.3.2.1.1)	TATGCAGGCGTTTCT;	AGAAACGCCTGCATA;	0.33	10.2	-1.2	69.5	33.2
C(1.3.2.1.2)	TATGCAGGCGTTTCC;	GGAAACGCCTGCATA;	0.32	10.2	-1.2	70.7	31.7
C(1.3.2.1.3)	TATGCAGGCGTTTCA;	TGAAACGCCTGCATA;	0.32	10.2	-1.2	68.5	34.2
C(1.3.2.1.4)	TATGCAGGCGTTTCG;	CGAAACGCCTGCATA;	0.32	10.2	-1.2	71.0	29.1
C(1.3.2.1.5)	TATGCAGGCGTTAGT;	ACTAACGCCTGCATA;	0.33	10.2	-1.2	68.7	29.1
C(1.3.2.1.6)	TATGCAGGCGTTAGC;	GCTAACGCCTGCATA;	0.34	10.2	-1.2	70.4	29.1
C(1.3.2.2.1)	TATGCAGGCGTCTCT;	AGAGACGCCTGCATA;	0.31	-12.4	-1.2	71.4	48.3
C(1.3.2.2.2)	TATGCAGGCGTCTCC;	GGAGACGCCTGCATA;	0.31	-12.4	-1.2	72.6	46.8
C(1.3.2.2.3)	TATGCAGGCGTCTCA;	TGAGACGCCTGCATA;	0.31	-12.4	-1.2	70.3	48.4
C(1.3.2.2.4)	TATGCAGGCGTCTCG;	CGAGACGCCTGCATA;	0.31	-12.4	-1.2	72.8	45.5
C(1.3.2.2.5)	TATGCAGGCGTCAGT;	ACTGACGCCTGCATA;	0.31	10.2	-1.2	72.1	38.9
C(1.3.2.2.6)	TATGCAGGCGTCAGC;	GCTGACGCCTGCATA;	0.33	22.0	-1.2	73.7	38.9
C(1.3.2.3.1)	TATGCAGGCGTATCT;	AGATACGCCTGCATA;	0.31	18.7	-1.2	68.1	36.1
C(1.3.2.3.2)	TATGCAGGCGTATCC;	GGATACGCCTGCATA;	0.30	18.7	-1.2	69.4	34.5
C(1.3.2.3.3)	TATGCAGGCGTATCA;	TGATACGCCTGCATA;	0.30	18.7	-1.2	67.2	36.9
C(1.3.2.3.4)	TATGCAGGCGTATCG;	CGATACGCCTGCATA;	0.30	18.7	-1.2	69.7	33.1
C(1.3.2.3.5)	TATGCAGGCGTAAGT;	ACTTACGCCTGCATA;	0.30	18.7	-1.2	68.7	29.6
C(1.3.2.3.6)	TATGCAGGCGTAAGC;	GCTTACGCCTGCATA;	0.32	18.7	-1.2	70.4	29.6
C(1.3.2.4.1)	TATGCAGGCGTGTCT;	AGACACGCCTGCATA;	0.34	28.5	-1.2	72.1	39.5
C(1.3.2.4.2)	TATGCAGGCGTGTCC;	GGACACGCCTGCATA;	0.34	28.5	-1.2	73.3	35.4
C(1.3.2.4.3)	TATGCAGGCGTGTCA;	TGACACGCCTGCATA;	0.34	28.5	-1.2	71.0	37.6
C(1.3.2.4.4)	TATGCAGGCGTGTCG;	CGACACGCCTGCATA;	0.34	28.5	-1.2	73.5	34.2
C(1.3.2.4.5)	TATGCAGGCGTGAGT;	ACTCACGCCTGCATA;	0.34	33.9	-1.2	72.1	29.8
C(1.3.2.4.6)	TATGCAGGCGTGAGC;	GCTCACGCCTGCATA;	0.36	33.9	-1.2	73.7	29.8
C(1.3.3.1.1)	TATGCAGGAGTTTCT;	AGAAACTCCTGCATA;	0.28	10.2	-1.2	64.6	36.2
C(1.3.3.1.2)	TATGCAGGAGTTTCC;	GGAAACTCCTGCATA;	0.28	10.2	-1.2	66.0	34.7
C(1.3.3.1.3)	TATGCAGGAGTTTCA;	TGAAACTCCTGCATA;	0.27	10.2	-1.2	63.9	37.0
C(1.3.3.1.4)	TATGCAGGAGTTTCG;	CGAAACTCCTGCATA;	0.27	10.2	-1.2	66.4	33.3
C(1.3.3.1.5)	TATGCAGGAGTTAGT;	ACTAACTCCTGCATA;	0.28	10.2	-1.2	63.8	33.3
C(1.3.3.1.6)	TATGCAGGAGTTAGC;	GCTAACTCCTGCATA;	0.30	10.2	-1.2	65.7	33.3
C(1.3.3.2.1)	TATGCAGGAGTCTCT;	AGAGACTCCTGCATA;	0.26	20.4	20.1	66.6	50.1
C(1.3.3.2.2)	TATGCAGGAGTCTCC;	GGAGACTCCTGCATA;	0.26	35.0	37.3	67.9	48.6
C(1.3.3.2.3)	TATGCAGGAGTCTCA;	TGAGACTCCTGCATA;	0.26	23.9	21.2	65.7	50.1
C(1.3.3.2.4)	TATGCAGGAGTCTCG;	CGAGACTCCTGCATA;	0.26	10.2	17.7	68.2	47.4
C(1.3.3.2.5)	TATGCAGGAGTCAGT;	ACTGACTCCTGCATA;	0.26	10.2	-1.2	67.3	41.5
C(1.3.3.2.6)	TATGCAGGAGTCAGC;	GCTGACTCCTGCATA;	0.28	22.6	-1.2	69.1	41.5
C(1.3.3.3.1)	TATGCAGGAGTATCT;	AGATACTCCTGCATA;	0.26	10.2	-1.2	63.2	38.9
C(1.3.3.3.2)	TATGCAGGAGTATCC;	GGATACTCCTGCATA;	0.25	10.2	-1.2	64.6	37.4
C(1.3.3.3.3)	TATGCAGGAGTATCA;	TGATACTCCTGCATA;	0.25	10.2	-1.2	62.5	39.6
C(1.3.3.3.4)	TATGCAGGAGTATCG;	CGATACTCCTGCATA;	0.25	10.2	-1.2	65.0	36.1
C(1.3.3.3.5)	TATGCAGGAGTAAGT;	ACTTACTCCTGCATA;	0.26	10.2	-1.2	63.8	33.6
C(1.3.3.3.6)	TATGCAGGAGTAAGC;	GCTTACTCCTGCATA;	0.27	10.2	-1.2	65.7	33.6
C(1.3.3.4.1)	TATGCAGGAGTGTCT;	AGACACTCCTGCATA;	0.29	10.2	-1.2	67.3	39.5
C(1.3.3.4.2)	TATGCAGGAGTGTCC;	GGACACTCCTGCATA;	0.29	10.2	-1.2	68.7	38.0
C(1.3.3.4.3)	TATGCAGGAGTGTCA;	TGACACTCCTGCATA;	0.29	10.2	-1.2	66.5	40.0
C(1.3.3.4.4)	TATGCAGGAGTGTCG;	CGACACTCCTGCATA;	0.29	10.2	-1.2	69.0	36.7
C(1.3.3.4.5)	TATGCAGGAGTGAGT;	ACTCACTCCTGCATA;	0.29	10.2	-1.2	67.3	33.8
C(1.3.3.4.6)	TATGCAGGAGTGAGC;	GCTCACTCCTGCATA;	0.31	10.2	-1.2	69.1	33.8
C(1.3.4.1.1)	TATGCAGGGGTTTCT;	AGAAACCCCTGCATA;	0.28	10.2	-1.2	68.4	41.3
C(1.3.4.1.2)	TATGCAGGGGTTTCC;	GGAAACCCCTGCATA;	0.28	10.2	-1.2	69.7	39.7
C(1.3.4.1.3)	TATGCAGGGGTTTCA;	TGAAACCCCTGCATA;	0.28	10.2	-1.2	67.5	41.9
C(1.3.4.1.4)	TATGCAGGGGTTTCG;	CGAAACCCCTGCATA;	0.28	10.2	-1.2	70.0	38.9
C(1.3.4.1.5)	TATGCAGGGGTTAGT;	ACTAACCCCTGCATA;	0.28	10.2	-1.2	67.6	38.9
C(1.3.4.1.6)	TATGCAGGGGTTAGC;	GCTAACCCCTGCATA;	0.30	10.2	-1.2	69.4	38.9
C(1.3.4.2.1)	TATGCAGGGGTCTCT;	AGAGACCCCTGCATA;	0.27	10.2	-1.2	70.3	55.2
C(1.3.4.2.2)	TATGCAGGGGTCTCC;	GGAGACCCCTGCATA;	0.26	10.2	-1.2	71.6	53.6
C(1.3.4.2.3)	TATGCAGGGGTCTCA;	TGAGACCCCTGCATA;	0.26	10.2	-1.2	69.3	55.0
C(1.3.4.2.4)	TATGCAGGGGTCTCG;	CGAGACCCCTGCATA;	0.26	10.2	-1.2	71.9	52.3
C(1.3.4.2.5)	TATGCAGGGGTCAGT;	ACTGACCCCTGCATA;	0.27	10.2	-1.2	71.1	46.8
C(1.3.4.2.6)	TATGCAGGGGTCAGC;	GCTGACCCCTGCATA;	0.28	10.2	-1.2	72.8	46.8
C(1.3.4.3.1)	TATGCAGGGGTATCT;	AGATACCCCTGCATA;	0.26	10.2	-1.2	67.0	44.3
C(1.3.4.3.2)	TATGCAGGGGTATCC;	GGATACCCCTGCATA;	0.26	10.2	-1.2	68.3	42.6
C(1.3.4.3.3)	TATGCAGGGGTATCA;	TGATACCCCTGCATA;	0.26	10.2	-1.2	66.1	44.7
C(1.3.4.3.4)	TATGCAGGGGTATCG;	CGATACCCCTGCATA;	0.26	10.2	-1.2	68.6	41.1
C(1.3.4.3.5)	TATGCAGGGGTAAGT;	ACTTACCCCTGCATA;	0.26	10.2	-1.2	67.6	39.9
C(1.3.4.3.6)	TATGCAGGGGTAAGC;	GCTTACCCCTGCATA;	0.28	10.2	-1.2	69.4	39.9
C(1.3.4.4.1)	TATGCAGGGGTGTCT;	AGACACCCCTGCATA;	0.30	10.2	-1.2	71.1	46.5
C(1.3.4.4.2)	TATGCAGGGGTGTCC;	GGACACCCCTGCATA;	0.29	10.2	-1.2	72.4	42.8
C(1.3.4.4.3)	TATGCAGGGGTGTCA;	TGACACCCCTGCATA;	0.29	10.2	-1.2	70.1	44.5
C(1.3.4.4.4)	TATGCAGGGGTGTCG;	CGACACCCCTGCATA;	0.29	10.2	-1.2	72.6	41.7
C(1.3.4.4.5)	TATGCAGGGGTGAGT;	ACTCACCCCTGCATA;	0.30	10.2	-1.2	71.1	40.0
C(1.3.4.4.6)	TATGCAGGGGTGAGC;	GCTCACCCCTGCATA;	0.31	10.2	-1.2	72.8	40.0
C(1.4.1.1.1)	TATGCGGGTGTTTCT;	AGAAACACCCGCATA;	0.34	-7.5	-7.5	69.1	50.6
C(1.4.1.1.2)	TATGCGGGTGTTTCC;	GGAAACACCCGCATA;	0.34	-7.5	-7.5	70.3	49.2
C(1.4.1.1.3)	TATGCGGGTGTTTCA;	TGAAACACCCGCATA;	0.34	-7.5	-7.5	68.1	50.6
C(1.4.1.1.4)	TATGCGGGTGTTTCG;	CGAAACACCCGCATA;	0.34	-7.5	-7.5	70.6	51.3
C(1.4.1.1.5)	TATGCGGGTGTTAGT;	ACTAACACCCGCATA;	0.34	-7.5	-7.5	68.3	51.3
C(1.4.1.1.6)	TATGCGGGTGTTAGC;	GCTAACACCCGCATA;	0.36	-7.5	-7.5	70.0	51.3
C(1.4.1.2.1)	TATGCGGGTGTCTCT;	AGAGACACCCGCATA;	0.33	-7.5	-7.5	71.0	60.7
C(1.4.1.2.2)	TATGCGGGTGTCTCC;	GGAGACACCCGCATA;	0.32	-7.5	-7.5	72.2	59.3
C(1.4.1.2.3)	TATGCGGGTGTCTCA;	TGAGACACCCGCATA;	0.32	-7.5	-7.5	69.9	60.3
C(1.4.1.2.4)	TATGCGGGTGTCTCG;	CGAGACACCCGCATA;	0.32	-7.5	-7.5	72.4	58.2
C(1.4.1.2.5)	TATGCGGGTGTCAGT;	ACTGACACCCGCATA;	0.33	-7.5	-7.5	71.7	54.6
C(1.4.1.2.6)	TATGCGGGTGTCAGC;	GCTGACACCCGCATA;	0.34	-7.5	-7.5	73.3	54.6
C(1.4.1.3.1)	TATGCGGGTGTATCT;	AGATACACCCGCATA;	0.32	-7.5	-7.5	67.7	53.0
C(1.4.1.3.2)	TATGCGGGTGTATCC;	GGATACACCCGCATA;	0.32	-7.5	-7.5	69.0	51.6
C(1.4.1.3.3)	TATGCGGGTGTATCA;	TGATACACCCGCATA;	0.32	-7.5	-7.5	66.8	52.9
C(1.4.1.3.4)	TATGCGGGTGTATCG;	CGATACACCCGCATA;	0.32	-7.5	-7.5	69.3	50.3
C(1.4.1.3.5)	TATGCGGGTGTAAGT;	ACTTACACCCGCATA;	0.32	-7.5	-7.5	68.3	51.4
C(1.4.1.3.6)	TATGCGGGTGTAAGC;	GCTTACACCCGCATA;	0.34	-7.5	-7.5	70.0	51.4
C(1.4.1.4.1)	TATGCGGGTGTGTCT;	AGACACACCCGCATA;	0.36	-7.5	-7.5	71.7	53.2
C(1.4.1.4.2)	TATGCGGGTGTGTCC;	GGACACACCCGCATA;	0.35	-7.5	-7.5	72.9	51.8
C(1.4.1.4.3)	TATGCGGGTGTGTCA;	TGACACACCCGCATA;	0.35	-7.5	-7.5	70.7	53.1
C(1.4.1.4.4)	TATGCGGGTGTGTCG;	CGACACACCCGCATA;	0.35	-7.5	-7.5	73.1	50.5
C(1.4.1.4.5)	TATGCGGGTGTGAGT;	ACTCACACCCGCATA;	0.36	-7.5	-7.5	71.7	51.4
C(1.4.1.4.6)	TATGCGGGTGTGAGC;	GCTCACACCCGCATA;	0.37	-7.5	-7.5	73.3	51.4
C(1.4.2.1.1)	TATGCGGGCGTTTCT;	AGAAACGCCCGCATA;	0.35	13.6	6.0	73.0	35.0
C(1.4.2.1.2)	TATGCGGGCGTTTCC;	GGAAACGCCCGCATA;	0.34	13.6	6.0	74.2	33.6
C(1.4.2.1.3)	TATGCGGGCGTTTCA;	TGAAACGCCCGCATA;	0.34	13.6	6.0	71.9	35.9
C(1.4.2.1.4)	TATGCGGGCGTTTCG;	CGAAACGCCCGCATA;	0.34	13.6	6.0	74.3	31.7
C(1.4.2.1.5)	TATGCGGGCGTTAGT;	ACTAACGCCCGCATA;	0.35	13.6	6.0	72.2	31.7
C(1.4.2.1.6)	TATGCGGGCGTTAGC;	GCTAACGCCCGCATA;	0.36	13.6	6.0	73.8	31.7
C(1.4.2.2.1)	TATGCGGGCGTCTCT;	AGAGACGCCCGCATA;	0.33	10.8	6.0	74.9	49.1
C(1.4.2.2.2)	TATGCGGGCGTCTCC;	GGAGACGCCCGCATA;	0.33	10.8	6.0	76.0	47.7
C(1.4.2.2.3)	TATGCGGGCGTCTCA;	TGAGACGCCCGCATA;	0.33	10.8	6.0	73.7	49.2
C(1.4.2.2.4)	TATGCGGGCGTCTCG;	CGAGACGCCCGCATA;	0.33	10.8	6.0	76.1	46.5
C(1.4.2.2.5)	TATGCGGGCGTCAGT;	ACTGACGCCCGCATA;	0.33	6.3	6.0	75.6	40.4
C(1.4.2.2.6)	TATGCGGGCGTCAGC;	GCTGACGCCCGCATA;	0.35	31.8	6.0	77.1	40.4
C(1.4.2.3.1)	TATGCGGGCGTATCT;	AGATACGCCCGCATA;	0.33	23.2	6.0	71.7	37.8
C(1.4.2.3.2)	TATGCGGGCGTATCC;	GGATACGCCCGCATA;	0.32	23.2	6.0	72.9	36.2
C(1.4.2.3.3)	TATGCGGGCGTATCA;	TGATACGCCCGCATA;	0.32	23.2	6.0	70.6	38.5
C(1.4.2.3.4)	TATGCGGGCGTATCG;	CGATACGCCCGCATA;	0.32	23.2	6.0	73.1	34.9
C(1.4.2.3.5)	TATGCGGGCGTAAGT;	ACTTACGCCCGCATA;	0.32	18.7	6.0	72.2	32.1
C(1.4.2.3.6)	TATGCGGGCGTAAGC;	GCTTACGCCCGCATA;	0.34	18.7	6.0	73.8	32.1
C(1.4.2.4.1)	TATGCGGGCGTGTCT;	AGACACGCCCGCATA;	0.36	19.5	6.0	75.6	40.8
C(1.4.2.4.2)	TATGCGGGCGTGTCC;	GGACACGCCCGCATA;	0.36	19.5	6.0	76.7	37.0
C(1.4.2.4.3)	TATGCGGGCGTGTCA;	TGACACGCCCGCATA;	0.36	19.5	6.0	74.4	38.9
C(1.4.2.4.4)	TATGCGGGCGTGTCG;	CGACACGCCCGCATA;	0.36	19.5	6.0	76.8	35.8
C(1.4.2.4.5)	TATGCGGGCGTGAGT;	ACTCACGCCCGCATA;	0.36	14.0	6.0	75.6	32.3
C(1.4.2.4.6)	TATGCGGGCGTGAGC;	GCTCACGCCCGCATA;	0.38	14.0	6.0	77.1	32.3
C(1.4.3.1.1)	TATGCGGGAGTTTCT;	AGAAACTCCCGCATA;	0.30	-9.4	-7.5	68.3	37.8
C(1.4.3.1.2)	TATGCGGGAGTTTCC;	GGAAACTCCCGCATA;	0.30	-9.4	-7.5	69.6	36.3
C(1.4.3.1.3)	TATGCGGGAGTTTCA;	TGAAACTCCCGCATA;	0.29	-9.4	-7.5	67.4	38.4
C(1.4.3.1.4)	TATGCGGGAGTTTCG;	CGAAACTCCCGCATA;	0.29	-9.4	-7.5	69.9	35.6
C(1.4.3.1.5)	TATGCGGGAGTTAGT;	ACTAACTCCCGCATA;	0.30	-9.4	-7.5	67.5	35.6
C(1.4.3.1.6)	TATGCGGGAGTTAGC;	GCTAACTCCCGCATA;	0.32	-9.4	-7.5	69.2	35.6
C(1.4.3.2.1)	TATGCGGGAGTCTCT;	AGAGACTCCCGCATA;	0.28	20.4	20.1	70.2	50.7
C(1.4.3.2.2)	TATGCGGGAGTCTCC;	GGAGACTCCCGCATA;	0.28	34.8	35.1	71.5	49.4
C(1.4.3.2.3)	TATGCGGGAGTCTCA;	TGAGACTCCCGCATA;	0.28	23.9	21.2	69.2	50.7
C(1.4.3.2.4)	TATGCGGGAGTCTCG;	CGAGACTCCCGCATA;	0.28	34.9	17.7	71.7	48.2
C(1.4.3.2.5)	TATGCGGGAGTCAGT;	ACTGACTCCCGCATA;	0.28	11.1	-7.5	71.0	42.7
C(1.4.3.2.6)	TATGCGGGAGTCAGC;	GCTGACTCCCGCATA;	0.30	21.8	-7.5	72.6	42.7
C(1.4.3.3.1)	TATGCGGGAGTATCT;	AGATACTCCCGCATA;	0.28	-9.4	-7.5	66.9	40.4
C(1.4.3.3.2)	TATGCGGGAGTATCC;	GGATACTCCCGCATA;	0.27	-9.4	-7.5	68.2	38.9
C(1.4.3.3.3)	TATGCGGGAGTATCA;	TGATACTCCCGCATA;	0.27	-9.4	-7.5	66.1	40.9
C(1.4.3.3.4)	TATGCGGGAGTATCG;	CGATACTCCCGCATA;	0.27	-9.4	-7.5	68.5	37.6
C(1.4.3.3.5)	TATGCGGGAGTAAGT;	ACTTACTCCCGCATA;	0.28	-9.4	-7.5	67.5	35.7
C(1.4.3.3.6)	TATGCGGGAGTAAGC;	GCTTACTCCCGCATA;	0.29	-9.4	-7.5	69.2	35.7
C(1.4.3.4.1)	TATGCGGGAGTGTCT;	AGACACTCCCGCATA;	0.31	-9.4	-7.5	71.0	40.8
C(1.4.3.4.2)	TATGCGGGAGTGTCC;	GGACACTCCCGCATA;	0.31	-9.4	-7.5	72.2	39.4
C(1.4.3.4.3)	TATGCGGGAGTGTCA;	TGACACTCCCGCATA;	0.31	-9.4	-7.5	69.9	41.3
C(1.4.3.4.4)	TATGCGGGAGTGTCG;	CGACACTCCCGCATA;	0.31	-9.4	-7.5	72.4	38.1
C(1.4.3.4.5)	TATGCGGGAGTGAGT;	ACTCACTCCCGCATA;	0.31	-9.4	-7.5	71.0	35.8
C(1.4.3.4.6)	TATGCGGGAGTGAGC;	GCTCACTCCCGCATA;	0.33	-9.4	-7.5	72.6	35.8
C(1.4.4.1.1)	TATGCGGGGGTTTCT;	AGAAACCCCCGCATA;	0.30	-9.4	-7.5	72.0	42.7
C(1.4.4.1.2)	TATGCGGGGGTTTCC;	GGAAACCCCCGCATA;	0.30	-9.4	-7.5	73.3	41.1
C(1.4.4.1.3)	TATGCGGGGGTTTCA;	TGAAACCCCCGCATA;	0.30	-9.4	-7.5	71.0	43.1
C(1.4.4.1.4)	TATGCGGGGGTTTCG;	CGAAACCCCCGCATA;	0.30	-9.4	-7.5	73.5	40.9
C(1.4.4.1.5)	TATGCGGGGGTTAGT;	ACTAACCCCCGCATA;	0.30	-9.4	-7.5	71.3	40.9
C(1.4.4.1.6)	TATGCGGGGGTTAGC;	GCTAACCCCCGCATA;	0.32	-9.4	-7.5	72.9	40.9
C(1.4.4.2.1)	TATGCGGGGGTCTCT;	AGAGACCCCCGCATA;	0.29	-9.4	-7.5	74.0	55.7
C(1.4.4.2.2)	TATGCGGGGGTCTCC;	GGAGACCCCCGCATA;	0.28	-9.4	-7.5	75.2	54.2
C(1.4.4.2.3)	TATGCGGGGGTCTCA;	TGAGACCCCCGCATA;	0.28	-9.4	-7.5	72.8	55.4
C(1.4.4.2.4)	TATGCGGGGGTCTCG;	CGAGACCCCCGCATA;	0.28	-9.4	-7.5	75.3	52.9
C(1.4.4.2.5)	TATGCGGGGGTCAGT;	ACTGACCCCCGCATA;	0.29	-9.4	-7.5	74.7	47.8
C(1.4.4.2.6)	TATGCGGGGGTCAGC;	GCTGACCCCCGCATA;	0.30	-9.4	-7.5	76.3	47.8
C(1.4.4.3.1)	TATGCGGGGGTATCT;	AGATACCCCCGCATA;	0.28	-9.4	-7.5	70.7	45.5
C(1.4.4.3.2)	TATGCGGGGGTATCC;	GGATACCCCCGCATA;	0.28	-3.6	-7.5	71.9	43.9
C(1.4.4.3.3)	TATGCGGGGGTATCA;	TGATACCCCCGCATA;	0.28	-9.4	-7.5	69.6	45.8
C(1.4.4.3.4)	TATGCGGGGGTATCG;	CGATACCCCCGCATA;	0.28	-9.4	-7.5	72.2	42.5
C(1.4.4.3.5)	TATGCGGGGGTAAGT;	ACTTACCCCCGCATA;	0.28	-9.4	-7.5	71.3	41.7
C(1.4.4.3.6)	TATGCGGGGGTAAGC;	GCTTACCCCCGCATA;	0.30	-9.4	-7.5	72.9	41.7
C(1.4.4.4.1)	TATGCGGGGGTGTCT;	AGACACCCCCGCATA;	0.32	-9.4	-7.5	74.7	46.5
C(1.4.4.4.2)	TATGCGGGGGTGTCC;	GGACACCCCCGCATA;	0.31	-9.4	-7.5	75.9	44.3
C(1.4.4.4.3)	TATGCGGGGGTGTCA;	TGACACCCCCGCATA;	0.31	-9.4	-7.5	73.5	46.1
C(1.4.4.4.4)	TATGCGGGGGTGTCG;	CGACACCCCCGCATA;	0.31	-9.4	-7.5	76.1	42.9
C(1.4.4.4.5)	TATGCGGGGGTGAGT;	ACTCACCCCCGCATA;	0.32	-9.4	-7.5	74.7	41.8
C(1.4.4.4.6)	TATGCGGGGGTGAGC;	GCTCACCCCCGCATA;	0.33	-9.4	-7.5	76.3	41.8
C(2.1.1.1.1)	TACGCTGGTGTTTCT;	AGAAACACCAGCGTA;	0.28	20.6	-9.4	68.7	45.3
C(2.1.1.1.2)	TACGCTGGTGTTTCC;	GGAAACACCAGCGTA;	0.27	20.6	-19.7	70.0	43.8
C(2.1.1.1.3)	TACGCTGGTGTTTCA;	TGAAACACCAGCGTA;	0.27	20.6	-9.4	67.8	45.6
C(2.1.1.1.4)	TACGCTGGTGTTTCG;	CGAAACACCAGCGTA;	0.27	20.6	-9.4	70.3	44.5
C(2.1.1.1.5)	TACGCTGGTGTTAGT;	ACTAACACCAGCGTA;	0.28	20.6	-9.4	68.0	44.5
C(2.1.1.1.6)	TACGCTGGTGTTAGC;	GCTAACACCAGCGTA;	0.29	20.6	-30.1	69.7	44.5
C(2.1.1.2.1)	TACGCTGGTGTCTCT;	AGAGACACCAGCGTA;	0.26	18.2	-9.4	70.6	57.5
C(2.1.1.2.2)	TACGCTGGTGTCTCC;	GGAGACACCAGCGTA;	0.26	18.2	-19.7	71.9	56.1
C(2.1.1.2.3)	TACGCTGGTGTCTCA;	TGAGACACCAGCGTA;	0.26	18.2	-9.4	69.6	57.2
C(2.1.1.2.4)	TACGCTGGTGTCTCG;	CGAGACACCAGCGTA;	0.26	18.2	-9.4	72.1	54.8
C(2.1.1.2.5)	TACGCTGGTGTCAGT;	ACTGACACCAGCGTA;	0.26	18.2	-1.5	71.4	50.1
C(2.1.1.2.6)	TACGCTGGTGTCAGC;	GCTGACACCAGCGTA;	0.28	25.2	23.9	73.0	50.1
C(2.1.1.3.1)	TACGCTGGTGTATCT;	AGATACACCAGCGTA;	0.26	24.9	-9.4	67.4	48.1
C(2.1.1.3.2)	TACGCTGGTGTATCC;	GGATACACCAGCGTA;	0.25	24.9	-19.7	68.7	46.5
C(2.1.1.3.3)	TACGCTGGTGTATCA;	TGATACACCAGCGTA;	0.25	24.9	-9.4	66.5	48.2
C(2.1.1.3.4)	TACGCTGGTGTATCG;	CGATACACCAGCGTA;	0.25	24.9	-9.4	69.0	45.1
C(2.1.1.3.5)	TACGCTGGTGTAAGT;	ACTTACACCAGCGTA;	0.25	24.9	-9.4	68.0	45.0
C(2.1.1.3.6)	TACGCTGGTGTAAGC;	GCTTACACCAGCGTA;	0.27	24.9	-9.4	69.7	45.0
C(2.1.1.4.1)	TACGCTGGTGTGTCT;	AGACACACCAGCGTA;	0.29	25.5	-9.4	71.4	48.4
C(2.1.1.4.2)	TACGCTGGTGTGTCC;	GGACACACCAGCGTA;	0.29	25.5	-19.7	72.6	46.8
C(2.1.1.4.3)	TACGCTGGTGTGTCA;	TGACACACCAGCGTA;	0.29	25.5	-9.4	70.3	48.5
C(2.1.1.4.4)	TACGCTGGTGTGTCG;	CGACACACCAGCGTA;	0.29	25.5	-9.4	72.8	45.4
C(2.1.1.4.5)	TACGCTGGTGTGAGT;	ACTCACACCAGCGTA;	0.29	25.5	-9.4	71.4	45.0
C(2.1.1.4.6)	TACGCTGGTGTGAGC;	GCTCACACCAGCGTA;	0.31	25.5	-9.4	73.0	45.0
C(2.1.2.1.1)	TACGCTGGCGTTTCT;	AGAAACGCCAGCGTA;	0.28	57.6	49.5	72.6	25.3
C(2.1.2.1.2)	TACGCTGGCGTTTCC;	GGAAACGCCAGCGTA;	0.28	57.6	49.5	73.8	23.7
C(2.1.2.1.3)	TACGCTGGCGTTTCA;	TGAAACGCCAGCGTA;	0.28	57.6	49.5	71.6	26.9
C(2.1.2.1.4)	TACGCTGGCGTTTCG;	CGAAACGCCAGCGTA;	0.28	57.6	49.5	74.0	17.9
C(2.1.2.1.5)	TACGCTGGCGTTAGT;	ACTAACGCCAGCGTA;	0.28	57.6	49.5	71.9	17.9
C(2.1.2.1.6)	TACGCTGGCGTTAGC;	GCTAACGCCAGCGTA;	0.30	57.6	49.5	73.5	17.9
C(2.1.2.2.1)	TACGCTGGCGTCTCT;	AGAGACGCCAGCGTA;	0.27	57.5	50.1	74.5	43.4
C(2.1.2.2.2)	TACGCTGGCGTCTCC;	GGAGACGCCAGCGTA;	0.26	57.5	50.1	75.7	41.8
C(2.1.2.2.3)	TACGCTGGCGTCTCA;	TGAGACGCCAGCGTA;	0.26	57.5	50.1	73.4	43.8
C(2.1.2.2.4)	TACGCTGGCGTCTCG;	CGAGACGCCAGCGTA;	0.26	57.5	50.1	75.8	40.5
C(2.1.2.2.5)	TACGCTGGCGTCAGT;	ACTGACGCCAGCGTA;	0.26	57.5	50.1	75.2	32.1
C(2.1.2.2.6)	TACGCTGGCGTCAGC;	GCTGACGCCAGCGTA;	0.28	56.6	50.1	76.7	32.1
C(2.1.2.3.1)	TACGCTGGCGTATCT;	AGATACGCCAGCGTA;	0.26	57.3	48.8	71.3	28.5
C(2.1.2.3.2)	TACGCTGGCGTATCC;	GGATACGCCAGCGTA;	0.26	57.3	48.8	72.5	26.8
C(2.1.2.3.3)	TACGCTGGCGTATCA;	TGATACGCCAGCGTA;	0.25	57.3	48.8	70.3	29.9
C(2.1.2.3.4)	TACGCTGGCGTATCG;	CGATACGCCAGCGTA;	0.25	57.3	48.8	72.7	25.4
C(2.1.2.3.5)	TACGCTGGCGTAAGT;	ACTTACGCCAGCGTA;	0.26	57.3	48.8	71.9	18.5
C(2.1.2.3.6)	TACGCTGGCGTAAGC;	GCTTACGCCAGCGTA;	0.28	57.3	48.8	73.5	18.5
C(2.1.2.4.1)	TACGCTGGCGTGTCT;	AGACACGCCAGCGTA;	0.30	57.0	48.7	75.2	34.5
C(2.1.2.4.2)	TACGCTGGCGTGTCC;	GGACACGCCAGCGTA;	0.29	57.0	48.7	76.3	30.5
C(2.1.2.4.3)	TACGCTGGCGTGTCA;	TGACACGCCAGCGTA;	0.29	57.0	48.7	74.0	32.8
C(2.1.2.4.4)	TACGCTGGCGTGTCG;	CGACACGCCAGCGTA;	0.29	57.0	48.7	76.5	29.4
C(2.1.2.4.5)	TACGCTGGCGTGAGT;	ACTCACGCCAGCGTA;	0.29	57.0	48.7	75.2	19.0
C(2.1.2.4.6)	TACGCTGGCGTGAGC;	GCTCACGCCAGCGTA;	0.31	57.0	48.7	76.7	19.0
C(2.1.3.1.1)	TACGCTGGAGTTTCT;	AGAAACTCCAGCGTA;	0.23	4.2	-9.4	68.0	29.2
C(2.1.3.1.2)	TACGCTGGAGTTTCC;	GGAAACTCCAGCGTA;	0.23	4.2	-9.4	69.3	27.7
C(2.1.3.1.3)	TACGCTGGAGTTTCA;	TGAAACTCCAGCGTA;	0.23	4.2	-9.4	67.1	30.5
C(2.1.3.1.4)	TACGCTGGAGTTTCG;	CGAAACTCCAGCGTA;	0.23	4.2	-9.4	69.5	23.2
C(2.1.3.1.5)	TACGCTGGAGTTAGT;	ACTAACTCCAGCGTA;	0.23	4.2	-9.4	67.2	23.2
C(2.1.3.1.6)	TACGCTGGAGTTAGC;	GCTAACTCCAGCGTA;	0.25	4.2	-30.1	68.9	23.2
C(2.1.3.2.1)	TACGCTGGAGTCTCT;	AGAGACTCCAGCGTA;	0.22	20.4	20.1	69.9	45.6
C(2.1.3.2.2)	TACGCTGGAGTCTCC;	GGAGACTCCAGCGTA;	0.21	35.4	40.2	71.1	44.1
C(2.1.3.2.3)	TACGCTGGAGTCTCA;	TGAGACTCCAGCGTA;	0.21	23.9	21.2	68.9	45.9
C(2.1.3.2.4)	TACGCTGGAGTCTCG;	CGAGACTCCAGCGTA;	0.21	13.7	17.7	71.4	42.8
C(2.1.3.2.5)	TACGCTGGAGTCAGT;	ACTGACTCCAGCGTA;	0.22	11.1	-1.5	70.6	35.4
C(2.1.3.2.6)	TACGCTGGAGTCAGC;	GCTGACTCCAGCGTA;	0.23	30.6	23.9	72.2	35.4
C(2.1.3.3.1)	TACGCTGGAGTATCT;	AGATACTCCAGCGTA;	0.21	11.4	-9.4	66.6	32.2
C(2.1.3.3.2)	TACGCTGGAGTATCC;	GGATACTCCAGCGTA;	0.21	11.4	-9.4	67.9	30.6
C(2.1.3.3.3)	TACGCTGGAGTATCA;	TGATACTCCAGCGTA;	0.21	11.4	-9.4	65.8	33.3
C(2.1.3.3.4)	TACGCTGGAGTATCG;	CGATACTCCAGCGTA;	0.21	11.4	-9.4	68.2	29.2
C(2.1.3.3.5)	TACGCTGGAGTAAGT;	ACTTACTCCAGCGTA;	0.21	11.4	-9.4	67.2	24.2
C(2.1.3.3.6)	TACGCTGGAGTAAGC;	GCTTACTCCAGCGTA;	0.23	11.4	-9.4	68.9	24.2
C(2.1.3.4.1)	TACGCTGGAGTGTCT;	AGACACTCCAGCGTA;	0.25	25.2	-9.4	70.6	33.2
C(2.1.3.4.2)	TACGCTGGAGTGTCC;	GGACACTCCAGCGTA;	0.24	25.2	-9.4	71.9	31.4
C(2.1.3.4.3)	TACGCTGGAGTGTCA;	TGACACTCCAGCGTA;	0.24	25.2	-9.4	69.6	34.0
C(2.1.3.4.4)	TACGCTGGAGTGTCG;	CGACACTCCAGCGTA;	0.24	25.2	-9.4	72.1	30.0
C(2.1.3.4.5)	TACGCTGGAGTGAGT;	ACTCACTCCAGCGTA;	0.25	20.7	-9.4	70.6	24.5
C(2.1.3.4.6)	TACGCTGGAGTGAGC;	GCTCACTCCAGCGTA;	0.26	20.7	-9.4	72.2	24.5
C(2.1.4.1.1)	TACGCTGGGGTTTCT;	AGAAACCCCAGCGTA;	0.24	24.1	-9.4	71.7	34.5
C(2.1.4.1.2)	TACGCTGGGGTTTCC;	GGAAACCCCAGCGTA;	0.23	24.1	-9.4	72.9	32.7
C(2.1.4.1.3)	TACGCTGGGGTTTCA;	TGAAACCCCAGCGTA;	0.23	24.1	-9.4	70.6	35.5
C(2.1.4.1.4)	TACGCTGGGGTTTCG;	CGAAACCCCAGCGTA;	0.23	24.1	-9.4	73.1	28.6
C(2.1.4.1.5)	TACGCTGGGGTTAGT;	ACTAACCCCAGCGTA;	0.24	24.1	-9.4	70.9	28.6
C(2.1.4.1.6)	TACGCTGGGGTTAGC;	GCTAACCCCAGCGTA;	0.25	24.1	-30.1	72.6	28.6
C(2.1.4.2.1)	TACGCTGGGGTCTCT;	AGAGACCCCAGCGTA;	0.22	22.0	-9.4	73.6	51.1
C(2.1.4.2.2)	TACGCTGGGGTCTCC;	GGAGACCCCAGCGTA;	0.22	22.0	-9.4	74.8	49.4
C(2.1.4.2.3)	TACGCTGGGGTCTCA;	TGAGACCCCAGCGTA;	0.22	22.0	-9.4	72.5	51.1
C(2.1.4.2.4)	TACGCTGGGGTCTCG;	CGAGACCCCAGCGTA;	0.22	22.0	-9.4	75.0	47.9
C(2.1.4.2.5)	TACGCTGGGGTCAGT;	ACTGACCCCAGCGTA;	0.22	22.0	-1.5	74.4	40.9
C(2.1.4.2.6)	TACGCTGGGGTCAGC;	GCTGACCCCAGCGTA;	0.24	30.6	23.9	75.9	40.9
C(2.1.4.3.1)	TACGCTGGGGTATCT;	AGATACCCCAGCGTA;	0.22	27.6	-9.4	70.3	37.8
C(2.1.4.3.2)	TACGCTGGGGTATCC;	GGATACCCCAGCGTA;	0.21	27.6	-9.4	71.6	35.9
C(2.1.4.3.3)	TACGCTGGGGTATCA;	TGATACCCCAGCGTA;	0.21	27.6	-9.4	69.3	38.6
C(2.1.4.3.4)	TACGCTGGGGTATCG;	CGATACCCCAGCGTA;	0.21	27.6	-9.4	71.8	34.4
C(2.1.4.3.5)	TACGCTGGGGTAAGT;	ACTTACCCCAGCGTA;	0.21	27.6	-9.4	70.9	30.6
C(2.1.4.3.6)	TACGCTGGGGTAAGC;	GCTTACCCCAGCGTA;	0.23	27.6	-9.4	72.6	30.6
C(2.1.4.4.1)	TACGCTGGGGTGTCT;	AGACACCCCAGCGTA;	0.25	28.1	-9.4	74.4	38.4
C(2.1.4.4.2)	TACGCTGGGGTGTCC;	GGACACCCCAGCGTA;	0.25	28.1	-9.4	75.5	36.6
C(2.1.4.4.3)	TACGCTGGGGTGTCA;	TGACACCCCAGCGTA;	0.25	28.1	-9.4	73.2	39.2
C(2.1.4.4.4)	TACGCTGGGGTGTCG;	CGACACCCCAGCGTA;	0.25	28.1	-9.4	75.7	35.1
C(2.1.4.4.5)	TACGCTGGGGTGAGT;	ACTCACCCCAGCGTA;	0.25	28.1	-9.4	74.4	30.8
C(2.1.4.4.6)	TACGCTGGGGTGAGC;	GCTCACCCCAGCGTA;	0.27	28.1	-9.4	75.9	30.8
C(2.2.1.1.1)	TACGCCGGTGTTTCT;	AGAAACACCGGCGTA;	0.29	53.7	30.0	72.3	56.9
C(2.2.1.1.2)	TACGCCGGTGTTTCC;	GGAAACACCGGCGTA;	0.29	53.7	30.0	73.5	55.3
C(2.2.1.1.3)	TACGCCGGTGTTTCA;	TGAAACACCGGCGTA;	0.29	53.7	30.0	71.2	56.6
C(2.2.1.1.4)	TACGCCGGTGTTTCG;	CGAAACACCGGCGTA;	0.29	53.7	30.0	73.6	59.3
C(2.2.1.1.5)	TACGCCGGTGTTAGT;	ACTAACACCGGCGTA;	0.29	53.7	30.0	71.5	59.3
C(2.2.1.1.6)	TACGCCGGTGTTAGC;	GCTAACACCGGCGTA;	0.31	53.7	30.0	73.1	59.3
C(2.2.1.2.1)	TACGCCGGTGTCTCT;	AGAGACACCGGCGTA;	0.28	53.5	28.8	74.1	66.5
C(2.2.1.2.2)	TACGCCGGTGTCTCC;	GGAGACACCGGCGTA;	0.27	53.5	28.8	75.3	65.0
C(2.2.1.2.3)	TACGCCGGTGTCTCA;	TGAGACACCGGCGTA;	0.27	53.5	28.8	73.0	65.8
C(2.2.1.2.4)	TACGCCGGTGTCTCG;	CGAGACACCGGCGTA;	0.27	53.5	28.8	75.4	63.8
C(2.2.1.2.5)	TACGCCGGTGTCAGT;	ACTGACACCGGCGTA;	0.28	53.5	28.8	74.8	60.9
C(2.2.1.2.6)	TACGCCGGTGTCAGC;	GCTGACACCGGCGTA;	0.29	53.5	28.8	76.3	60.9
C(2.2.1.3.1)	TACGCCGGTGTATCT;	AGATACACCGGCGTA;	0.27	53.8	31.6	70.9	59.5
C(2.2.1.3.2)	TACGCCGGTGTATCC;	GGATACACCGGCGTA;	0.27	53.8	31.6	72.2	57.9
C(2.2.1.3.3)	TACGCCGGTGTATCA;	TGATACACCGGCGTA;	0.27	53.8	31.6	69.9	59.1
C(2.2.1.3.4)	TACGCCGGTGTATCG;	CGATACACCGGCGTA;	0.27	53.8	31.6	72.4	56.5
C(2.2.1.3.5)	TACGCCGGTGTAAGT;	ACTTACACCGGCGTA;	0.27	53.8	31.6	71.5	59.1
C(2.2.1.3.6)	TACGCCGGTGTAAGC;	GCTTACACCGGCGTA;	0.29	53.8	31.6	73.1	59.1
C(2.2.1.4.1)	TACGCCGGTGTGTCT;	AGACACACCGGCGTA;	0.31	53.5	30.0	74.8	59.5
C(2.2.1.4.2)	TACGCCGGTGTGTCC;	GGACACACCGGCGTA;	0.30	53.5	30.0	76.0	57.9
C(2.2.1.4.3)	TACGCCGGTGTGTCA;	TGACACACCGGCGTA;	0.30	53.5	30.0	73.7	59.1
C(2.2.1.4.4)	TACGCCGGTGTGTCG;	CGACACACCGGCGTA;	0.30	53.5	30.0	76.1	56.6
C(2.2.1.4.5)	TACGCCGGTGTGAGT;	ACTCACACCGGCGTA;	0.31	53.5	30.0	74.8	58.9
C(2.2.1.4.6)	TACGCCGGTGTGAGC;	GCTCACACCGGCGTA;	0.32	53.5	30.0	76.3	58.9
C(2.2.2.1.1)	TACGCCGGCGTTTCT;	AGAAACGCCGGCGTA;	0.30	76.8	80.7	76.1	41.9
C(2.2.2.1.2)	TACGCCGGCGTTTCC;	GGAAACGCCGGCGTA;	0.29	76.8	80.7	77.2	40.2
C(2.2.2.1.3)	TACGCCGGCGTTTCA;	TGAAACGCCGGCGTA;	0.29	76.8	80.7	74.9	42.3
C(2.2.2.1.4)	TACGCCGGCGTTTCG;	CGAAACGCCGGCGTA;	0.29	76.8	80.7	77.3	40.2
C(2.2.2.1.5)	TACGCCGGCGTTAGT;	ACTAACGCCGGCGTA;	0.30	76.8	80.7	75.3	40.2
C(2.2.2.1.6)	TACGCCGGCGTTAGC;	GCTAACGCCGGCGTA;	0.31	76.8	80.7	76.8	40.2
C(2.2.2.2.1)	TACGCCGGCGTCTCT;	AGAGACGCCGGCGTA;	0.28	77.5	80.2	77.9	55.5
C(2.2.2.2.2)	TACGCCGGCGTCTCC;	GGAGACGCCGGCGTA;	0.28	77.5	80.2	79.0	53.9
C(2.2.2.2.3)	TACGCCGGCGTCTCA;	TGAGACGCCGGCGTA;	0.28	77.5	80.2	76.6	55.2
C(2.2.2.2.4)	TACGCCGGCGTCTCG;	CGAGACGCCGGCGTA;	0.28	77.5	80.2	79.1	52.6
C(2.2.2.2.5)	TACGCCGGCGTCAGT;	ACTGACGCCGGCGTA;	0.28	77.5	80.2	78.6	47.2
C(2.2.2.2.6)	TACGCCGGCGTCAGC;	GCTGACGCCGGCGTA;	0.30	77.5	80.2	80.0	47.2
C(2.2.2.3.1)	TACGCCGGCGTATCT;	AGATACGCCGGCGTA;	0.28	75.0	75.0	74.8	44.8
C(2.2.2.3.2)	TACGCCGGCGTATCC;	GGATACGCCGGCGTA;	0.27	75.0	75.0	75.9	43.1
C(2.2.2.3.3)	TACGCCGGCGTATCA;	TGATACGCCGGCGTA;	0.27	75.0	75.0	73.6	45.1
C(2.2.2.3.4)	TACGCCGGCGTATCG;	CGATACGCCGGCGTA;	0.27	75.0	75.0	76.0	41.6
C(2.2.2.3.5)	TACGCCGGCGTAAGT;	ACTTACGCCGGCGTA;	0.27	75.0	75.0	75.3	40.6
C(2.2.2.3.6)	TACGCCGGCGTAAGC;	GCTTACGCCGGCGTA;	0.29	75.0	75.0	76.8	40.6
C(2.2.2.4.1)	TACGCCGGCGTGTCT;	AGACACGCCGGCGTA;	0.31	74.4	80.3	78.6	47.3
C(2.2.2.4.2)	TACGCCGGCGTGTCC;	GGACACGCCGGCGTA;	0.31	74.4	80.3	79.7	43.2
C(2.2.2.4.3)	TACGCCGGCGTGTCA;	TGACACGCCGGCGTA;	0.31	74.4	80.3	77.3	45.0
C(2.2.2.4.4)	TACGCCGGCGTGTCG;	CGACACGCCGGCGTA;	0.31	74.4	80.3	79.7	41.9
C(2.2.2.4.5)	TACGCCGGCGTGAGT;	ACTCACGCCGGCGTA;	0.31	74.4	80.3	78.6	40.7
C(2.2.2.4.6)	TACGCCGGCGTGAGC;	GCTCACGCCGGCGTA;	0.33	74.4	80.3	80.0	40.7
C(2.2.3.1.1)	TACGCCGGAGTTTCT;	AGAAACTCCGGCGTA;	0.25	45.1	29.8	71.5	44.3
C(2.2.3.1.2)	TACGCCGGAGTTTCC;	GGAAACTCCGGCGTA;	0.25	45.1	29.8	72.7	42.7
C(2.2.3.1.3)	TACGCCGGAGTTTCA;	TGAAACTCCGGCGTA;	0.24	45.1	29.8	70.5	44.6
C(2.2.3.1.4)	TACGCCGGAGTTTCG;	CGAAACTCCGGCGTA;	0.24	45.1	29.8	72.9	44.1
C(2.2.3.1.5)	TACGCCGGAGTTAGT;	ACTAACTCCGGCGTA;	0.25	45.1	29.8	70.8	44.1
C(2.2.3.1.6)	TACGCCGGAGTTAGC;	GCTAACTCCGGCGTA;	0.27	45.1	29.8	72.4	44.1
C(2.2.3.2.1)	TACGCCGGAGTCTCT;	AGAGACTCCGGCGTA;	0.23	44.4	31.8	73.4	56.8
C(2.2.3.2.2)	TACGCCGGAGTCTCC;	GGAGACTCCGGCGTA;	0.23	44.4	31.8	74.6	55.3
C(2.2.3.2.3)	TACGCCGGAGTCTCA;	TGAGACTCCGGCGTA;	0.23	44.4	31.8	72.3	56.6
C(2.2.3.2.4)	TACGCCGGAGTCTCG;	CGAGACTCCGGCGTA;	0.23	44.4	31.8	74.8	54.0
C(2.2.3.2.5)	TACGCCGGAGTCAGT;	ACTGACTCCGGCGTA;	0.23	44.4	31.8	74.1	49.2
C(2.2.3.2.6)	TACGCCGGAGTCAGC;	GCTGACTCCGGCGTA;	0.25	44.4	31.8	75.7	49.2
C(2.2.3.3.1)	TACGCCGGAGTATCT;	AGATACTCCGGCGTA;	0.23	46.1	34.0	70.2	47.1
C(2.2.3.3.2)	TACGCCGGAGTATCC;	GGATACTCCGGCGTA;	0.22	46.1	34.0	71.4	45.5
C(2.2.3.3.3)	TACGCCGGAGTATCA;	TGATACTCCGGCGTA;	0.22	46.1	34.0	69.2	47.3
C(2.2.3.3.4)	TACGCCGGAGTATCG;	CGATACTCCGGCGTA;	0.22	46.1	34.0	71.7	44.1
C(2.2.3.3.5)	TACGCCGGAGTAAGT;	ACTTACTCCGGCGTA;	0.23	46.1	34.0	70.8	43.7
C(2.2.3.3.6)	TACGCCGGAGTAAGC;	GCTTACTCCGGCGTA;	0.24	46.1	34.0	72.4	43.7
C(2.2.3.4.1)	TACGCCGGAGTGTCT;	AGACACTCCGGCGTA;	0.26	46.1	28.2	74.1	47.3
C(2.2.3.4.2)	TACGCCGGAGTGTCC;	GGACACTCCGGCGTA;	0.26	46.1	28.2	75.3	45.8
C(2.2.3.4.3)	TACGCCGGAGTGTCA;	TGACACTCCGGCGTA;	0.26	46.1	28.2	73.0	47.6
C(2.2.3.4.4)	TACGCCGGAGTGTCG;	CGACACTCCGGCGTA;	0.26	46.1	28.2	75.4	44.4
C(2.2.3.4.5)	TACGCCGGAGTGAGT;	ACTCACTCCGGCGTA;	0.26	46.1	28.2	74.1	43.7
C(2.2.3.4.6)	TACGCCGGAGTGAGC;	GCTCACTCCGGCGTA;	0.28	46.1	28.2	75.7	43.7
C(2.2.4.1.1)	TACGCCGGGGTTTCT;	AGAAACCCCGGCGTA;	0.25	54.1	30.0	75.2	49.9
C(2.2.4.1.2)	TACGCCGGGGTTTCC;	GGAAACCCCGGCGTA;	0.25	54.1	30.0	76.4	48.1
C(2.2.4.1.3)	TACGCCGGGGTTTCA;	TGAAACCCCGGCGTA;	0.25	54.1	30.0	74.0	50.0
C(2.2.4.1.4)	TACGCCGGGGTTTCG;	CGAAACCCCGGCGTA;	0.25	54.1	30.0	76.5	50.6
C(2.2.4.1.5)	TACGCCGGGGTTAGT;	ACTAACCCCGGCGTA;	0.25	54.1	30.0	74.5	50.6
C(2.2.4.1.6)	TACGCCGGGGTTAGC;	GCTAACCCCGGCGTA;	0.27	54.1	30.0	76.0	50.6
C(2.2.4.2.1)	TACGCCGGGGTCTCT;	AGAGACCCCGGCGTA;	0.24	53.8	30.0	77.2	62.3
C(2.2.4.2.2)	TACGCCGGGGTCTCC;	GGAGACCCCGGCGTA;	0.23	53.8	30.0	78.3	60.7
C(2.2.4.2.3)	TACGCCGGGGTCTCA;	TGAGACCCCGGCGTA;	0.23	53.8	30.0	75.9	61.8
C(2.2.4.2.4)	TACGCCGGGGTCTCG;	CGAGACCCCGGCGTA;	0.23	53.8	30.0	78.4	59.2
C(2.2.4.2.5)	TACGCCGGGGTCAGT;	ACTGACCCCGGCGTA;	0.24	53.8	30.0	77.9	55.0
C(2.2.4.2.6)	TACGCCGGGGTCAGC;	GCTGACCCCGGCGTA;	0.25	53.8	30.0	79.3	55.0
C(2.2.4.3.1)	TACGCCGGGGTATCT;	AGATACCCCGGCGTA;	0.23	54.1	30.0	73.9	53.0
C(2.2.4.3.2)	TACGCCGGGGTATCC;	GGATACCCCGGCGTA;	0.23	54.1	30.0	75.1	51.2
C(2.2.4.3.3)	TACGCCGGGGTATCA;	TGATACCCCGGCGTA;	0.23	54.1	30.0	72.8	52.9
C(2.2.4.3.4)	TACGCCGGGGTATCG;	CGATACCCCGGCGTA;	0.23	54.1	30.0	75.3	49.6
C(2.2.4.3.5)	TACGCCGGGGTAAGT;	ACTTACCCCGGCGTA;	0.23	54.1	30.0	74.5	50.8
C(2.2.4.3.6)	TACGCCGGGGTAAGC;	GCTTACCCCGGCGTA;	0.25	54.1	30.0	76.0	50.8
C(2.2.4.4.1)	TACGCCGGGGTGTCT;	AGACACCCCGGCGTA;	0.27	53.8	30.0	77.9	53.2
C(2.2.4.4.2)	TACGCCGGGGTGTCC;	GGACACCCCGGCGTA;	0.26	53.8	30.0	79.0	51.4
C(2.2.4.4.3)	TACGCCGGGGTGTCA;	TGACACCCCGGCGTA;	0.26	53.8	30.0	76.5	53.0
C(2.2.4.4.4)	TACGCCGGGGTGTCG;	CGACACCCCGGCGTA;	0.26	53.8	30.0	79.0	49.8
C(2.2.4.4.5)	TACGCCGGGGTGAGT;	ACTCACCCCGGCGTA;	0.27	53.8	30.0	77.9	50.7
C(2.2.4.4.6)	TACGCCGGGGTGAGC;	GCTCACCCCGGCGTA;	0.28	53.8	30.0	79.3	50.7
C(2.3.1.1.1)	TACGCAGGTGTTTCT;	AGAAACACCTGCGTA;	0.29	12.5	-9.4	68.7	41.4
C(2.3.1.1.2)	TACGCAGGTGTTTCC;	GGAAACACCTGCGTA;	0.28	12.5	-9.4	70.0	39.9
C(2.3.1.1.3)	TACGCAGGTGTTTCA;	TGAAACACCTGCGTA;	0.28	12.5	-9.4	67.8	41.9
C(2.3.1.1.4)	TACGCAGGTGTTTCG;	CGAAACACCTGCGTA;	0.28	12.5	-9.4	70.3	39.2
C(2.3.1.1.5)	TACGCAGGTGTTAGT;	ACTAACACCTGCGTA;	0.29	12.5	-9.4	68.0	39.2
C(2.3.1.1.6)	TACGCAGGTGTTAGC;	GCTAACACCTGCGTA;	0.30	12.5	-9.4	69.7	39.2
C(2.3.1.2.1)	TACGCAGGTGTCTCT;	AGAGACACCTGCGTA;	0.27	9.6	-9.4	70.6	54.4
C(2.3.1.2.2)	TACGCAGGTGTCTCC;	GGAGACACCTGCGTA;	0.27	9.6	-9.4	71.9	52.9
C(2.3.1.2.3)	TACGCAGGTGTCTCA;	TGAGACACCTGCGTA;	0.27	9.6	-9.4	69.6	54.2
C(2.3.1.2.4)	TACGCAGGTGTCTCG;	CGAGACACCTGCGTA;	0.27	9.6	-9.4	72.1	51.6
C(2.3.1.2.5)	TACGCAGGTGTCAGT;	ACTGACACCTGCGTA;	0.27	9.6	-9.4	71.4	46.4
C(2.3.1.2.6)	TACGCAGGTGTCAGC;	GCTGACACCTGCGTA;	0.29	9.6	-9.4	73.0	46.4
C(2.3.1.3.1)	TACGCAGGTGTATCT;	AGATACACCTGCGTA;	0.27	17.6	-9.4	67.4	44.2
C(2.3.1.3.2)	TACGCAGGTGTATCC;	GGATACACCTGCGTA;	0.26	17.6	-9.4	68.7	42.6
C(2.3.1.3.3)	TACGCAGGTGTATCA;	TGATACACCTGCGTA;	0.26	17.6	-9.4	66.5	44.5
C(2.3.1.3.4)	TACGCAGGTGTATCG;	CGATACACCTGCGTA;	0.26	17.6	-9.4	69.0	41.2
C(2.3.1.3.5)	TACGCAGGTGTAAGT;	ACTTACACCTGCGTA;	0.26	17.6	-9.4	68.0	40.1
C(2.3.1.3.6)	TACGCAGGTGTAAGC;	GCTTACACCTGCGTA;	0.28	17.6	-9.4	69.7	40.1
C(2.3.1.4.1)	TACGCAGGTGTGTCT;	AGACACACCTGCGTA;	0.30	27.3	-9.4	71.4	44.6
C(2.3.1.4.2)	TACGCAGGTGTGTCC;	GGACACACCTGCGTA;	0.30	27.3	-9.4	72.6	43.0
C(2.3.1.4.3)	TACGCAGGTGTGTCA;	TGACACACCTGCGTA;	0.30	27.3	-9.4	70.3	44.9
C(2.3.1.4.4)	TACGCAGGTGTGTCG;	CGACACACCTGCGTA;	0.30	27.3	-9.4	72.8	41.6
C(2.3.1.4.5)	TACGCAGGTGTGAGT;	ACTCACACCTGCGTA;	0.30	22.9	-9.4	71.4	40.2
C(2.3.1.4.6)	TACGCAGGTGTGAGC;	GCTCACACCTGCGTA;	0.32	22.9	-9.4	73.0	40.2
C(2.3.2.1.1)	TACGCAGGCGTTTCT;	AGAAACGCCTGCGTA;	0.29	50.2	49.5	72.6	20.0
C(2.3.2.1.2)	TACGCAGGCGTTTCC;	GGAAACGCCTGCGTA;	0.29	50.2	49.5	73.8	18.4
C(2.3.2.1.3)	TACGCAGGCGTTTCA;	TGAAACGCCTGCGTA;	0.29	50.2	49.5	71.6	21.9
C(2.3.2.1.4)	TACGCAGGCGTTTCG;	CGAAACGCCTGCGTA;	0.29	50.2	49.5	74.0	10.5
C(2.3.2.1.5)	TACGCAGGCGTTAGT;	ACTAACGCCTGCGTA;	0.29	50.2	49.5	71.9	10.5
C(2.3.2.1.6)	TACGCAGGCGTTAGC;	GCTAACGCCTGCGTA;	0.31	50.2	49.5	73.5	10.5
C(2.3.2.2.1)	TACGCAGGCGTCTCT;	AGAGACGCCTGCGTA;	0.28	49.8	50.1	74.5	39.3
C(2.3.2.2.2)	TACGCAGGCGTCTCC;	GGAGACGCCTGCGTA;	0.27	49.8	50.1	75.7	37.8
C(2.3.2.2.3)	TACGCAGGCGTCTCA;	TGAGACGCCTGCGTA;	0.27	49.8	50.1	73.4	40.0
C(2.3.2.2.4)	TACGCAGGCGTCTCG;	CGAGACGCCTGCGTA;	0.27	49.8	50.1	75.8	36.5
C(2.3.2.2.5)	TACGCAGGCGTCAGT;	ACTGACGCCTGCGTA;	0.27	49.8	50.1	75.2	27.1
C(2.3.2.2.6)	TACGCAGGCGTCAGC;	GCTGACGCCTGCGTA;	0.29	49.8	50.1	76.7	27.1
C(2.3.2.3.1)	TACGCAGGCGTATCT;	AGATACGCCTGCGTA;	0.27	50.6	48.8	71.3	23.1
C(2.3.2.3.2)	TACGCAGGCGTATCC;	GGATACGCCTGCGTA;	0.27	50.6	48.8	72.5	21.5
C(2.3.2.3.3)	TACGCAGGCGTATCA;	TGATACGCCTGCGTA;	0.26	50.6	48.8	70.3	24.9
C(2.3.2.3.4)	TACGCAGGCGTATCG;	CGATACGCCTGCGTA;	0.26	50.6	48.8	72.7	20.1
C(2.3.2.3.5)	TACGCAGGCGTAAGT;	ACTTACGCCTGCGTA;	0.27	50.6	48.8	71.9	11.2
C(2.3.2.3.6)	TACGCAGGCGTAAGC;	GCTTACGCCTGCGTA;	0.29	50.6	48.8	73.5	11.2
C(2.3.2.4.1)	TACGCAGGCGTGTCT;	AGACACGCCTGCGTA;	0.31	50.4	48.7	75.2	28.3
C(2.3.2.4.2)	TACGCAGGCGTGTCC;	GGACACGCCTGCGTA;	0.30	50.4	48.7	76.3	23.6
C(2.3.2.4.3)	TACGCAGGCGTGTCA;	TGACACGCCTGCGTA;	0.30	50.4	48.7	74.0	26.6
C(2.3.2.4.4)	TACGCAGGCGTGTCG;	CGACACGCCTGCGTA;	0.30	50.4	48.7	76.5	22.3
C(2.3.2.4.5)	TACGCAGGCGTGAGT;	ACTCACGCCTGCGTA;	0.30	50.4	48.7	75.2	11.9
C(2.3.2.4.6)	TACGCAGGCGTGAGC;	GCTCACGCCTGCGTA;	0.32	50.4	48.7	76.7	11.9
C(2.3.3.1.1)	TACGCAGGAGTTTCT;	AGAAACTCCTGCGTA;	0.24	-7.5	-9.4	68.0	24.3
C(2.3.3.1.2)	TACGCAGGAGTTTCC;	GGAAACTCCTGCGTA;	0.24	-7.5	-9.4	69.3	22.8
C(2.3.3.1.3)	TACGCAGGAGTTTCA;	TGAAACTCCTGCGTA;	0.24	-7.5	-9.4	67.1	25.9
C(2.3.3.1.4)	TACGCAGGAGTTTCG;	CGAAACTCCTGCGTA;	0.24	-7.5	-9.4	69.5	16.1
C(2.3.3.1.5)	TACGCAGGAGTTAGT;	ACTAACTCCTGCGTA;	0.24	-7.5	-9.4	67.2	16.1
C(2.3.3.1.6)	TACGCAGGAGTTAGC;	GCTAACTCCTGCGTA;	0.26	-7.5	-9.4	68.9	16.1
C(2.3.3.2.1)	TACGCAGGAGTCTCT;	AGAGACTCCTGCGTA;	0.23	20.4	20.1	69.9	41.8
C(2.3.3.2.2)	TACGCAGGAGTCTCC;	GGAGACTCCTGCGTA;	0.22	35.0	37.3	71.1	40.4
C(2.3.3.2.3)	TACGCAGGAGTCTCA;	TGAGACTCCTGCGTA;	0.22	23.9	21.2	68.9	42.3
C(2.3.3.2.4)	TACGCAGGAGTCTCG;	CGAGACTCCTGCGTA;	0.22	13.7	17.7	71.4	39.1
C(2.3.3.2.5)	TACGCAGGAGTCAGT;	ACTGACTCCTGCGTA;	0.23	11.1	-9.4	70.6	30.8
C(2.3.3.2.6)	TACGCAGGAGTCAGC;	GCTGACTCCTGCGTA;	0.24	11.1	-9.4	72.2	30.8
C(2.3.3.3.1)	TACGCAGGAGTATCT;	AGATACTCCTGCGTA;	0.22	-7.5	-9.4	66.6	27.3
C(2.3.3.3.2)	TACGCAGGAGTATCC;	GGATACTCCTGCGTA;	0.22	-7.5	-9.4	67.9	25.7
C(2.3.3.3.3)	TACGCAGGAGTATCA;	TGATACTCCTGCGTA;	0.22	-7.5	-9.4	65.8	28.7
C(2.3.3.3.4)	TACGCAGGAGTATCG;	CGATACTCCTGCGTA;	0.22	-7.5	-9.4	68.2	24.4
C(2.3.3.3.5)	TACGCAGGAGTAAGT;	ACTTACTCCTGCGTA;	0.22	-7.5	-9.4	67.2	17.7
C(2.3.3.3.6)	TACGCAGGAGTAAGC;	GCTTACTCCTGCGTA;	0.24	-7.5	-9.4	68.9	17.7
C(2.3.3.4.1)	TACGCAGGAGTGTCT;	AGACACTCCTGCGTA;	0.26	-9.8	-9.4	70.6	27.0
C(2.3.3.4.2)	TACGCAGGAGTGTCC;	GGACACTCCTGCGTA;	0.25	-9.8	-9.4	71.9	26.7
C(2.3.3.4.3)	TACGCAGGAGTGTCA;	TGACACTCCTGCGTA;	0.25	-9.8	-9.4	69.6	29.5
C(2.3.3.4.4)	TACGCAGGAGTGTCG;	CGACACTCCTGCGTA;	0.25	-9.8	-9.4	72.1	25.4
C(2.3.3.4.5)	TACGCAGGAGTGAGT;	ACTCACTCCTGCGTA;	0.26	-7.5	-9.4	70.6	18.1
C(2.3.3.4.6)	TACGCAGGAGTGAGC;	GCTCACTCCTGCGTA;	0.27	-7.5	-9.4	72.2	18.1
C(2.3.4.1.1)	TACGCAGGGGTTTCT;	AGAAACCCCTGCGTA;	0.25	-7.5	-9.4	71.7	29.3
C(2.3.4.1.2)	TACGCAGGGGTTTCC;	GGAAACCCCTGCGTA;	0.24	-7.5	-9.4	72.9	27.6
C(2.3.4.1.3)	TACGCAGGGGTTTCA;	TGAAACCCCTGCGTA;	0.24	-7.5	-9.4	70.6	30.7
C(2.3.4.1.4)	TACGCAGGGGTTTCG;	CGAAACCCCTGCGTA;	0.24	-7.5	-9.4	73.1	20.9
C(2.3.4.1.5)	TACGCAGGGGTTAGT;	ACTAACCCCTGCGTA;	0.25	-7.5	-9.4	70.9	20.9
C(2.3.4.1.6)	TACGCAGGGGTTAGC;	GCTAACCCCTGCGTA;	0.26	-7.5	-9.4	72.6	20.9
C(2.3.4.2.1)	TACGCAGGGGTCTCT;	AGAGACCCCTGCGTA;	0.23	-7.5	-9.4	73.6	47.1
C(2.3.4.2.2)	TACGCAGGGGTCTCC;	GGAGACCCCTGCGTA;	0.23	-7.5	-9.4	74.8	45.4
C(2.3.4.2.3)	TACGCAGGGGTCTCA;	TGAGACCCCTGCGTA;	0.23	-7.5	-9.4	72.5	47.3
C(2.3.4.2.4)	TACGCAGGGGTCTCG;	CGAGACCCCTGCGTA;	0.23	-7.5	-9.4	75.0	44.0
C(2.3.4.2.5)	TACGCAGGGGTCAGT;	ACTGACCCCTGCGTA;	0.23	-7.5	-9.4	74.4	36.0
C(2.3.4.2.6)	TACGCAGGGGTCAGC;	GCTGACCCCTGCGTA;	0.25	-7.5	-9.4	75.9	36.0
C(2.3.4.3.1)	TACGCAGGGGTATCT;	AGATACCCCTGCGTA;	0.23	-7.5	-9.4	70.3	32.6
C(2.3.4.3.2)	TACGCAGGGGTATCC;	GGATACCCCTGCGTA;	0.22	-3.6	-9.4	71.6	30.8
C(2.3.4.3.3)	TACGCAGGGGTATCA;	TGATACCCCTGCGTA;	0.22	-7.5	-9.4	69.3	33.8
C(2.3.4.3.4)	TACGCAGGGGTATCG;	CGATACCCCTGCGTA;	0.22	-7.5	-9.4	71.8	29.3
C(2.3.4.3.5)	TACGCAGGGGTAAGT;	ACTTACCCCTGCGTA;	0.22	-7.5	-9.4	70.9	23.6
C(2.3.4.3.6)	TACGCAGGGGTAAGC;	GCTTACCCCTGCGTA;	0.24	-7.5	-9.4	72.6	23.6
C(2.3.4.4.1)	TACGCAGGGGTGTCT;	AGACACCCCTGCGTA;	0.26	-9.7	-9.4	74.4	37.9
C(2.3.4.4.2)	TACGCAGGGGTGTCC;	GGACACCCCTGCGTA;	0.26	-9.7	-9.4	75.5	33.9
C(2.3.4.4.3)	TACGCAGGGGTGTCA;	TGACACCCCTGCGTA;	0.26	-9.7	-9.4	73.2	36.0
C(2.3.4.4.4)	TACGCAGGGGTGTCG;	CGACACCCCTGCGTA;	0.26	-9.7	-9.4	75.7	32.6
C(2.3.4.4.5)	TACGCAGGGGTGAGT;	ACTCACCCCTGCGTA;	0.26	-7.5	-9.4	74.4	24.0
C(2.3.4.4.6)	TACGCAGGGGTGAGC;	GCTCACCCCTGCGTA;	0.28	-7.5	-9.4	75.9	24.0
C(2.4.1.1.1)	TACGCGGGTGTTTCT;	AGAAACACCCGCGTA;	0.31	38.7	29.7	72.3	42.6
C(2.4.1.1.2)	TACGCGGGTGTTTCC;	GGAAACACCCGCGTA;	0.30	38.7	29.7	73.5	41.2
C(2.4.1.1.3)	TACGCGGGTGTTTCA;	TGAAACACCCGCGTA;	0.30	38.7	29.7	71.2	43.0
C(2.4.1.1.4)	TACGCGGGTGTTTCG;	CGAAACACCCGCGTA;	0.30	38.7	29.7	73.6	41.0
C(2.4.1.1.5)	TACGCGGGTGTTAGT;	ACTAACACCCGCGTA;	0.31	38.7	29.7	71.5	41.0
C(2.4.1.1.6)	TACGCGGGTGTTAGC;	GCTAACACCCGCGTA;	0.32	38.7	29.7	73.1	41.0
C(2.4.1.2.1)	TACGCGGGTGTCTCT;	AGAGACACCCGCGTA;	0.29	38.7	29.7	74.1	54.8
C(2.4.1.2.2)	TACGCGGGTGTCTCC;	GGAGACACCCGCGTA;	0.29	38.7	29.7	75.3	53.4
C(2.4.1.2.3)	TACGCGGGTGTCTCA;	TGAGACACCCGCGTA;	0.29	38.7	29.7	73.0	54.7
C(2.4.1.2.4)	TACGCGGGTGTCTCG;	CGAGACACCCGCGTA;	0.29	38.7	29.7	75.4	52.2
C(2.4.1.2.5)	TACGCGGGTGTCAGT;	ACTGACACCCGCGTA;	0.29	38.7	29.7	74.8	47.4
C(2.4.1.2.6)	TACGCGGGTGTCAGC;	GCTGACACCCGCGTA;	0.31	38.7	29.7	76.3	47.4
C(2.4.1.3.1)	TACGCGGGTGTATCT;	AGATACACCCGCGTA;	0.29	38.7	29.7	70.9	45.3
C(2.4.1.3.2)	TACGCGGGTGTATCC;	GGATACACCCGCGTA;	0.28	38.7	29.7	72.2	43.8
C(2.4.1.3.3)	TACGCGGGTGTATCA;	TGATACACCCGCGTA;	0.28	38.7	29.7	69.9	45.5
C(2.4.1.3.4)	TACGCGGGTGTATCG;	CGATACACCCGCGTA;	0.28	38.7	29.7	72.4	42.4
C(2.4.1.3.5)	TACGCGGGTGTAAGT;	ACTTACACCCGCGTA;	0.28	38.7	29.7	71.5	41.8
C(2.4.1.3.6)	TACGCGGGTGTAAGC;	GCTTACACCCGCGTA;	0.30	38.7	29.7	73.1	41.8
C(2.4.1.4.1)	TACGCGGGTGTGTCT;	AGACACACCCGCGTA;	0.32	38.7	29.7	74.8	45.6
C(2.4.1.4.2)	TACGCGGGTGTGTCC;	GGACACACCCGCGTA;	0.32	38.7	29.7	76.0	44.1
C(2.4.1.4.3)	TACGCGGGTGTGTCA;	TGACACACCCGCGTA;	0.32	38.7	29.7	73.7	45.9
C(2.4.1.4.4)	TACGCGGGTGTGTCG;	CGACACACCCGCGTA;	0.32	38.7	29.7	76.1	42.8
C(2.4.1.4.5)	TACGCGGGTGTGAGT;	ACTCACACCCGCGTA;	0.32	38.7	29.7	74.8	41.8
C(2.4.1.4.6)	TACGCGGGTGTGAGC;	GCTCACACCCGCGTA;	0.34	38.7	29.7	76.3	41.8
C(2.4.2.1.1)	TACGCGGGCGTTTCT;	AGAAACGCCCGCGTA;	0.31	50.2	47.3	76.1	23.0
C(2.4.2.1.2)	TACGCGGGCGTTTCC;	GGAAACGCCCGCGTA;	0.31	50.2	47.3	77.2	21.5
C(2.4.2.1.3)	TACGCGGGCGTTTCA;	TGAAACGCCCGCGTA;	0.31	50.2	47.3	74.9	24.6
C(2.4.2.1.4)	TACGCGGGCGTTTCG;	CGAAACGCCCGCGTA;	0.31	50.2	47.3	77.3	15.2
C(2.4.2.1.5)	TACGCGGGCGTTAGT;	ACTAACGCCCGCGTA;	0.31	50.2	47.3	75.3	15.2
C(2.4.2.1.6)	TACGCGGGCGTTAGC;	GCTAACGCCCGCGTA;	0.33	50.2	47.3	76.8	15.2
C(2.4.2.2.1)	TACGCGGGCGTCTCT;	AGAGACGCCCGCGTA;	0.30	49.8	48.0	77.9	40.7
C(2.4.2.2.2)	TACGCGGGCGTCTCC;	GGAGACGCCCGCGTA;	0.29	49.8	48.0	79.0	39.3
C(2.4.2.2.3)	TACGCGGGCGTCTCA;	TGAGACGCCCGCGTA;	0.29	49.8	48.0	76.6	41.2
C(2.4.2.2.4)	TACGCGGGCGTCTCG;	CGAGACGCCCGCGTA;	0.29	49.8	48.0	79.1	38.0
C(2.4.2.2.5)	TACGCGGGCGTCAGT;	ACTGACGCCCGCGTA;	0.29	49.8	48.0	78.6	29.5
C(2.4.2.2.6)	TACGCGGGCGTCAGC;	GCTGACGCCCGCGTA;	0.31	49.8	48.0	80.0	29.5
C(2.4.2.3.1)	TACGCGGGCGTATCT;	AGATACGCCCGCGTA;	0.29	50.6	47.1	74.8	25.9
C(2.4.2.3.2)	TACGCGGGCGTATCC;	GGATACGCCCGCGTA;	0.29	50.6	47.1	75.9	24.4
C(2.4.2.3.3)	TACGCGGGCGTATCA;	TGATACGCCCGCGTA;	0.28	50.6	47.1	73.6	27.4
C(2.4.2.3.4)	TACGCGGGCGTATCG;	CGATACGCCCGCGTA;	0.28	50.6	47.1	76.0	23.0
C(2.4.2.3.5)	TACGCGGGCGTAAGT;	ACTTACGCCCGCGTA;	0.29	50.6	47.1	75.3	15.9
C(2.4.2.3.6)	TACGCGGGCGTAAGC;	GCTTACGCCCGCGTA;	0.31	50.6	47.1	76.8	15.9
C(2.4.2.4.1)	TACGCGGGCGTGTCT;	AGACACGCCCGCGTA;	0.33	50.4	46.5	78.6	30.8
C(2.4.2.4.2)	TACGCGGGCGTGTCC;	GGACACGCCCGCGTA;	0.32	50.4	46.5	79.7	26.5
C(2.4.2.4.3)	TACGCGGGCGTGTCA;	TGACACGCCCGCGTA;	0.32	50.4	46.5	77.3	29.1
C(2.4.2.4.4)	TACGCGGGCGTGTCG;	CGACACGCCCGCGTA;	0.32	50.4	46.5	79.7	25.2
C(2.4.2.4.5)	TACGCGGGCGTGAGT;	ACTCACGCCCGCGTA;	0.32	50.4	46.5	78.6	16.4
C(2.4.2.4.6)	TACGCGGGCGTGAGC;	GCTCACGCCCGCGTA;	0.34	50.4	46.5	80.0	16.4
C(2.4.3.1.1)	TACGCGGGAGTTTCT;	AGAAACTCCCGCGTA;	0.26	36.4	29.7	71.5	26.8
C(2.4.3.1.2)	TACGCGGGAGTTTCC;	GGAAACTCCCGCGTA;	0.26	36.4	29.7	72.7	25.4
C(2.4.3.1.3)	TACGCGGGAGTTTCA;	TGAAACTCCCGCGTA;	0.26	36.4	29.7	70.5	28.2
C(2.4.3.1.4)	TACGCGGGAGTTTCG;	CGAAACTCCCGCGTA;	0.26	36.4	29.7	72.9	20.3
C(2.4.3.1.5)	TACGCGGGAGTTAGT;	ACTAACTCCCGCGTA;	0.26	36.4	29.7	70.8	20.3
C(2.4.3.1.6)	TACGCGGGAGTTAGC;	GCTAACTCCCGCGTA;	0.28	36.4	29.7	72.4	20.3
C(2.4.3.2.1)	TACGCGGGAGTCTCT;	AGAGACTCCCGCGTA;	0.25	36.4	29.7	73.4	43.0
C(2.4.3.2.2)	TACGCGGGAGTCTCC;	GGAGACTCCCGCGTA;	0.24	36.4	35.1	74.6	41.6
C(2.4.3.2.3)	TACGCGGGAGTCTCA;	TGAGACTCCCGCGTA;	0.24	36.4	29.7	72.3	43.4
C(2.4.3.2.4)	TACGCGGGAGTCTCG;	CGAGACTCCCGCGTA;	0.24	36.4	29.7	74.8	40.4
C(2.4.3.2.5)	TACGCGGGAGTCAGT;	ACTGACTCCCGCGTA;	0.25	36.4	29.7	74.1	32.8
C(2.4.3.2.6)	TACGCGGGAGTCAGC;	GCTGACTCCCGCGTA;	0.26	36.4	29.7	75.7	32.8
C(2.4.3.3.1)	TACGCGGGAGTATCT;	AGATACTCCCGCGTA;	0.24	36.4	29.7	70.2	29.6
C(2.4.3.3.2)	TACGCGGGAGTATCC;	GGATACTCCCGCGTA;	0.24	36.4	29.7	71.4	28.1
C(2.4.3.3.3)	TACGCGGGAGTATCA;	TGATACTCCCGCGTA;	0.24	36.4	29.7	69.2	30.8
C(2.4.3.3.4)	TACGCGGGAGTATCG;	CGATACTCCCGCGTA;	0.24	36.4	29.7	71.7	26.9
C(2.4.3.3.5)	TACGCGGGAGTAAGT;	ACTTACTCCCGCGTA;	0.24	36.4	29.7	70.8	21.4
C(2.4.3.3.6)	TACGCGGGAGTAAGC;	GCTTACTCCCGCGTA;	0.26	36.4	29.7	72.4	21.4
C(2.4.3.4.1)	TACGCGGGAGTGTCT;	AGACACTCCCGCGTA;	0.28	36.4	29.7	74.1	30.8
C(2.4.3.4.2)	TACGCGGGAGTGTCC;	GGACACTCCCGCGTA;	0.27	36.4	29.7	75.3	29.0
C(2.4.3.4.3)	TACGCGGGAGTGTCA;	TGACACTCCCGCGTA;	0.27	36.4	29.7	73.0	31.6
C(2.4.3.4.4)	TACGCGGGAGTGTCG;	CGACACTCCCGCGTA;	0.27	36.4	29.7	75.4	27.7
C(2.4.3.4.5)	TACGCGGGAGTGAGT;	ACTCACTCCCGCGTA;	0.28	36.4	29.7	74.1	21.8
C(2.4.3.4.6)	TACGCGGGAGTGAGC;	GCTCACTCCCGCGTA;	0.29	36.4	29.7	75.7	21.8
C(2.4.4.1.1)	TACGCGGGGGTTTCT;	AGAAACCCCCGCGTA;	0.27	36.4	29.7	75.2	31.7
C(2.4.4.1.2)	TACGCGGGGGTTTCC;	GGAAACCCCCGCGTA;	0.26	36.4	29.7	76.4	30.0
C(2.4.4.1.3)	TACGCGGGGGTTTCA;	TGAAACCCCCGCGTA;	0.26	36.4	29.7	74.0	32.8
C(2.4.4.1.4)	TACGCGGGGGTTTCG;	CGAAACCCCCGCGTA;	0.26	36.4	29.7	76.5	25.0
C(2.4.4.1.5)	TACGCGGGGGTTAGT;	ACTAACCCCCGCGTA;	0.27	36.4	29.7	74.5	25.0
C(2.4.4.1.6)	TACGCGGGGGTTAGC;	GCTAACCCCCGCGTA;	0.28	36.4	29.7	76.0	25.0
C(2.4.4.2.1)	TACGCGGGGGTCTCT;	AGAGACCCCCGCGTA;	0.25	36.4	29.7	77.2	48.1
C(2.4.4.2.2)	TACGCGGGGGTCTCC;	GGAGACCCCCGCGTA;	0.25	36.4	29.7	78.3	46.5
C(2.4.4.2.3)	TACGCGGGGGTCTCA;	TGAGACCCCCGCGTA;	0.25	36.4	29.7	75.9	48.2
C(2.4.4.2.4)	TACGCGGGGGTCTCG;	CGAGACCCCCGCGTA;	0.25	36.4	29.7	78.4	45.1
C(2.4.4.2.5)	TACGCGGGGGTCAGT;	ACTGACCCCCGCGTA;	0.25	36.4	29.7	77.9	37.9
C(2.4.4.2.6)	TACGCGGGGGTCAGC;	GCTGACCCCCGCGTA;	0.27	36.4	29.7	79.3	37.9
C(2.4.4.3.1)	TACGCGGGGGTATCT;	AGATACCCCCGCGTA;	0.25	36.4	29.7	73.9	34.8
C(2.4.4.3.2)	TACGCGGGGGTATCC;	GGATACCCCCGCGTA;	0.24	36.4	29.7	75.1	33.1
C(2.4.4.3.3)	TACGCGGGGGTATCA;	TGATACCCCCGCGTA;	0.24	36.4	29.7	72.8	35.7
C(2.4.4.3.4)	TACGCGGGGGTATCG;	CGATACCCCCGCGTA;	0.24	36.4	29.7	75.3	31.6
C(2.4.4.3.5)	TACGCGGGGGTAAGT;	ACTTACCCCCGCGTA;	0.24	36.4	29.7	74.5	27.2
C(2.4.4.3.6)	TACGCGGGGGTAAGC;	GCTTACCCCCGCGTA;	0.26	36.4	29.7	76.0	27.2
C(2.4.4.4.1)	TACGCGGGGGTGTCT;	AGACACCCCCGCGTA;	0.28	36.4	29.7	77.9	37.9
C(2.4.4.4.2)	TACGCGGGGGTGTCC;	GGACACCCCCGCGTA;	0.28	36.4	29.7	79.0	33.8
C(2.4.4.4.3)	TACGCGGGGGTGTCA;	TGACACCCCCGCGTA;	0.28	36.4	29.7	76.5	36.4
C(2.4.4.4.4)	TACGCGGGGGTGTCG;	CGACACCCCCGCGTA;	0.28	36.4	29.7	79.0	32.4
C(2.4.4.4.5)	TACGCGGGGGTGAGT;	ACTCACCCCCGCGTA;	0.28	36.4	29.7	77.9	27.5
C(2.4.4.4.6)	TACGCGGGGGTGAGC;	GCTCACCCCCGCGTA;	0.30	36.4	29.7	79.3	27.5
D(1.1.1.1.1.1)	GATTTTACTGTTTCTACT;	AGTAGAAACAGTAAAATC;	0.34	-2.9	-47.5	60.4	31.6
D(1.1.1.1.1.2)	GATTTTACTGTTTCTACC;	GGTAGAAACAGTAAAATC;	0.38	-2.9	-47.5	61.6	31.6
D(1.1.1.1.1.3)	GATTTTACTGTTTCTACA;	TGTAGAAACAGTAAAATC;	0.34	-2.9	-47.5	60.0	31.6
D(1.1.1.1.1.4)	GATTTTACTGTTTCTACG;	CGTAGAAACAGTAAAATC;	0.35	-2.9	-47.5	62.0	33.1
D(1.1.1.1.2.1)	GATTTTACTGTTTCCACT;	AGTGGAAACAGTAAAATC;	0.34	-2.9	-47.5	64.0	42.4
D(1.1.1.1.2.2)	GATTTTACTGTTTCCACC;	GGTGGAAACAGTAAAATC;	0.37	-2.9	-47.5	65.2	42.4
D(1.1.1.1.2.3)	GATTTTACTGTTTCCACA;	TGTGGAAACAGTAAAATC;	0.33	-2.9	-47.5	63.5	42.4
D(1.1.1.1.2.4)	GATTTTACTGTTTCCACG;	CGTGGAAACAGTAAAATC;	0.35	-2.9	-47.5	65.5	42.4
D(1.1.1.1.3.1)	GATTTTACTGTTTCAACT;	AGTTGAAACAGTAAAATC;	0.33	-2.9	17.6	61.8	33.2
D(1.1.1.1.3.2)	GATTTTACTGTTTCAACC;	GGTTGAAACAGTAAAATC;	0.37	-2.9	17.6	62.9	33.2
D(1.1.1.1.3.3)	GATTTTACTGTTTCAACA;	TGTTGAAACAGTAAAATC;	0.33	16.8	18.7	61.3	33.2
D(1.1.1.1.3.4)	GATTTTACTGTTTCAACG;	CGTTGAAACAGTAAAATC;	0.35	-2.9	15.5	63.3	35.3
D(1.1.1.1.4.1)	GATTTTACTGTTTCGACT;	AGTCGAAACAGTAAAATC;	0.33	-12.7	-12.7	64.0	28.6
D(1.1.1.1.4.2)	GATTTTACTGTTTCGACC;	GGTCGAAACAGTAAAATC;	0.37	-12.7	-12.7	65.1	28.6
D(1.1.1.1.4.3)	GATTTTACTGTTTCGACA;	TGTCGAAACAGTAAAATC;	0.33	-12.7	-12.7	63.5	28.6
D(1.1.1.1.4.4)	GATTTTACTGTTTCGACG;	CGTCGAAACAGTAAAATC;	0.35	-12.7	-1.7	65.4	35.3
D(1.1.1.1.5.1)	GATTTTACTGTTAGTACT;	AGTACTAACAGTAAAATC;	0.34	24.0	16.3	59.8	5.0
D(1.1.1.1.5.2)	GATTTTACTGTTAGTACC;	GGTACTAACAGTAAAATC;	0.37	4.6	10.9	61.0	5.0
D(1.1.1.1.5.3)	GATTTTACTGTTAGTACA;	TGTACTAACAGTAAAATC;	0.33	15.4	12.6	59.4	5.0
D(1.1.1.1.5.4)	GATTTTACTGTTAGTACG;	CGTACTAACAGTAAAATC;	0.35	-6.0	8.3	61.3	5.0
D(1.1.1.1.6.1)	GATTTTACTGTTAGCACT;	AGTGCTAACAGTAAAATC;	0.35	-4.5	-7.4	63.8	5.0
D(1.1.1.1.6.2)	GATTTTACTGTTAGCACC;	GGTGCTAACAGTAAAATC;	0.39	-4.5	-7.4	64.9	5.0
D(1.1.1.1.6.3)	GATTTTACTGTTAGCACA;	TGTGCTAACAGTAAAATC;	0.35	-4.5	-7.4	63.2	5.0
D(1.1.1.1.6.4)	GATTTTACTGTTAGCACG;	CGTGCTAACAGTAAAATC;	0.36	-4.5	-7.4	65.2	5.0
D(1.1.1.2.1.1)	GATTTTACTGTCTCTACT;	AGTAGAGACAGTAAAATC;	0.33	-8.4	-35.7	62.0	-30.6
D(1.1.1.2.1.2)	GATTTTACTGTCTCTACC;	GGTAGAGACAGTAAAATC;	0.36	-8.4	-35.7	63.1	-30.6
D(1.1.1.2.1.3)	GATTTTACTGTCTCTACA;	TGTAGAGACAGTAAAATC;	0.32	-8.4	-35.7	61.5	-30.6
D(1.1.1.2.1.4)	GATTTTACTGTCTCTACG;	CGTAGAGACAGTAAAATC;	0.34	-8.4	-35.7	63.5	-30.6
D(1.1.1.2.2.1)	GATTTTACTGTCTCCACT;	AGTGGAGACAGTAAAATC;	0.32	-8.4	-35.7	65.6	14.8
D(1.1.1.2.2.2)	GATTTTACTGTCTCCACC;	GGTGGAGACAGTAAAATC;	0.36	-8.4	-35.7	66.7	14.8
D(1.1.1.2.2.3)	GATTTTACTGTCTCCACA;	TGTGGAGACAGTAAAATC;	0.32	-8.4	-35.7	65.0	14.8
D(1.1.1.2.2.4)	GATTTTACTGTCTCCACG;	CGTGGAGACAGTAAAATC;	0.33	-8.4	-35.7	67.0	14.8
D(1.1.1.2.3.1)	GATTTTACTGTCTCAACT;	AGTTGAGACAGTAAAATC;	0.32	-8.4	-35.7	63.3	-30.6
D(1.1.1.2.3.2)	GATTTTACTGTCTCAACC;	GGTTGAGACAGTAAAATC;	0.36	-8.4	-35.7	64.4	-30.6
D(1.1.1.2.3.3)	GATTTTACTGTCTCAACA;	TGTTGAGACAGTAAAATC;	0.32	-8.4	-35.7	62.8	-30.6
D(1.1.1.2.3.4)	GATTTTACTGTCTCAACG;	CGTTGAGACAGTAAAATC;	0.33	-8.4	-35.7	64.8	8.6
D(1.1.1.2.4.1)	GATTTTACTGTCTCGACT;	AGTCGAGACAGTAAAATC;	0.32	20.5	24.6	65.5	6.2
D(1.1.1.2.4.2)	GATTTTACTGTCTCGACC;	GGTCGAGACAGTAAAATC;	0.36	17.0	24.5	66.6	6.3
D(1.1.1.2.4.3)	GATTTTACTGTCTCGACA;	TGTCGAGACAGTAAAATC;	0.32	23.5	25.4	64.9	6.2
D(1.1.1.2.4.4)	GATTTTACTGTCTCGACG;	CGTCGAGACAGTAAAATC;	0.33	-12.7	22.5	66.9	6.2
D(1.1.1.2.5.1)	GATTTTACTGTCAGTACT;	AGTACTGACAGTAAAATC;	0.32	38.1	40.8	62.6	-30.6
D(1.1.1.2.5.2)	GATTTTACTGTCAGTACC;	GGTACTGACAGTAAAATC;	0.36	38.1	40.8	63.8	-30.6
D(1.1.1.2.5.3)	GATTTTACTGTCAGTACA;	TGTACTGACAGTAAAATC;	0.32	38.1	40.8	62.1	-30.6
D(1.1.1.2.5.4)	GATTTTACTGTCAGTACG;	CGTACTGACAGTAAAATC;	0.33	38.1	40.8	64.1	14.1
D(1.1.1.2.6.1)	GATTTTACTGTCAGCACT;	AGTGCTGACAGTAAAATC;	0.34	21.9	25.4	66.6	-30.6
D(1.1.1.2.6.2)	GATTTTACTGTCAGCACC;	GGTGCTGACAGTAAAATC;	0.38	21.9	25.4	67.7	-30.6
D(1.1.1.2.6.3)	GATTTTACTGTCAGCACA;	TGTGCTGACAGTAAAATC;	0.34	21.9	25.4	65.9	-30.6
D(1.1.1.2.6.4)	GATTTTACTGTCAGCACG;	CGTGCTGACAGTAAAATC;	0.35	21.9	25.4	67.9	13.0
D(1.1.1.3.1.1)	GATTTTACTGTATCTACT;	AGTAGATACAGTAAAATC;	0.32	6.5	13.0	59.2	3.3
D(1.1.1.3.1.2)	GATTTTACTGTATCTACC;	GGTAGATACAGTAAAATC;	0.36	6.5	13.0	60.4	3.3
D(1.1.1.3.1.3)	GATTTTACTGTATCTACA;	TGTAGATACAGTAAAATC;	0.32	6.5	14.2	58.8	3.3
D(1.1.1.3.1.4)	GATTTTACTGTATCTACG;	CGTAGATACAGTAAAATC;	0.33	6.5	11.0	60.8	12.4
D(1.1.1.3.2.1)	GATTTTACTGTATCCACT;	AGTGGATACAGTAAAATC;	0.32	6.5	-2.8	62.9	22.4
D(1.1.1.3.2.2)	GATTTTACTGTATCCACC;	GGTGGATACAGTAAAATC;	0.35	6.5	-2.8	64.0	22.4
D(1.1.1.3.2.3)	GATTTTACTGTATCCACA;	TGTGGATACAGTAAAATC;	0.31	6.5	-2.8	62.3	22.4
D(1.1.1.3.2.4)	GATTTTACTGTATCCACG;	CGTGGATACAGTAAAATC;	0.33	6.5	-2.8	64.3	22.4
D(1.1.1.3.3.1)	GATTTTACTGTATCAACT;	AGTTGATACAGTAAAATC;	0.32	6.5	-2.8	60.6	5.9
D(1.1.1.3.3.2)	GATTTTACTGTATCAACC;	GGTTGATACAGTAAAATC;	0.35	6.5	-2.8	61.8	5.9
D(1.1.1.3.3.3)	GATTTTACTGTATCAACA;	TGTTGATACAGTAAAATC;	0.31	6.5	-2.8	60.1	5.9
D(1.1.1.3.3.4)	GATTTTACTGTATCAACG;	CGTTGATACAGTAAAATC;	0.33	6.5	-2.8	62.1	15.6
D(1.1.1.3.4.1)	GATTTTACTGTATCGACT;	AGTCGATACAGTAAAATC;	0.32	0.1	-12.7	62.9	-15.0
D(1.1.1.3.4.2)	GATTTTACTGTATCGACC;	GGTCGATACAGTAAAATC;	0.35	0.1	-12.7	64.0	19.9
D(1.1.1.3.4.3)	GATTTTACTGTATCGACA;	TGTCGATACAGTAAAATC;	0.31	0.1	-12.7	62.3	15.5
D(1.1.1.3.4.4)	GATTTTACTGTATCGACG;	CGTCGATACAGTAAAATC;	0.33	0.1	-1.7	64.3	15.6
D(1.1.1.3.5.1)	GATTTTACTGTAAGTACT;	AGTACTTACAGTAAAATC;	0.32	15.8	8.3	59.8	-15.0
D(1.1.1.3.5.2)	GATTTTACTGTAAGTACC;	GGTACTTACAGTAAAATC;	0.36	22.1	10.9	61.0	-15.0
D(1.1.1.3.5.3)	GATTTTACTGTAAGTACA;	TGTACTTACAGTAAAATC;	0.32	22.1	12.6	59.4	-15.0
D(1.1.1.3.5.4)	GATTTTACTGTAAGTACG;	CGTACTTACAGTAAAATC;	0.33	22.1	14.7	61.3	-15.0
D(1.1.1.3.6.1)	GATTTTACTGTAAGCACT;	AGTGCTTACAGTAAAATC;	0.33	22.1	14.7	63.8	-15.0
D(1.1.1.3.6.2)	GATTTTACTGTAAGCACC;	GGTGCTTACAGTAAAATC;	0.37	22.1	14.7	64.9	-15.0
D(1.1.1.3.6.3)	GATTTTACTGTAAGCACA;	TGTGCTTACAGTAAAATC;	0.33	22.1	14.7	63.2	-15.0
D(1.1.1.3.6.4)	GATTTTACTGTAAGCACG;	CGTGCTTACAGTAAAATC;	0.35	22.1	14.7	65.2	-15.0
D(1.1.1.4.1.1)	GATTTTACTGTGTCTACT;	AGTAGACACAGTAAAATC;	0.35	8.0	-38.4	62.6	8.7
D(1.1.1.4.1.2)	GATTTTACTGTGTCTACC;	GGTAGACACAGTAAAATC;	0.39	8.0	-38.4	63.8	8.7
D(1.1.1.4.1.3)	GATTTTACTGTGTCTACA;	TGTAGACACAGTAAAATC;	0.35	8.0	-34.4	62.1	8.7
D(1.1.1.4.1.4)	GATTTTACTGTGTCTACG;	CGTAGACACAGTAAAATC;	0.36	8.0	-38.4	64.1	16.0
D(1.1.1.4.2.1)	GATTTTACTGTGTCCACT;	AGTGGACACAGTAAAATC;	0.35	22.0	27.1	66.2	26.0
D(1.1.1.4.2.2)	GATTTTACTGTGTCCACC;	GGTGGACACAGTAAAATC;	0.38	18.6	27.0	67.3	26.0
D(1.1.1.4.2.3)	GATTTTACTGTGTCCACA;	TGTGGACACAGTAAAATC;	0.35	25.0	27.8	65.6	26.0
D(1.1.1.4.2.4)	GATTTTACTGTGTCCACG;	CGTGGACACAGTAAAATC;	0.36	8.0	24.9	67.6	26.0
D(1.1.1.4.3.1)	GATTTTACTGTGTCAACT;	AGTTGACACAGTAAAATC;	0.35	8.0	2.4	64.0	11.1
D(1.1.1.4.3.2)	GATTTTACTGTGTCAACC;	GGTTGACACAGTAAAATC;	0.38	8.0	2.4	65.1	11.1
D(1.1.1.4.3.3)	GATTTTACTGTGTCAACA;	TGTTGACACAGTAAAATC;	0.34	8.0	4.5	63.4	11.1
D(1.1.1.4.3.4)	GATTTTACTGTGTCAACG;	CGTTGACACAGTAAAATC;	0.36	8.0	-0.1	65.4	19.0
D(1.1.1.4.4.1)	GATTTTACTGTGTCGACT;	AGTCGACACAGTAAAATC;	0.35	39.1	41.9	66.2	3.8
D(1.1.1.4.4.2)	GATTTTACTGTGTCGACC;	GGTCGACACAGTAAAATC;	0.38	37.0	41.6	67.3	6.3
D(1.1.1.4.4.3)	GATTTTACTGTGTCGACA;	TGTCGACACAGTAAAATC;	0.34	42.0	42.0	65.5	3.8
D(1.1.1.4.4.4)	GATTTTACTGTGTCGACG;	CGTCGACACAGTAAAATC;	0.36	34.0	39.4	67.5	19.0
D(1.1.1.4.5.1)	GATTTTACTGTGAGTACT;	AGTACTCACAGTAAAATC;	0.35	18.8	3.4	62.6	-13.1
D(1.1.1.4.5.2)	GATTTTACTGTGAGTACC;	GGTACTCACAGTAAAATC;	0.39	8.0	10.9	63.8	-13.1
D(1.1.1.4.5.3)	GATTTTACTGTGAGTACA;	TGTACTCACAGTAAAATC;	0.35	15.4	12.6	62.1	-13.1
D(1.1.1.4.5.4)	GATTTTACTGTGAGTACG;	CGTACTCACAGTAAAATC;	0.36	8.0	8.3	64.1	-13.1
D(1.1.1.4.6.1)	GATTTTACTGTGAGCACT;	AGTGCTCACAGTAAAATC;	0.37	24.7	24.3	66.6	-13.1
D(1.1.1.4.6.2)	GATTTTACTGTGAGCACC;	GGTGCTCACAGTAAAATC;	0.40	21.6	24.2	67.7	-13.1
D(1.1.1.4.6.3)	GATTTTACTGTGAGCACA;	TGTGCTCACAGTAAAATC;	0.36	27.8	25.0	65.9	-13.1
D(1.1.1.4.6.4)	GATTTTACTGTGAGCACG;	CGTGCTCACAGTAAAATC;	0.38	19.0	22.2	67.9	-13.1
D(1.1.2.1.1.1)	GATTTTACCGTTTCTACT;	AGTAGAAACGGTAAAATC;	0.38	-14.5	-14.9	63.5	47.3
D(1.1.2.1.1.2)	GATTTTACCGTTTCTACC;	GGTAGAAACGGTAAAATC;	0.41	-14.5	-14.9	64.6	47.3
D(1.1.2.1.1.3)	GATTTTACCGTTTCTACA;	TGTAGAAACGGTAAAATC;	0.37	-14.5	-14.9	62.9	47.3
D(1.1.2.1.1.4)	GATTTTACCGTTTCTACG;	CGTAGAAACGGTAAAATC;	0.39	-9.4	-17.7	64.9	46.0
D(1.1.2.1.2.1)	GATTTTACCGTTTCCACT;	AGTGGAAACGGTAAAATC;	0.37	-14.5	-14.9	67.0	55.5
D(1.1.2.1.2.2)	GATTTTACCGTTTCCACC;	GGTGGAAACGGTAAAATC;	0.41	-14.5	-14.9	68.1	55.5
D(1.1.2.1.2.3)	GATTTTACCGTTTCCACA;	TGTGGAAACGGTAAAATC;	0.37	-14.5	-14.9	66.3	55.5
D(1.1.2.1.2.4)	GATTTTACCGTTTCCACG;	CGTGGAAACGGTAAAATC;	0.38	-28.6	-15.6	68.3	55.5
D(1.1.2.1.3.1)	GATTTTACCGTTTCAACT;	AGTTGAAACGGTAAAATC;	0.37	10.2	-14.9	64.7	48.7
D(1.1.2.1.3.2)	GATTTTACCGTTTCAACC;	GGTTGAAACGGTAAAATC;	0.40	-14.5	-14.9	65.9	48.7
D(1.1.2.1.3.3)	GATTTTACCGTTTCAACA;	TGTTGAAACGGTAAAATC;	0.37	13.6	-14.9	64.2	48.7
D(1.1.2.1.3.4)	GATTTTACCGTTTCAACG;	CGTTGAAACGGTAAAATC;	0.38	30.0	31.0	66.1	47.9
D(1.1.2.1.4.1)	GATTTTACCGTTTCGACT;	AGTCGAAACGGTAAAATC;	0.37	-12.7	-12.7	67.0	45.1
D(1.1.2.1.4.2)	GATTTTACCGTTTCGACC;	GGTCGAAACGGTAAAATC;	0.40	-12.7	-12.7	68.0	45.1
D(1.1.2.1.4.3)	GATTTTACCGTTTCGACA;	TGTCGAAACGGTAAAATC;	0.37	-12.7	-12.7	66.3	45.1
D(1.1.2.1.4.4)	GATTTTACCGTTTCGACG;	CGTCGAAACGGTAAAATC;	0.38	-12.7	-1.7	68.3	47.9
D(1.1.2.1.5.1)	GATTTTACCGTTAGTACT;	AGTACTAACGGTAAAATC;	0.37	24.0	16.3	62.8	35.3
D(1.1.2.1.5.2)	GATTTTACCGTTAGTACC;	GGTACTAACGGTAAAATC;	0.41	4.6	10.9	63.9	35.3
D(1.1.2.1.5.3)	GATTTTACCGTTAGTACA;	TGTACTAACGGTAAAATC;	0.37	15.4	12.6	62.3	35.3
D(1.1.2.1.5.4)	GATTTTACCGTTAGTACG;	CGTACTAACGGTAAAATC;	0.38	-9.4	-14.6	64.3	35.3
D(1.1.2.1.6.1)	GATTTTACCGTTAGCACT;	AGTGCTAACGGTAAAATC;	0.39	-4.5	-14.6	66.7	35.3
D(1.1.2.1.6.2)	GATTTTACCGTTAGCACC;	GGTGCTAACGGTAAAATC;	0.42	-4.5	-14.6	67.8	35.3
D(1.1.2.1.6.3)	GATTTTACCGTTAGCACA;	TGTGCTAACGGTAAAATC;	0.38	-4.5	-14.6	66.1	35.3
D(1.1.2.1.6.4)	GATTTTACCGTTAGCACG;	CGTGCTAACGGTAAAATC;	0.40	-4.5	-14.6	68.1	35.3
D(1.1.2.2.1.1)	GATTTTACCGTCTCTACT;	AGTAGAGACGGTAAAATC;	0.36	-14.5	-8.4	65.0	21.4
D(1.1.2.2.1.2)	GATTTTACCGTCTCTACC;	GGTAGAGACGGTAAAATC;	0.40	-14.5	-8.4	66.1	21.4
D(1.1.2.2.1.3)	GATTTTACCGTCTCTACA;	TGTAGAGACGGTAAAATC;	0.36	-14.5	-8.4	64.4	21.4
D(1.1.2.2.1.4)	GATTTTACCGTCTCTACG;	CGTAGAGACGGTAAAATC;	0.37	-12.9	-8.4	66.4	21.4
D(1.1.2.2.2.1)	GATTTTACCGTCTCCACT;	AGTGGAGACGGTAAAATC;	0.36	-14.5	-8.4	68.6	37.8
D(1.1.2.2.2.2)	GATTTTACCGTCTCCACC;	GGTGGAGACGGTAAAATC;	0.39	-14.5	-8.4	69.6	37.8
D(1.1.2.2.2.3)	GATTTTACCGTCTCCACA;	TGTGGAGACGGTAAAATC;	0.36	-14.5	-8.4	67.8	37.8
D(1.1.2.2.2.4)	GATTTTACCGTCTCCACG;	CGTGGAGACGGTAAAATC;	0.37	-34.5	-8.4	69.8	37.8
D(1.1.2.2.3.1)	GATTTTACCGTCTCAACT;	AGTTGAGACGGTAAAATC;	0.36	-14.5	-8.4	66.3	21.4
D(1.1.2.2.3.2)	GATTTTACCGTCTCAACC;	GGTTGAGACGGTAAAATC;	0.39	-14.5	-8.4	67.4	21.4
D(1.1.2.2.3.3)	GATTTTACCGTCTCAACA;	TGTTGAGACGGTAAAATC;	0.35	-14.5	-8.4	65.6	21.4
D(1.1.2.2.3.4)	GATTTTACCGTCTCAACG;	CGTTGAGACGGTAAAATC;	0.37	-32.1	12.3	67.6	29.7
D(1.1.2.2.4.1)	GATTTTACCGTCTCGACT;	AGTCGAGACGGTAAAATC;	0.36	17.5	15.3	68.5	30.6
D(1.1.2.2.4.2)	GATTTTACCGTCTCGACC;	GGTCGAGACGGTAAAATC;	0.39	-12.7	15.3	69.5	30.6
D(1.1.2.2.4.3)	GATTTTACCGTCTCGACA;	TGTCGAGACGGTAAAATC;	0.35	20.7	16.4	67.7	30.6
D(1.1.2.2.4.4)	GATTTTACCGTCTCGACG;	CGTCGAGACGGTAAAATC;	0.37	35.6	36.6	69.7	30.6
D(1.1.2.2.5.1)	GATTTTACCGTCAGTACT;	AGTACTGACGGTAAAATC;	0.36	13.9	17.5	65.6	21.4
D(1.1.2.2.5.2)	GATTTTACCGTCAGTACC;	GGTACTGACGGTAAAATC;	0.39	4.6	17.9	66.7	21.4
D(1.1.2.2.5.3)	GATTTTACCGTCAGTACA;	TGTACTGACGGTAAAATC;	0.36	15.4	17.9	65.0	21.4
D(1.1.2.2.5.4)	GATTTTACCGTCAGTACG;	CGTACTGACGGTAAAATC;	0.37	-12.9	17.9	67.0	21.4
D(1.1.2.2.6.1)	GATTTTACCGTCAGCACT;	AGTGCTGACGGTAAAATC;	0.37	-4.5	-8.4	69.5	21.4
D(1.1.2.2.6.2)	GATTTTACCGTCAGCACC;	GGTGCTGACGGTAAAATC;	0.41	-4.5	-8.4	70.6	21.4
D(1.1.2.2.6.3)	GATTTTACCGTCAGCACA;	TGTGCTGACGGTAAAATC;	0.37	-4.5	-8.4	68.8	21.4
D(1.1.2.2.6.4)	GATTTTACCGTCAGCACG;	CGTGCTGACGGTAAAATC;	0.38	-4.5	-8.4	70.8	21.4
D(1.1.2.3.1.1)	GATTTTACCGTATCTACT;	AGTAGATACGGTAAAATC;	0.36	-14.5	9.9	62.3	30.0
D(1.1.2.3.1.2)	GATTTTACCGTATCTACC;	GGTAGATACGGTAAAATC;	0.39	-14.5	9.9	63.4	30.0
D(1.1.2.3.1.3)	GATTTTACCGTATCTACA;	TGTAGATACGGTAAAATC;	0.35	9.1	9.9	61.8	30.0
D(1.1.2.3.1.4)	GATTTTACCGTATCTACG;	CGTAGATACGGTAAAATC;	0.37	26.1	27.0	63.8	32.0
D(1.1.2.3.2.1)	GATTTTACCGTATCCACT;	AGTGGATACGGTAAAATC;	0.35	-14.5	9.9	65.9	43.0
D(1.1.2.3.2.2)	GATTTTACCGTATCCACC;	GGTGGATACGGTAAAATC;	0.39	-14.5	9.9	67.0	43.0
D(1.1.2.3.2.3)	GATTTTACCGTATCCACA;	TGTGGATACGGTAAAATC;	0.35	-14.5	9.9	65.2	43.0
D(1.1.2.3.2.4)	GATTTTACCGTATCCACG;	CGTGGATACGGTAAAATC;	0.36	-17.5	9.9	67.2	43.0
D(1.1.2.3.3.1)	GATTTTACCGTATCAACT;	AGTTGATACGGTAAAATC;	0.35	-23.4	9.9	63.6	31.9
D(1.1.2.3.3.2)	GATTTTACCGTATCAACC;	GGTTGATACGGTAAAATC;	0.39	-23.4	9.9	64.7	31.9
D(1.1.2.3.3.3)	GATTTTACCGTATCAACA;	TGTTGATACGGTAAAATC;	0.35	-23.4	9.9	63.0	31.9
D(1.1.2.3.3.4)	GATTTTACCGTATCAACG;	CGTTGATACGGTAAAATC;	0.36	-15.8	9.9	65.0	34.6
D(1.1.2.3.4.1)	GATTTTACCGTATCGACT;	AGTCGATACGGTAAAATC;	0.35	0.1	9.9	65.8	26.1
D(1.1.2.3.4.2)	GATTTTACCGTATCGACC;	GGTCGATACGGTAAAATC;	0.39	0.1	9.9	66.9	26.1
D(1.1.2.3.4.3)	GATTTTACCGTATCGACA;	TGTCGATACGGTAAAATC;	0.35	0.1	9.9	65.2	26.1
D(1.1.2.3.4.4)	GATTTTACCGTATCGACG;	CGTCGATACGGTAAAATC;	0.36	0.1	9.9	67.2	34.6
D(1.1.2.3.5.1)	GATTTTACCGTAAGTACT;	AGTACTTACGGTAAAATC;	0.36	15.8	8.3	62.8	26.1
D(1.1.2.3.5.2)	GATTTTACCGTAAGTACC;	GGTACTTACGGTAAAATC;	0.39	4.6	22.2	63.9	26.1
D(1.1.2.3.5.3)	GATTTTACCGTAAGTACA;	TGTACTTACGGTAAAATC;	0.35	15.4	22.2	62.3	26.1
D(1.1.2.3.5.4)	GATTTTACCGTAAGTACG;	CGTACTTACGGTAAAATC;	0.36	27.9	25.2	64.3	26.1
D(1.1.2.3.6.1)	GATTTTACCGTAAGCACT;	AGTGCTTACGGTAAAATC;	0.37	-4.5	22.2	66.7	26.1
D(1.1.2.3.6.2)	GATTTTACCGTAAGCACC;	GGTGCTTACGGTAAAATC;	0.40	-4.5	22.2	67.8	26.1
D(1.1.2.3.6.3)	GATTTTACCGTAAGCACA;	TGTGCTTACGGTAAAATC;	0.37	-4.5	22.2	66.1	26.1
D(1.1.2.3.6.4)	GATTTTACCGTAAGCACG;	CGTGCTTACGGTAAAATC;	0.38	-4.5	22.2	68.1	26.1
D(1.1.2.4.1.1)	GATTTTACCGTGTCTACT;	AGTAGACACGGTAAAATC;	0.39	-14.5	-2.6	65.6	32.9
D(1.1.2.4.1.2)	GATTTTACCGTGTCTACC;	GGTAGACACGGTAAAATC;	0.42	-14.5	-2.6	66.7	32.9
D(1.1.2.4.1.3)	GATTTTACCGTGTCTACA;	TGTAGACACGGTAAAATC;	0.38	-14.5	-2.6	65.0	32.9
D(1.1.2.4.1.4)	GATTTTACCGTGTCTACG;	CGTAGACACGGTAAAATC;	0.40	-1.6	-2.6	67.0	34.3
D(1.1.2.4.2.1)	GATTTTACCGTGTCCACT;	AGTGGACACGGTAAAATC;	0.38	19.1	18.0	69.2	44.9
D(1.1.2.4.2.2)	GATTTTACCGTGTCCACC;	GGTGGACACGGTAAAATC;	0.42	15.4	17.9	70.2	44.9
D(1.1.2.4.2.3)	GATTTTACCGTGTCCACA;	TGTGGACACGGTAAAATC;	0.38	22.2	19.0	68.4	44.9
D(1.1.2.4.2.4)	GATTTTACCGTGTCCACG;	CGTGGACACGGTAAAATC;	0.39	36.9	38.8	70.4	44.9
D(1.1.2.4.3.1)	GATTTTACCGTGTCAACT;	AGTTGACACGGTAAAATC;	0.38	-14.5	-2.6	66.9	34.8
D(1.1.2.4.3.2)	GATTTTACCGTGTCAACC;	GGTTGACACGGTAAAATC;	0.42	-14.5	-2.6	68.0	34.8
D(1.1.2.4.3.3)	GATTTTACCGTGTCAACA;	TGTTGACACGGTAAAATC;	0.38	-14.5	-2.6	66.2	34.8
D(1.1.2.4.3.4)	GATTTTACCGTGTCAACG;	CGTTGACACGGTAAAATC;	0.39	-13.9	-2.6	68.2	36.7
D(1.1.2.4.4.1)	GATTTTACCGTGTCGACT;	AGTCGACACGGTAAAATC;	0.38	39.1	41.9	69.1	29.6
D(1.1.2.4.4.2)	GATTTTACCGTGTCGACC;	GGTCGACACGGTAAAATC;	0.42	37.0	41.6	70.1	29.6
D(1.1.2.4.4.3)	GATTTTACCGTGTCGACA;	TGTCGACACGGTAAAATC;	0.38	42.0	42.0	68.3	29.6
D(1.1.2.4.4.4)	GATTTTACCGTGTCGACG;	CGTCGACACGGTAAAATC;	0.39	34.0	39.4	70.3	36.7
D(1.1.2.4.5.1)	GATTTTACCGTGAGTACT;	AGTACTCACGGTAAAATC;	0.39	18.8	3.4	65.6	26.5
D(1.1.2.4.5.2)	GATTTTACCGTGAGTACC;	GGTACTCACGGTAAAATC;	0.42	4.6	10.9	66.7	26.5
D(1.1.2.4.5.3)	GATTTTACCGTGAGTACA;	TGTACTCACGGTAAAATC;	0.38	15.4	12.6	65.0	26.5
D(1.1.2.4.5.4)	GATTTTACCGTGAGTACG;	CGTACTCACGGTAAAATC;	0.40	11.6	8.3	67.0	26.5
D(1.1.2.4.6.1)	GATTTTACCGTGAGCACT;	AGTGCTCACGGTAAAATC;	0.40	21.8	15.0	69.5	26.5
D(1.1.2.4.6.2)	GATTTTACCGTGAGCACC;	GGTGCTCACGGTAAAATC;	0.44	18.4	15.0	70.6	26.5
D(1.1.2.4.6.3)	GATTTTACCGTGAGCACA;	TGTGCTCACGGTAAAATC;	0.40	24.9	16.2	68.8	26.5
D(1.1.2.4.6.4)	GATTTTACCGTGAGCACG;	CGTGCTCACGGTAAAATC;	0.41	39.5	36.2	70.8	26.5
D(1.1.3.1.1.1)	GATTTTACAGTTTCTACT;	AGTAGAAACTGTAAAATC;	0.34	-45.6	-13.2	60.4	26.4
D(1.1.3.1.1.2)	GATTTTACAGTTTCTACC;	GGTAGAAACTGTAAAATC;	0.37	-25.8	-13.2	61.6	26.4
D(1.1.3.1.1.3)	GATTTTACAGTTTCTACA;	TGTAGAAACTGTAAAATC;	0.33	-25.8	-13.2	60.0	26.4
D(1.1.3.1.1.4)	GATTTTACAGTTTCTACG;	CGTAGAAACTGTAAAATC;	0.35	-21.9	-13.2	62.0	28.9
D(1.1.3.1.2.1)	GATTTTACAGTTTCCACT;	AGTGGAAACTGTAAAATC;	0.33	-25.8	-13.2	64.0	38.0
D(1.1.3.1.2.2)	GATTTTACAGTTTCCACC;	GGTGGAAACTGTAAAATC;	0.37	-25.8	-13.2	65.2	38.0
D(1.1.3.1.2.3)	GATTTTACAGTTTCCACA;	TGTGGAAACTGTAAAATC;	0.33	-25.8	-13.2	63.5	38.0
D(1.1.3.1.2.4)	GATTTTACAGTTTCCACG;	CGTGGAAACTGTAAAATC;	0.34	-21.9	-13.2	65.5	38.0
D(1.1.3.1.3.1)	GATTTTACAGTTTCAACT;	AGTTGAAACTGTAAAATC;	0.33	14.7	19.5	61.8	28.1
D(1.1.3.1.3.2)	GATTTTACAGTTTCAACC;	GGTTGAAACTGTAAAATC;	0.37	7.6	14.1	62.9	28.1
D(1.1.3.1.3.3)	GATTTTACAGTTTCAACA;	TGTTGAAACTGTAAAATC;	0.33	15.7	15.4	61.3	28.1
D(1.1.3.1.3.4)	GATTTTACAGTTTCAACG;	CGTTGAAACTGTAAAATC;	0.34	-21.9	-13.2	63.3	31.2
D(1.1.3.1.4.1)	GATTTTACAGTTTCGACT;	AGTCGAAACTGTAAAATC;	0.33	-12.7	-12.7	64.0	23.2
D(1.1.3.1.4.2)	GATTTTACAGTTTCGACC;	GGTCGAAACTGTAAAATC;	0.37	-12.7	-12.7	65.1	23.2
D(1.1.3.1.4.3)	GATTTTACAGTTTCGACA;	TGTCGAAACTGTAAAATC;	0.33	-12.7	-12.7	63.5	23.2
D(1.1.3.1.4.4)	GATTTTACAGTTTCGACG;	CGTCGAAACTGTAAAATC;	0.34	-12.7	-1.7	65.4	31.2
D(1.1.3.1.5.1)	GATTTTACAGTTAGTACT;	AGTACTAACTGTAAAATC;	0.33	24.0	16.3	59.8	0.6
D(1.1.3.1.5.2)	GATTTTACAGTTAGTACC;	GGTACTAACTGTAAAATC;	0.37	4.6	10.9	61.0	0.6
D(1.1.3.1.5.3)	GATTTTACAGTTAGTACA;	TGTACTAACTGTAAAATC;	0.33	15.4	12.6	59.4	0.6
D(1.1.3.1.5.4)	GATTTTACAGTTAGTACG;	CGTACTAACTGTAAAATC;	0.35	1.6	8.3	61.3	0.6
D(1.1.3.1.6.1)	GATTTTACAGTTAGCACT;	AGTGCTAACTGTAAAATC;	0.35	-4.5	-13.2	63.8	0.6
D(1.1.3.1.6.2)	GATTTTACAGTTAGCACC;	GGTGCTAACTGTAAAATC;	0.39	-4.5	-13.2	64.9	0.6
D(1.1.3.1.6.3)	GATTTTACAGTTAGCACA;	TGTGCTAACTGTAAAATC;	0.35	-4.5	-13.2	63.2	0.6
D(1.1.3.1.6.4)	GATTTTACAGTTAGCACG;	CGTGCTAACTGTAAAATC;	0.36	-4.5	-13.2	65.2	0.6
D(1.1.3.2.1.1)	GATTTTACAGTCTCTACT;	AGTAGAGACTGTAAAATC;	0.32	-53.3	-7.0	62.0	0.6
D(1.1.3.2.1.2)	GATTTTACAGTCTCTACC;	GGTAGAGACTGTAAAATC;	0.36	-35.5	-7.0	63.1	0.6
D(1.1.3.2.1.3)	GATTTTACAGTCTCTACA;	TGTAGAGACTGTAAAATC;	0.32	-35.5	-7.0	61.5	0.6
D(1.1.3.2.1.4)	GATTTTACAGTCTCTACG;	CGTAGAGACTGTAAAATC;	0.33	-21.9	-7.0	63.5	0.6
D(1.1.3.2.2.1)	GATTTTACAGTCTCCACT;	AGTGGAGACTGTAAAATC;	0.32	-35.5	-7.0	65.6	7.2
D(1.1.3.2.2.2)	GATTTTACAGTCTCCACC;	GGTGGAGACTGTAAAATC;	0.36	-35.5	-7.0	66.7	7.2
D(1.1.3.2.2.3)	GATTTTACAGTCTCCACA;	TGTGGAGACTGTAAAATC;	0.32	-35.5	-7.0	65.0	7.2
D(1.1.3.2.2.4)	GATTTTACAGTCTCCACG;	CGTGGAGACTGTAAAATC;	0.33	-21.9	-7.0	67.0	7.2
D(1.1.3.2.3.1)	GATTTTACAGTCTCAACT;	AGTTGAGACTGTAAAATC;	0.32	-109.7	-7.0	63.3	0.6
D(1.1.3.2.3.2)	GATTTTACAGTCTCAACC;	GGTTGAGACTGTAAAATC;	0.35	-35.5	-7.0	64.4	0.6
D(1.1.3.2.3.3)	GATTTTACAGTCTCAACA;	TGTTGAGACTGTAAAATC;	0.31	-35.5	-7.0	62.8	0.6
D(1.1.3.2.3.4)	GATTTTACAGTCTCAACG;	CGTTGAGACTGTAAAATC;	0.33	-21.9	-7.0	64.8	0.6
D(1.1.3.2.4.1)	GATTTTACAGTCTCGACT;	AGTCGAGACTGTAAAATC;	0.32	23.0	27.0	65.5	15.3
D(1.1.3.2.4.2)	GATTTTACAGTCTCGACC;	GGTCGAGACTGTAAAATC;	0.35	15.8	21.4	66.6	15.3
D(1.1.3.2.4.3)	GATTTTACAGTCTCGACA;	TGTCGAGACTGTAAAATC;	0.31	22.7	22.3	64.9	15.3
D(1.1.3.2.4.4)	GATTTTACAGTCTCGACG;	CGTCGAGACTGTAAAATC;	0.33	-12.7	19.4	66.9	15.3
D(1.1.3.2.5.1)	GATTTTACAGTCAGTACT;	AGTACTGACTGTAAAATC;	0.32	13.9	17.5	62.6	0.6
D(1.1.3.2.5.2)	GATTTTACAGTCAGTACC;	GGTACTGACTGTAAAATC;	0.36	4.6	10.9	63.8	0.6
D(1.1.3.2.5.3)	GATTTTACAGTCAGTACA;	TGTACTGACTGTAAAATC;	0.32	15.4	12.6	62.1	0.6
D(1.1.3.2.5.4)	GATTTTACAGTCAGTACG;	CGTACTGACTGTAAAATC;	0.33	1.6	-7.0	64.1	14.1
D(1.1.3.2.6.1)	GATTTTACAGTCAGCACT;	AGTGCTGACTGTAAAATC;	0.34	-4.5	-7.0	66.6	0.6
D(1.1.3.2.6.2)	GATTTTACAGTCAGCACC;	GGTGCTGACTGTAAAATC;	0.37	-4.5	-7.0	67.7	0.6
D(1.1.3.2.6.3)	GATTTTACAGTCAGCACA;	TGTGCTGACTGTAAAATC;	0.33	-4.5	-7.0	65.9	0.6
D(1.1.3.2.6.4)	GATTTTACAGTCAGCACG;	CGTGCTGACTGTAAAATC;	0.35	-4.5	-7.0	67.9	13.0
D(1.1.3.3.1.1)	GATTTTACAGTATCTACT;	AGTAGATACTGTAAAATC;	0.32	9.1	14.4	59.2	0.6
D(1.1.3.3.1.2)	GATTTTACAGTATCTACC;	GGTAGATACTGTAAAATC;	0.35	-9.9	10.5	60.4	0.6
D(1.1.3.3.1.3)	GATTTTACAGTATCTACA;	TGTAGATACTGTAAAATC;	0.31	11.1	10.5	58.8	0.6
D(1.1.3.3.1.4)	GATTTTACAGTATCTACG;	CGTAGATACTGTAAAATC;	0.33	-9.9	10.5	60.8	0.6
D(1.1.3.3.2.1)	GATTTTACAGTATCCACT;	AGTGGATACTGTAAAATC;	0.31	-9.9	10.5	62.9	15.6
D(1.1.3.3.2.2)	GATTTTACAGTATCCACC;	GGTGGATACTGTAAAATC;	0.35	-9.9	10.5	64.0	15.6
D(1.1.3.3.2.3)	GATTTTACAGTATCCACA;	TGTGGATACTGTAAAATC;	0.31	-9.9	10.5	62.3	15.6
D(1.1.3.3.2.4)	GATTTTACAGTATCCACG;	CGTGGATACTGTAAAATC;	0.32	-9.9	10.5	64.3	15.6
D(1.1.3.3.3.1)	GATTTTACAGTATCAACT;	AGTTGATACTGTAAAATC;	0.31	-9.9	10.5	60.6	0.6
D(1.1.3.3.3.2)	GATTTTACAGTATCAACC;	GGTTGATACTGTAAAATC;	0.35	-9.9	10.5	61.8	0.6
D(1.1.3.3.3.3)	GATTTTACAGTATCAACA;	TGTTGATACTGTAAAATC;	0.31	-9.9	10.5	60.1	0.6
D(1.1.3.3.3.4)	GATTTTACAGTATCAACG;	CGTTGATACTGTAAAATC;	0.32	-9.9	10.5	62.1	0.6
D(1.1.3.3.4.1)	GATTTTACAGTATCGACT;	AGTCGATACTGTAAAATC;	0.31	0.1	10.5	62.9	15.2
D(1.1.3.3.4.2)	GATTTTACAGTATCGACC;	GGTCGATACTGTAAAATC;	0.35	0.1	10.5	64.0	19.9
D(1.1.3.3.4.3)	GATTTTACAGTATCGACA;	TGTCGATACTGTAAAATC;	0.31	0.1	10.5	62.3	15.2
D(1.1.3.3.4.4)	GATTTTACAGTATCGACG;	CGTCGATACTGTAAAATC;	0.32	0.1	10.5	64.3	15.2
D(1.1.3.3.5.1)	GATTTTACAGTAAGTACT;	AGTACTTACTGTAAAATC;	0.32	15.8	8.3	59.8	0.6
D(1.1.3.3.5.2)	GATTTTACAGTAAGTACC;	GGTACTTACTGTAAAATC;	0.35	14.2	22.5	61.0	0.6
D(1.1.3.3.5.3)	GATTTTACAGTAAGTACA;	TGTACTTACTGTAAAATC;	0.31	15.4	22.5	59.4	0.6
D(1.1.3.3.5.4)	GATTTTACAGTAAGTACG;	CGTACTTACTGTAAAATC;	0.33	14.2	22.5	61.3	0.6
D(1.1.3.3.6.1)	GATTTTACAGTAAGCACT;	AGTGCTTACTGTAAAATC;	0.33	14.2	22.5	63.8	0.6
D(1.1.3.3.6.2)	GATTTTACAGTAAGCACC;	GGTGCTTACTGTAAAATC;	0.37	14.2	22.5	64.9	0.6
D(1.1.3.3.6.3)	GATTTTACAGTAAGCACA;	TGTGCTTACTGTAAAATC;	0.33	14.2	22.5	63.2	0.6
D(1.1.3.3.6.4)	GATTTTACAGTAAGCACG;	CGTGCTTACTGTAAAATC;	0.34	14.2	22.5	65.2	0.6
D(1.1.3.4.1.1)	GATTTTACAGTGTCTACT;	AGTAGACACTGTAAAATC;	0.35	24.3	1.4	62.6	0.6
D(1.1.3.4.1.2)	GATTTTACAGTGTCTACC;	GGTAGACACTGTAAAATC;	0.38	24.3	1.4	63.8	0.6
D(1.1.3.4.1.3)	GATTTTACAGTGTCTACA;	TGTAGACACTGTAAAATC;	0.35	24.3	1.4	62.1	0.6
D(1.1.3.4.1.4)	GATTTTACAGTGTCTACG;	CGTAGACACTGTAAAATC;	0.36	24.3	1.4	64.1	0.6
D(1.1.3.4.2.1)	GATTTTACAGTGTCCACT;	AGTGGACACTGTAAAATC;	0.35	24.3	29.7	66.2	19.6
D(1.1.3.4.2.2)	GATTTTACAGTGTCCACC;	GGTGGACACTGTAAAATC;	0.38	24.3	23.9	67.3	19.6
D(1.1.3.4.2.3)	GATTTTACAGTGTCCACA;	TGTGGACACTGTAAAATC;	0.34	24.3	24.7	65.6	19.6
D(1.1.3.4.2.4)	GATTTTACAGTGTCCACG;	CGTGGACACTGTAAAATC;	0.36	24.3	21.8	67.6	19.6
D(1.1.3.4.3.1)	GATTTTACAGTGTCAACT;	AGTTGACACTGTAAAATC;	0.34	24.3	1.4	64.0	0.6
D(1.1.3.4.3.2)	GATTTTACAGTGTCAACC;	GGTTGACACTGTAAAATC;	0.38	24.3	1.4	65.1	0.6
D(1.1.3.4.3.3)	GATTTTACAGTGTCAACA;	TGTTGACACTGTAAAATC;	0.34	24.3	1.4	63.4	0.6
D(1.1.3.4.3.4)	GATTTTACAGTGTCAACG;	CGTTGACACTGTAAAATC;	0.35	24.3	1.4	65.4	13.4
D(1.1.3.4.4.1)	GATTTTACAGTGTCGACT;	AGTCGACACTGTAAAATC;	0.34	39.1	41.9	66.2	11.9
D(1.1.3.4.4.2)	GATTTTACAGTGTCGACC;	GGTCGACACTGTAAAATC;	0.38	37.0	41.6	67.3	11.9
D(1.1.3.4.4.3)	GATTTTACAGTGTCGACA;	TGTCGACACTGTAAAATC;	0.34	42.0	42.0	65.5	11.9
D(1.1.3.4.4.4)	GATTTTACAGTGTCGACG;	CGTCGACACTGTAAAATC;	0.35	34.0	39.4	67.5	11.9
D(1.1.3.4.5.1)	GATTTTACAGTGAGTACT;	AGTACTCACTGTAAAATC;	0.35	18.8	3.4	62.6	0.6
D(1.1.3.4.5.2)	GATTTTACAGTGAGTACC;	GGTACTCACTGTAAAATC;	0.38	18.4	10.9	63.8	0.6
D(1.1.3.4.5.3)	GATTTTACAGTGAGTACA;	TGTACTCACTGTAAAATC;	0.34	18.4	12.6	62.1	0.6
D(1.1.3.4.5.4)	GATTTTACAGTGAGTACG;	CGTACTCACTGTAAAATC;	0.36	18.4	8.3	64.1	0.6
D(1.1.3.4.6.1)	GATTTTACAGTGAGCACT;	AGTGCTCACTGTAAAATC;	0.36	28.2	26.6	66.6	0.6
D(1.1.3.4.6.2)	GATTTTACAGTGAGCACC;	GGTGCTCACTGTAAAATC;	0.40	18.4	21.0	67.7	0.6
D(1.1.3.4.6.3)	GATTTTACAGTGAGCACA;	TGTGCTCACTGTAAAATC;	0.36	27.1	22.0	65.9	0.6
D(1.1.3.4.6.4)	GATTTTACAGTGAGCACG;	CGTGCTCACTGTAAAATC;	0.37	18.4	19.1	67.9	0.6
D(1.1.4.1.1.1)	GATTTTACGGTTTCTACT;	AGTAGAAACCGTAAAATC;	0.35	-4.0	-14.5	63.5	28.9
D(1.1.4.1.1.2)	GATTTTACGGTTTCTACC;	GGTAGAAACCGTAAAATC;	0.39	-4.0	-34.0	64.6	28.9
D(1.1.4.1.1.3)	GATTTTACGGTTTCTACA;	TGTAGAAACCGTAAAATC;	0.35	-4.0	-14.5	62.9	28.9
D(1.1.4.1.1.4)	GATTTTACGGTTTCTACG;	CGTAGAAACCGTAAAATC;	0.36	-4.0	-14.5	64.9	30.8
D(1.1.4.1.2.1)	GATTTTACGGTTTCCACT;	AGTGGAAACCGTAAAATC;	0.35	-4.0	-29.7	67.0	39.6
D(1.1.4.1.2.2)	GATTTTACGGTTTCCACC;	GGTGGAAACCGTAAAATC;	0.38	-4.0	-29.7	68.1	39.6
D(1.1.4.1.2.3)	GATTTTACGGTTTCCACA;	TGTGGAAACCGTAAAATC;	0.34	-4.0	-29.7	66.3	39.6
D(1.1.4.1.2.4)	GATTTTACGGTTTCCACG;	CGTGGAAACCGTAAAATC;	0.36	-4.0	-29.7	68.3	39.6
D(1.1.4.1.3.1)	GATTTTACGGTTTCAACT;	AGTTGAAACCGTAAAATC;	0.35	-4.0	9.7	64.7	30.5
D(1.1.4.1.3.2)	GATTTTACGGTTTCAACC;	GGTTGAAACCGTAAAATC;	0.38	24.5	22.9	65.9	30.5
D(1.1.4.1.3.3)	GATTTTACGGTTTCAACA;	TGTTGAAACCGTAAAATC;	0.34	15.6	11.2	64.2	30.5
D(1.1.4.1.3.4)	GATTTTACGGTTTCAACG;	CGTTGAAACCGTAAAATC;	0.36	-4.0	7.6	66.1	33.0
D(1.1.4.1.4.1)	GATTTTACGGTTTCGACT;	AGTCGAAACCGTAAAATC;	0.35	-0.1	-12.7	67.0	26.1
D(1.1.4.1.4.2)	GATTTTACGGTTTCGACC;	GGTCGAAACCGTAAAATC;	0.38	-0.1	-12.7	68.0	26.1
D(1.1.4.1.4.3)	GATTTTACGGTTTCGACA;	TGTCGAAACCGTAAAATC;	0.34	-0.1	-12.7	66.3	26.1
D(1.1.4.1.4.4)	GATTTTACGGTTTCGACG;	CGTCGAAACCGTAAAATC;	0.36	-0.1	-1.7	68.3	33.0
D(1.1.4.1.5.1)	GATTTTACGGTTAGTACT;	AGTACTAACCGTAAAATC;	0.35	24.0	16.3	62.8	-0.8
D(1.1.4.1.5.2)	GATTTTACGGTTAGTACC;	GGTACTAACCGTAAAATC;	0.38	4.6	10.9	63.9	-0.8
D(1.1.4.1.5.3)	GATTTTACGGTTAGTACA;	TGTACTAACCGTAAAATC;	0.35	15.4	12.6	62.3	-0.8
D(1.1.4.1.5.4)	GATTTTACGGTTAGTACG;	CGTACTAACCGTAAAATC;	0.36	-4.0	8.3	64.3	-0.8
D(1.1.4.1.6.1)	GATTTTACGGTTAGCACT;	AGTGCTAACCGTAAAATC;	0.36	-4.5	-7.4	66.7	-0.8
D(1.1.4.1.6.2)	GATTTTACGGTTAGCACC;	GGTGCTAACCGTAAAATC;	0.40	-4.5	-7.4	67.8	-0.8
D(1.1.4.1.6.3)	GATTTTACGGTTAGCACA;	TGTGCTAACCGTAAAATC;	0.36	-4.5	-7.4	66.1	-0.8
D(1.1.4.1.6.4)	GATTTTACGGTTAGCACG;	CGTGCTAACCGTAAAATC;	0.37	-4.5	-7.4	68.1	-0.8
D(1.1.4.2.1.1)	GATTTTACGGTCTCTACT;	AGTAGAGACCGTAAAATC;	0.34	-2.6	-14.5	65.0	-5.9
D(1.1.4.2.1.2)	GATTTTACGGTCTCTACC;	GGTAGAGACCGTAAAATC;	0.37	-2.6	-29.1	66.1	-5.9
D(1.1.4.2.1.3)	GATTTTACGGTCTCTACA;	TGTAGAGACCGTAAAATC;	0.33	-2.6	-14.5	64.4	-5.9
D(1.1.4.2.1.4)	GATTTTACGGTCTCTACG;	CGTAGAGACCGTAAAATC;	0.35	-2.6	-14.5	66.4	-5.9
D(1.1.4.2.2.1)	GATTTTACGGTCTCCACT;	AGTGGAGACCGTAAAATC;	0.33	-2.6	-29.7	68.6	12.3
D(1.1.4.2.2.2)	GATTTTACGGTCTCCACC;	GGTGGAGACCGTAAAATC;	0.37	-2.6	-29.7	69.6	12.3
D(1.1.4.2.2.3)	GATTTTACGGTCTCCACA;	TGTGGAGACCGTAAAATC;	0.33	-2.6	-29.7	67.8	12.3
D(1.1.4.2.2.4)	GATTTTACGGTCTCCACG;	CGTGGAGACCGTAAAATC;	0.34	-2.6	-29.7	69.8	12.3
D(1.1.4.2.3.1)	GATTTTACGGTCTCAACT;	AGTTGAGACCGTAAAATC;	0.33	-2.6	-14.5	66.3	-5.9
D(1.1.4.2.3.2)	GATTTTACGGTCTCAACC;	GGTTGAGACCGTAAAATC;	0.37	-2.6	-42.8	67.4	-5.9
D(1.1.4.2.3.3)	GATTTTACGGTCTCAACA;	TGTTGAGACCGTAAAATC;	0.33	-2.6	-14.5	65.6	-5.9
D(1.1.4.2.3.4)	GATTTTACGGTCTCAACG;	CGTTGAGACCGTAAAATC;	0.34	-2.6	-14.5	67.6	-5.9
D(1.1.4.2.4.1)	GATTTTACGGTCTCGACT;	AGTCGAGACCGTAAAATC;	0.33	19.5	17.9	68.5	22.9
D(1.1.4.2.4.2)	GATTTTACGGTCTCGACC;	GGTCGAGACCGTAAAATC;	0.37	30.7	29.4	69.5	22.9
D(1.1.4.2.4.3)	GATTTTACGGTCTCGACA;	TGTCGAGACCGTAAAATC;	0.33	22.6	18.9	67.7	22.9
D(1.1.4.2.4.4)	GATTTTACGGTCTCGACG;	CGTCGAGACCGTAAAATC;	0.34	-0.1	15.7	69.7	22.9
D(1.1.4.2.5.1)	GATTTTACGGTCAGTACT;	AGTACTGACCGTAAAATC;	0.33	13.9	17.5	65.6	-4.7
D(1.1.4.2.5.2)	GATTTTACGGTCAGTACC;	GGTACTGACCGTAAAATC;	0.37	4.6	10.9	66.7	-4.7
D(1.1.4.2.5.3)	GATTTTACGGTCAGTACA;	TGTACTGACCGTAAAATC;	0.33	15.4	12.6	65.0	-4.7
D(1.1.4.2.5.4)	GATTTTACGGTCAGTACG;	CGTACTGACCGTAAAATC;	0.35	-2.6	8.3	67.0	14.1
D(1.1.4.2.6.1)	GATTTTACGGTCAGCACT;	AGTGCTGACCGTAAAATC;	0.35	-4.5	-7.4	69.5	13.6
D(1.1.4.2.6.2)	GATTTTACGGTCAGCACC;	GGTGCTGACCGTAAAATC;	0.39	-4.5	-7.4	70.6	10.4
D(1.1.4.2.6.3)	GATTTTACGGTCAGCACA;	TGTGCTGACCGTAAAATC;	0.35	-4.5	-7.4	68.8	13.6
[truncated: 10,369 more rows]
