# Supplementary material for: TReSR: A PCR-compatible DNA sequence design method for engineering proteins containing tandem repeats
Source: PLoS One. 2023 Apr 12;18(4):e0281228. doi: 10.1371/journal.pone.0281228 (PMC10096509; doi:10.1371/journal.pone.0281228)
Supplement: S2 File — (ZIP) [file pone.0281228.s002.zip › TReSR_code/select_grouped_segments.csv]

Segment[Group](Codons)	FWD	REV	FRQ	T(FF)	T(RR)	T(FR)	T(WT)
A[1](1.1.1.2.1.2)	ATGAAACCTGTCACTTTG;	CAAAGTGACAGGTTTCAT;	0.41	-52.1	-1.6	67.2	42.1
A[3](1.1.1.2.2.1)	ATGAAACCTGTCACCTTA;	TAAGGTGACAGGTTTCAT;	0.44	-52.1	-1.5	69.5	42.1
A[3](1.1.1.2.2.2)	ATGAAACCTGTCACCTTG;	CAAGGTGACAGGTTTCAT;	0.44	-52.1	-1.5	69.5	42.1
A[1](1.1.1.4.1.2)	ATGAAACCTGTGACTTTG;	CAAAGTCACAGGTTTCAT;	0.43	-4.4	-24.8	67.2	44
A[3](1.1.1.4.2.1)	ATGAAACCTGTGACCTTA;	TAAGGTCACAGGTTTCAT;	0.47	-14	-24.3	69.5	42.9
A[3](1.1.1.4.2.2)	ATGAAACCTGTGACCTTG;	CAAGGTCACAGGTTTCAT;	0.47	-14	-24.3	69.5	42.9
A[4](1.1.2.1.1.1)	ATGAAACCCGTTACTTTA;	TAAAGTAACGGGTTTCAT;	0.41	1.2	11.1	67.3	40.9
A[4](1.1.2.1.1.2)	ATGAAACCCGTTACTTTG;	CAAAGTAACGGGTTTCAT;	0.41	1.2	11.1	67.4	40.9
A[4](1.1.2.1.2.1)	ATGAAACCCGTTACCTTA;	TAAGGTAACGGGTTTCAT;	0.45	1.2	11.1	69.6	40.9
A[4](1.1.2.1.2.2)	ATGAAACCCGTTACCTTG;	CAAGGTAACGGGTTTCAT;	0.45	1.2	11.1	69.6	40.9
A[4](1.1.2.2.1.1)	ATGAAACCCGTCACTTTA;	TAAAGTGACGGGTTTCAT;	0.4	-14.5	-2.6	70.1	36.2
A[4](1.1.2.2.1.2)	ATGAAACCCGTCACTTTG;	CAAAGTGACGGGTTTCAT;	0.4	-14.5	-2.6	70.2	36.2
A[4](1.1.2.2.2.1)	ATGAAACCCGTCACCTTA;	TAAGGTGACGGGTTTCAT;	0.44	-14.5	-2.6	72.5	36.2
A[4](1.1.2.2.2.2)	ATGAAACCCGTCACCTTG;	CAAGGTGACGGGTTTCAT;	0.43	-14.5	-2.6	72.5	36.2
A[4](1.1.2.2.3.1)	ATGAAACCCGTCACATTA;	TAATGTGACGGGTTTCAT;	0.4	-28.5	-2.6	70.3	36.5
A[4](1.1.2.2.3.2)	ATGAAACCCGTCACATTG;	CAATGTGACGGGTTTCAT;	0.4	-28.5	-2.6	70.3	36.5
A[4](1.1.2.4.1.1)	ATGAAACCCGTGACTTTA;	TAAAGTCACGGGTTTCAT;	0.43	-14.5	-2.6	70.1	39.8
A[4](1.1.2.4.1.2)	ATGAAACCCGTGACTTTG;	CAAAGTCACGGGTTTCAT;	0.42	-14.5	-2.6	70.2	39.9
A[4](1.1.2.4.2.1)	ATGAAACCCGTGACCTTA;	TAAGGTCACGGGTTTCAT;	0.46	-14.5	-2.6	72.5	38.3
A[4](1.1.2.4.2.2)	ATGAAACCCGTGACCTTG;	CAAGGTCACGGGTTTCAT;	0.46	-14.5	-2.6	72.5	38.3
A[4](1.1.2.4.3.1)	ATGAAACCCGTGACATTA;	TAATGTCACGGGTTTCAT;	0.42	-28.5	-2.6	70.3	40.2
A[4](1.1.2.4.3.2)	ATGAAACCCGTGACATTG;	CAATGTCACGGGTTTCAT;	0.42	-28.5	-2.6	70.3	40.2
A[6](1.2.1.1.1.3)	ATGAAGCCTGTTACTCTT;	AAGAGTAACAGGCTTCAT;	0.34	-24.2	-15.2	67.9	29.7
A[6](1.2.1.1.1.4)	ATGAAGCCTGTTACTCTC;	GAGAGTAACAGGCTTCAT;	0.33	-24.2	-15.2	68.3	29.7
A[6](1.2.1.1.1.5)	ATGAAGCCTGTTACTCTA;	TAGAGTAACAGGCTTCAT;	0.33	-24.2	-15.2	68.5	29.7
A[6](1.2.1.1.1.6)	ATGAAGCCTGTTACTCTG;	CAGAGTAACAGGCTTCAT;	0.4	-24.2	-15.2	68.6	29.7
A[6](1.2.1.1.2.3)	ATGAAGCCTGTTACCCTT;	AAGGGTAACAGGCTTCAT;	0.37	-24.2	-15.2	71.1	29.7
A[6](1.2.1.1.2.4)	ATGAAGCCTGTTACCCTC;	GAGGGTAACAGGCTTCAT;	0.37	-24.2	-15.2	71.3	29.7
A[6](1.2.1.1.2.5)	ATGAAGCCTGTTACCCTA;	TAGGGTAACAGGCTTCAT;	0.36	-24.2	-15.2	71.7	29.7
A[6](1.2.1.1.2.6)	ATGAAGCCTGTTACCCTG;	CAGGGTAACAGGCTTCAT;	0.43	-24.2	-15.2	71.7	29.7
A[6](1.2.1.1.3.3)	ATGAAGCCTGTTACACTT;	AAGTGTAACAGGCTTCAT;	0.33	0.1	-15.2	68.6	32.5
A[6](1.2.1.1.3.4)	ATGAAGCCTGTTACACTC;	GAGTGTAACAGGCTTCAT;	0.33	0.1	-15.2	68.9	32.5
A[6](1.2.1.1.3.5)	ATGAAGCCTGTTACACTA;	TAGTGTAACAGGCTTCAT;	0.32	0.1	-15.2	69.2	32.5
A[6](1.2.1.1.3.6)	ATGAAGCCTGTTACACTG;	CAGTGTAACAGGCTTCAT;	0.39	0.1	-15.2	69.2	32.5
A[6](1.2.1.1.4.4)	ATGAAGCCTGTTACGCTC;	GAGCGTAACAGGCTTCAT;	0.35	-29.1	-15.2	72.1	41.4
A[6](1.2.1.1.4.5)	ATGAAGCCTGTTACGCTA;	TAGCGTAACAGGCTTCAT;	0.33	-13.8	-15.2	72.5	41.4
A[6](1.2.1.1.4.6)	ATGAAGCCTGTTACGCTG;	CAGCGTAACAGGCTTCAT;	0.41	-12	-15.2	72.5	41.4
A[6](1.2.1.2.1.3)	ATGAAGCCTGTCACTCTT;	AAGAGTGACAGGCTTCAT;	0.32	-24.2	-15.2	70.8	29
A[6](1.2.1.2.1.4)	ATGAAGCCTGTCACTCTC;	GAGAGTGACAGGCTTCAT;	0.32	-24.2	-15.2	71.1	29
A[6](1.2.1.2.1.5)	ATGAAGCCTGTCACTCTA;	TAGAGTGACAGGCTTCAT;	0.31	-24.2	-15.2	71.4	29
A[6](1.2.1.2.1.6)	ATGAAGCCTGTCACTCTG;	CAGAGTGACAGGCTTCAT;	0.38	-24.2	-15.2	71.4	29
A[6](1.2.1.2.2.3)	ATGAAGCCTGTCACCCTT;	AAGGGTGACAGGCTTCAT;	0.36	-24.2	-15.2	74	29
A[6](1.2.1.2.2.4)	ATGAAGCCTGTCACCCTC;	GAGGGTGACAGGCTTCAT;	0.36	-24.2	-15.2	74.2	29
A[6](1.2.1.2.2.5)	ATGAAGCCTGTCACCCTA;	TAGGGTGACAGGCTTCAT;	0.35	-24.2	-15.2	74.6	29
A[6](1.2.1.2.2.6)	ATGAAGCCTGTCACCCTG;	CAGGGTGACAGGCTTCAT;	0.42	-24.2	-15.2	74.5	29
A[6](1.2.1.3.1.3)	ATGAAGCCTGTAACTCTT;	AAGAGTTACAGGCTTCAT;	0.32	-24.2	-15.2	67.9	42.7
A[6](1.2.1.3.1.4)	ATGAAGCCTGTAACTCTC;	GAGAGTTACAGGCTTCAT;	0.32	-24.2	-15.2	68.3	42.7
A[6](1.2.1.3.1.5)	ATGAAGCCTGTAACTCTA;	TAGAGTTACAGGCTTCAT;	0.31	-24.2	-15.2	68.5	42.7
A[6](1.2.1.3.1.6)	ATGAAGCCTGTAACTCTG;	CAGAGTTACAGGCTTCAT;	0.38	-24.2	-15.2	68.6	42.7
A[6](1.2.1.3.2.3)	ATGAAGCCTGTAACCCTT;	AAGGGTTACAGGCTTCAT;	0.36	-24.2	-15.2	71.1	42
A[6](1.2.1.3.2.4)	ATGAAGCCTGTAACCCTC;	GAGGGTTACAGGCTTCAT;	0.35	-24.2	-15.2	71.3	42
A[6](1.2.1.3.2.5)	ATGAAGCCTGTAACCCTA;	TAGGGTTACAGGCTTCAT;	0.34	-24.2	-15.2	71.7	42
A[6](1.2.1.3.2.6)	ATGAAGCCTGTAACCCTG;	CAGGGTTACAGGCTTCAT;	0.41	-24.2	-15.2	71.7	42
A[6](1.2.1.3.3.3)	ATGAAGCCTGTAACACTT;	AAGTGTTACAGGCTTCAT;	0.32	-9.8	-15.2	68.6	43.7
A[6](1.2.1.3.3.4)	ATGAAGCCTGTAACACTC;	GAGTGTTACAGGCTTCAT;	0.31	-9.8	-15.2	68.9	43.7
A[6](1.2.1.3.3.5)	ATGAAGCCTGTAACACTA;	TAGTGTTACAGGCTTCAT;	0.3	-9.8	-15.2	69.2	43.7
A[6](1.2.1.3.3.6)	ATGAAGCCTGTAACACTG;	CAGTGTTACAGGCTTCAT;	0.38	-9.8	-15.2	69.2	43.7
A[6](1.2.1.4.1.3)	ATGAAGCCTGTGACTCTT;	AAGAGTCACAGGCTTCAT;	0.35	-4.4	-15.2	70.8	33.8
A[6](1.2.1.4.1.4)	ATGAAGCCTGTGACTCTC;	GAGAGTCACAGGCTTCAT;	0.35	-4.4	-15.2	71.1	33.8
A[6](1.2.1.4.1.5)	ATGAAGCCTGTGACTCTA;	TAGAGTCACAGGCTTCAT;	0.34	-4.4	-15.2	71.4	33.8
A[6](1.2.1.4.1.6)	ATGAAGCCTGTGACTCTG;	CAGAGTCACAGGCTTCAT;	0.41	-4.4	-15.2	71.4	33.8
A[6](1.2.1.4.2.3)	ATGAAGCCTGTGACCCTT;	AAGGGTCACAGGCTTCAT;	0.39	-24.2	-15.2	74	32.8
A[6](1.2.1.4.2.4)	ATGAAGCCTGTGACCCTC;	GAGGGTCACAGGCTTCAT;	0.38	-24.2	-15.2	74.2	32.8
A[6](1.2.1.4.2.5)	ATGAAGCCTGTGACCCTA;	TAGGGTCACAGGCTTCAT;	0.37	-24.2	-15.2	74.6	32.8
A[6](1.2.1.4.2.6)	ATGAAGCCTGTGACCCTG;	CAGGGTCACAGGCTTCAT;	0.44	-24.2	-15.2	74.5	32.8
A[6](1.2.1.4.4.4)	ATGAAGCCTGTGACGCTC;	GAGCGTCACAGGCTTCAT;	0.36	-29.1	-15.2	74.9	43.7
A[6](1.2.2.1.1.3)	ATGAAGCCCGTTACTCTT;	AAGAGTAACGGGCTTCAT;	0.33	-24.2	-2.6	70.9	30.2
A[6](1.2.2.1.1.4)	ATGAAGCCCGTTACTCTC;	GAGAGTAACGGGCTTCAT;	0.33	-24.2	-2.6	71.2	30.2
A[6](1.2.2.1.1.5)	ATGAAGCCCGTTACTCTA;	TAGAGTAACGGGCTTCAT;	0.32	-24.2	-2.6	71.5	30.2
A[6](1.2.2.1.1.6)	ATGAAGCCCGTTACTCTG;	CAGAGTAACGGGCTTCAT;	0.39	-24.2	-2.6	71.5	30.2
A[6](1.2.2.1.2.3)	ATGAAGCCCGTTACCCTT;	AAGGGTAACGGGCTTCAT;	0.37	-24.2	-2.6	74.1	30.2
A[6](1.2.2.1.2.4)	ATGAAGCCCGTTACCCTC;	GAGGGTAACGGGCTTCAT;	0.36	-24.2	-2.6	74.3	30.2
A[6](1.2.2.1.2.5)	ATGAAGCCCGTTACCCTA;	TAGGGTAACGGGCTTCAT;	0.35	-24.2	-2.6	74.7	30.2
A[6](1.2.2.1.2.6)	ATGAAGCCCGTTACCCTG;	CAGGGTAACGGGCTTCAT;	0.42	-24.2	-2.6	74.6	30.2
A[6](1.2.2.1.3.3)	ATGAAGCCCGTTACACTT;	AAGTGTAACGGGCTTCAT;	0.33	-27.1	-2.6	71.5	30.2
A[6](1.2.2.1.3.4)	ATGAAGCCCGTTACACTC;	GAGTGTAACGGGCTTCAT;	0.32	-24.2	-2.6	71.8	30.2
A[6](1.2.2.1.3.5)	ATGAAGCCCGTTACACTA;	TAGTGTAACGGGCTTCAT;	0.31	-24.2	-2.6	72.2	30.2
A[6](1.2.2.1.3.6)	ATGAAGCCCGTTACACTG;	CAGTGTAACGGGCTTCAT;	0.39	-24.2	-2.6	72.2	30.2
A[6](1.2.2.2.1.3)	ATGAAGCCCGTCACTCTT;	AAGAGTGACGGGCTTCAT;	0.32	-24.2	-2.6	73.8	20.2
A[6](1.2.2.2.1.4)	ATGAAGCCCGTCACTCTC;	GAGAGTGACGGGCTTCAT;	0.31	-24.2	-2.6	74	20.2
A[6](1.2.2.2.1.5)	ATGAAGCCCGTCACTCTA;	TAGAGTGACGGGCTTCAT;	0.3	-24.2	-2.6	74.4	20.2
A[6](1.2.2.2.1.6)	ATGAAGCCCGTCACTCTG;	CAGAGTGACGGGCTTCAT;	0.38	-24.2	-2.6	74.3	20.2
A[6](1.2.2.2.2.3)	ATGAAGCCCGTCACCCTT;	AAGGGTGACGGGCTTCAT;	0.35	-24.2	-2.6	76.9	20.2
A[6](1.2.2.2.2.4)	ATGAAGCCCGTCACCCTC;	GAGGGTGACGGGCTTCAT;	0.35	-24.2	-2.6	77.1	20.2
A[6](1.2.2.2.2.5)	ATGAAGCCCGTCACCCTA;	TAGGGTGACGGGCTTCAT;	0.34	-24.2	-2.6	77.6	20.2
A[6](1.2.2.2.2.6)	ATGAAGCCCGTCACCCTG;	CAGGGTGACGGGCTTCAT;	0.41	-24.2	-2.6	77.4	20.2
A[6](1.2.2.2.3.3)	ATGAAGCCCGTCACACTT;	AAGTGTGACGGGCTTCAT;	0.31	-27.1	-2.6	74.4	24.4
A[6](1.2.2.2.3.4)	ATGAAGCCCGTCACACTC;	GAGTGTGACGGGCTTCAT;	0.31	-24.2	-2.6	74.6	24.4
A[6](1.2.2.2.3.5)	ATGAAGCCCGTCACACTA;	TAGTGTGACGGGCTTCAT;	0.3	-24.2	-2.6	75	24.4
A[6](1.2.2.2.3.6)	ATGAAGCCCGTCACACTG;	CAGTGTGACGGGCTTCAT;	0.37	-24.2	-2.6	74.9	24.4
A[6](1.2.2.3.1.3)	ATGAAGCCCGTAACTCTT;	AAGAGTTACGGGCTTCAT;	0.31	-24.2	-2.6	70.9	38.2
A[6](1.2.2.3.1.4)	ATGAAGCCCGTAACTCTC;	GAGAGTTACGGGCTTCAT;	0.31	-24.2	-2.6	71.2	38.2
A[6](1.2.2.3.1.5)	ATGAAGCCCGTAACTCTA;	TAGAGTTACGGGCTTCAT;	0.3	-24.2	-2.6	71.5	38.2
A[6](1.2.2.3.1.6)	ATGAAGCCCGTAACTCTG;	CAGAGTTACGGGCTTCAT;	0.37	-24.2	-2.6	71.5	38.2
A[6](1.2.2.3.2.3)	ATGAAGCCCGTAACCCTT;	AAGGGTTACGGGCTTCAT;	0.35	-24.2	-2.6	74.1	37.4
A[6](1.2.2.3.2.4)	ATGAAGCCCGTAACCCTC;	GAGGGTTACGGGCTTCAT;	0.34	-24.2	-2.6	74.3	37.4
A[6](1.2.2.3.2.5)	ATGAAGCCCGTAACCCTA;	TAGGGTTACGGGCTTCAT;	0.33	-24.2	-2.6	74.7	37.4
A[6](1.2.2.3.2.6)	ATGAAGCCCGTAACCCTG;	CAGGGTTACGGGCTTCAT;	0.4	-24.2	-2.6	74.6	37.4
A[6](1.2.2.3.3.3)	ATGAAGCCCGTAACACTT;	AAGTGTTACGGGCTTCAT;	0.31	-27.1	-2.6	71.5	39.4
A[6](1.2.2.3.3.4)	ATGAAGCCCGTAACACTC;	GAGTGTTACGGGCTTCAT;	0.31	-24.2	-2.6	71.8	39.4
A[6](1.2.2.3.3.5)	ATGAAGCCCGTAACACTA;	TAGTGTTACGGGCTTCAT;	0.3	-24.2	-2.6	72.2	39.4
A[6](1.2.2.3.3.6)	ATGAAGCCCGTAACACTG;	CAGTGTTACGGGCTTCAT;	0.37	-24.2	-2.6	72.2	39.4
A[6](1.2.2.4.1.3)	ATGAAGCCCGTGACTCTT;	AAGAGTCACGGGCTTCAT;	0.34	-24.2	11.1	73.8	27.7
A[6](1.2.2.4.1.4)	ATGAAGCCCGTGACTCTC;	GAGAGTCACGGGCTTCAT;	0.34	-24.2	11.1	74	27.7
A[6](1.2.2.4.1.5)	ATGAAGCCCGTGACTCTA;	TAGAGTCACGGGCTTCAT;	0.33	-24.2	11.1	74.4	27.7
A[6](1.2.2.4.1.6)	ATGAAGCCCGTGACTCTG;	CAGAGTCACGGGCTTCAT;	0.4	-24.2	11.1	74.3	27.7
A[6](1.2.2.4.2.3)	ATGAAGCCCGTGACCCTT;	AAGGGTCACGGGCTTCAT;	0.38	-24.2	-2.6	76.9	26.4
A[6](1.2.2.4.2.4)	ATGAAGCCCGTGACCCTC;	GAGGGTCACGGGCTTCAT;	0.37	-24.2	-2.6	77.1	26.4
A[6](1.2.2.4.2.5)	ATGAAGCCCGTGACCCTA;	TAGGGTCACGGGCTTCAT;	0.36	-24.2	-2.6	77.6	26.4
A[6](1.2.2.4.2.6)	ATGAAGCCCGTGACCCTG;	CAGGGTCACGGGCTTCAT;	0.44	-24.2	-2.6	77.4	26.4
A[6](1.2.3.1.1.3)	ATGAAGCCAGTTACTCTT;	AAGAGTAACTGGCTTCAT;	0.34	-24.3	-0.6	67.9	42.7
A[6](1.2.3.1.1.4)	ATGAAGCCAGTTACTCTC;	GAGAGTAACTGGCTTCAT;	0.34	-24.3	-0.6	68.3	42.7
A[6](1.2.3.1.1.5)	ATGAAGCCAGTTACTCTA;	TAGAGTAACTGGCTTCAT;	0.33	-24.3	-0.6	68.5	42.7
A[6](1.2.3.1.1.6)	ATGAAGCCAGTTACTCTG;	CAGAGTAACTGGCTTCAT;	0.4	-24.3	-0.6	68.6	42.7
A[6](1.2.3.1.2.3)	ATGAAGCCAGTTACCCTT;	AAGGGTAACTGGCTTCAT;	0.38	-24.2	-10.9	71.1	42.7
A[6](1.2.3.1.2.4)	ATGAAGCCAGTTACCCTC;	GAGGGTAACTGGCTTCAT;	0.37	-24.2	-10.9	71.3	42.7
A[6](1.2.3.1.2.5)	ATGAAGCCAGTTACCCTA;	TAGGGTAACTGGCTTCAT;	0.36	-24.2	-10.9	71.7	42.7
A[6](1.2.3.1.2.6)	ATGAAGCCAGTTACCCTG;	CAGGGTAACTGGCTTCAT;	0.44	-11	-6.4	71.7	42.7
A[6](1.2.3.1.3.3)	ATGAAGCCAGTTACACTT;	AAGTGTAACTGGCTTCAT;	0.34	-2.5	-41.1	68.6	42.7
A[6](1.2.3.1.3.4)	ATGAAGCCAGTTACACTC;	GAGTGTAACTGGCTTCAT;	0.33	-2.5	-34.8	68.9	42.7
A[6](1.2.3.1.3.5)	ATGAAGCCAGTTACACTA;	TAGTGTAACTGGCTTCAT;	0.33	-2.5	-18.1	69.2	42.7
A[6](1.2.3.2.1.3)	ATGAAGCCAGTCACTCTT;	AAGAGTGACTGGCTTCAT;	0.33	-110.3	10.9	70.8	42.3
A[6](1.2.3.2.1.4)	ATGAAGCCAGTCACTCTC;	GAGAGTGACTGGCTTCAT;	0.33	-110.3	10.9	71.1	42.3
A[6](1.2.3.2.1.5)	ATGAAGCCAGTCACTCTA;	TAGAGTGACTGGCTTCAT;	0.32	-110.3	10.9	71.4	42.3
A[6](1.2.3.2.1.6)	ATGAAGCCAGTCACTCTG;	CAGAGTGACTGGCTTCAT;	0.39	-110.3	10.9	71.4	42.3
A[6](1.2.3.2.2.3)	ATGAAGCCAGTCACCCTT;	AAGGGTGACTGGCTTCAT;	0.36	-24.2	-10.9	74	42.3
A[6](1.2.3.2.2.4)	ATGAAGCCAGTCACCCTC;	GAGGGTGACTGGCTTCAT;	0.36	-24.2	-10.9	74.2	42.3
A[6](1.2.3.2.2.5)	ATGAAGCCAGTCACCCTA;	TAGGGTGACTGGCTTCAT;	0.35	-24.2	-10.9	74.6	42.3
A[6](1.2.3.2.2.6)	ATGAAGCCAGTCACCCTG;	CAGGGTGACTGGCTTCAT;	0.42	-11	-6.4	74.5	42.3
A[6](1.2.3.2.3.3)	ATGAAGCCAGTCACACTT;	AAGTGTGACTGGCTTCAT;	0.32	-27.1	-34.8	71.4	41.3
A[6](1.2.3.2.3.4)	ATGAAGCCAGTCACACTC;	GAGTGTGACTGGCTTCAT;	0.32	-24.2	-29.3	71.7	41.3
A[6](1.2.3.2.3.5)	ATGAAGCCAGTCACACTA;	TAGTGTGACTGGCTTCAT;	0.31	-100.7	-14.4	72.1	41.3
B[1](1.1.1.2.1)	TATGATGTTGCCGAA;	TTCGGCAACATCATA;	0.49	-12.4	-4.3	66	37
B[2](1.1.1.2.2)	TATGATGTTGCCGAG;	CTCGGCAACATCATA;	0.42	-12.4	-4.3	66.5	39.5
B[1](1.1.1.4.1)	TATGATGTTGCGGAA;	TTCCGCAACATCATA;	0.5	1.6	-7.5	66	42.9
B[1](1.1.3.2.1)	TATGATGTAGCCGAA;	TTCGGCTACATCATA;	0.47	-12.4	-10.9	64.5	33.8
B[2](1.1.3.2.2)	TATGATGTAGCCGAG;	CTCGGCTACATCATA;	0.39	-12.4	-10.9	65	36.9
B[1](1.1.3.4.1)	TATGATGTAGCGGAA;	TTCCGCTACATCATA;	0.48	-9.4	-14.1	64.5	40.1
B[2](1.1.3.4.2)	TATGATGTAGCGGAG;	CTCCGCTACATCATA;	0.41	-9.4	-14.1	65	44
B[3](1.1.4.1.1)	TATGATGTGGCTGAA;	TTCAGCCACATCATA;	0.49	-10.9	-24.2	65.2	38.5
B[3](1.1.4.4.1)	TATGATGTGGCGGAA;	TTCCGCCACATCATA;	0.52	-9.4	-33.9	68.8	41
B[6](1.2.1.1.2)	TATGACGTTGCTGAG;	CTCAGCAACGTCATA;	0.35	-1.4	-21.1	66.2	27.6
B[6](1.2.1.2.2)	TATGACGTTGCCGAG;	CTCGGCAACGTCATA;	0.36	-1.4	-21.1	69.7	21.2
B[6](1.2.1.3.2)	TATGACGTTGCAGAG;	CTCTGCAACGTCATA;	0.36	-1.4	-21.1	66.2	39.4
B[6](1.2.1.4.2)	TATGACGTTGCGGAG;	CTCCGCAACGTCATA;	0.38	-1.4	-21.1	69.7	29.8
B[6](1.2.3.1.2)	TATGACGTAGCTGAG;	CTCAGCTACGTCATA;	0.33	11.8	9.2	64.7	24.1
B[6](1.2.3.2.2)	TATGACGTAGCCGAG;	CTCGGCTACGTCATA;	0.34	11.8	9.2	68.2	21
B[6](1.2.3.3.2)	TATGACGTAGCAGAG;	CTCTGCTACGTCATA;	0.34	11.8	9.2	64.7	36.4
B[6](1.2.3.4.2)	TATGACGTAGCGGAG;	CTCCGCTACGTCATA;	0.36	11.8	9.2	68.2	26.2
B[6](1.2.4.1.2)	TATGACGTGGCTGAG;	CTCAGCCACGTCATA;	0.36	13.7	-26.8	69	25
B[6](1.2.4.3.2)	TATGACGTGGCAGAG;	CTCTGCCACGTCATA;	0.37	13.7	-26.8	69	37.3
B[6](1.2.4.4.2)	TATGACGTGGCGGAG;	CTCCGCCACGTCATA;	0.39	13.7	-26.8	72.4	32.7
C[6](1.1.2.3.5)	TATGCTGGCGTAAGT;	ACTTACGCCAGCATA;	0.29	26.3	10.6	68.7	35.2
C[13](1.3.2.1.5)	TATGCAGGCGTTAGT;	ACTAACGCCTGCATA;	0.33	10.2	-1.2	68.7	29.1
C[13](1.3.2.2.5)	TATGCAGGCGTCAGT;	ACTGACGCCTGCATA;	0.31	10.2	-1.2	72.1	38.9
C[13](1.3.2.3.5)	TATGCAGGCGTAAGT;	ACTTACGCCTGCATA;	0.3	18.7	-1.2	68.7	29.6
C[16](1.3.3.2.6)	TATGCAGGAGTCAGC;	GCTGACTCCTGCATA;	0.28	22.6	-1.2	69.1	41.5
C[16](1.3.3.4.6)	TATGCAGGAGTGAGC;	GCTCACTCCTGCATA;	0.31	10.2	-1.2	69.1	33.8
C[13](1.3.4.1.5)	TATGCAGGGGTTAGT;	ACTAACCCCTGCATA;	0.28	10.2	-1.2	67.6	38.9
C[13](1.3.4.3.5)	TATGCAGGGGTAAGT;	ACTTACCCCTGCATA;	0.26	10.2	-1.2	67.6	39.9
C[13](1.3.4.4.5)	TATGCAGGGGTGAGT;	ACTCACCCCTGCATA;	0.3	10.2	-1.2	71.1	40
C[27](2.1.3.1.6)	TACGCTGGAGTTAGC;	GCTAACTCCAGCGTA;	0.25	4.2	-30.1	68.9	23.2
D[1](1.1.1.1.6.1)	GATTTTACTGTTAGCACT;	AGTGCTAACAGTAAAATC;	0.35	-4.5	-7.4	63.8	5
D[1](1.1.1.1.6.2)	GATTTTACTGTTAGCACC;	GGTGCTAACAGTAAAATC;	0.39	-4.5	-7.4	64.9	5
D[1](1.1.1.1.6.4)	GATTTTACTGTTAGCACG;	CGTGCTAACAGTAAAATC;	0.36	-4.5	-7.4	65.2	5
D[1](1.1.3.1.6.1)	GATTTTACAGTTAGCACT;	AGTGCTAACTGTAAAATC;	0.35	-4.5	-13.2	63.8	0.6
D[1](1.1.3.1.6.2)	GATTTTACAGTTAGCACC;	GGTGCTAACTGTAAAATC;	0.39	-4.5	-13.2	64.9	0.6
D[1](1.1.3.1.6.4)	GATTTTACAGTTAGCACG;	CGTGCTAACTGTAAAATC;	0.36	-4.5	-13.2	65.2	0.6
D[1](1.1.3.2.6.1)	GATTTTACAGTCAGCACT;	AGTGCTGACTGTAAAATC;	0.34	-4.5	-7	66.6	0.6
D[1](1.1.3.2.6.2)	GATTTTACAGTCAGCACC;	GGTGCTGACTGTAAAATC;	0.37	-4.5	-7	67.7	0.6
D[1](1.1.3.2.6.3)	GATTTTACAGTCAGCACA;	TGTGCTGACTGTAAAATC;	0.33	-4.5	-7	65.9	0.6
D[1](1.1.3.2.6.4)	GATTTTACAGTCAGCACG;	CGTGCTGACTGTAAAATC;	0.35	-4.5	-7	67.9	13
D[1](1.1.4.1.6.1)	GATTTTACGGTTAGCACT;	AGTGCTAACCGTAAAATC;	0.36	-4.5	-7.4	66.7	-0.8
D[1](1.1.4.1.6.2)	GATTTTACGGTTAGCACC;	GGTGCTAACCGTAAAATC;	0.4	-4.5	-7.4	67.8	-0.8
D[1](1.1.4.1.6.3)	GATTTTACGGTTAGCACA;	TGTGCTAACCGTAAAATC;	0.36	-4.5	-7.4	66.1	-0.8
D[1](1.1.4.1.6.4)	GATTTTACGGTTAGCACG;	CGTGCTAACCGTAAAATC;	0.37	-4.5	-7.4	68.1	-0.8
D[1](1.1.4.2.6.1)	GATTTTACGGTCAGCACT;	AGTGCTGACCGTAAAATC;	0.35	-4.5	-7.4	69.5	13.6
D[1](1.1.4.2.6.2)	GATTTTACGGTCAGCACC;	GGTGCTGACCGTAAAATC;	0.39	-4.5	-7.4	70.6	10.4
D[1](1.1.4.2.6.3)	GATTTTACGGTCAGCACA;	TGTGCTGACCGTAAAATC;	0.35	-4.5	-7.4	68.8	13.6
D[1](1.1.4.2.6.4)	GATTTTACGGTCAGCACG;	CGTGCTGACCGTAAAATC;	0.36	-4.5	-7.4	70.8	13
D[5](1.1.3.2.5.4)	GATTTTACAGTCAGTACG;	CGTACTGACTGTAAAATC;	0.33	1.6	-7	64.1	14.1
D[15](2.2.2.2.1.1)	GACTTCACCGTCTCTACT;	AGTAGAGACGGTGAAGTC;	0.29	-9	-5.4	69.9	12.6
D[15](2.2.2.2.1.2)	GACTTCACCGTCTCTACC;	GGTAGAGACGGTGAAGTC;	0.33	-9	-5.4	70.9	12.6
D[15](2.2.2.2.1.3)	GACTTCACCGTCTCTACA;	TGTAGAGACGGTGAAGTC;	0.29	-9	-5.4	69.1	12.6
D[15](2.2.2.2.1.4)	GACTTCACCGTCTCTACG;	CGTAGAGACGGTGAAGTC;	0.3	-12.9	-5.4	71.1	12.6
D[15](2.2.2.2.3.1)	GACTTCACCGTCTCAACT;	AGTTGAGACGGTGAAGTC;	0.29	-9	-5.4	71.1	12.6
D[15](2.2.2.2.3.2)	GACTTCACCGTCTCAACC;	GGTTGAGACGGTGAAGTC;	0.32	-9	-5.4	72.1	12.6
D[15](2.2.2.2.3.3)	GACTTCACCGTCTCAACA;	TGTTGAGACGGTGAAGTC;	0.28	-9	-5.4	70.3	12.6
D[18](2.2.3.3.1.2)	GACTTCACAGTATCTACC;	GGTAGATACTGTGAAGTC;	0.28	-67.8	8	65.3	0.6
D[18](2.2.3.3.1.4)	GACTTCACAGTATCTACG;	CGTAGATACTGTGAAGTC;	0.26	-67.8	8	65.6	0.6
D[15](2.2.4.2.1.1)	GACTTCACGGTCTCTACT;	AGTAGAGACCGTGAAGTC;	0.27	-2.6	-14.6	69.9	17.6
D[15](2.2.4.2.1.2)	GACTTCACGGTCTCTACC;	GGTAGAGACCGTGAAGTC;	0.3	-2.6	-29.1	70.9	17.6
D[15](2.2.4.2.1.3)	GACTTCACGGTCTCTACA;	TGTAGAGACCGTGAAGTC;	0.26	-2.6	-14.6	69.1	17.6
D[15](2.2.4.2.1.4)	GACTTCACGGTCTCTACG;	CGTAGAGACCGTGAAGTC;	0.28	-2.6	-14.6	71.1	17.6
D[15](2.2.4.2.2.1)	GACTTCACGGTCTCCACT;	AGTGGAGACCGTGAAGTC;	0.26	-2.6	-29.7	73.4	17.6
D[15](2.2.4.2.2.2)	GACTTCACGGTCTCCACC;	GGTGGAGACCGTGAAGTC;	0.3	-2.6	-29.7	74.4	17.6
D[15](2.2.4.2.2.3)	GACTTCACGGTCTCCACA;	TGTGGAGACCGTGAAGTC;	0.26	-2.6	-29.7	72.5	17.6
D[15](2.2.4.2.2.4)	GACTTCACGGTCTCCACG;	CGTGGAGACCGTGAAGTC;	0.27	-2.6	-29.7	74.5	17.6
D[15](2.2.4.2.3.1)	GACTTCACGGTCTCAACT;	AGTTGAGACCGTGAAGTC;	0.26	-2.6	-14.6	71.1	17.6
D[15](2.2.4.2.3.2)	GACTTCACGGTCTCAACC;	GGTTGAGACCGTGAAGTC;	0.3	-2.6	-14.6	72.1	17.6
D[15](2.2.4.2.3.3)	GACTTCACGGTCTCAACA;	TGTTGAGACCGTGAAGTC;	0.26	-2.6	-14.6	70.3	17.6
D[15](2.2.4.2.3.4)	GACTTCACGGTCTCAACG;	CGTTGAGACCGTGAAGTC;	0.27	-2.6	-14.6	72.3	17.6
D[15](2.2.4.3.1.1)	GACTTCACGGTATCTACT;	AGTAGATACCGTGAAGTC;	0.26	-2.6	4.5	67.2	17.6
D[15](2.2.4.3.1.3)	GACTTCACGGTATCTACA;	TGTAGATACCGTGAAGTC;	0.26	-2.6	6.3	66.5	17.6
D[15](2.2.4.3.1.4)	GACTTCACGGTATCTACG;	CGTAGATACCGTGAAGTC;	0.27	-2.6	-14.5	68.5	17.6
D[15](2.2.4.3.2.1)	GACTTCACGGTATCCACT;	AGTGGATACCGTGAAGTC;	0.26	-2.6	-29.7	70.7	14.5
D[15](2.2.4.3.2.2)	GACTTCACGGTATCCACC;	GGTGGATACCGTGAAGTC;	0.29	-2.6	-13.8	71.8	14.5
D[15](2.2.4.3.2.3)	GACTTCACGGTATCCACA;	TGTGGATACCGTGAAGTC;	0.25	-2.6	-29.7	69.9	14.5
D[15](2.2.4.3.2.4)	GACTTCACGGTATCCACG;	CGTGGATACCGTGAAGTC;	0.27	-2.6	-29.7	71.9	14.5
D[15](2.2.4.3.3.1)	GACTTCACGGTATCAACT;	AGTTGATACCGTGAAGTC;	0.26	-2.6	-14.5	68.4	17.6
D[15](2.2.4.3.3.2)	GACTTCACGGTATCAACC;	GGTTGATACCGTGAAGTC;	0.29	-2.6	-24.5	69.5	17.6
D[15](2.2.4.3.3.3)	GACTTCACGGTATCAACA;	TGTTGATACCGTGAAGTC;	0.25	-2.6	-14.5	67.7	17.6
D[15](2.2.4.3.3.4)	GACTTCACGGTATCAACG;	CGTTGATACCGTGAAGTC;	0.27	-2.6	-14.5	69.7	17.6
E[2](1.1.1.1.3.6.1)	GTTGTTAATCAAGCAAGCCAT;	ATGGCTTGCTTGATTAACAAC;	0.35	6.8	11.2	71.8	36.1
E[2](1.1.1.1.3.6.2)	GTTGTTAATCAAGCAAGCCAC;	GTGGCTTGCTTGATTAACAAC;	0.33	6.8	11.2	72.4	43.5
E[2](1.1.1.1.4.6.1)	GTTGTTAATCAAGCGAGCCAT;	ATGGCTCGCTTGATTAACAAC;	0.36	-6.4	8.9	73.7	38.4
E[2](1.1.1.1.4.6.2)	GTTGTTAATCAAGCGAGCCAC;	GTGGCTCGCTTGATTAACAAC;	0.34	-6.4	8.9	74.2	45.1
E[4](1.1.1.2.4.5.1)	GTTGTTAATCAGGCGAGTCAT;	ATGACTCGCCTGATTAACAAC;	0.4	-6.4	-36.7	72.7	44.4
E[5](1.2.1.1.2.5.1)	GTTGTCAATCAAGCCAGTCAT;	ATGACTGGCTTGATTGACAAC;	0.33	-1.2	8.5	73.3	37.2
E[5](1.2.1.1.2.5.2)	GTTGTCAATCAAGCCAGTCAC;	GTGACTGGCTTGATTGACAAC;	0.31	-1.2	8.5	73.9	45.3
E[5](1.2.1.1.3.5.2)	GTTGTCAATCAAGCAAGTCAC;	GTGACTTGCTTGATTGACAAC;	0.3	-4.5	8.5	71.9	17.6
E[5](1.2.1.1.3.6.1)	GTTGTCAATCAAGCAAGCCAT;	ATGGCTTGCTTGATTGACAAC;	0.34	6.8	8.5	74.2	34.1
E[5](1.2.1.1.3.6.2)	GTTGTCAATCAAGCAAGCCAC;	GTGGCTTGCTTGATTGACAAC;	0.32	6.8	8.5	74.8	42.7
E[5](1.2.1.1.4.5.1)	GTTGTCAATCAAGCGAGTCAT;	ATGACTCGCTTGATTGACAAC;	0.34	-6.4	8.5	73.2	10.2
E[5](1.2.1.1.4.5.2)	GTTGTCAATCAAGCGAGTCAC;	GTGACTCGCTTGATTGACAAC;	0.32	-6.4	8.5	73.7	22.7
E[5](1.2.1.1.4.6.1)	GTTGTCAATCAAGCGAGCCAT;	ATGGCTCGCTTGATTGACAAC;	0.35	-6.4	8.5	76	36.9
E[5](1.2.1.1.4.6.2)	GTTGTCAATCAAGCGAGCCAC;	GTGGCTCGCTTGATTGACAAC;	0.33	-6.4	8.5	76.6	44.5
E[5](1.3.1.1.3.6.1)	GTTGTAAATCAAGCAAGCCAT;	ATGGCTTGCTTGATTTACAAC;	0.33	6.8	11.2	71.8	34.7
E[5](1.3.1.1.3.6.2)	GTTGTAAATCAAGCAAGCCAC;	GTGGCTTGCTTGATTTACAAC;	0.31	6.8	11.2	72.4	43.2
E[5](1.3.1.1.4.6.1)	GTTGTAAATCAAGCGAGCCAT;	ATGGCTCGCTTGATTTACAAC;	0.35	-6.4	8.9	73.7	37.4
E[5](1.3.1.1.4.6.2)	GTTGTAAATCAAGCGAGCCAC;	GTGGCTCGCTTGATTTACAAC;	0.33	-6.4	8.9	74.2	45
E[7](1.3.2.1.2.1.1)	GTTGTAAACCAAGCCTCTCAT;	ATGAGAGGCTTGGTTTACAAC;	0.33	-24.2	-3.1	72.8	37.1
E[7](1.3.2.1.2.1.2)	GTTGTAAACCAAGCCTCTCAC;	GTGAGAGGCTTGGTTTACAAC;	0.31	-24.2	-3.1	73.4	37.1
E[7](1.3.2.1.2.2.1)	GTTGTAAACCAAGCCTCCCAT;	ATGGGAGGCTTGGTTTACAAC;	0.33	-24.2	-3.1	75.4	39.5
E[7](1.3.2.1.2.2.2)	GTTGTAAACCAAGCCTCCCAC;	GTGGGAGGCTTGGTTTACAAC;	0.31	-24.2	-3.1	76	45.7
E[7](1.3.2.1.2.3.1)	GTTGTAAACCAAGCCTCACAT;	ATGTGAGGCTTGGTTTACAAC;	0.32	-24.2	-3.1	73.3	37.1
E[7](1.3.2.1.2.3.2)	GTTGTAAACCAAGCCTCACAC;	GTGTGAGGCTTGGTTTACAAC;	0.3	-24.2	-3.1	73.9	37.1
E[7](1.3.2.1.2.4.1)	GTTGTAAACCAAGCCTCGCAT;	ATGCGAGGCTTGGTTTACAAC;	0.32	-7.5	25.8	76	41.6
E[7](1.3.2.1.2.4.2)	GTTGTAAACCAAGCCTCGCAC;	GTGCGAGGCTTGGTTTACAAC;	0.3	-7.5	25.8	76.6	41.6
E[7](1.3.2.1.3.2.1)	GTTGTAAACCAAGCATCCCAT;	ATGGGATGCTTGGTTTACAAC;	0.32	-4.5	-7.4	73.5	25.9
E[7](1.3.2.1.3.2.2)	GTTGTAAACCAAGCATCCCAC;	GTGGGATGCTTGGTTTACAAC;	0.3	-4.5	-7.4	74.1	31.5
E[7](1.3.2.1.3.3.2)	GTTGTAAACCAAGCATCACAC;	GTGTGATGCTTGGTTTACAAC;	0.3	-4.5	-7.4	72	25.9
E[7](1.3.2.1.3.4.1)	GTTGTAAACCAAGCATCGCAT;	ATGCGATGCTTGGTTTACAAC;	0.32	-4.5	-6.4	74.2	25.9
E[7](1.3.2.1.3.4.2)	GTTGTAAACCAAGCATCGCAC;	GTGCGATGCTTGGTTTACAAC;	0.3	-4.5	-6.4	74.7	25.9
E[7](1.3.2.1.4.1.1)	GTTGTAAACCAAGCGTCTCAT;	ATGAGACGCTTGGTTTACAAC;	0.34	-9.4	-17	73.1	19.4
E[7](1.3.2.1.4.1.2)	GTTGTAAACCAAGCGTCTCAC;	GTGAGACGCTTGGTTTACAAC;	0.32	-9.4	-17	73.7	19.4
E[7](1.3.2.1.4.2.1)	GTTGTAAACCAAGCGTCCCAT;	ATGGGACGCTTGGTTTACAAC;	0.34	-9.4	-17	75.8	19.4
E[7](1.3.2.1.4.2.2)	GTTGTAAACCAAGCGTCCCAC;	GTGGGACGCTTGGTTTACAAC;	0.32	-9.4	-17	76.3	31.5
E[7](1.3.2.1.4.3.1)	GTTGTAAACCAAGCGTCACAT;	ATGTGACGCTTGGTTTACAAC;	0.33	-9.4	-14.9	73.6	28.3
E[7](1.3.2.1.4.3.2)	GTTGTAAACCAAGCGTCACAC;	GTGTGACGCTTGGTTTACAAC;	0.31	-9.4	7.5	74.2	28.3
E[7](1.4.1.1.2.1.1)	GTTGTGAATCAAGCCTCTCAT;	ATGAGAGGCTTGATTCACAAC;	0.35	-11.2	-3.1	72.8	41.5
E[7](1.4.1.1.2.2.1)	GTTGTGAATCAAGCCTCCCAT;	ATGGGAGGCTTGATTCACAAC;	0.35	-11.2	-3.1	75.4	42.6
E[7](1.4.1.1.2.2.2)	GTTGTGAATCAAGCCTCCCAC;	GTGGGAGGCTTGATTCACAAC;	0.33	-6.2	-3.1	76	47.2
E[7](1.4.1.1.3.1.2)	GTTGTGAATCAAGCATCTCAC;	GTGAGATGCTTGATTCACAAC;	0.33	-4.5	19.8	71.6	34.4
E[7](1.4.1.1.3.2.1)	GTTGTGAATCAAGCATCCCAT;	ATGGGATGCTTGATTCACAAC;	0.34	-4.5	-7.4	73.6	34.4
E[7](1.4.1.1.3.2.2)	GTTGTGAATCAAGCATCCCAC;	GTGGGATGCTTGATTCACAAC;	0.32	-4.5	-4.8	74.1	36.6
E[7](1.4.1.1.3.4.1)	GTTGTGAATCAAGCATCGCAT;	ATGCGATGCTTGATTCACAAC;	0.34	-4.5	-6.4	74.2	34.4
E[7](1.4.1.1.3.4.2)	GTTGTGAATCAAGCATCGCAC;	GTGCGATGCTTGATTCACAAC;	0.32	-3.6	-6.4	74.7	34.4
E[5](1.4.1.1.3.5.2)	GTTGTGAATCAAGCAAGTCAC;	GTGACTTGCTTGATTCACAAC;	0.33	17.2	-3.2	71.9	45
E[7](1.4.1.1.4.1.1)	GTTGTGAATCAAGCGTCTCAT;	ATGAGACGCTTGATTCACAAC;	0.36	-11.2	-17	73.2	30.3
E[7](1.4.1.1.4.1.2)	GTTGTGAATCAAGCGTCTCAC;	GTGAGACGCTTGATTCACAAC;	0.34	-6.2	19.8	73.7	30.3
E[7](1.4.1.1.4.2.1)	GTTGTGAATCAAGCGTCCCAT;	ATGGGACGCTTGATTCACAAC;	0.36	-11.2	-17	75.8	30.3
E[7](1.4.1.1.4.2.2)	GTTGTGAATCAAGCGTCCCAC;	GTGGGACGCTTGATTCACAAC;	0.34	-6.2	-4.8	76.3	36.6
E[5](1.4.1.1.4.5.1)	GTTGTGAATCAAGCGAGTCAT;	ATGACTCGCTTGATTCACAAC;	0.36	-6.4	13.3	73.2	40.9
E[7](1.4.2.1.3.1.1)	GTTGTGAACCAAGCATCTCAT;	ATGAGATGCTTGGTTCACAAC;	0.35	-4.5	-7.4	73.3	48.3
E[7](1.4.2.1.3.1.2)	GTTGTGAACCAAGCATCTCAC;	GTGAGATGCTTGGTTCACAAC;	0.33	-4.5	19.8	73.9	48.3
E[7](1.4.2.1.3.2.1)	GTTGTGAACCAAGCATCCCAT;	ATGGGATGCTTGGTTCACAAC;	0.35	-4.5	-7.4	76	48.3
E[7](1.4.2.1.3.2.2)	GTTGTGAACCAAGCATCCCAC;	GTGGGATGCTTGGTTCACAAC;	0.33	-4.5	-4.8	76.5	47.4
E[7](1.4.2.1.3.4.1)	GTTGTGAACCAAGCATCGCAT;	ATGCGATGCTTGGTTCACAAC;	0.35	-4.5	-6.4	76.5	48.3
E[7](1.4.2.1.3.4.2)	GTTGTGAACCAAGCATCGCAC;	GTGCGATGCTTGGTTCACAAC;	0.33	-3.6	-6.4	77	48.3
E[7](1.4.2.1.4.1.1)	GTTGTGAACCAAGCGTCTCAT;	ATGAGACGCTTGGTTCACAAC;	0.36	-9.4	-17	75.5	45.3
E[7](1.4.2.1.4.1.2)	GTTGTGAACCAAGCGTCTCAC;	GTGAGACGCTTGGTTCACAAC;	0.34	-6.2	23.5	76.1	45.3
E[7](1.4.2.1.4.2.1)	GTTGTGAACCAAGCGTCCCAT;	ATGGGACGCTTGGTTCACAAC;	0.36	-9.4	-17	78.1	45.3
E[7](1.4.2.1.4.2.2)	GTTGTGAACCAAGCGTCCCAC;	GTGGGACGCTTGGTTCACAAC;	0.34	-6.2	-4.8	78.6	47.4
E[7](2.1.1.1.2.1.1)	GTCGTTAATCAAGCCTCTCAT;	ATGAGAGGCTTGATTAACGAC;	0.33	-14.8	-3.1	72.2	16.5
E[7](2.1.1.1.2.1.2)	GTCGTTAATCAAGCCTCTCAC;	GTGAGAGGCTTGATTAACGAC;	0.31	-14.8	-3.1	72.8	16.5
E[7](2.1.1.1.2.2.1)	GTCGTTAATCAAGCCTCCCAT;	ATGGGAGGCTTGATTAACGAC;	0.33	-14.8	-3.1	74.9	16.5
E[7](2.1.1.1.2.2.2)	GTCGTTAATCAAGCCTCCCAC;	GTGGGAGGCTTGATTAACGAC;	0.31	-14.8	-3.1	75.4	31.2
E[7](2.1.1.1.2.3.1)	GTCGTTAATCAAGCCTCACAT;	ATGTGAGGCTTGATTAACGAC;	0.33	-14.8	-3.1	72.7	16.5
E[7](2.1.1.1.2.3.2)	GTCGTTAATCAAGCCTCACAC;	GTGTGAGGCTTGATTAACGAC;	0.31	-14.8	-3.1	73.3	16.5
E[5](2.1.1.1.2.5.1)	GTCGTTAATCAAGCCAGTCAT;	ATGACTGGCTTGATTAACGAC;	0.33	-14.8	1.2	72.7	38.7
E[5](2.1.1.1.2.5.2)	GTCGTTAATCAAGCCAGTCAC;	GTGACTGGCTTGATTAACGAC;	0.31	-14.8	1.2	73.3	45.7
E[7](2.1.1.1.3.2.1)	GTCGTTAATCAAGCATCCCAT;	ATGGGATGCTTGATTAACGAC;	0.32	-4.5	1.2	73	-4.3
E[7](2.1.1.1.3.2.2)	GTCGTTAATCAAGCATCCCAC;	GTGGGATGCTTGATTAACGAC;	0.3	-4.5	1.2	73.6	-4.3
E[7](2.1.1.1.3.4.1)	GTCGTTAATCAAGCATCGCAT;	ATGCGATGCTTGATTAACGAC;	0.32	-4.5	1.2	73.6	-4.3
E[7](2.1.1.1.3.4.2)	GTCGTTAATCAAGCATCGCAC;	GTGCGATGCTTGATTAACGAC;	0.3	-4.5	1.2	74.2	-4.3
E[5](2.1.1.1.3.6.1)	GTCGTTAATCAAGCAAGCCAT;	ATGGCTTGCTTGATTAACGAC;	0.34	6.8	1.2	73.7	36.1
E[5](2.1.1.1.3.6.2)	GTCGTTAATCAAGCAAGCCAC;	GTGGCTTGCTTGATTAACGAC;	0.32	6.8	1.2	74.2	43.5
E[7](2.1.1.1.4.1.1)	GTCGTTAATCAAGCGTCTCAT;	ATGAGACGCTTGATTAACGAC;	0.34	-9.4	1.2	72.6	-15.8
E[7](2.1.1.1.4.1.2)	GTCGTTAATCAAGCGTCTCAC;	GTGAGACGCTTGATTAACGAC;	0.32	-9.4	1.2	73.2	-15.8
E[7](2.1.1.1.4.2.1)	GTCGTTAATCAAGCGTCCCAT;	ATGGGACGCTTGATTAACGAC;	0.34	-9.4	1.2	75.2	-15.8
E[7](2.1.1.1.4.2.2)	GTCGTTAATCAAGCGTCCCAC;	GTGGGACGCTTGATTAACGAC;	0.32	-9.4	1.2	75.8	13.4
E[7](2.1.1.1.4.3.1)	GTCGTTAATCAAGCGTCACAT;	ATGTGACGCTTGATTAACGAC;	0.34	-9.4	1.2	73.1	4.4
E[7](2.1.1.1.4.3.2)	GTCGTTAATCAAGCGTCACAC;	GTGTGACGCTTGATTAACGAC;	0.32	-9.4	1.2	73.7	4.4
E[5](2.1.1.1.4.5.1)	GTCGTTAATCAAGCGAGTCAT;	ATGACTCGCTTGATTAACGAC;	0.34	-6.4	1.2	72.6	16
E[5](2.1.1.1.4.5.2)	GTCGTTAATCAAGCGAGTCAC;	GTGACTCGCTTGATTAACGAC;	0.32	-6.4	1.2	73.2	26.3
E[5](2.1.1.1.4.6.1)	GTCGTTAATCAAGCGAGCCAT;	ATGGCTCGCTTGATTAACGAC;	0.35	-6.4	1.2	75.5	38.4
E[5](2.1.1.1.4.6.2)	GTCGTTAATCAAGCGAGCCAC;	GTGGCTCGCTTGATTAACGAC;	0.33	-6.4	1.2	76	45.1
E[5](2.2.1.1.1.5.1)	GTCGTCAATCAAGCTAGTCAT;	ATGACTAGCTTGATTGACGAC;	0.31	1.7	9.7	72.1	11.5
E[5](2.2.1.1.1.5.2)	GTCGTCAATCAAGCTAGTCAC;	GTGACTAGCTTGATTGACGAC;	0.29	1.7	9.7	72.7	24
E[7](2.2.1.1.2.1.1)	GTCGTCAATCAAGCCTCTCAT;	ATGAGAGGCTTGATTGACGAC;	0.32	-14.8	-3.1	74.6	16.5
E[7](2.2.1.1.2.1.2)	GTCGTCAATCAAGCCTCTCAC;	GTGAGAGGCTTGATTGACGAC;	0.3	-14.8	-3.1	75.2	16.5
E[7](2.2.1.1.2.2.1)	GTCGTCAATCAAGCCTCCCAT;	ATGGGAGGCTTGATTGACGAC;	0.32	-14.8	-3.1	77.3	16.5
E[7](2.2.1.1.2.2.2)	GTCGTCAATCAAGCCTCCCAC;	GTGGGAGGCTTGATTGACGAC;	0.3	-14.8	-3.1	77.8	28.9
E[7](2.2.1.1.2.3.1)	GTCGTCAATCAAGCCTCACAT;	ATGTGAGGCTTGATTGACGAC;	0.31	-14.8	-3.1	75.1	16.5
E[7](2.2.1.1.2.3.2)	GTCGTCAATCAAGCCTCACAC;	GTGTGAGGCTTGATTGACGAC;	0.29	-14.8	-3.1	75.7	16.5
E[5](2.2.1.1.2.5.1)	GTCGTCAATCAAGCCAGTCAT;	ATGACTGGCTTGATTGACGAC;	0.32	-14.8	1.2	75.1	37.2
E[5](2.2.1.1.2.5.2)	GTCGTCAATCAAGCCAGTCAC;	GTGACTGGCTTGATTGACGAC;	0.3	-14.8	1.2	75.7	45.3
E[7](2.2.1.1.3.1.1)	GTCGTCAATCAAGCATCTCAT;	ATGAGATGCTTGATTGACGAC;	0.31	-4.5	1.2	72.8	-4.3
E[7](2.2.1.1.3.1.2)	GTCGTCAATCAAGCATCTCAC;	GTGAGATGCTTGATTGACGAC;	0.29	-4.5	1.2	73.4	-4.3
E[7](2.2.1.1.3.2.1)	GTCGTCAATCAAGCATCCCAT;	ATGGGATGCTTGATTGACGAC;	0.31	-4.5	1.2	75.4	-4.3
E[7](2.2.1.1.3.2.2)	GTCGTCAATCAAGCATCCCAC;	GTGGGATGCTTGATTGACGAC;	0.29	-4.5	1.2	75.9	-4.3
E[7](2.2.1.1.3.3.1)	GTCGTCAATCAAGCATCACAT;	ATGTGATGCTTGATTGACGAC;	0.31	-4.5	1.2	73.3	-4.3
E[7](2.2.1.1.3.3.2)	GTCGTCAATCAAGCATCACAC;	GTGTGATGCTTGATTGACGAC;	0.29	-4.5	1.2	73.9	-4.3
E[7](2.2.1.1.3.4.1)	GTCGTCAATCAAGCATCGCAT;	ATGCGATGCTTGATTGACGAC;	0.31	-4.5	1.2	76	-4.3
E[7](2.2.1.1.3.4.2)	GTCGTCAATCAAGCATCGCAC;	GTGCGATGCTTGATTGACGAC;	0.29	-4.5	1.2	76.5	-4.3
E[5](2.2.1.1.3.5.1)	GTCGTCAATCAAGCAAGTCAT;	ATGACTTGCTTGATTGACGAC;	0.31	-4.5	1.2	73.2	2.8
E[5](2.2.1.1.3.5.2)	GTCGTCAATCAAGCAAGTCAC;	GTGACTTGCTTGATTGACGAC;	0.29	-4.5	1.2	73.7	17.6
E[5](2.2.1.1.3.6.1)	GTCGTCAATCAAGCAAGCCAT;	ATGGCTTGCTTGATTGACGAC;	0.33	6.8	1.2	76	34.1
E[5](2.2.1.1.3.6.2)	GTCGTCAATCAAGCAAGCCAC;	GTGGCTTGCTTGATTGACGAC;	0.31	6.8	1.2	76.6	42.7
E[7](2.2.1.1.4.1.1)	GTCGTCAATCAAGCGTCTCAT;	ATGAGACGCTTGATTGACGAC;	0.33	-9.4	1.2	75	-15.8
E[7](2.2.1.1.4.1.2)	GTCGTCAATCAAGCGTCTCAC;	GTGAGACGCTTGATTGACGAC;	0.31	-9.4	1.2	75.5	-15.8
E[7](2.2.1.1.4.2.1)	GTCGTCAATCAAGCGTCCCAT;	ATGGGACGCTTGATTGACGAC;	0.33	-9.4	1.2	77.6	-15.8
E[7](2.2.1.1.4.2.2)	GTCGTCAATCAAGCGTCCCAC;	GTGGGACGCTTGATTGACGAC;	0.31	-9.4	1.2	78.1	-3.7
E[7](2.2.1.1.4.3.1)	GTCGTCAATCAAGCGTCACAT;	ATGTGACGCTTGATTGACGAC;	0.32	-9.4	1.2	75.5	4.4
E[7](2.2.1.1.4.3.2)	GTCGTCAATCAAGCGTCACAC;	GTGTGACGCTTGATTGACGAC;	0.3	-9.4	1.2	76	4.4
E[5](2.2.1.1.4.5.1)	GTCGTCAATCAAGCGAGTCAT;	ATGACTCGCTTGATTGACGAC;	0.33	-6.4	1.2	75	10.2
E[5](2.2.1.1.4.5.2)	GTCGTCAATCAAGCGAGTCAC;	GTGACTCGCTTGATTGACGAC;	0.31	-6.4	1.2	75.5	22.7
E[5](2.2.1.1.4.6.1)	GTCGTCAATCAAGCGAGCCAT;	ATGGCTCGCTTGATTGACGAC;	0.34	-6.4	1.2	77.8	36.9
E[5](2.2.1.1.4.6.2)	GTCGTCAATCAAGCGAGCCAC;	GTGGCTCGCTTGATTGACGAC;	0.32	-6.4	1.2	78.3	44.5
E[5](2.2.1.2.3.5.1)	GTCGTCAATCAGGCAAGTCAT;	ATGACTTGCCTGATTGACGAC;	0.36	-4.3	1.2	75.1	41.7
E[5](2.2.1.2.3.5.2)	GTCGTCAATCAGGCAAGTCAC;	GTGACTTGCCTGATTGACGAC;	0.34	-4.3	1.2	75.7	49.5
E[5](2.2.1.2.4.5.1)	GTCGTCAATCAGGCGAGTCAT;	ATGACTCGCCTGATTGACGAC;	0.37	18.6	1.2	76.9	43.7
E[5](2.2.2.1.1.5.1)	GTCGTCAACCAAGCTAGTCAT;	ATGACTAGCTTGGTTGACGAC;	0.31	1.7	9.7	74.5	37.3
E[5](2.2.2.1.1.5.2)	GTCGTCAACCAAGCTAGTCAC;	GTGACTAGCTTGGTTGACGAC;	0.29	1.7	9.7	75	44.9
E[7](2.2.2.1.2.1.1)	GTCGTCAACCAAGCCTCTCAT;	ATGAGAGGCTTGGTTGACGAC;	0.32	-14.8	-3.1	77	36.5
E[7](2.2.2.1.2.1.2)	GTCGTCAACCAAGCCTCTCAC;	GTGAGAGGCTTGGTTGACGAC;	0.3	-14.8	-3.1	77.5	36.5
E[7](2.2.2.1.2.2.1)	GTCGTCAACCAAGCCTCCCAT;	ATGGGAGGCTTGGTTGACGAC;	0.32	-14.8	-3.1	79.7	39.1
E[7](2.2.2.1.2.2.2)	GTCGTCAACCAAGCCTCCCAC;	GTGGGAGGCTTGGTTGACGAC;	0.3	-14.8	-3.1	80.1	45.4
E[7](2.2.2.1.2.3.1)	GTCGTCAACCAAGCCTCACAT;	ATGTGAGGCTTGGTTGACGAC;	0.32	-14.8	-3.1	77.5	36.5
E[7](2.2.2.1.2.3.2)	GTCGTCAACCAAGCCTCACAC;	GTGTGAGGCTTGGTTGACGAC;	0.3	-14.8	-3.1	78	36.5
E[7](2.2.2.1.2.4.1)	GTCGTCAACCAAGCCTCGCAT;	ATGCGAGGCTTGGTTGACGAC;	0.32	-7.5	25.8	80.1	41.2
E[7](2.2.2.1.2.4.2)	GTCGTCAACCAAGCCTCGCAC;	GTGCGAGGCTTGGTTGACGAC;	0.3	-7.5	25.8	80.6	41.2
E[7](2.2.2.1.3.1.1)	GTCGTCAACCAAGCATCTCAT;	ATGAGATGCTTGGTTGACGAC;	0.32	-4.5	1.2	75.1	25.2
E[7](2.2.2.1.3.1.2)	GTCGTCAACCAAGCATCTCAC;	GTGAGATGCTTGGTTGACGAC;	0.3	-4.5	1.2	75.7	25.2
E[7](2.2.2.1.3.2.1)	GTCGTCAACCAAGCATCCCAT;	ATGGGATGCTTGGTTGACGAC;	0.31	-4.5	1.2	77.8	25.2
E[7](2.2.2.1.3.2.2)	GTCGTCAACCAAGCATCCCAC;	GTGGGATGCTTGGTTGACGAC;	0.29	-4.5	1.2	78.3	31.1
E[7](2.2.2.1.3.3.1)	GTCGTCAACCAAGCATCACAT;	ATGTGATGCTTGGTTGACGAC;	0.31	-4.5	1.2	75.6	25.2
E[7](2.2.2.1.3.3.2)	GTCGTCAACCAAGCATCACAC;	GTGTGATGCTTGGTTGACGAC;	0.29	-4.5	1.2	76.2	25.2
E[7](2.2.2.1.3.4.1)	GTCGTCAACCAAGCATCGCAT;	ATGCGATGCTTGGTTGACGAC;	0.31	-4.5	1.2	78.3	25.2
E[7](2.2.2.1.3.4.2)	GTCGTCAACCAAGCATCGCAC;	GTGCGATGCTTGGTTGACGAC;	0.29	-4.5	1.2	78.8	25.2
E[5](2.2.2.1.3.5.1)	GTCGTCAACCAAGCAAGTCAT;	ATGACTTGCTTGGTTGACGAC;	0.32	-4.5	1.2	75.5	33.3
E[5](2.2.2.1.3.5.2)	GTCGTCAACCAAGCAAGTCAC;	GTGACTTGCTTGGTTGACGAC;	0.3	-4.5	1.2	76.1	41.9
E[7](2.2.2.1.4.1.1)	GTCGTCAACCAAGCGTCTCAT;	ATGAGACGCTTGGTTGACGAC;	0.33	-9.4	1.2	77.3	18.6
E[7](2.2.2.1.4.1.2)	GTCGTCAACCAAGCGTCTCAC;	GTGAGACGCTTGGTTGACGAC;	0.31	-9.4	1.2	77.8	18.6
E[7](2.2.2.1.4.2.1)	GTCGTCAACCAAGCGTCCCAT;	ATGGGACGCTTGGTTGACGAC;	0.33	-9.4	1.2	79.9	18.6
E[7](2.2.2.1.4.2.2)	GTCGTCAACCAAGCGTCCCAC;	GTGGGACGCTTGGTTGACGAC;	0.31	-9.4	1.2	80.4	31.1
E[7](2.2.2.1.4.3.1)	GTCGTCAACCAAGCGTCACAT;	ATGTGACGCTTGGTTGACGAC;	0.33	-9.4	1.2	77.8	27.7
E[7](2.2.2.1.4.3.2)	GTCGTCAACCAAGCGTCACAC;	GTGTGACGCTTGGTTGACGAC;	0.31	-9.4	1.2	78.3	27.7
E[5](2.2.2.1.4.5.1)	GTCGTCAACCAAGCGAGTCAT;	ATGACTCGCTTGGTTGACGAC;	0.33	-6.4	1.2	77.3	36.1
E[5](2.2.2.1.4.5.2)	GTCGTCAACCAAGCGAGTCAC;	GTGACTCGCTTGGTTGACGAC;	0.31	-6.4	1.2	77.8	43.7
E[7](2.3.1.1.2.1.1)	GTCGTAAATCAAGCCTCTCAT;	ATGAGAGGCTTGATTTACGAC;	0.31	-14.8	-3.1	72.2	16.5
E[7](2.3.1.1.2.1.2)	GTCGTAAATCAAGCCTCTCAC;	GTGAGAGGCTTGATTTACGAC;	0.29	-14.8	-3.1	72.8	16.5
E[7](2.3.1.1.2.2.1)	GTCGTAAATCAAGCCTCCCAT;	ATGGGAGGCTTGATTTACGAC;	0.31	-14.8	-3.1	74.9	16.5
E[7](2.3.1.1.2.2.2)	GTCGTAAATCAAGCCTCCCAC;	GTGGGAGGCTTGATTTACGAC;	0.29	-14.8	-3.1	75.4	29.4
E[7](2.3.1.1.2.3.1)	GTCGTAAATCAAGCCTCACAT;	ATGTGAGGCTTGATTTACGAC;	0.31	-14.8	-3.1	72.7	16.5
E[7](2.3.1.1.2.3.2)	GTCGTAAATCAAGCCTCACAC;	GTGTGAGGCTTGATTTACGAC;	0.29	-14.8	-3.1	73.3	16.5
E[5](2.3.1.1.2.5.1)	GTCGTAAATCAAGCCAGTCAT;	ATGACTGGCTTGATTTACGAC;	0.31	-14.8	1.2	72.7	37.7
E[5](2.3.1.1.2.5.2)	GTCGTAAATCAAGCCAGTCAC;	GTGACTGGCTTGATTTACGAC;	0.29	-14.8	1.2	73.3	45.7
E[7](2.3.1.1.3.2.1)	GTCGTAAATCAAGCATCCCAT;	ATGGGATGCTTGATTTACGAC;	0.31	-4.5	1.2	73	-4.3
E[7](2.3.1.1.3.2.2)	GTCGTAAATCAAGCATCCCAC;	GTGGGATGCTTGATTTACGAC;	0.29	-4.5	1.2	73.6	-4.3
E[7](2.3.1.1.3.4.1)	GTCGTAAATCAAGCATCGCAT;	ATGCGATGCTTGATTTACGAC;	0.31	-4.5	1.2	73.6	-4.3
E[7](2.3.1.1.3.4.2)	GTCGTAAATCAAGCATCGCAC;	GTGCGATGCTTGATTTACGAC;	0.29	-4.5	1.2	74.2	-4.3
E[5](2.3.1.1.3.6.1)	GTCGTAAATCAAGCAAGCCAT;	ATGGCTTGCTTGATTTACGAC;	0.32	6.8	1.2	73.7	34.7
E[5](2.3.1.1.3.6.2)	GTCGTAAATCAAGCAAGCCAC;	GTGGCTTGCTTGATTTACGAC;	0.3	6.8	1.2	74.2	43.2
E[7](2.3.1.1.4.1.1)	GTCGTAAATCAAGCGTCTCAT;	ATGAGACGCTTGATTTACGAC;	0.32	-9.4	1.2	72.6	-15.8
E[7](2.3.1.1.4.1.2)	GTCGTAAATCAAGCGTCTCAC;	GTGAGACGCTTGATTTACGAC;	0.3	-9.4	1.2	73.2	-15.8
E[7](2.3.1.1.4.2.1)	GTCGTAAATCAAGCGTCCCAT;	ATGGGACGCTTGATTTACGAC;	0.32	-9.4	1.2	75.2	-15.8
E[7](2.3.1.1.4.2.2)	GTCGTAAATCAAGCGTCCCAC;	GTGGGACGCTTGATTTACGAC;	0.3	-9.4	1.2	75.8	-3.7
E[7](2.3.1.1.4.3.1)	GTCGTAAATCAAGCGTCACAT;	ATGTGACGCTTGATTTACGAC;	0.32	-9.4	1.2	73.1	4.4
E[7](2.3.1.1.4.3.2)	GTCGTAAATCAAGCGTCACAC;	GTGTGACGCTTGATTTACGAC;	0.3	-9.4	1.2	73.7	4.4
E[5](2.3.1.1.4.5.1)	GTCGTAAATCAAGCGAGTCAT;	ATGACTCGCTTGATTTACGAC;	0.32	-6.4	1.2	72.6	11.1
E[5](2.3.1.1.4.5.2)	GTCGTAAATCAAGCGAGTCAC;	GTGACTCGCTTGATTTACGAC;	0.3	-6.4	1.2	73.2	23.4
E[5](2.3.1.1.4.6.1)	GTCGTAAATCAAGCGAGCCAT;	ATGGCTCGCTTGATTTACGAC;	0.34	-6.4	1.2	75.5	37.4
E[5](2.3.1.1.4.6.2)	GTCGTAAATCAAGCGAGCCAC;	GTGGCTCGCTTGATTTACGAC;	0.32	-6.4	1.2	76	45
E[5](2.3.1.2.3.5.1)	GTCGTAAATCAGGCAAGTCAT;	ATGACTTGCCTGATTTACGAC;	0.35	-4.3	1.2	72.7	42.2
E[5](2.3.1.2.4.5.1)	GTCGTAAATCAGGCGAGTCAT;	ATGACTCGCCTGATTTACGAC;	0.37	-6.4	1.2	74.6	44.2
E[5](2.3.2.1.1.5.1)	GTCGTAAACCAAGCTAGTCAT;	ATGACTAGCTTGGTTTACGAC;	0.3	1.7	9.7	72.1	37.8
E[5](2.3.2.1.1.5.2)	GTCGTAAACCAAGCTAGTCAC;	GTGACTAGCTTGGTTTACGAC;	0.28	1.7	9.7	72.7	45.4
E[7](2.3.2.1.2.1.1)	GTCGTAAACCAAGCCTCTCAT;	ATGAGAGGCTTGGTTTACGAC;	0.32	-14.8	-3.1	74.6	37.1
E[7](2.3.2.1.2.1.2)	GTCGTAAACCAAGCCTCTCAC;	GTGAGAGGCTTGGTTTACGAC;	0.3	-14.8	-3.1	75.2	37.1
E[7](2.3.2.1.2.2.1)	GTCGTAAACCAAGCCTCCCAT;	ATGGGAGGCTTGGTTTACGAC;	0.31	-14.8	-3.1	77.3	39.5
E[7](2.3.2.1.2.2.2)	GTCGTAAACCAAGCCTCCCAC;	GTGGGAGGCTTGGTTTACGAC;	0.29	-14.8	-3.1	77.8	45.7
E[7](2.3.2.1.2.3.1)	GTCGTAAACCAAGCCTCACAT;	ATGTGAGGCTTGGTTTACGAC;	0.31	-14.8	-3.1	75.1	37.1
E[7](2.3.2.1.2.3.2)	GTCGTAAACCAAGCCTCACAC;	GTGTGAGGCTTGGTTTACGAC;	0.29	-14.8	-3.1	75.7	37.1
E[7](2.3.2.1.2.4.1)	GTCGTAAACCAAGCCTCGCAT;	ATGCGAGGCTTGGTTTACGAC;	0.31	-7.5	25.8	77.8	41.6
E[7](2.3.2.1.2.4.2)	GTCGTAAACCAAGCCTCGCAC;	GTGCGAGGCTTGGTTTACGAC;	0.29	-7.5	25.8	78.3	41.6
E[7](2.3.2.1.3.1.1)	GTCGTAAACCAAGCATCTCAT;	ATGAGATGCTTGGTTTACGAC;	0.31	-4.5	1.2	72.7	25.9
E[7](2.3.2.1.3.1.2)	GTCGTAAACCAAGCATCTCAC;	GTGAGATGCTTGGTTTACGAC;	0.29	-4.5	1.2	73.3	25.9
E[7](2.3.2.1.3.2.1)	GTCGTAAACCAAGCATCCCAT;	ATGGGATGCTTGGTTTACGAC;	0.31	-4.5	1.2	75.4	25.9
E[7](2.3.2.1.3.2.2)	GTCGTAAACCAAGCATCCCAC;	GTGGGATGCTTGGTTTACGAC;	0.29	-4.5	1.2	75.9	31.5
E[7](2.3.2.1.3.3.1)	GTCGTAAACCAAGCATCACAT;	ATGTGATGCTTGGTTTACGAC;	0.31	-4.5	1.2	73.3	25.9
E[7](2.3.2.1.3.3.2)	GTCGTAAACCAAGCATCACAC;	GTGTGATGCTTGGTTTACGAC;	0.29	-4.5	1.2	73.8	25.9
E[7](2.3.2.1.3.4.1)	GTCGTAAACCAAGCATCGCAT;	ATGCGATGCTTGGTTTACGAC;	0.31	-4.5	1.2	76	25.9
E[7](2.3.2.1.3.4.2)	GTCGTAAACCAAGCATCGCAC;	GTGCGATGCTTGGTTTACGAC;	0.29	-4.5	1.2	76.5	25.9
E[5](2.3.2.1.3.5.1)	GTCGTAAACCAAGCAAGTCAT;	ATGACTTGCTTGGTTTACGAC;	0.31	-4.5	1.2	73.1	33.9
E[5](2.3.2.1.3.5.2)	GTCGTAAACCAAGCAAGTCAC;	GTGACTTGCTTGGTTTACGAC;	0.29	-4.5	1.2	73.7	42.3
E[7](2.3.2.1.4.1.1)	GTCGTAAACCAAGCGTCTCAT;	ATGAGACGCTTGGTTTACGAC;	0.33	-9.4	1.2	74.9	19.4
E[7](2.3.2.1.4.1.2)	GTCGTAAACCAAGCGTCTCAC;	GTGAGACGCTTGGTTTACGAC;	0.31	-9.4	1.2	75.5	19.4
E[7](2.3.2.1.4.2.1)	GTCGTAAACCAAGCGTCCCAT;	ATGGGACGCTTGGTTTACGAC;	0.32	-9.4	1.2	77.6	19.4
E[7](2.3.2.1.4.2.2)	GTCGTAAACCAAGCGTCCCAC;	GTGGGACGCTTGGTTTACGAC;	0.3	-9.4	1.2	78.1	31.5
E[7](2.3.2.1.4.3.1)	GTCGTAAACCAAGCGTCACAT;	ATGTGACGCTTGGTTTACGAC;	0.32	-9.4	1.2	75.4	28.3
E[7](2.3.2.1.4.3.2)	GTCGTAAACCAAGCGTCACAC;	GTGTGACGCTTGGTTTACGAC;	0.3	-9.4	1.2	76	28.3
E[5](2.3.2.1.4.5.1)	GTCGTAAACCAAGCGAGTCAT;	ATGACTCGCTTGGTTTACGAC;	0.33	-6.4	1.2	74.9	36.6
E[5](2.3.2.1.4.5.2)	GTCGTAAACCAAGCGAGTCAC;	GTGACTCGCTTGGTTTACGAC;	0.31	-6.4	1.2	75.5	44.1
E[5](2.4.1.1.1.5.1)	GTCGTGAATCAAGCTAGTCAT;	ATGACTAGCTTGATTCACGAC;	0.33	1.7	9.7	72.1	40.7
E[5](2.4.1.1.1.5.2)	GTCGTGAATCAAGCTAGTCAC;	GTGACTAGCTTGATTCACGAC;	0.31	1.7	9.7	72.7	46.1
E[7](2.4.1.1.2.1.1)	GTCGTGAATCAAGCCTCTCAT;	ATGAGAGGCTTGATTCACGAC;	0.34	-11.2	-3.1	74.6	40.3
E[7](2.4.1.1.2.1.2)	GTCGTGAATCAAGCCTCTCAC;	GTGAGAGGCTTGATTCACGAC;	0.32	-9.7	-3.1	75.2	40.3
E[7](2.4.1.1.2.2.1)	GTCGTGAATCAAGCCTCCCAT;	ATGGGAGGCTTGATTCACGAC;	0.34	-11.2	-3.1	77.3	41.6
E[7](2.4.1.1.2.2.2)	GTCGTGAATCAAGCCTCCCAC;	GTGGGAGGCTTGATTCACGAC;	0.32	-9.6	-3.1	77.8	46.3
E[7](2.4.1.1.3.1.1)	GTCGTGAATCAAGCATCTCAT;	ATGAGATGCTTGATTCACGAC;	0.34	-4.5	1.2	72.8	33.1
E[7](2.4.1.1.3.1.2)	GTCGTGAATCAAGCATCTCAC;	GTGAGATGCTTGATTCACGAC;	0.32	-4.5	1.2	73.4	33.1
E[7](2.4.1.1.3.2.1)	GTCGTGAATCAAGCATCCCAT;	ATGGGATGCTTGATTCACGAC;	0.33	-4.5	1.2	75.4	33.1
E[7](2.4.1.1.3.2.2)	GTCGTGAATCAAGCATCCCAC;	GTGGGATGCTTGATTCACGAC;	0.31	-4.5	1.2	75.9	35.6
E[7](2.4.1.1.3.4.1)	GTCGTGAATCAAGCATCGCAT;	ATGCGATGCTTGATTCACGAC;	0.33	-4.5	1.2	76	33.1
E[7](2.4.1.1.3.4.2)	GTCGTGAATCAAGCATCGCAC;	GTGCGATGCTTGATTCACGAC;	0.31	-4.5	1.2	76.5	33.1
E[5](2.4.1.1.3.5.1)	GTCGTGAATCAAGCAAGTCAT;	ATGACTTGCTTGATTCACGAC;	0.33	-4.5	1.2	73.2	38.1
E[5](2.4.1.1.3.5.2)	GTCGTGAATCAAGCAAGTCAC;	GTGACTTGCTTGATTCACGAC;	0.31	-4.5	1.2	73.7	44
E[7](2.4.1.1.4.1.1)	GTCGTGAATCAAGCGTCTCAT;	ATGAGACGCTTGATTCACGAC;	0.35	15.1	24	75	28.9
E[7](2.4.1.1.4.1.2)	GTCGTGAATCAAGCGTCTCAC;	GTGAGACGCTTGATTCACGAC;	0.33	-9.7	24	75.5	28.9
E[7](2.4.1.1.4.2.1)	GTCGTGAATCAAGCGTCCCAT;	ATGGGACGCTTGATTCACGAC;	0.35	15.1	24	77.6	28.9
E[7](2.4.1.1.4.2.2)	GTCGTGAATCAAGCGTCCCAC;	GTGGGACGCTTGATTCACGAC;	0.33	-9.6	24	78.1	35.6
E[5](2.4.1.1.4.5.1)	GTCGTGAATCAAGCGAGTCAT;	ATGACTCGCTTGATTCACGAC;	0.35	18.7	1.2	75	39.8
E[7](2.4.2.1.3.1.1)	GTCGTGAACCAAGCATCTCAT;	ATGAGATGCTTGGTTCACGAC;	0.34	-4.5	1.2	75.1	47.3
E[7](2.4.2.1.3.1.2)	GTCGTGAACCAAGCATCTCAC;	GTGAGATGCTTGGTTCACGAC;	0.32	-4.5	1.2	75.7	47.3
E[7](2.4.2.1.3.2.1)	GTCGTGAACCAAGCATCCCAT;	ATGGGATGCTTGGTTCACGAC;	0.34	-4.5	1.2	77.8	47.3
E[7](2.4.2.1.3.2.2)	GTCGTGAACCAAGCATCCCAC;	GTGGGATGCTTGGTTCACGAC;	0.32	-4.5	1.2	78.3	46.6
E[7](2.4.2.1.3.4.1)	GTCGTGAACCAAGCATCGCAT;	ATGCGATGCTTGGTTCACGAC;	0.33	-4.5	1.2	78.3	47.3
E[7](2.4.2.1.3.4.2)	GTCGTGAACCAAGCATCGCAC;	GTGCGATGCTTGGTTCACGAC;	0.31	-4.5	1.2	78.8	47.3
E[7](2.4.2.1.4.1.1)	GTCGTGAACCAAGCGTCTCAT;	ATGAGACGCTTGGTTCACGAC;	0.35	-9.4	1.2	77.3	44.3
E[7](2.4.2.1.4.1.2)	GTCGTGAACCAAGCGTCTCAC;	GTGAGACGCTTGGTTCACGAC;	0.33	-9.7	1.2	77.8	44.3
E[7](2.4.2.1.4.2.1)	GTCGTGAACCAAGCGTCCCAT;	ATGGGACGCTTGGTTCACGAC;	0.35	-9.4	1.2	79.9	44.3
E[7](2.4.2.1.4.2.2)	GTCGTGAACCAAGCGTCCCAC;	GTGGGACGCTTGGTTCACGAC;	0.33	-9.6	1.2	80.4	46.6
E[7](3.1.1.1.2.2.1)	GTAGTTAATCAAGCCTCCCAT;	ATGGGAGGCTTGATTAACTAC;	0.32	-24.2	-3.1	71.9	16.5
E[7](3.1.1.1.2.2.2)	GTAGTTAATCAAGCCTCCCAC;	GTGGGAGGCTTGATTAACTAC;	0.3	-24.2	-3.1	72.6	31.2
E[7](3.1.1.1.4.2.1)	GTAGTTAATCAAGCGTCCCAT;	ATGGGACGCTTGATTAACTAC;	0.33	-9.4	-17	72.3	-15.8
E[7](3.1.1.1.4.2.2)	GTAGTTAATCAAGCGTCCCAC;	GTGGGACGCTTGATTAACTAC;	0.31	-9.4	-17	72.9	13.4
E[5](3.1.1.1.4.6.1)	GTAGTTAATCAAGCGAGCCAT;	ATGGCTCGCTTGATTAACTAC;	0.35	-6.4	8.9	72.6	38.4
E[5](3.1.1.1.4.6.2)	GTAGTTAATCAAGCGAGCCAC;	GTGGCTCGCTTGATTAACTAC;	0.33	-6.4	8.9	73.2	45.1
E[5](3.1.1.2.4.5.1)	GTAGTTAATCAGGCGAGTCAT;	ATGACTCGCCTGATTAACTAC;	0.38	-6.4	-35.1	71.7	44.4
E[7](3.2.1.1.2.1.1)	GTAGTCAATCAAGCCTCTCAT;	ATGAGAGGCTTGATTGACTAC;	0.31	-24.2	-3.1	71.7	16.5
E[7](3.2.1.1.2.1.2)	GTAGTCAATCAAGCCTCTCAC;	GTGAGAGGCTTGATTGACTAC;	0.29	-24.2	-3.1	72.3	16.5
E[7](3.2.1.1.2.2.1)	GTAGTCAATCAAGCCTCCCAT;	ATGGGAGGCTTGATTGACTAC;	0.31	-24.2	-3.1	74.4	16.5
E[7](3.2.1.1.2.2.2)	GTAGTCAATCAAGCCTCCCAC;	GTGGGAGGCTTGATTGACTAC;	0.29	-24.2	-3.1	75	28.9
E[7](3.2.1.1.2.3.1)	GTAGTCAATCAAGCCTCACAT;	ATGTGAGGCTTGATTGACTAC;	0.31	-24.2	-3.1	72.2	16.5
E[7](3.2.1.1.2.3.2)	GTAGTCAATCAAGCCTCACAC;	GTGTGAGGCTTGATTGACTAC;	0.29	-24.2	-3.1	72.8	16.5
E[5](3.2.1.1.2.5.1)	GTAGTCAATCAAGCCAGTCAT;	ATGACTGGCTTGATTGACTAC;	0.31	-24.2	-10.9	72.2	37.2
E[5](3.2.1.1.2.5.2)	GTAGTCAATCAAGCCAGTCAC;	GTGACTGGCTTGATTGACTAC;	0.29	-24.2	-10.9	72.8	45.3
E[7](3.2.1.1.3.2.1)	GTAGTCAATCAAGCATCCCAT;	ATGGGATGCTTGATTGACTAC;	0.31	-4.5	-7.4	72.5	-4.3
E[7](3.2.1.1.3.2.2)	GTAGTCAATCAAGCATCCCAC;	GTGGGATGCTTGATTGACTAC;	0.29	-4.5	-7.4	73.1	-4.3
E[7](3.2.1.1.3.4.1)	GTAGTCAATCAAGCATCGCAT;	ATGCGATGCTTGATTGACTAC;	0.31	-4.5	-6.4	73.1	-4.3
E[7](3.2.1.1.3.4.2)	GTAGTCAATCAAGCATCGCAC;	GTGCGATGCTTGATTGACTAC;	0.29	-4.5	-6.4	73.7	-4.3
E[5](3.2.1.1.3.6.1)	GTAGTCAATCAAGCAAGCCAT;	ATGGCTTGCTTGATTGACTAC;	0.32	6.8	11.2	73.2	34.1
E[5](3.2.1.1.3.6.2)	GTAGTCAATCAAGCAAGCCAC;	GTGGCTTGCTTGATTGACTAC;	0.3	6.8	11.2	73.8	42.7
E[7](3.2.1.1.4.1.1)	GTAGTCAATCAAGCGTCTCAT;	ATGAGACGCTTGATTGACTAC;	0.32	-9.4	-17	72.1	-15.8
E[7](3.2.1.1.4.1.2)	GTAGTCAATCAAGCGTCTCAC;	GTGAGACGCTTGATTGACTAC;	0.3	-9.4	-17	72.7	-15.8
E[7](3.2.1.1.4.2.1)	GTAGTCAATCAAGCGTCCCAT;	ATGGGACGCTTGATTGACTAC;	0.32	-9.4	-17	74.7	-15.8
E[7](3.2.1.1.4.2.2)	GTAGTCAATCAAGCGTCCCAC;	GTGGGACGCTTGATTGACTAC;	0.3	-9.4	-17	75.3	-3.7
E[7](3.2.1.1.4.3.1)	GTAGTCAATCAAGCGTCACAT;	ATGTGACGCTTGATTGACTAC;	0.32	-9.4	-17	72.6	4.4
E[7](3.2.1.1.4.3.2)	GTAGTCAATCAAGCGTCACAC;	GTGTGACGCTTGATTGACTAC;	0.3	-9.4	7.5	73.2	4.4
E[5](3.2.1.1.4.5.1)	GTAGTCAATCAAGCGAGTCAT;	ATGACTCGCTTGATTGACTAC;	0.32	-6.4	-14.1	72.1	10.2
E[5](3.2.1.1.4.5.2)	GTAGTCAATCAAGCGAGTCAC;	GTGACTCGCTTGATTGACTAC;	0.3	-6.4	-14.1	72.7	22.7
E[5](3.2.1.1.4.6.1)	GTAGTCAATCAAGCGAGCCAT;	ATGGCTCGCTTGATTGACTAC;	0.34	-6.4	8.9	75	36.9
E[5](3.2.1.1.4.6.2)	GTAGTCAATCAAGCGAGCCAC;	GTGGCTCGCTTGATTGACTAC;	0.32	-6.4	8.9	75.5	44.5
E[5](3.2.1.2.3.5.1)	GTAGTCAATCAGGCAAGTCAT;	ATGACTTGCCTGATTGACTAC;	0.35	-4.3	-18.9	72.2	41.7
E[5](3.2.1.2.3.5.2)	GTAGTCAATCAGGCAAGTCAC;	GTGACTTGCCTGATTGACTAC;	0.33	-4.3	-18.9	72.8	49.5
E[5](3.2.1.2.4.5.1)	GTAGTCAATCAGGCGAGTCAT;	ATGACTCGCCTGATTGACTAC;	0.37	-6.4	-35.1	74.1	43.7
E[5](3.2.2.1.1.5.1)	GTAGTCAACCAAGCTAGTCAT;	ATGACTAGCTTGGTTGACTAC;	0.3	1.7	9.7	71.6	37.3
E[5](3.2.2.1.1.5.2)	GTAGTCAACCAAGCTAGTCAC;	GTGACTAGCTTGGTTGACTAC;	0.28	1.7	9.7	72.2	44.9
E[7](3.2.2.1.2.1.1)	GTAGTCAACCAAGCCTCTCAT;	ATGAGAGGCTTGGTTGACTAC;	0.32	-24.2	-3.1	74.1	36.5
E[7](3.2.2.1.2.1.2)	GTAGTCAACCAAGCCTCTCAC;	GTGAGAGGCTTGGTTGACTAC;	0.3	-24.2	-3.1	74.7	36.5
E[7](3.2.2.1.2.2.1)	GTAGTCAACCAAGCCTCCCAT;	ATGGGAGGCTTGGTTGACTAC;	0.31	-24.2	-3.1	76.8	39.1
E[7](3.2.2.1.2.2.2)	GTAGTCAACCAAGCCTCCCAC;	GTGGGAGGCTTGGTTGACTAC;	0.29	-24.2	-3.1	77.3	45.4
E[7](3.2.2.1.2.3.1)	GTAGTCAACCAAGCCTCACAT;	ATGTGAGGCTTGGTTGACTAC;	0.31	-24.2	-3.1	74.6	36.5
E[7](3.2.2.1.2.3.2)	GTAGTCAACCAAGCCTCACAC;	GTGTGAGGCTTGGTTGACTAC;	0.29	-24.2	-3.1	75.2	36.5
E[7](3.2.2.1.2.4.1)	GTAGTCAACCAAGCCTCGCAT;	ATGCGAGGCTTGGTTGACTAC;	0.31	-7.5	25.8	77.4	41.2
E[7](3.2.2.1.2.4.2)	GTAGTCAACCAAGCCTCGCAC;	GTGCGAGGCTTGGTTGACTAC;	0.29	-7.5	25.8	77.9	41.2
E[7](3.2.2.1.3.1.1)	GTAGTCAACCAAGCATCTCAT;	ATGAGATGCTTGGTTGACTAC;	0.31	-4.5	-7.4	72.2	25.2
E[7](3.2.2.1.3.1.2)	GTAGTCAACCAAGCATCTCAC;	GTGAGATGCTTGGTTGACTAC;	0.29	-4.5	-7.4	72.8	25.2
E[7](3.2.2.1.3.2.1)	GTAGTCAACCAAGCATCCCAT;	ATGGGATGCTTGGTTGACTAC;	0.31	-4.5	-7.4	74.9	25.2
E[7](3.2.2.1.3.2.2)	GTAGTCAACCAAGCATCCCAC;	GTGGGATGCTTGGTTGACTAC;	0.29	-4.5	-7.4	75.5	31.1
E[7](3.2.2.1.3.3.1)	GTAGTCAACCAAGCATCACAT;	ATGTGATGCTTGGTTGACTAC;	0.31	-4.5	-7.4	72.8	25.2
E[7](3.2.2.1.3.3.2)	GTAGTCAACCAAGCATCACAC;	GTGTGATGCTTGGTTGACTAC;	0.29	-4.5	-7.4	73.4	25.2
E[7](3.2.2.1.3.4.1)	GTAGTCAACCAAGCATCGCAT;	ATGCGATGCTTGGTTGACTAC;	0.31	-4.5	-6.4	75.5	25.2
E[7](3.2.2.1.3.4.2)	GTAGTCAACCAAGCATCGCAC;	GTGCGATGCTTGGTTGACTAC;	0.29	-4.5	-6.4	76	25.2
E[5](3.2.2.1.3.5.1)	GTAGTCAACCAAGCAAGTCAT;	ATGACTTGCTTGGTTGACTAC;	0.31	-4.5	-7.4	72.6	33.3
E[5](3.2.2.1.3.5.2)	GTAGTCAACCAAGCAAGTCAC;	GTGACTTGCTTGGTTGACTAC;	0.29	-4.5	-7.4	73.2	41.9
E[7](3.2.2.1.4.1.1)	GTAGTCAACCAAGCGTCTCAT;	ATGAGACGCTTGGTTGACTAC;	0.33	-9.4	-17	74.5	18.6
E[7](3.2.2.1.4.1.2)	GTAGTCAACCAAGCGTCTCAC;	GTGAGACGCTTGGTTGACTAC;	0.31	-9.4	-17	75	18.6
E[7](3.2.2.1.4.2.1)	GTAGTCAACCAAGCGTCCCAT;	ATGGGACGCTTGGTTGACTAC;	0.32	-9.4	-17	77.1	18.6
E[7](3.2.2.1.4.2.2)	GTAGTCAACCAAGCGTCCCAC;	GTGGGACGCTTGGTTGACTAC;	0.3	-9.4	-17	77.6	31.1
E[7](3.2.2.1.4.3.1)	GTAGTCAACCAAGCGTCACAT;	ATGTGACGCTTGGTTGACTAC;	0.32	-9.4	-17	75	27.7
E[7](3.2.2.1.4.3.2)	GTAGTCAACCAAGCGTCACAC;	GTGTGACGCTTGGTTGACTAC;	0.3	-9.4	7.5	75.5	27.7
E[5](3.2.2.1.4.5.1)	GTAGTCAACCAAGCGAGTCAT;	ATGACTCGCTTGGTTGACTAC;	0.33	-6.4	-14.1	74.5	36.1
E[5](3.2.2.1.4.5.2)	GTAGTCAACCAAGCGAGTCAC;	GTGACTCGCTTGGTTGACTAC;	0.31	-6.4	-14.1	75	43.7
E[7](3.3.1.1.2.2.1)	GTAGTAAATCAAGCCTCCCAT;	ATGGGAGGCTTGATTTACTAC;	0.31	-24.2	-3.1	71.9	16.5
E[7](3.3.1.1.2.2.2)	GTAGTAAATCAAGCCTCCCAC;	GTGGGAGGCTTGATTTACTAC;	0.29	-24.2	-3.1	72.6	29.4
E[7](3.3.1.1.4.2.1)	GTAGTAAATCAAGCGTCCCAT;	ATGGGACGCTTGATTTACTAC;	0.32	-9.4	-17	72.3	-15.8
E[7](3.3.1.1.4.2.2)	GTAGTAAATCAAGCGTCCCAC;	GTGGGACGCTTGATTTACTAC;	0.3	-9.4	-17	72.9	-3.7
E[5](3.3.1.1.4.6.1)	GTAGTAAATCAAGCGAGCCAT;	ATGGCTCGCTTGATTTACTAC;	0.33	-6.4	8.9	72.6	37.4
E[5](3.3.1.1.4.6.2)	GTAGTAAATCAAGCGAGCCAC;	GTGGCTCGCTTGATTTACTAC;	0.31	-6.4	8.9	73.2	45
E[5](3.3.1.2.4.5.1)	GTAGTAAATCAGGCGAGTCAT;	ATGACTCGCCTGATTTACTAC;	0.36	-6.4	-35.1	71.7	44.2
E[7](3.3.2.1.2.1.1)	GTAGTAAACCAAGCCTCTCAT;	ATGAGAGGCTTGGTTTACTAC;	0.31	-24.2	-3.1	71.7	37.1
E[7](3.3.2.1.2.1.2)	GTAGTAAACCAAGCCTCTCAC;	GTGAGAGGCTTGGTTTACTAC;	0.29	-24.2	-3.1	72.3	37.1
E[7](3.3.2.1.2.2.1)	GTAGTAAACCAAGCCTCCCAT;	ATGGGAGGCTTGGTTTACTAC;	0.31	-24.2	-3.1	74.4	39.5
E[7](3.3.2.1.2.2.2)	GTAGTAAACCAAGCCTCCCAC;	GTGGGAGGCTTGGTTTACTAC;	0.29	-24.2	-3.1	74.9	45.7
E[7](3.3.2.1.2.3.1)	GTAGTAAACCAAGCCTCACAT;	ATGTGAGGCTTGGTTTACTAC;	0.31	-24.2	-3.1	72.2	37.1
E[7](3.3.2.1.2.3.2)	GTAGTAAACCAAGCCTCACAC;	GTGTGAGGCTTGGTTTACTAC;	0.29	-24.2	-3.1	72.8	37.1
E[7](3.3.2.1.2.4.1)	GTAGTAAACCAAGCCTCGCAT;	ATGCGAGGCTTGGTTTACTAC;	0.31	-7.5	25.8	75	41.6
E[7](3.3.2.1.2.4.2)	GTAGTAAACCAAGCCTCGCAC;	GTGCGAGGCTTGGTTTACTAC;	0.29	-7.5	25.8	75.5	41.6
E[7](3.3.2.1.3.2.1)	GTAGTAAACCAAGCATCCCAT;	ATGGGATGCTTGGTTTACTAC;	0.31	-4.5	-7.4	72.5	25.9
E[7](3.3.2.1.3.2.2)	GTAGTAAACCAAGCATCCCAC;	GTGGGATGCTTGGTTTACTAC;	0.29	-4.5	-7.4	73.1	31.5
E[7](3.3.2.1.3.4.1)	GTAGTAAACCAAGCATCGCAT;	ATGCGATGCTTGGTTTACTAC;	0.3	-4.5	-6.4	73.1	25.9
E[7](3.3.2.1.3.4.2)	GTAGTAAACCAAGCATCGCAC;	GTGCGATGCTTGGTTTACTAC;	0.28	-4.5	-6.4	73.7	25.9
E[7](3.3.2.1.4.1.1)	GTAGTAAACCAAGCGTCTCAT;	ATGAGACGCTTGGTTTACTAC;	0.32	-9.4	-17	72.1	19.4
E[7](3.3.2.1.4.1.2)	GTAGTAAACCAAGCGTCTCAC;	GTGAGACGCTTGGTTTACTAC;	0.3	-9.4	-17	72.7	19.4
E[7](3.3.2.1.4.2.1)	GTAGTAAACCAAGCGTCCCAT;	ATGGGACGCTTGGTTTACTAC;	0.32	-9.4	-17	74.7	19.4
E[7](3.3.2.1.4.2.2)	GTAGTAAACCAAGCGTCCCAC;	GTGGGACGCTTGGTTTACTAC;	0.3	-9.4	-17	75.3	31.5
E[7](3.3.2.1.4.3.1)	GTAGTAAACCAAGCGTCACAT;	ATGTGACGCTTGGTTTACTAC;	0.32	-9.4	-17	72.6	28.3
E[7](3.3.2.1.4.3.2)	GTAGTAAACCAAGCGTCACAC;	GTGTGACGCTTGGTTTACTAC;	0.3	-9.4	7.5	73.2	28.3
E[5](3.3.2.1.4.5.1)	GTAGTAAACCAAGCGAGTCAT;	ATGACTCGCTTGGTTTACTAC;	0.32	-6.4	-14.1	72.1	36.6
E[5](3.3.2.1.4.5.2)	GTAGTAAACCAAGCGAGTCAC;	GTGACTCGCTTGGTTTACTAC;	0.3	-6.4	-14.1	72.7	44.1
E[7](3.4.1.1.2.1.1)	GTAGTGAATCAAGCCTCTCAT;	ATGAGAGGCTTGATTCACTAC;	0.34	-11.2	-3.1	71.7	41.4
E[7](3.4.1.1.2.2.1)	GTAGTGAATCAAGCCTCCCAT;	ATGGGAGGCTTGATTCACTAC;	0.33	-11.2	-3.1	74.4	42.5
E[7](3.4.1.1.2.2.2)	GTAGTGAATCAAGCCTCCCAC;	GTGGGAGGCTTGATTCACTAC;	0.31	-8.1	-3.1	75	47.2
E[7](3.4.1.1.3.2.1)	GTAGTGAATCAAGCATCCCAT;	ATGGGATGCTTGATTCACTAC;	0.33	-4.5	-7.4	72.5	34.2
E[7](3.4.1.1.3.2.2)	GTAGTGAATCAAGCATCCCAC;	GTGGGATGCTTGATTCACTAC;	0.31	-4.5	-7.4	73.1	36.5
E[7](3.4.1.1.3.4.1)	GTAGTGAATCAAGCATCGCAT;	ATGCGATGCTTGATTCACTAC;	0.33	-4.5	-6.4	73.1	34.2
E[7](3.4.1.1.3.4.2)	GTAGTGAATCAAGCATCGCAC;	GTGCGATGCTTGATTCACTAC;	0.31	-5.4	-6.4	73.7	34.2
E[7](3.4.1.1.4.1.1)	GTAGTGAATCAAGCGTCTCAT;	ATGAGACGCTTGATTCACTAC;	0.35	-11.2	-17	72.1	30.1
E[7](3.4.1.1.4.1.2)	GTAGTGAATCAAGCGTCTCAC;	GTGAGACGCTTGATTCACTAC;	0.33	-8.1	17	72.7	30.1
E[7](3.4.1.1.4.2.1)	GTAGTGAATCAAGCGTCCCAT;	ATGGGACGCTTGATTCACTAC;	0.34	-11.2	-17	74.7	30.1
E[7](3.4.1.1.4.2.2)	GTAGTGAATCAAGCGTCCCAC;	GTGGGACGCTTGATTCACTAC;	0.32	-8.1	-17	75.3	36.5
E[5](3.4.1.1.4.5.1)	GTAGTGAATCAAGCGAGTCAT;	ATGACTCGCTTGATTCACTAC;	0.34	-6.4	13.3	72.1	40.8
E[7](3.4.2.1.3.1.1)	GTAGTGAACCAAGCATCTCAT;	ATGAGATGCTTGGTTCACTAC;	0.33	-4.5	-7.4	72.2	48.4
E[7](3.4.2.1.3.1.2)	GTAGTGAACCAAGCATCTCAC;	GTGAGATGCTTGGTTCACTAC;	0.31	-4.5	17	72.8	48.4
E[7](3.4.2.1.3.2.1)	GTAGTGAACCAAGCATCCCAT;	ATGGGATGCTTGGTTCACTAC;	0.33	-4.5	-7.4	74.9	48.4
E[7](3.4.2.1.3.2.2)	GTAGTGAACCAAGCATCCCAC;	GTGGGATGCTTGGTTCACTAC;	0.31	-4.5	-7.4	75.5	47.4
E[7](3.4.2.1.3.4.1)	GTAGTGAACCAAGCATCGCAT;	ATGCGATGCTTGGTTCACTAC;	0.33	-4.5	-6.4	75.5	48.4
E[7](3.4.2.1.3.4.2)	GTAGTGAACCAAGCATCGCAC;	GTGCGATGCTTGGTTCACTAC;	0.31	-5.4	-6.4	76	48.4
E[7](3.4.2.1.4.1.1)	GTAGTGAACCAAGCGTCTCAT;	ATGAGACGCTTGGTTCACTAC;	0.35	-9.4	-17	74.5	45.3
E[7](3.4.2.1.4.1.2)	GTAGTGAACCAAGCGTCTCAC;	GTGAGACGCTTGGTTCACTAC;	0.33	-8.1	20.7	75	45.3
E[7](3.4.2.1.4.2.1)	GTAGTGAACCAAGCGTCCCAT;	ATGGGACGCTTGGTTCACTAC;	0.35	-9.4	-17	77.1	45.3
E[7](3.4.2.1.4.2.2)	GTAGTGAACCAAGCGTCCCAC;	GTGGGACGCTTGGTTCACTAC;	0.33	-8.1	-17	77.6	47.5
E[7](4.1.1.1.2.1.1)	GTGGTTAATCAAGCCTCTCAT;	ATGAGAGGCTTGATTAACCAC;	0.35	3.9	-3.1	72.4	38.7
E[7](4.1.1.1.2.1.2)	GTGGTTAATCAAGCCTCTCAC;	GTGAGAGGCTTGATTAACCAC;	0.33	3.9	-3.1	73	38.7
E[7](4.1.1.1.2.2.1)	GTGGTTAATCAAGCCTCCCAT;	ATGGGAGGCTTGATTAACCAC;	0.35	3.9	-3.1	75	40.3
E[7](4.1.1.1.2.2.2)	GTGGTTAATCAAGCCTCCCAC;	GTGGGAGGCTTGATTAACCAC;	0.33	4.8	-3.1	75.6	45
E[7](4.1.1.1.2.3.1)	GTGGTTAATCAAGCCTCACAT;	ATGTGAGGCTTGATTAACCAC;	0.35	3.9	-3.1	72.9	38.7
E[7](4.1.1.1.2.3.2)	GTGGTTAATCAAGCCTCACAC;	GTGTGAGGCTTGATTAACCAC;	0.33	3.9	-3.1	73.5	38.7
E[7](4.1.1.1.3.2.1)	GTGGTTAATCAAGCATCCCAT;	ATGGGATGCTTGATTAACCAC;	0.34	3.9	-5.7	73.1	31.2
E[7](4.1.1.1.3.2.2)	GTGGTTAATCAAGCATCCCAC;	GTGGGATGCTTGATTAACCAC;	0.32	4.8	9.8	73.7	34.2
E[7](4.1.1.1.3.3.2)	GTGGTTAATCAAGCATCACAC;	GTGTGATGCTTGATTAACCAC;	0.32	3.9	-6.2	71.6	31.2
E[7](4.1.1.1.3.4.1)	GTGGTTAATCAAGCATCGCAT;	ATGCGATGCTTGATTAACCAC;	0.34	3.9	-6.4	73.8	31.2
E[7](4.1.1.1.3.4.2)	GTGGTTAATCAAGCATCGCAC;	GTGCGATGCTTGATTAACCAC;	0.32	3.9	-6.4	74.4	31.2
E[5](4.1.1.1.3.6.1)	GTGGTTAATCAAGCAAGCCAT;	ATGGCTTGCTTGATTAACCAC;	0.36	3.9	11.2	73.8	49.7
E[7](4.1.1.1.4.1.1)	GTGGTTAATCAAGCGTCTCAT;	ATGAGACGCTTGATTAACCAC;	0.36	3.9	-17	72.7	27
E[7](4.1.1.1.4.1.2)	GTGGTTAATCAAGCGTCTCAC;	GTGAGACGCTTGATTAACCAC;	0.34	3.9	-17	73.3	27
E[7](4.1.1.1.4.2.1)	GTGGTTAATCAAGCGTCCCAT;	ATGGGACGCTTGATTAACCAC;	0.36	3.9	-5.7	75.4	27
E[7](4.1.1.1.4.2.2)	GTGGTTAATCAAGCGTCCCAC;	GTGGGACGCTTGATTAACCAC;	0.34	4.8	9.8	75.9	34.2
E[7](4.1.1.1.4.3.1)	GTGGTTAATCAAGCGTCACAT;	ATGTGACGCTTGATTAACCAC;	0.36	3.9	-6.2	73.3	32
E[7](4.1.1.1.4.3.2)	GTGGTTAATCAAGCGTCACAC;	GTGTGACGCTTGATTAACCAC;	0.34	3.9	7.5	73.8	32
E[5](4.1.1.1.4.5.1)	GTGGTTAATCAAGCGAGTCAT;	ATGACTCGCTTGATTAACCAC;	0.36	-6.4	-14.1	72.7	38.2
E[5](4.1.1.1.4.5.2)	GTGGTTAATCAAGCGAGTCAC;	GTGACTCGCTTGATTAACCAC;	0.34	-6.4	-19.4	73.3	43.8
E[5](4.2.1.1.1.5.1)	GTGGTCAATCAAGCTAGTCAT;	ATGACTAGCTTGATTGACCAC;	0.33	1.7	9.7	72.2	37.9
E[5](4.2.1.1.1.5.2)	GTGGTCAATCAAGCTAGTCAC;	GTGACTAGCTTGATTGACCAC;	0.31	1.7	9.7	72.8	44.3
E[7](4.2.1.1.2.1.1)	GTGGTCAATCAAGCCTCTCAT;	ATGAGAGGCTTGATTGACCAC;	0.34	-14.4	-3.1	74.8	37.3
E[7](4.2.1.1.2.1.2)	GTGGTCAATCAAGCCTCTCAC;	GTGAGAGGCTTGATTGACCAC;	0.32	-14.4	-3.1	75.4	37.3
E[7](4.2.1.1.2.2.1)	GTGGTCAATCAAGCCTCCCAT;	ATGGGAGGCTTGATTGACCAC;	0.34	-13.6	-3.1	77.5	39.4
E[7](4.2.1.1.2.2.2)	GTGGTCAATCAAGCCTCCCAC;	GTGGGAGGCTTGATTGACCAC;	0.32	4.8	-3.1	78	44.7
E[7](4.2.1.1.2.3.1)	GTGGTCAATCAAGCCTCACAT;	ATGTGAGGCTTGATTGACCAC;	0.34	-4.8	-3.1	75.3	37.3
E[7](4.2.1.1.2.3.2)	GTGGTCAATCAAGCCTCACAC;	GTGTGAGGCTTGATTGACCAC;	0.32	-4.8	-3.1	75.9	37.3
E[7](4.2.1.1.3.1.1)	GTGGTCAATCAAGCATCTCAT;	ATGAGATGCTTGATTGACCAC;	0.34	-4.5	-7.4	72.9	28.3
E[7](4.2.1.1.3.1.2)	GTGGTCAATCAAGCATCTCAC;	GTGAGATGCTTGATTGACCAC;	0.32	-4.5	-7.4	73.5	28.3
E[7](4.2.1.1.3.2.1)	GTGGTCAATCAAGCATCCCAT;	ATGGGATGCTTGATTGACCAC;	0.33	-4.5	-5.7	75.6	28.3
E[7](4.2.1.1.3.2.2)	GTGGTCAATCAAGCATCCCAC;	GTGGGATGCTTGATTGACCAC;	0.31	4.8	9.8	76.1	32.5
E[7](4.2.1.1.3.3.1)	GTGGTCAATCAAGCATCACAT;	ATGTGATGCTTGATTGACCAC;	0.33	-4.5	-6.2	73.4	28.3
E[7](4.2.1.1.3.3.2)	GTGGTCAATCAAGCATCACAC;	GTGTGATGCTTGATTGACCAC;	0.31	-4.5	-6.2	74	28.3
E[7](4.2.1.1.3.4.1)	GTGGTCAATCAAGCATCGCAT;	ATGCGATGCTTGATTGACCAC;	0.33	-4.5	-6.4	76.1	28.3
E[7](4.2.1.1.3.4.2)	GTGGTCAATCAAGCATCGCAC;	GTGCGATGCTTGATTGACCAC;	0.31	-4.5	-6.4	76.7	28.3
E[5](4.2.1.1.3.5.1)	GTGGTCAATCAAGCAAGTCAT;	ATGACTTGCTTGATTGACCAC;	0.33	-4.5	-7.4	73.3	34.6
E[5](4.2.1.1.3.5.2)	GTGGTCAATCAAGCAAGTCAC;	GTGACTTGCTTGATTGACCAC;	0.31	-4.5	-7.4	73.9	41.7
E[7](4.2.1.1.4.1.1)	GTGGTCAATCAAGCGTCTCAT;	ATGAGACGCTTGATTGACCAC;	0.35	-9.4	-17	75.1	23.2
E[7](4.2.1.1.4.1.2)	GTGGTCAATCAAGCGTCTCAC;	GTGAGACGCTTGATTGACCAC;	0.33	-9.4	-17	75.7	23.2
E[7](4.2.1.1.4.2.1)	GTGGTCAATCAAGCGTCCCAT;	ATGGGACGCTTGATTGACCAC;	0.35	-9.4	-5.7	77.8	23.2
E[7](4.2.1.1.4.2.2)	GTGGTCAATCAAGCGTCCCAC;	GTGGGACGCTTGATTGACCAC;	0.33	4.8	9.8	78.3	32.5
E[7](4.2.1.1.4.3.1)	GTGGTCAATCAAGCGTCACAT;	ATGTGACGCTTGATTGACCAC;	0.35	-4.8	-6.2	75.6	29.8
E[7](4.2.1.1.4.3.2)	GTGGTCAATCAAGCGTCACAC;	GTGTGACGCTTGATTGACCAC;	0.33	-4.8	7.5	76.2	29.8
E[5](4.2.1.1.4.5.1)	GTGGTCAATCAAGCGAGTCAT;	ATGACTCGCTTGATTGACCAC;	0.35	-6.4	-14.1	75.1	36.9
E[5](4.2.1.1.4.5.2)	GTGGTCAATCAAGCGAGTCAC;	GTGACTCGCTTGATTGACCAC;	0.33	-6.4	-19.4	75.7	43.3
E[7](4.3.1.1.2.1.1)	GTGGTAAATCAAGCCTCTCAT;	ATGAGAGGCTTGATTTACCAC;	0.34	-14.4	-3.1	72.4	36.3
E[7](4.3.1.1.2.1.2)	GTGGTAAATCAAGCCTCTCAC;	GTGAGAGGCTTGATTTACCAC;	0.32	-14.4	-3.1	73	36.3
E[7](4.3.1.1.2.2.1)	GTGGTAAATCAAGCCTCCCAT;	ATGGGAGGCTTGATTTACCAC;	0.33	-13.6	-3.1	75	38.5
E[7](4.3.1.1.2.2.2)	GTGGTAAATCAAGCCTCCCAC;	GTGGGAGGCTTGATTTACCAC;	0.31	4.8	-3.1	75.6	43.9
E[7](4.3.1.1.2.3.1)	GTGGTAAATCAAGCCTCACAT;	ATGTGAGGCTTGATTTACCAC;	0.33	-4.8	-3.1	72.9	36.3
E[7](4.3.1.1.2.3.2)	GTGGTAAATCAAGCCTCACAC;	GTGTGAGGCTTGATTTACCAC;	0.31	-4.8	-3.1	73.5	36.3
E[7](4.3.1.1.3.2.1)	GTGGTAAATCAAGCATCCCAT;	ATGGGATGCTTGATTTACCAC;	0.33	-4.5	-5.7	73.1	27.4
E[7](4.3.1.1.3.2.2)	GTGGTAAATCAAGCATCCCAC;	GTGGGATGCTTGATTTACCAC;	0.31	4.8	9.8	73.7	31.8
E[7](4.3.1.1.3.3.2)	GTGGTAAATCAAGCATCACAC;	GTGTGATGCTTGATTTACCAC;	0.31	-4.5	-6.2	71.6	27.4
E[7](4.3.1.1.3.4.1)	GTGGTAAATCAAGCATCGCAT;	ATGCGATGCTTGATTTACCAC;	0.33	-4.5	-6.4	73.8	27.4
E[7](4.3.1.1.3.4.2)	GTGGTAAATCAAGCATCGCAC;	GTGCGATGCTTGATTTACCAC;	0.31	-4.5	-6.4	74.4	27.4
E[5](4.3.1.1.3.6.1)	GTGGTAAATCAAGCAAGCCAT;	ATGGCTTGCTTGATTTACCAC;	0.34	6.8	11.2	73.8	48.9
E[7](4.3.1.1.4.1.1)	GTGGTAAATCAAGCGTCTCAT;	ATGAGACGCTTGATTTACCAC;	0.35	-9.4	-17	72.7	22.4
E[7](4.3.1.1.4.1.2)	GTGGTAAATCAAGCGTCTCAC;	GTGAGACGCTTGATTTACCAC;	0.33	-9.4	-17	73.3	22.4
E[7](4.3.1.1.4.2.1)	GTGGTAAATCAAGCGTCCCAT;	ATGGGACGCTTGATTTACCAC;	0.34	-9.4	-5.7	75.4	22.4
E[7](4.3.1.1.4.2.2)	GTGGTAAATCAAGCGTCCCAC;	GTGGGACGCTTGATTTACCAC;	0.32	4.8	9.8	75.9	31.7
E[7](4.3.1.1.4.3.1)	GTGGTAAATCAAGCGTCACAT;	ATGTGACGCTTGATTTACCAC;	0.34	-4.8	-6.2	73.3	29.1
E[7](4.3.1.1.4.3.2)	GTGGTAAATCAAGCGTCACAC;	GTGTGACGCTTGATTTACCAC;	0.32	-4.8	7.5	73.8	29.1
E[5](4.3.1.1.4.5.1)	GTGGTAAATCAAGCGAGTCAT;	ATGACTCGCTTGATTTACCAC;	0.34	-6.4	-14.1	72.7	35.9
E[5](4.3.1.1.4.5.2)	GTGGTAAATCAAGCGAGTCAC;	GTGACTCGCTTGATTTACCAC;	0.32	-6.4	-19.4	73.3	42.3
E[5](4.3.1.1.4.6.1)	GTGGTAAATCAAGCGAGCCAT;	ATGGCTCGCTTGATTTACCAC;	0.36	-6.4	8.9	75.6	49.8
E[7](4.4.1.1.3.1.1)	GTGGTGAATCAAGCATCTCAT;	ATGAGATGCTTGATTCACCAC;	0.36	-4.5	-7.4	72.9	49.8
E[7](4.4.1.1.3.1.2)	GTGGTGAATCAAGCATCTCAC;	GTGAGATGCTTGATTCACCAC;	0.34	-4.5	-12.1	73.5	49.8
E[7](4.4.1.1.3.2.1)	GTGGTGAATCAAGCATCCCAT;	ATGGGATGCTTGATTCACCAC;	0.35	-4.5	-5.7	75.6	49.8
E[7](4.4.1.1.3.4.1)	GTGGTGAATCAAGCATCGCAT;	ATGCGATGCTTGATTCACCAC;	0.35	-4.5	-6.4	76.1	49.8
E[7](4.4.1.1.3.4.2)	GTGGTGAATCAAGCATCGCAC;	GTGCGATGCTTGATTCACCAC;	0.33	-5.3	-6.4	76.7	49.8
E[7](4.4.1.1.4.1.1)	GTGGTGAATCAAGCGTCTCAT;	ATGAGACGCTTGATTCACCAC;	0.37	-11.2	-17	75.1	46.9
E[7](4.4.1.1.4.1.2)	GTGGTGAATCAAGCGTCTCAC;	GTGAGACGCTTGATTCACCAC;	0.35	-8	-12.1	75.7	46.9
E[7](4.4.1.1.4.2.1)	GTGGTGAATCAAGCGTCCCAT;	ATGGGACGCTTGATTCACCAC;	0.37	-11.2	-5.7	77.8	46.9
F[12](1.2.1.2.1)	CAATCCTTATTGATT;	AATCAATAAGGATTG;	0.25	-8	-0.7	55	-7.5
F[23](1.2.3.3.1)	CAATCCCTTCTTATT;	AATAAGAAGGGATTG;	0.24	-68.4	-57.6	57.6	-130.5
F[23](1.2.3.3.2)	CAATCCCTTCTTATC;	GATAAGAAGGGATTG;	0.22	-110.6	-121.8	58.2	-130.5
F[23](1.2.3.3.3)	CAATCCCTTCTTATA;	TATAAGAAGGGATTG;	0.17	-44.3	-44.3	58.2	-130.5
F[23](1.2.3.4.1)	CAATCCCTTCTCATT;	AATGAGAAGGGATTG;	0.24	-141.8	-53.3	61.1	-126.2
F[23](1.2.3.4.2)	CAATCCCTTCTCATC;	GATGAGAAGGGATTG;	0.22	-3185.9	-101.6	61.6	-126.2
F[23](1.2.3.4.3)	CAATCCCTTCTCATA;	TATGAGAAGGGATTG;	0.16	-183.6	-38.3	61.8	-126.2
F[23](1.2.3.5.2)	CAATCCCTTCTAATC;	GATTAGAAGGGATTG;	0.21	-3185.9	-325.9	58.2	-92.7
F[23](1.2.3.5.3)	CAATCCCTTCTAATA;	TATTAGAAGGGATTG;	0.15	-165	-83.1	58.2	-92.7
F[23](1.2.3.6.3)	CAATCCCTTCTGATA;	TATCAGAAGGGATTG;	0.24	-26.8	-11.5	61.8	9.9
F[23](1.2.4.3.1)	CAATCCCTCCTTATT;	AATAAGGAGGGATTG;	0.24	-68.4	-57.6	60.3	-126.2
F[23](1.2.4.3.2)	CAATCCCTCCTTATC;	GATAAGGAGGGATTG;	0.22	-110.6	-121.8	60.9	-126.2
F[23](1.2.4.3.3)	CAATCCCTCCTTATA;	TATAAGGAGGGATTG;	0.16	-44.3	-44.3	61	-126.2
F[23](1.2.4.4.1)	CAATCCCTCCTCATT;	AATGAGGAGGGATTG;	0.24	-141.8	-53.3	63.8	-60.6
F[23](1.2.4.4.2)	CAATCCCTCCTCATC;	GATGAGGAGGGATTG;	0.22	-3185.9	-101.6	64.3	-60.6
F[23](1.2.4.4.3)	CAATCCCTCCTCATA;	TATGAGGAGGGATTG;	0.16	-183.6	-38.3	64.6	-60.6
F[23](1.2.4.5.2)	CAATCCCTCCTAATC;	GATTAGGAGGGATTG;	0.2	-3185.9	-325.9	60.9	-90.3
F[23](1.2.4.5.3)	CAATCCCTCCTAATA;	TATTAGGAGGGATTG;	0.15	-165	-83.1	61	-90.3
F[23](1.2.4.6.3)	CAATCCCTCCTGATA;	TATCAGGAGGGATTG;	0.23	-26.8	-11.5	64.6	9.8
F[23](1.2.5.3.1)	CAATCCCTACTTATT;	AATAAGTAGGGATTG;	0.23	-68.4	-57.6	56.7	-101.5
F[23](1.2.5.3.2)	CAATCCCTACTTATC;	GATAAGTAGGGATTG;	0.21	-110.6	-121.8	57.4	-101.5
F[23](1.2.5.3.3)	CAATCCCTACTTATA;	TATAAGTAGGGATTG;	0.15	-44.3	-44.3	57.4	-101.5
F[23](1.2.5.4.1)	CAATCCCTACTCATT;	AATGAGTAGGGATTG;	0.22	-141.8	-53.3	60.3	-117.9
F[23](1.2.5.4.2)	CAATCCCTACTCATC;	GATGAGTAGGGATTG;	0.2	-3185.9	-101.6	60.8	-117.9
F[23](1.2.5.4.3)	CAATCCCTACTCATA;	TATGAGTAGGGATTG;	0.15	-183.6	-38.3	61	-117.9
F[23](1.2.5.5.2)	CAATCCCTACTAATC;	GATTAGTAGGGATTG;	0.19	-3185.9	-325.9	57.4	-72.9
F[23](1.2.5.5.3)	CAATCCCTACTAATA;	TATTAGTAGGGATTG;	0.14	-165	-83.1	57.4	-72.9
F[23](1.2.6.3.1)	CAATCCCTGCTTATT;	AATAAGCAGGGATTG;	0.31	-7.4	-4.5	61.6	-11.5
F[23](1.2.6.3.2)	CAATCCCTGCTTATC;	GATAAGCAGGGATTG;	0.29	-7.4	-4.5	62.2	-11.5
F[23](1.2.6.3.3)	CAATCCCTGCTTATA;	TATAAGCAGGGATTG;	0.24	-7.4	-4.5	62.3	-11.5
F[23](1.2.6.4.1)	CAATCCCTGCTCATT;	AATGAGCAGGGATTG;	0.31	-7.4	-4.5	65.1	-15.4
F[23](1.2.6.4.2)	CAATCCCTGCTCATC;	GATGAGCAGGGATTG;	0.29	-7.4	-4.5	65.6	-15.4
F[23](1.2.6.4.3)	CAATCCCTGCTCATA;	TATGAGCAGGGATTG;	0.23	-7.4	-4.5	65.8	-15.4
F[23](1.2.6.5.1)	CAATCCCTGCTAATT;	AATTAGCAGGGATTG;	0.3	-7.4	-4.5	61.6	-4.1
F[23](1.2.6.5.2)	CAATCCCTGCTAATC;	GATTAGCAGGGATTG;	0.28	-7.4	-4.5	62.2	-4.1
F[23](1.2.6.5.3)	CAATCCCTGCTAATA;	TATTAGCAGGGATTG;	0.22	-7.4	-4.5	62.3	-4.1
F[23](1.3.3.3.1)	CAATCACTTCTTATT;	AATAAGAAGTGATTG;	0.24	-68.4	-57.6	54.8	-101.5
F[23](1.3.3.3.2)	CAATCACTTCTTATC;	GATAAGAAGTGATTG;	0.22	-110.6	-121.8	55.5	-101.5
F[23](1.3.3.3.3)	CAATCACTTCTTATA;	TATAAGAAGTGATTG;	0.17	-44.3	-44.3	55.5	-101.5
F[23](1.3.3.4.1)	CAATCACTTCTCATT;	AATGAGAAGTGATTG;	0.24	-141.8	-53.3	58.3	-101.5
F[23](1.3.3.4.2)	CAATCACTTCTCATC;	GATGAGAAGTGATTG;	0.22	-3185.9	-101.6	58.9	-101.5
F[23](1.3.3.4.3)	CAATCACTTCTCATA;	TATGAGAAGTGATTG;	0.16	-183.6	-38.3	59	-101.5
F[23](1.3.3.5.2)	CAATCACTTCTAATC;	GATTAGAAGTGATTG;	0.21	-3185.9	-325.9	55.5	-101.5
F[23](1.3.3.5.3)	CAATCACTTCTAATA;	TATTAGAAGTGATTG;	0.15	-165	-83.1	55.5	-101.5
F[23](1.3.4.3.1)	CAATCACTCCTTATT;	AATAAGGAGTGATTG;	0.24	-68.4	-57.6	57.5	-117.9
F[23](1.3.4.3.2)	CAATCACTCCTTATC;	GATAAGGAGTGATTG;	0.22	-110.6	-121.8	58.1	-117.9
F[23](1.3.4.3.3)	CAATCACTCCTTATA;	TATAAGGAGTGATTG;	0.16	-44.3	-44.3	58.2	-117.9
F[23](1.3.4.4.1)	CAATCACTCCTCATT;	AATGAGGAGTGATTG;	0.23	-141.8	-53.3	61	-117.9
F[23](1.3.4.4.2)	CAATCACTCCTCATC;	GATGAGGAGTGATTG;	0.21	-3185.9	-101.6	61.5	-117.9
F[23](1.3.4.4.3)	CAATCACTCCTCATA;	TATGAGGAGTGATTG;	0.16	-183.6	-38.3	61.7	-117.9
F[23](1.3.4.5.2)	CAATCACTCCTAATC;	GATTAGGAGTGATTG;	0.2	-3185.9	-325.9	58.1	-117.9
F[23](1.3.4.5.3)	CAATCACTCCTAATA;	TATTAGGAGTGATTG;	0.15	-165	-83.1	58.2	-117.9
F[23](1.3.5.3.2)	CAATCACTACTTATC;	GATAAGTAGTGATTG;	0.21	-110.6	-121.8	54.7	-72.9
F[23](1.3.5.3.3)	CAATCACTACTTATA;	TATAAGTAGTGATTG;	0.15	-44.3	-44.3	54.7	-72.9
F[23](1.3.5.4.1)	CAATCACTACTCATT;	AATGAGTAGTGATTG;	0.22	-141.8	-53.3	57.5	-72.9
F[23](1.3.5.4.2)	CAATCACTACTCATC;	GATGAGTAGTGATTG;	0.2	-3185.9	-101.6	58.1	-72.9
F[23](1.3.5.4.3)	CAATCACTACTCATA;	TATGAGTAGTGATTG;	0.15	-183.6	-38.3	58.2	-72.9
F[23](1.3.5.5.2)	CAATCACTACTAATC;	GATTAGTAGTGATTG;	0.19	-3185.9	-11.4	54.7	-72.9
F[23](1.3.5.5.3)	CAATCACTACTAATA;	TATTAGTAGTGATTG;	0.13	-165	-11.4	54.7	-72.9
F[23](1.4.4.3.1)	CAATCGCTCCTTATT;	AATAAGGAGCGATTG;	0.24	-14.1	-6.4	61.7	-21.5
F[23](1.4.4.3.2)	CAATCGCTCCTTATC;	GATAAGGAGCGATTG;	0.22	-14.1	-6.4	62.2	-21.5
F[23](1.4.4.3.3)	CAATCGCTCCTTATA;	TATAAGGAGCGATTG;	0.16	-14.1	-6.4	62.4	-21.5
F[23](1.4.4.4.1)	CAATCGCTCCTCATT;	AATGAGGAGCGATTG;	0.23	-14.1	-6.4	65.1	-21.5
F[23](1.4.4.4.2)	CAATCGCTCCTCATC;	GATGAGGAGCGATTG;	0.21	-14.1	-6.4	65.5	-21.5
F[23](1.4.4.4.3)	CAATCGCTCCTCATA;	TATGAGGAGCGATTG;	0.16	-14.1	-6.4	65.8	-21.5
F[23](1.4.4.5.2)	CAATCGCTCCTAATC;	GATTAGGAGCGATTG;	0.2	-14.1	-6.4	62.2	-21.5
F[23](1.4.4.5.3)	CAATCGCTCCTAATA;	TATTAGGAGCGATTG;	0.15	-14.1	-6.4	62.4	-21.5
F[23](1.4.5.3.1)	CAATCGCTACTTATT;	AATAAGTAGCGATTG;	0.23	-14.1	-6.4	58.2	-8.9
F[23](1.4.5.3.2)	CAATCGCTACTTATC;	GATAAGTAGCGATTG;	0.21	-14.1	-6.4	58.8	-8.9
F[23](1.4.5.3.3)	CAATCGCTACTTATA;	TATAAGTAGCGATTG;	0.15	-14.1	-6.4	58.9	-8.9
F[23](1.4.5.4.1)	CAATCGCTACTCATT;	AATGAGTAGCGATTG;	0.22	-14.1	-6.4	61.6	-8.9
F[23](1.4.5.4.2)	CAATCGCTACTCATC;	GATGAGTAGCGATTG;	0.2	-14.1	-6.4	62.1	-8.9
F[23](1.4.5.4.3)	CAATCGCTACTCATA;	TATGAGTAGCGATTG;	0.15	-14.1	-6.4	62.3	-8.9
F[23](1.4.5.5.2)	CAATCGCTACTAATC;	GATTAGTAGCGATTG;	0.19	-14.1	-6.4	58.8	-8.9
F[23](1.4.5.5.3)	CAATCGCTACTAATA;	TATTAGTAGCGATTG;	0.13	-14.1	-6.4	58.9	-8.9
F[69](2.6.1.5.1)	CAGAGCTTACTAATT;	AATTAGTAAGCTCTG;	0.32	-8.6	-33	57.1	-15.4
F[76](2.6.3.1.3)	CAGAGCCTTTTAATA;	TATTAAAAGGCTCTG;	0.26	-24.2	-21.9	59.4	-18.2
F[76](2.6.3.2.3)	CAGAGCCTTTTGATA;	TATCAAAAGGCTCTG;	0.25	-24.2	-21.9	62.9	2.2
F[76](2.6.6.1.3)	CAGAGCCTGTTAATA;	TATTAACAGGCTCTG;	0.33	-11.2	-27.3	62.1	-18.2
F[76](2.6.6.2.3)	CAGAGCCTGTTGATA;	TATCAACAGGCTCTG;	0.32	-11.2	-27.3	65.5	6.9
G[1](1.1.1.4.5)	GGTGTTGCTACGAGT;	ACTCGTAGCAACACC;	0.24	1.2	6	67.7	41.6
G[22](1.4.1.2.6)	GGTGTGGCTACCAGC;	GCTGGTAGCCACACC;	0.31	20	-8.3	72.1	39.4
G[22](1.4.1.4.6)	GGTGTGGCTACGAGC;	GCTCGTAGCCACACC;	0.28	12.5	-22.3	72	24.1
G[46](3.2.1.1.2)	GGAGTCGCTACTTCC;	GGAAGTAGCGACTCC;	0.17	13.6	23.7	67.5	23.7
G[46](3.2.1.1.4)	GGAGTCGCTACTTCG;	CGAAGTAGCGACTCC;	0.17	13.6	23.7	67.8	16.4
G[46](3.2.1.3.2)	GGAGTCGCTACATCC;	GGATGTAGCGACTCC;	0.17	10.6	19.6	67.6	25.6
G[46](3.2.1.3.4)	GGAGTCGCTACATCG;	CGATGTAGCGACTCC;	0.16	10.6	19.6	67.9	18.1
G[76](4.1.1.4.5)	GGGGTTGCTACGAGT;	ACTCGTAGCAACCCC;	0.2	1.2	-4.5	70.5	42.2
G[76](4.2.1.4.5)	GGGGTCGCTACGAGT;	ACTCGTAGCGACCCC;	0.19	1.2	-6.4	73.1	15.9
G[76](4.2.2.4.5)	GGGGTCGCCACGAGT;	ACTCGTGGCGACCCC;	0.2	1.2	13.8	77.3	37.3
G[76](4.2.3.4.5)	GGGGTCGCAACGAGT;	ACTCGTTGCGACCCC;	0.2	1.2	20.7	74.6	7.8
G[76](4.3.3.4.5)	GGGGTAGCAACGAGT;	ACTCGTTGCTACCCC;	0.19	1.2	12.7	70.5	17.3
G[76](4.4.1.4.5)	GGGGTGGCTACGAGT;	ACTCGTAGCCACCCC;	0.22	15.6	-14.8	73.3	25.5
G[76](4.4.4.4.5)	GGGGTGGCGACGAGT;	ACTCGTCGCCACCCC;	0.25	21.2	1	77.3	28.5
H[8](1.2.3.3.1)	TCTTTGGCACTTCAT;	ATGAAGTGCCAAAGA;	0.24	-7.4	-18.9	65.1	18.9
H[8](1.2.3.4.1)	TCTTTGGCACTCCAT;	ATGGAGTGCCAAAGA;	0.24	-7.4	-6.1	67.9	17.1
H[45](2.3.1.1.2)	TCCCTTGCTTTACAC;	GTGTAAAGCAAGGGA;	0.2	-7.4	-4.5	65.5	17.3
H[45](2.3.1.2.2)	TCCCTTGCTTTGCAC;	GTGCAAAGCAAGGGA;	0.2	-12	-10.6	70.2	32.2
H[45](2.3.2.1.2)	TCCCTTGCCTTACAC;	GTGTAAGGCAAGGGA;	0.22	-18.9	-4.3	68.3	14.7
H[45](2.3.3.1.2)	TCCCTTGCATTACAC;	GTGTAATGCAAGGGA;	0.21	-12	6.2	65.7	19.4
H[45](2.3.4.1.2)	TCCCTTGCGTTACAC;	GTGTAACGCAAGGGA;	0.23	-9.4	4.4	68.9	10.1
H[45](2.4.1.1.2)	TCCCTCGCTTTACAC;	GTGTAAAGCGAGGGA;	0.2	-14.1	-6.4	68.2	19.7
H[45](2.4.1.2.2)	TCCCTCGCTTTGCAC;	GTGCAAAGCGAGGGA;	0.2	-12	-6.4	72.8	29.5
H[45](2.4.2.1.2)	TCCCTCGCCTTACAC;	GTGTAAGGCGAGGGA;	0.22	-35.1	-6.4	70.9	17.8
H[45](2.4.3.1.2)	TCCCTCGCATTACAC;	GTGTAATGCGAGGGA;	0.21	-7.5	-6.4	68.3	21.4
H[45](2.5.2.1.2)	TCCCTAGCCTTACAC;	GTGTAAGGCTAGGGA;	0.2	-4	5.2	66.7	1.8
H[45](2.5.3.1.2)	TCCCTAGCATTACAC;	GTGTAATGCTAGGGA;	0.2	-4.5	9	64.1	21.4
H[45](2.5.4.1.2)	TCCCTAGCGTTACAC;	GTGTAACGCTAGGGA;	0.22	-4	9	67.4	1.8
H[8](3.2.3.3.1)	TCATTGGCACTTCAT;	ATGAAGTGCCAATGA;	0.24	-7.4	-10.1	65.3	18.9
H[8](3.2.3.4.1)	TCATTGGCACTCCAT;	ATGGAGTGCCAATGA;	0.23	-7.4	-6.1	68.1	17.1
H[72](5.4.1.1.2)	AGTCTCGCTTTACAC;	GTGTAAAGCGAGACT;	0.2	-14.1	-6.4	64.2	16.7
H[85](6.2.1.3.1)	AGCTTGGCTCTTCAT;	ATGAAGAGCCAAGCT;	0.25	-30.9	-11.3	67.2	16.2
I[3](1.1.2.2.3)	GCTCCTTCCCAGATA;	TATCTGGGAAGGAGC;	0.26	-99.9	-44.7	68	-4.3
I[3](1.2.2.2.3)	GCTCCCTCCCAGATA;	TATCTGGGAGGGAGC;	0.25	-99.9	-44.7	70.9	-30.1
I[3](1.3.2.2.3)	GCTCCATCCCAGATA;	TATCTGGGATGGAGC;	0.26	-32.1	-7	68.2	-17.5
I[16](2.1.1.1.1)	GCCCCTTCTCAAATT;	AATTTGAGAAGGGGC;	0.29	-37.4	-64.4	65.4	22.7
I[16](2.1.1.1.2)	GCCCCTTCTCAAATC;	GATTTGAGAAGGGGC;	0.27	-58.9	-43.7	65.9	17.1
I[16](2.1.1.1.3)	GCCCCTTCTCAAATA;	TATTTGAGAAGGGGC;	0.21	-58.9	-43.7	66.1	20.6
I[16](2.1.3.1.1)	GCCCCTTCACAAATT;	AATTTGTGAAGGGGC;	0.28	-37.4	-64.4	66.2	21.6
I[16](2.1.3.1.2)	GCCCCTTCACAAATC;	GATTTGTGAAGGGGC;	0.26	-58.9	-43.7	66.6	15.8
I[16](2.1.3.1.3)	GCCCCTTCACAAATA;	TATTTGTGAAGGGGC;	0.21	-58.9	-43.7	66.9	19.4
I[16](2.2.1.1.1)	GCCCCCTCTCAAATT;	AATTTGAGAGGGGGC;	0.28	-37.4	-64.4	68.2	18.2
I[16](2.2.1.1.2)	GCCCCCTCTCAAATC;	GATTTGAGAGGGGGC;	0.26	-58.9	-43.7	68.6	11.7
I[16](2.2.1.1.3)	GCCCCCTCTCAAATA;	TATTTGAGAGGGGGC;	0.2	-58.9	-43.7	68.9	15.6
I[16](2.3.1.1.1)	GCCCCATCTCAAATT;	AATTTGAGATGGGGC;	0.29	-37.4	-64.4	65.6	17.8
I[16](2.3.1.1.2)	GCCCCATCTCAAATC;	GATTTGAGATGGGGC;	0.27	-58.9	-43.7	66	9.8
I[16](2.3.1.1.3)	GCCCCATCTCAAATA;	TATTTGAGATGGGGC;	0.22	-58.9	-43.7	66.3	14.7
I[3](3.1.2.2.3)	GCACCTTCCCAGATA;	TATCTGGGAAGGTGC;	0.27	-27.4	-36.5	68.8	-7
I[33](3.1.3.2.1)	GCACCTTCACAGATT;	AATCTGTGAAGGTGC;	0.34	-27.4	-36.5	65.2	-6.8
I[3](3.2.2.2.3)	GCACCCTCCCAGATA;	TATCTGGGAGGGTGC;	0.26	-27.4	-36.5	71.6	-38
I[33](3.2.3.2.1)	GCACCCTCACAGATT;	AATCTGTGAGGGTGC;	0.33	-27.4	-36.5	67.9	-38
I[3](3.3.2.2.3)	GCACCATCCCAGATA;	TATCTGGGATGGTGC;	0.27	-32.1	-7	69	-22.3
I[33](3.3.3.2.1)	GCACCATCACAGATT;	AATCTGTGATGGTGC;	0.34	-29.8	-17.4	65.4	-22.3
I[40](3.3.6.1.3)	GCACCAAGCCAAATA;	TATTTGGCTTGGTGC;	0.23	-24.2	-10.9	68.1	5.3
J[4](1.1.2.1.2)	GTTGCTGCCATTAAG;	CTTAATGGCAGCAAC;	0.29	17.8	15	64	22.5
J[4](1.1.2.3.2)	GTTGCTGCCATAAAG;	CTTTATGGCAGCAAC;	0.22	17.8	15	64	8.7
J[5](2.1.2.2.1)	GTCGCTGCCATCAAA;	TTTGATGGCAGCGAC;	0.35	13.7	17.4	69.5	32.1
J[4](2.1.2.3.2)	GTCGCTGCCATAAAG;	CTTTATGGCAGCGAC;	0.2	13.7	11.9	66.6	32.1
J[4](3.1.2.1.2)	GTAGCTGCCATTAAG;	CTTAATGGCAGCTAC;	0.27	18.8	-1.6	62.5	19
J[4](3.1.2.2.2)	GTAGCTGCCATCAAG;	CTTGATGGCAGCTAC;	0.25	18.8	-1.6	65.8	3.2
J[4](3.1.2.3.2)	GTAGCTGCCATAAAG;	CTTTATGGCAGCTAC;	0.2	18.8	-1.6	62.5	3.2
J[4](3.2.2.1.2)	GTAGCCGCCATTAAG;	CTTAATGGCGGCTAC;	0.29	0.8	20.5	66	8.2
J[4](3.2.2.2.2)	GTAGCCGCCATCAAG;	CTTGATGGCGGCTAC;	0.27	0.8	20.5	69.3	8.2
J[4](3.2.2.3.2)	GTAGCCGCCATAAAG;	CTTTATGGCGGCTAC;	0.21	0.8	20.5	66	8.2
J[4](3.3.2.1.2)	GTAGCAGCCATTAAG;	CTTAATGGCTGCTAC;	0.28	3.5	20.9	62.5	15
J[4](3.3.2.2.2)	GTAGCAGCCATCAAG;	CTTGATGGCTGCTAC;	0.26	3.5	20.9	65.8	-4.3
J[4](3.3.2.3.2)	GTAGCAGCCATAAAG;	CTTTATGGCTGCTAC;	0.21	3.5	20.9	62.5	-4.3
J[4](3.3.3.2.2)	GTAGCAGCAATCAAG;	CTTGATTGCTGCTAC;	0.26	15.1	22.1	63.2	2
J[4](3.3.4.2.2)	GTAGCAGCGATCAAG;	CTTGATCGCTGCTAC;	0.28	12.6	18.4	65.8	30.3
J[4](3.3.4.3.2)	GTAGCAGCGATAAAG;	CTTTATCGCTGCTAC;	0.22	-6.4	18.4	62.5	32.5
J[6](2.1.2.2.2)	GTCGCTGCCATCAAG;	CTTGATGGCAGCGAC;	0.26	13.7	17.4	69.9	32.1
J[15](4.3.1.1.1)	GTGGCAGCTATTAAA;	TTTAATAGCTGCCAC;	0.4	-1.6	18.8	61.9	24
J[15](4.3.1.2.1)	GTGGCAGCTATCAAA;	TTTGATAGCTGCCAC;	0.38	-1.6	18.8	65.3	10.9
J[15](4.3.1.3.1)	GTGGCAGCTATAAAA;	TTTTATAGCTGCCAC;	0.32	-1.6	18.8	61.9	10.9
J[15](4.3.3.1.1)	GTGGCAGCAATTAAA;	TTTAATTGCTGCCAC;	0.41	15	17.8	63.5	18.3
J[15](4.3.3.2.1)	GTGGCAGCAATCAAA;	TTTGATTGCTGCCAC;	0.39	15	17.8	66.9	10.9
J[15](4.3.3.3.1)	GTGGCAGCAATAAAA;	TTTTATTGCTGCCAC;	0.33	15	17.8	63.5	10.9
J[15](4.3.4.2.1)	GTGGCAGCGATCAAA;	TTTGATCGCTGCCAC;	0.41	12.6	13.7	69.5	31.5
K[6](1.6.1.2.1)	TCTAGGGCTGACCAA;	TTGGTCAGCCCTAGA;	0.22	5.7	9.5	69.4	4.3
K[6](1.6.3.2.1)	TCTAGGGCAGACCAA;	TTGGTCTGCCCTAGA;	0.23	5.7	9.5	69.4	-4.3
K[6](1.6.4.2.1)	TCTAGGGCGGACCAA;	TTGGTCCGCCCTAGA;	0.25	22.4	9.5	73	7.8
K[15](2.5.1.2.2)	TCCAGAGCTGACCAG;	CTGGTCAGCTCTGGA;	0.29	24.5	-39.9	70.4	-1.2
K[15](2.5.2.2.2)	TCCAGAGCCGACCAG;	CTGGTCGGCTCTGGA;	0.3	-12.4	0.3	74	28
K[15](2.5.3.2.2)	TCCAGAGCAGACCAG;	CTGGTCTGCTCTGGA;	0.3	-4.5	-7.4	70.4	-10.7
K[15](2.5.4.2.2)	TCCAGAGCGGACCAG;	CTGGTCCGCTCTGGA;	0.32	10.7	-17.8	74	7.8
K[6](2.6.1.2.1)	TCCAGGGCTGACCAA;	TTGGTCAGCCCTGGA;	0.22	24.5	16.9	73.8	4.3
K[6](2.6.3.2.1)	TCCAGGGCAGACCAA;	TTGGTCTGCCCTGGA;	0.23	-4.3	16.9	73.8	-4.3
K[6](2.6.4.2.1)	TCCAGGGCGGACCAA;	TTGGTCCGCCCTGGA;	0.25	22.4	16.9	77.4	7.8
K[26](3.4.1.2.2)	TCACGGGCTGACCAG;	CTGGTCAGCCCGTGA;	0.29	23.8	-19	74.7	37.8
K[26](3.4.3.2.2)	TCACGGGCAGACCAG;	CTGGTCTGCCCGTGA;	0.3	-4.3	-18.9	74.7	32.5
K[26](3.4.4.2.2)	TCACGGGCGGACCAG;	CTGGTCCGCCCGTGA;	0.32	16.8	-17.8	78.1	34.7
K[15](3.5.1.2.2)	TCAAGAGCTGACCAG;	CTGGTCAGCTCTTGA;	0.28	9.6	-39.9	67.7	-1.2
K[15](3.5.2.2.2)	TCAAGAGCCGACCAG;	CTGGTCGGCTCTTGA;	0.3	-12.4	0.3	71.2	28
K[15](3.5.3.2.2)	TCAAGAGCAGACCAG;	CTGGTCTGCTCTTGA;	0.29	-4.5	-7.4	67.7	-10.7
K[15](3.5.4.2.2)	TCAAGAGCGGACCAG;	CTGGTCCGCTCTTGA;	0.31	10.7	-17.8	71.2	7.8
K[6](3.6.1.2.1)	TCAAGGGCTGACCAA;	TTGGTCAGCCCTTGA;	0.21	-9.3	-24.2	70.9	4.3
K[6](3.6.3.2.1)	TCAAGGGCAGACCAA;	TTGGTCTGCCCTTGA;	0.22	-4.3	-18.9	70.9	-4.3
K[6](3.6.4.2.1)	TCAAGGGCGGACCAA;	TTGGTCCGCCCTTGA;	0.24	22.4	14.2	74.5	7.8
K[15](4.5.1.2.2)	TCGAGAGCTGACCAG;	CTGGTCAGCTCTCGA;	0.28	9.6	-39.9	70.3	14
K[15](4.5.2.2.2)	TCGAGAGCCGACCAG;	CTGGTCGGCTCTCGA;	0.3	-12.7	0.3	73.8	32.9
K[15](4.5.3.2.2)	TCGAGAGCAGACCAG;	CTGGTCTGCTCTCGA;	0.29	-12.7	-12.7	70.3	-13.4
K[15](4.5.4.2.2)	TCGAGAGCGGACCAG;	CTGGTCCGCTCTCGA;	0.31	10.7	-12.7	73.8	7.8
K[6](4.6.1.2.1)	TCGAGGGCTGACCAA;	TTGGTCAGCCCTCGA;	0.21	-12.7	-12.7	73.6	15.7
K[6](4.6.3.2.1)	TCGAGGGCAGACCAA;	TTGGTCTGCCCTCGA;	0.22	-12.7	-12.7	73.6	-13.4
K[6](4.6.4.2.1)	TCGAGGGCGGACCAA;	TTGGTCCGCCCTCGA;	0.24	22.4	-12.7	77.1	7.8
K[45](6.3.3.1.1)	AGCCGAGCAGATCAA;	TTGATCTGCTCGGCT;	0.3	15.3	12.5	70.2	44.8
